# Supplementary material for: Histone H3K27 Methylation Perturbs Transcriptional Robustness and Underpins Dispensability of Highly Conserved Genes in Fungi
Source: Mol Biol Evol. 2021 Nov 9;39(1):msab323. doi: 10.1093/molbev/msab323 (PMC8789075; doi:10.1093/molbev/msab323)
Supplement: msab323_Supplementary_Data [file msab323_supplementary_data.zip]

Archive with 12 entries (12 files):
- Supplementary_figure_S1.pdf
- Supplementary_figure_S2.pdf
- Supplementary_figure_S3.pdf
- Supplementary_figure_S4.pdf
- Supplementary_figure_S5.pdf
- Supplementary_figure_S6.pdf
- Supplementary_figure_S7.pdf
- Supplementary_Table_S1.xlsx
- Supplementary_Table_S2.csv
- Supplementary_Table_S3.txt
- Supplementary_Table_S4.csv
- Supplementary_Table_S5.txt
