# Supplementary material for: Histone H3K27 Methylation Perturbs Transcriptional Robustness and Underpins Dispensability of Highly Conserved Genes in Fungi
Source: Mol Biol Evol. 2021 Nov 9;39(1):msab323. doi: 10.1093/molbev/msab323 (PMC8789075; doi:10.1093/molbev/msab323)
Supplement: msab323_Supplementary_Data [file msab323_supplementary_data.zip › Supplementary_Table_S2.csv]

Table S2: Phenotypic effects observed in gene deletion mutants of F. graminearum during host infection based on the pathogen host interaction (PHI)-base database
Gene ID	PHI-base entry	Essential gene	Multiple mutations	Pathogen species	Pathogen strain	Host species	Host strain	Tissue	Mutant phenotype	Disease	Mating defect	Prepenetration defect	Penetration defect	Postpenetration defect	Disease manifestation	Vegetative spores	Sexual spores	Invitro growth	Spore germination	Gene inducer	Experimental technique	PMID	Comments
FGRAMPH1_01G00023	PHI:5775	no	no	Fusarium graminearum	PH-1	Triticum aestivum (related: bread wheat)	N/A	flower	reduced virulence	Fusarium head blight	no data found	no data found	no data found	no data found	no data found	increased	no data found	reduced	wild type	na	Gene deletion: full	25758923	N/A
FGRAMPH1_01G00125	PHI:1750	no	no	Fusarium graminearum	GZ3639	Triticum (related: wheat)	N/A	no data found	unaffected pathogenicity	Fusarium ear blight	no data found	no data found	no data found	no data found	no data found	wild type	wild type	wild type	no data found	N/A	Gene deletion	22028654	N/A
FGRAMPH1_01G00141	PHI:1315	no	no	Fusarium graminearum	GZ3639	Triticum (related: wheat)	N/A	no data found	unaffected pathogenicity	Fusarium ear blight	no data found	no data found	no data found	no data found	no data found	wild type	wild type	wild type	no data found	N/A	Gene deletion	22028654	N/A
FGRAMPH1_01G00197	PHI:8666	no	yes	Fusarium graminearum	PH-1	Triticum aestivum (related: bread wheat)	Ning 7840	seedling	reduced virulence	Seedling rot	no data found	no data found	no data found	no data found	no data found	no data found	no data found	wild type	no data found	NaCl; sorbitol; CaCl2; ZnSO4	Gene deletion: cluster; gene complementation	30465882	Elimination of the FgKP4L-1/-2/-3 gene cluster from the fungal genome results in reduced virulence in seedling rot but not in Fusarium head blight (FHB).
FGRAMPH1_01G00199	PHI:8667	no	yes	Fusarium graminearum	PH-1	Triticum aestivum (related: bread wheat)	Ning 7840	seedling	reduced virulence	Seedling rot	no data found	no data found	no data found	no data found	no data found	no data found	no data found	wild type	no data found	NaCl; sorbitol; CaCl2; ZnSO4	Gene deletion: cluster; gene complementation	30465882	Elimination of the FgKP4L-1/-2/-3 gene cluster from the fungal genome results in reduced virulence in seedling rot but not in Fusarium head blight (FHB).
FGRAMPH1_01G00199	PHI:8667	no	no	Komagataella pastoris	N/A	Triticum aestivum (related: bread wheat)	Ning 7840	seedling	increased virulence (hypervirulence)	Non pathogenic	no data found	no data found	no data found	no data found	no data found	no data found	no data found	wild type	no data found	NaCl; sorbitol; CaCl2; ZnSO4	Gene deletion: cluster; gene complementation	30465882	Recombinant FgKP4L-2 protein did not induce cell death in wheat leaves or spikelets, but inhibited root growth of young seedlings.
FGRAMPH1_01G00199	PHI:8667	no	no	Komagataella pastoris	N/A	Triticum aestivum (related: bread wheat)	Auburn	seedling	increased virulence (hypervirulence)	Non pathogenic	no data found	no data found	no data found	no data found	no data found	no data found	no data found	wild type	no data found	NaCl; sorbitol; CaCl2; ZnSO4	Other evidence: heterologous expression of recombinant protein	30465882	Recombinant FgKP4L-2 protein did not induce cell death in wheat leaves or spikelets, but inhibited root growth of young seedlings.
FGRAMPH1_01G00199	PHI:8667	no	no	Komagataella pastoris	N/A	Triticum aestivum (related: bread wheat)	Bess	seedling	increased virulence (hypervirulence)	Non pathogenic	no data found	no data found	no data found	no data found	no data found	no data found	no data found	wild type	no data found	NaCl; sorbitol; CaCl2; ZnSO4	Other evidence: heterologous expression of recombinant protein	30465882	Recombinant FgKP4L-2 protein did not induce cell death in wheat leaves or spikelets, but inhibited root growth of young seedlings.
FGRAMPH1_01G00199	PHI:8667	no	no	Komagataella pastoris	N/A	Triticum aestivum (related: bread wheat)	BR34	seedling	increased virulence (hypervirulence)	Non pathogenic	no data found	no data found	no data found	no data found	no data found	no data found	no data found	wild type	no data found	NaCl; sorbitol; CaCl2; ZnSO4	Other evidence: heterologous expression of recombinant protein	30465882	Recombinant FgKP4L-2 protein did not induce cell death in wheat leaves or spikelets, but inhibited root growth of young seedlings.
FGRAMPH1_01G00199	PHI:8667	no	no	Komagataella pastoris	N/A	Triticum aestivum (related: bread wheat)	Sumai 3	seedling	reduced virulence	Non pathogenic	no data found	no data found	no data found	no data found	no data found	no data found	no data found	wild type	no data found	NaCl; sorbitol; CaCl2; ZnSO4	Other evidence: heterologous expression of recombinant protein	30465882	Recombinant FgKP4L-2 protein did not induce cell death in wheat leaves or spikelets, but inhibited root growth of young seedlings.
FGRAMPH1_01G00199	PHI:8667	no	no	Komagataella pastoris	N/A	Triticum aestivum (related: bread wheat)	Grandin	seedling	reduced virulence	Non pathogenic	no data found	no data found	no data found	no data found	no data found	no data found	no data found	wild type	no data found	NaCl; sorbitol; CaCl2; ZnSO4	Other evidence: heterologous expression of recombinant protein	30465882	Recombinant FgKP4L-2 protein did not induce cell death in wheat leaves or spikelets, but inhibited root growth of young seedlings.
FGRAMPH1_01G00199	PHI:8667	no	no	Komagataella pastoris	N/A	Triticum aestivum (related: bread wheat)	ND495	seedling	reduced virulence	Non pathogenic	no data found	no data found	no data found	no data found	no data found	no data found	no data found	wild type	no data found	NaCl; sorbitol; CaCl2; ZnSO4	Other evidence: heterologous expression of recombinant protein	30465882	Recombinant FgKP4L-2 protein did not induce cell death in wheat leaves or spikelets, but inhibited root growth of young seedlings.
FGRAMPH1_01G00199	PHI:8667	no	no	Komagataella pastoris	N/A	Triticum aestivum (related: bread wheat)	Russ	seedling	reduced virulence	Non pathogenic	no data found	no data found	no data found	no data found	no data found	no data found	no data found	wild type	no data found	NaCl; sorbitol; CaCl2; ZnSO4	Other evidence: heterologous expression of recombinant protein	30465882	Recombinant FgKP4L-2 protein did not induce cell death in wheat leaves or spikelets, but inhibited root growth of young seedlings.
FGRAMPH1_01G00201	PHI:8668	no	yes	Fusarium graminearum	PH-1	Triticum aestivum (related: bread wheat)	Ning 7840	seedling	reduced virulence	Seedling rot	no data found	no data found	no data found	no data found	no data found	no data found	no data found	wild type	no data found	NaCl; sorbitol; CaCl2; ZnSO4	Gene deletion: cluster; gene complementation	30465882	Elimination of the FgKP4L-1/-2/-3 gene cluster from the fungal genome results in reduced virulence in seedling rot but not in Fusarium head blight (FHB).
FGRAMPH1_01G00219	PHI:2000	no	no	Fusarium graminearum	GZ3639	Triticum (related: wheat)	N/A	no data found	unaffected pathogenicity	Fusarium ear blight	no data found	no data found	no data found	no data found	no data found	wild type	wild type	wild type	no data found	N/A	Gene deletion	22028654	N/A
FGRAMPH1_01G00263	PHI:1749	no	no	Fusarium graminearum	GZ3639	Triticum (related: wheat)	N/A	no data found	unaffected pathogenicity	Fusarium ear blight	no data found	no data found	no data found	no data found	no data found	wild type	wild type	wild type	no data found	N/A	Gene deletion	22028654	N/A
FGRAMPH1_01G00295	PHI:1997	no	no	Fusarium graminearum	GZ3639	Triticum (related: wheat)	N/A	no data found	unaffected pathogenicity	Fusarium ear blight	no data found	no data found	no data found	no data found	no data found	wild type	wild type	wild type	no data found	N/A	Gene deletion	22028654	N/A
FGRAMPH1_01G00363	PHI:1271	no	no	Fusarium graminearum	PH-1	Triticum (related: wheat)	Norm; Xiaoyan 102	spike	unaffected pathogenicity	Fusarium ear blight	no data found	no data found	no data found	no data found	no data found	no data found	wild type	wild type	wild type	N/A	Gene deletion: full	22216007	N/A
FGRAMPH1_01G00393	PHI:8645	no	no	Fusarium graminearum	PH-1	Triticum aestivum (related: bread wheat)	Zhengmai	spikelet	reduced virulence	Fusarium head blight	no data found	no data found	no data found	no data found	no data found	increased	no data found	reduced	reduced	H2O2; Congo Red; SDS; NaCl; KCl; oxamic acid	Gene deletion: full; gene complementation	30474697	Both the single-gene deletion mutants of FgLDHL1 or FgLDHL2 exhibited phenotypic defects in vegetative growth, sporulation, spore germination, L-lactate biosynthesis and activity.
FGRAMPH1_01G00395	PHI:1845	no	no	Fusarium graminearum	GZ3639	Triticum (related: wheat)	N/A	no data found	unaffected pathogenicity	Fusarium ear blight	no data found	no data found	no data found	no data found	no data found	wild type	wild type	wild type	no data found	N/A	Gene deletion	22028654	N/A
FGRAMPH1_01G00399	PHI:1990	no	no	Fusarium graminearum	GZ3639	Triticum (related: wheat)	N/A	no data found	reduced virulence	Fusarium ear blight	no data found	no data found	no data found	no data found	no data found	wild type	wild type	wild type	no data found	N/A	Gene deletion	22028654	N/A
FGRAMPH1_01G00507	PHI:3910	no	no	Fusarium graminearum	PH-1	Triticum aestivum (related: bread wheat)	Jimai 22	spike	unaffected pathogenicity	Fusarium head blight	no data found	no data found	no data found	no data found	no data found	reduced	no data found	reduced	no data found	pyrimethanil; tebuconazole; triadimefon; O-acetylserine; cysteine; methionine; serine	Gene disruption; gene complementation	24197784	Supplementation of O-acetylserine,cysteine, or methionine, but not serine, rescued the defect of mycelial growth in FgSAT deletion mutants / Virulence, deoxynivalenol production and fungicide sensitivity assays found that the three mutants showed no signi�cant difference from wild-type progenitor PH-1.
FGRAMPH1_01G00541	PHI:5797	no	no	Fusarium graminearum	PH-1	Triticum (related: wheat)	XiaoYan 22	spike	unaffected pathogenicity	Fusarium ear blight	no data found	no data found	no data found	no data found	no data found	reduced	wild type	wild type	no data found	N/A	Gene deletion	31160822	Virulence value = 97.3%
FGRAMPH1_01G00583	PHI:1996	no	no	Fusarium graminearum	GZ3639	Triticum (related: wheat)	N/A	no data found	unaffected pathogenicity	Fusarium ear blight	no data found	no data found	no data found	no data found	no data found	wild type	wild type	wild type	no data found	N/A	Gene deletion	22028654	N/A
FGRAMPH1_01G00605	PHI:1994	no	no	Fusarium graminearum	GZ3639	Triticum (related: wheat)	N/A	no data found	unaffected pathogenicity	Fusarium ear blight	no data found	no data found	no data found	no data found	no data found	wild type	wild type	wild type	no data found	N/A	Gene deletion	22028654	N/A
FGRAMPH1_01G00629	PHI:1993	no	no	Fusarium graminearum	GZ3639	Triticum (related: wheat)	N/A	no data found	unaffected pathogenicity	Fusarium ear blight	no data found	no data found	no data found	no data found	no data found	wild type	wild type	wild type	no data found	N/A	Gene deletion	22028654	N/A
FGRAMPH1_01G00635	PHI:1736	no	no	Fusarium graminearum	GZ3639	Triticum (related: wheat)	N/A	no data found	unaffected pathogenicity	Fusarium ear blight	no data found	no data found	no data found	no data found	no data found	wild type	wild type	wild type	no data found	N/A	Gene deletion	22028654	N/A
FGRAMPH1_01G00743	PHI:1561	no	no	Fusarium graminearum	GZ3639	Triticum (related: wheat)	N/A	no data found	unaffected pathogenicity	Fusarium ear blight	no data found	no data found	no data found	no data found	no data found	wild type	wild type	wild type	no data found	N/A	Gene deletion	22028654	N/A
FGRAMPH1_01G00781	PHI:8908	no	no	Fusarium graminearum	PH-1	Triticum aestivum (related: bread wheat)	N/A	inflorescence	reduced virulence	Fusarium head blight	no data found	no data found	no data found	no data found	no data found	reduced	reduced	reduced	no data found	Congo Red; Calcofluor white (CFW); SDS; NaCl; KCl; H2O2	Gene deletion: full; gene complementation	30809208	ESCRT deletion mutants displayed severe defects in growth, deoxynivalenol (DON) production, virulence, sexual and asexual reproduction.
FGRAMPH1_01G00811	PHI:3835	no	no	Fusarium graminearum	PH-1	Triticum aestivum (related: bread wheat)	Bainong 979	spikelet	reduced virulence	Fusarium head blight	yes	no data found	no data found	no data found	no data found	reduced	reduced	reduced	no data found	N/A	Gene deletion; gene complementation	24055721	N/A
FGRAMPH1_01G00817	PHI:1469	no	no	Fusarium graminearum	GZ3639	Triticum (related: wheat)	N/A	no data found	unaffected pathogenicity	Fusarium ear blight	no data found	no data found	no data found	no data found	no data found	wild type	wild type	wild type	no data found	N/A	Gene deletion	22028654	N/A
FGRAMPH1_01G00829	PHI:1989	no	no	Fusarium graminearum	GZ3639	Triticum (related: wheat)	N/A	no data found	unaffected pathogenicity	Fusarium ear blight	no data found	no data found	no data found	no data found	no data found	wild type	wild type	wild type	no data found	N/A	Gene deletion	22028654	N/A
FGRAMPH1_01G00853	PHI:6258	no	no	Fusarium graminearum	8/151	Triticum aestivum (related: bread wheat)	Nandu	spike	increased virulence (hypervirulence)	Fusarium head blight	no data found	no data found	no data found	no data found	no data found	increased	no data found	no data found	no data found	NaCl; H2O2; calcofluor white; tebuconazole; azoxystrobin	Altered gene expression / gene regulation: overexpression	27098988	N/A
FGRAMPH1_01G00853	PHI:6258	no	yes	Fusarium graminearum	8/151	Triticum aestivum (related: bread wheat)	Nandu	spike	unaffected pathogenicity	Fusarium head blight	no data found	no	no	no	no data found	wild type	no data found	no data found	no data found	NaCl; H2O2; calcofluor white; tebuconazole; azoxystrobin	Altered gene expression / gene regulation: overexpression	27098988	N/A
FGRAMPH1_01G00855	PHI:1538	no	no	Fusarium graminearum	GZ3639	Triticum (related: wheat)	N/A	no data found	reduced virulence	Fusarium ear blight	no data found	no data found	no data found	no data found	no data found	reduced	defective	reduced	no data found	N/A	Gene deletion	22028654	N/A
FGRAMPH1_01G00855	PHI:4209	no	no	Fusarium graminearum	Z-3639	Triticum aestivum (related: bread wheat)	N/A	spikelet	reduced virulence	Fusarium head blight	yes	no data found	no data found	no data found	no data found	reduced	no data found	reduced	reduced	N/A	Gene disruption; gene complementation	24722578	N/A
FGRAMPH1_01G00855	PHI:4236	no	no	Fusarium graminearum	Z-3639	Triticum aestivum (related: bread wheat)	N/A	spikelet	reduced virulence	Fusarium head blight	yes	no data found	no data found	no data found	no data found	reduced	reduced	reduced	reduced	N/A	Gene disruption; gene complementation	24722578	N/A
FGRAMPH1_01G00883	PHI:1244	no	no	Fusarium graminearum	PH-1	Triticum (related: wheat)	Norm; Xiaoyan 75	spike	unaffected pathogenicity	Fusarium ear blight	no data found	no data found	no data found	no data found	no data found	no data found	aberrant	wild type	wild type	N/A	Gene deletion: full	22216007	N/A
FGRAMPH1_01G00909	PHI:1342	no	no	Fusarium graminearum	GZ3639	Triticum (related: wheat)	N/A	no data found	unaffected pathogenicity	Fusarium ear blight	no data found	no data found	no data found	no data found	no data found	wild type	wild type	wild type	no data found	N/A	Gene deletion	22028654	N/A
FGRAMPH1_01G00927	PHI:1608	no	no	Fusarium graminearum	GZ3639	Triticum (related: wheat)	N/A	no data found	unaffected pathogenicity	Fusarium ear blight	no data found	no data found	no data found	no data found	no data found	wild type	wild type	wild type	no data found	N/A	Gene deletion	22028654	N/A
FGRAMPH1_01G00931	PHI:1461	no	no	Fusarium graminearum	GZ3639	Triticum (related: wheat)	N/A	no data found	unaffected pathogenicity	Fusarium ear blight	no data found	no data found	no data found	no data found	no data found	wild type	wild type	wild type	no data found	N/A	Gene deletion	22028654	N/A
FGRAMPH1_01G00957	PHI:1205	no	no	Fusarium graminearum	PH-1	Triticum (related: wheat)	Norm; Xiaoyan 39	spike	reduced virulence	Fusarium ear blight	no data found	no data found	no data found	no data found	no data found	defective	defective	reduced	wild type	N/A	Gene deletion: full	22216007	homolog of ScCDC15
FGRAMPH1_01G01009	PHI:1470	no	no	Fusarium graminearum	GZ3639	Triticum (related: wheat)	N/A	no data found	reduced virulence	Fusarium ear blight	no data found	no data found	no data found	no data found	no data found	defective	defective	reduced	no data found	N/A	Gene deletion	22028654	N/A
FGRAMPH1_01G01069	PHI:1198	no	no	Fusarium graminearum	PH-1	Triticum (related: wheat)	Norm; Xiaoyan 32	spike	reduced virulence	Fusarium ear blight	no data found	no data found	no data found	no data found	no data found	reduced	defective	reduced	wild type	N/A	Gene deletion: full	22216007	N/A
FGRAMPH1_01G01091	PHI:1618	no	no	Fusarium graminearum	GZ3639	Triticum (related: wheat)	N/A	no data found	unaffected pathogenicity	Fusarium ear blight	no data found	no data found	no data found	no data found	no data found	wild type	wild type	wild type	no data found	N/A	Gene deletion	22028654	N/A
FGRAMPH1_01G01125	PHI:1256	no	no	Fusarium graminearum	PH-1	Triticum (related: wheat)	Norm; Xiaoyan 87	spike	unaffected pathogenicity	Fusarium ear blight	no data found	no data found	no data found	no data found	no data found	no data found	wild type	wild type	wild type	N/A	Gene deletion: full	22216007	mycotoxin.don.in_vivo{wheat_ear}.(reduced)
FGRAMPH1_01G01131	PHI:5694	no	no	Fusarium graminearum	PH-1	Triticum aestivum (related: bread wheat)	N/A	flower	unaffected pathogenicity	Fusarium head blight	no data found	no data found	no data found	no data found	no data found	wild type	no data found	wild type	wild type	na	Gene deletion: full	25758923	N/A
FGRAMPH1_01G01205	PHI:1241	no	no	Fusarium graminearum	PH-1	Triticum (related: wheat)	Norm; Xiaoyan 72	spike	unaffected pathogenicity	Fusarium ear blight	no data found	no data found	no data found	no data found	no data found	no data found	wild type	wild type	wild type	N/A	Gene deletion: full	22216007	mycotoxin.don.in_vivo{wheat_ear}.(reduced)
FGRAMPH1_01G01213	PHI:1208	no	no	Fusarium graminearum	PH-1	Triticum (related: wheat)	Norm; Xiaoyan 42	spike	reduced virulence	Fusarium ear blight	no data found	no data found	no data found	no data found	no data found	reduced	wild type	reduced	wild type	N/A	Gene deletion: full	22216007	mycotoxin.don.in_vivo{wheat_ear}.(reduced)
FGRAMPH1_01G01213	PHI:3131	no	no	Fusarium graminearum	PH-1	Zea mays (related: maize)	Pioneer 2375	corn silk	reduced virulence	Fusarium head blight	no data found	yes	no data found	no data found	no data found	reduced; aberrant	no data found	reduced	no data found	H2O2; Congo red; NaCl; SDS	Gene deletion: full; gene complementation	25144230	Mutants increased tolerance to elevated temperatures but became hypersensitive to oxidative, hyperosmotic, cell wall, and membrane stresses.
FGRAMPH1_01G01213	PHI:3131	no	no	Fusarium graminearum	PH-1	Triticum aestivum (related: bread wheat)	Xiaoyan 22	spike	reduced virulence	Fusarium head blight	no data found	yes	no data found	no data found	no data found	reduced; aberrant	no data found	reduced	no data found	H2O2; Congo red; NaCl; SDS	Gene deletion: full; gene complementation	25144230	Mutants increased tolerance to elevated temperatures but became hypersensitive to oxidative, hyperosmotic, cell wall, and membrane stresses.
FGRAMPH1_01G01227	PHI:1343	no	no	Fusarium graminearum	GZ3639	Triticum (related: wheat)	N/A	no data found	reduced virulence	Fusarium ear blight	no data found	no data found	no data found	no data found	no data found	reduced	defective	reduced	no data found	N/A	Gene deletion	22028654	N/A
FGRAMPH1_01G01281	PHI:4658	no	no	Fusarium graminearum	2021	Triticum aestivum (related: bread wheat)	N/A	spike	reduced virulence	Fusarium head blight	no data found	no data found	no data found	no data found	no data found	reduced; aberrant	wild type	reduced	aberrant	carbendazim; congo red; SDS; NaCl; KCl; caffeine	Gene deletion: full; gene complementation	25808544	Sensitivity tests to MBC and various stresses indicated that both deltaFgHXK1 and deltaFgHXK2 mutants showed no significant difference with parental strains
FGRAMPH1_01G01285	PHI:1629	no	no	Fusarium graminearum	GZ3639	Triticum (related: wheat)	N/A	no data found	unaffected pathogenicity	Fusarium ear blight	no data found	no data found	no data found	no data found	no data found	wild type	wild type	wild type	no data found	N/A	Gene deletion	22028654	N/A
FGRAMPH1_01G01311	PHI:1319	no	no	Fusarium graminearum	GZ3639	Triticum (related: wheat)	N/A	no data found	reduced virulence	Fusarium ear blight	no data found	no data found	no data found	no data found	no data found	wild type	reduced	reduced	no data found	N/A	Gene deletion	22028654	N/A
FGRAMPH1_01G01355	PHI:5695	no	no	Fusarium graminearum	PH-1	Triticum aestivum (related: bread wheat)	N/A	flower	reduced virulence	Fusarium head blight	no data found	no data found	no data found	no data found	no data found	increased	no data found	reduced	wild type	na	Gene deletion: full	25758923	N/A
FGRAMPH1_01G01385	PHI:5696	no	no	Fusarium graminearum	PH-1	Triticum aestivum (related: bread wheat)	N/A	flower	reduced virulence	Fusarium head blight	no data found	no data found	no data found	no data found	no data found	reduced	no data found	reduced	wild type	na	Gene deletion: full	25758923	role in ribosome biogenesis (Fig 8e); mutant contains multiple nuclei in single conidial cells (Fig S3); complements Sc cdc14 mutant. Mutant forms some interconnected conida (Fig 7b), Gene is likely associated with cell division. Yeast2Hybrid assays identified FgTfc7 (FGSG_09985) as interacting protein that is infolved in RNA polymerase III transcription of 5S rRNA.
FGRAMPH1_01G01389	PHI:1300	no	no	Fusarium graminearum	GZ3639	Triticum (related: wheat)	N/A	no data found	unaffected pathogenicity	Fusarium ear blight	no data found	no data found	no data found	no data found	no data found	wild type	wild type	reduced	no data found	N/A	Gene deletion	22028654	N/A
FGRAMPH1_01G01407	PHI:7125	no	no	Fusarium graminearum	PH-1	Triticum aestivum (related: bread wheat)	N/A	flower	unaffected pathogenicity	Fusarium head blight	no data found	no data found	no data found	no data found	no data found	no data found	no data found	no data found	Wild type	Phenamacril; carbendazim; tebuconazole; iprodione; rapamycin; fludioxonil; fluconazole; congo red; NaCl; pyrimethanil; CaCl2; paraquat	Gene deletion: partial	28028881	Deletion mutant (delta-FgEB1) of Fusarium graminearum exhibited twisted hyphae, increased hyphal branching and curved conidia, indicating that FgEB1 was involved in the regulation of cellular polarity.
FGRAMPH1_01G01445	PHI:1768	no	no	Fusarium graminearum	GZ3639	Triticum (related: wheat)	N/A	no data found	unaffected pathogenicity	Fusarium ear blight	no data found	no data found	no data found	no data found	no data found	wild type	wild type	wild type	no data found	N/A	Gene deletion	22028654	N/A
FGRAMPH1_01G01447	PHI:7648	no	no	Fusarium graminearum	PH-1	Triticum aestivum (related: bread wheat)	Wheaton	spikelet	unaffected pathogenicity	Fusarium head blight	no data found	no data found	no data found	no data found	no data found	no data found	no data found	no data found	no data found	N/A	Gene deletion: full	29117786	Virulence phenotypes of the wild type isolate of Fusarium graminearum and the FgPR-1L-4 deletion mutants on resistant wheat showed that none of the treatments caused bleached spikelets on Sumai 3 (resistant) cultivar that were observed on susceptible wheat under the same conditions.
FGRAMPH1_01G01459	PHI:1988	no	no	Fusarium graminearum	GZ3639	Triticum (related: wheat)	N/A	no data found	unaffected pathogenicity	Fusarium ear blight	no data found	no data found	no data found	no data found	no data found	wild type	defective	reduced	no data found	N/A	Gene deletion	22028654	N/A
FGRAMPH1_01G01461	PHI:1987	no	no	Fusarium graminearum	GZ3639	Triticum (related: wheat)	N/A	no data found	reduced virulence	Fusarium ear blight	no data found	no data found	no data found	no data found	no data found	wild type	defective	reduced	no data found	N/A	Gene deletion	22028654	N/A
FGRAMPH1_01G01483	PHI:1344	no	no	Fusarium graminearum	GZ3639	Triticum (related: wheat)	N/A	no data found	unaffected pathogenicity	Fusarium ear blight	no data found	no data found	no data found	no data found	no data found	wild type	wild type	wild type	no data found	N/A	Gene deletion	22028654	N/A
FGRAMPH1_01G01583	PHI:1985	no	no	Fusarium graminearum	GZ3639	Triticum (related: wheat)	N/A	no data found	unaffected pathogenicity	Fusarium ear blight	no data found	no data found	no data found	no data found	no data found	wild type	wild type	wild type	no data found	N/A	Gene deletion	22028654	N/A
FGRAMPH1_01G01645	PHI:1345	no	no	Fusarium graminearum	GZ3639	Triticum (related: wheat)	N/A	no data found	unaffected pathogenicity	Fusarium ear blight	no data found	no data found	no data found	no data found	no data found	wild type	wild type	wild type	no data found	N/A	Gene deletion	22028654	N/A
FGRAMPH1_01G01679	PHI:8211	no	yes	Fusarium graminearum	PH-1	Brachypodium distachyon (related: stiff brome)	N/A	flower	reduced virulence	Fusarium head blight	no data found	no data found	no data found	no data found	no data found	no data found	no data found	no data found	no data found	H2O2; SDS; Congo red; paraquat	Gene deletion: full; gene complementation	29901274	Mutants of the docking peroxin exhibited increased sensitivity toward host oxidative bursts and cell wall integrity stress agents and reduced virulence on host plants and FgPex14 was required for pexophagy in F. graminearum.
FGRAMPH1_01G01679	PHI:8211	no	no	Fusarium graminearum	PH-1	Brachypodium distachyon (related: stiff brome)	N/A	flower	reduced virulence	Fusarium head blight	no data found	no data found	no data found	no data found	no data found	no data found	no data found	no data found	no data found	H2O2; SDS; Congo red; paraquat	Gene deletion: full; gene complementation	29901274	Mutants of the docking peroxin exhibited increased sensitivity toward host oxidative bursts and cell wall integrity stress agents and reduced virulence on host plants and FgPex14 was required for pexophagy in F. graminearum.
FGRAMPH1_01G01679	PHI:8211	no	yes	Fusarium graminearum	PH-1	Triticum aestivum (related: bread wheat)	Jimai 22	flower; leaf	reduced virulence	Fusarium head blight	no data found	no data found	no data found	no data found	no data found	no data found	no data found	no data found	no data found	H2O2; SDS; Congo red; paraquat	Gene deletion: full; gene complementation	29901274	Mutants of the docking peroxin exhibited increased sensitivity toward host oxidative bursts and cell wall integrity stress agents and reduced virulence on host plants and FgPex14 was required for pexophagy in F. graminearum.
FGRAMPH1_01G01679	PHI:8211	no	no	Fusarium graminearum	PH-1	Triticum aestivum (related: bread wheat)	Jimai 22	flower; leaf	reduced virulence	Fusarium head blight	no data found	no data found	no data found	no data found	no data found	no data found	no data found	no data found	no data found	H2O2; SDS; Congo red; paraquat	Gene deletion: full; gene complementation	29901274	Mutants of the docking peroxin exhibited increased sensitivity toward host oxidative bursts and cell wall integrity stress agents and reduced virulence on host plants and FgPex14 was required for pexophagy in F. graminearum.
FGRAMPH1_01G01707	PHI:1471	no	no	Fusarium graminearum	GZ3639	Triticum (related: wheat)	N/A	no data found	unaffected pathogenicity	Fusarium ear blight	no data found	no data found	no data found	no data found	no data found	wild type	wild type	wild type	no data found	N/A	Gene deletion	22028654	N/A
FGRAMPH1_01G01753	PHI:1472	no	no	Fusarium graminearum	GZ3639	Triticum (related: wheat)	N/A	no data found	unaffected pathogenicity	Fusarium ear blight	no data found	no data found	no data found	no data found	no data found	wild type	aberrant	wild type	no data found	N/A	Gene deletion	22028654	N/A
FGRAMPH1_01G01771	PHI:7559	no	no	Fusarium graminearum	PH-1 (NRRL 31084)	Triticum aestivum (related: bread wheat)	Riband	leaf	loss of pathogenicity	Fusarium head blight	no data found	no data found	no data found	no data found	no data found	no data found	no data found	aberrant	no data found	N/A	Gene deletion: full	29020037	The inability of Zymoseptoria tritici and Fusarium graminearum to extend surface hyphae resulted in a complete loss of virulence on plants.
FGRAMPH1_01G01797	PHI:1443	no	no	Fusarium graminearum	GZ3639	Triticum (related: wheat)	N/A	no data found	unaffected pathogenicity	Fusarium ear blight	no data found	no data found	no data found	no data found	no data found	wild type	wild type	wild type	no data found	N/A	Gene deletion	22028654	N/A
FGRAMPH1_01G01817	PHI:1564	no	no	Fusarium graminearum	GZ3639	Triticum (related: wheat)	N/A	no data found	unaffected pathogenicity	Fusarium ear blight	no data found	no data found	no data found	no data found	no data found	wild type	wild type	wild type	no data found	N/A	Gene deletion	22028654	N/A
FGRAMPH1_01G01821	PHI:1967	no	no	Fusarium graminearum	GZ3639	Triticum (related: wheat)	N/A	no data found	reduced virulence	Fusarium ear blight	no data found	no data found	no data found	no data found	no data found	wild type	wild type	wild type	no data found	N/A	Gene deletion	22028654	N/A
FGRAMPH1_01G01837	PHI:1966	no	no	Fusarium graminearum	GZ3639	Triticum (related: wheat)	N/A	no data found	unaffected pathogenicity	Fusarium ear blight	no data found	no data found	no data found	no data found	no data found	wild type	wild type	wild type	no data found	N/A	Gene deletion	22028654	N/A
FGRAMPH1_01G01847	PHI:1473	no	no	Fusarium graminearum	GZ3639	Triticum (related: wheat)	N/A	no data found	reduced virulence	Fusarium ear blight	no data found	no data found	no data found	no data found	no data found	reduced	reduced	wild type	no data found	N/A	Gene deletion	22028654	N/A
FGRAMPH1_01G01893	PHI:1301	no	no	Fusarium graminearum	GZ3639	Triticum (related: wheat)	N/A	no data found	unaffected pathogenicity	Fusarium ear blight	no data found	no data found	no data found	no data found	no data found	wild type	wild type	wild type	no data found	N/A	Gene deletion	22028654	N/A
FGRAMPH1_01G01927	PHI:1346	no	no	Fusarium graminearum	GZ3639	Triticum (related: wheat)	N/A	no data found	unaffected pathogenicity	Fusarium ear blight	no data found	no data found	no data found	no data found	no data found	wild type	wild type	wild type	no data found	N/A	Gene deletion	22028654	N/A
FGRAMPH1_01G01947	PHI:1984	no	no	Fusarium graminearum	GZ3639	Triticum (related: wheat)	N/A	no data found	unaffected pathogenicity	Fusarium ear blight	no data found	no data found	no data found	no data found	no data found	wild type	wild type	wild type	no data found	N/A	Gene deletion	22028654	N/A
FGRAMPH1_01G01955	PHI:1630	no	no	Fusarium graminearum	GZ3639	Triticum (related: wheat)	N/A	no data found	unaffected pathogenicity	Fusarium ear blight	no data found	no data found	no data found	no data found	no data found	wild type	wild type	wild type	no data found	N/A	Gene deletion	22028654	N/A
FGRAMPH1_01G01989	PHI:1263	no	no	Fusarium graminearum	PH-1	Triticum (related: wheat)	Norm; Xiaoyan 94	spike	unaffected pathogenicity	Fusarium ear blight	no data found	no data found	no data found	no data found	no data found	no data found	wild type	wild type	wild type	N/A	Gene deletion: full	22216007	mycotoxin.don.in_vivo{wheat_ear}.(reduced)
FGRAMPH1_01G02003	PHI:1474	no	no	Fusarium graminearum	GZ3639	Triticum (related: wheat)	N/A	no data found	unaffected pathogenicity	Fusarium ear blight	no data found	no data found	no data found	no data found	no data found	wild type	wild type	wild type	no data found	N/A	Gene deletion	22028654	N/A
FGRAMPH1_01G02075	PHI:1475	no	no	Fusarium graminearum	GZ3639	Triticum (related: wheat)	N/A	no data found	unaffected pathogenicity	Fusarium ear blight	no data found	no data found	no data found	no data found	no data found	wild type	wild type	wild type	no data found	N/A	Gene deletion	22028654	N/A
FGRAMPH1_01G02133	PHI:5699	no	no	Fusarium graminearum	PH-1	Triticum aestivum (related: bread wheat)	N/A	flower	reduced virulence	Fusarium head blight	no data found	no data found	no data found	no data found	no data found	wild type	no data found	reduced	wild type	na	Gene deletion: full	25758923	N/A
FGRAMPH1_01G02169	PHI:9047	no	no	Fusarium graminearum	PH-1	Zea mays (related: maize)	N/A	corn silk	reduced virulence	Ear rot in corn and yellow mold in peanuts	no data found	no data found	no data found	no data found	no data found	no data found	reduced	reduced	no data found	H2O2; SDS; Congo red; paraquat; rapamycin	Gene deletion: full; gene complementation	30767239	LD biogenesis regulated by FgNem1/Spo7-FgPah1 cascade played critical roles in vegetative growth, sexual development and virulence in F. graminearum.
FGRAMPH1_01G02169	PHI:9047	no	no	Fusarium graminearum	PH-1	Triticum aestivum (related: bread wheat)	Jimai 22	inflorescence; leaf	reduced virulence	Fusarium head blight	no data found	no data found	no data found	no data found	no data found	no data found	reduced	reduced	no data found	H2O2; SDS; Congo red; paraquat; rapamycin	Gene deletion: full; gene complementation	30767239	LD biogenesis regulated by FgNem1/Spo7-FgPah1 cascade played critical roles in vegetative growth, sexual development and virulence in F. graminearum.
FGRAMPH1_01G02181	PHI:9056	no	no	Fusarium graminearum	PH-1	Zea mays (related: maize)	N/A	corn silk	reduced virulence	Ear rot in corn and yellow mold in peanuts	no data found	no data found	no data found	no data found	no data found	reduced	aberrant	reduced; aberrant	reduced	NaCl; KCl; sorbitol; Congo red (CR); SDS; H2O2; menadione	Gene deletion: full; gene complementation	30899249	delta-TRR mutants were more sensitive to oxidative stress and aggravated apoptosis-like cell death compared with the wild type strain.
FGRAMPH1_01G02181	PHI:9056	no	no	Fusarium graminearum	PH-1	Triticum aestivum (related: bread wheat)	Jimai 22	inflorescence; leaf	reduced virulence	Fusarium head blight	no data found	no data found	no data found	no data found	no data found	reduced	aberrant	reduced; aberrant	reduced	NaCl; KCl; sorbitol; Congo red (CR); SDS; H2O2; menadione	Gene deletion: full; gene complementation	30899249	delta-TRR mutants were more sensitive to oxidative stress and aggravated apoptosis-like cell death compared with the wild type strain.
FGRAMPH1_01G02271	PHI:1626	no	no	Fusarium graminearum	GZ3639	Triticum (related: wheat)	N/A	no data found	unaffected pathogenicity	Fusarium ear blight	no data found	no data found	no data found	no data found	no data found	reduced	wild type	wild type	no data found	N/A	Gene deletion	22028654	N/A
FGRAMPH1_01G02345	PHI:1531	no	no	Fusarium graminearum	GZ3639	Triticum (related: wheat)	N/A	no data found	unaffected pathogenicity	Fusarium ear blight	no data found	no data found	no data found	no data found	no data found	wild type	reduced	wild type	no data found	N/A	Gene deletion	22028654	N/A
FGRAMPH1_01G02355	PHI:1619	no	no	Fusarium graminearum	GZ3639	Triticum (related: wheat)	N/A	no data found	unaffected pathogenicity	Fusarium ear blight	no data found	no data found	no data found	no data found	no data found	wild type	wild type	wild type	no data found	N/A	Gene deletion	22028654	N/A
FGRAMPH1_01G02385	PHI:1631	no	no	Fusarium graminearum	GZ3639	Triticum (related: wheat)	N/A	no data found	unaffected pathogenicity	Fusarium ear blight	no data found	no data found	no data found	no data found	no data found	wild type	wild type	wild type	no data found	N/A	Gene deletion	22028654	N/A
FGRAMPH1_01G02427	PHI:5810	no	no	Fusarium graminearum	PH-1	Triticum (related: wheat)	XiaoYan 22	spike	unaffected pathogenicity	Fusarium ear blight	no data found	no data found	no data found	no data found	no data found	reduced	wild type	wild type	no data found	N/A	Gene deletion	31160822	Virulence value = 101.4%
FGRAMPH1_01G02429	PHI:1799	no	no	Fusarium graminearum	GZ3639	Triticum (related: wheat)	N/A	no data found	unaffected pathogenicity	Fusarium ear blight	no data found	no data found	no data found	no data found	no data found	wild type	wild type	wild type	no data found	N/A	Gene deletion	22028654	N/A
FGRAMPH1_01G02507	PHI:2908	no	yes	Fusarium graminearum	PH-1	Triticum aestivum (related: bread wheat)	Bobwhite	spikelet	reduced virulence	Fusarium head blight	no data found	no data found	no data found	no data found	no data found	reduced	no data found	wild type	reduced	Tebuconazole; Epoxiconazole; Propiconazole; Imazalil; Metconazole; Prochloraz; Difenoconazole	Gene deletion: full	23442154	Sensitivity to group 1, which includes tebuconazole, epoxiconazole, propiconazole and imazalil, is only affected significantly by FgCYP51A deletion'/ Deletions of both FgCYP51A and FgCYP51B increased the sensitivity to Group 2 compunds which include metconazole, prochloraz and difenoconazole
FGRAMPH1_01G02507	PHI:2908	no	yes	Fusarium graminearum	PH-1	Arabidopsis thaliana (related: thale cress)	Landsberg	spikelet	reduced virulence	Fusarium head blight	no data found	no data found	no data found	no data found	no data found	reduced	no data found	wild type	reduced	Tebuconazole; Epoxiconazole; Propiconazole; Imazalil; Metconazole; Prochloraz; Difenoconazole	Gene deletion: full	23442154	Sensitivity to group 1, which includes tebuconazole, epoxiconazole, propiconazole and imazalil, is only affected significantly by FgCYP51A deletion'/ Deletions of both FgCYP51A and FgCYP51B increased the sensitivity to Group 2 compunds which include metconazole, prochloraz and difenoconazole
FGRAMPH1_01G02507	PHI:2908	no	yes	Fusarium graminearum	PH-1	Solanum lycopersicum (related: tomato)	Encore	fruit	unaffected pathogenicity	Fusarium head blight	no data found	no data found	no data found	no data found	no data found	reduced	no data found	wild type	reduced	Tebuconazole; Epoxiconazole; Propiconazole; Imazalil; Metconazole; Prochloraz; Difenoconazole	Gene deletion: full	23442154	Sensitivity to group 1, which includes tebuconazole, epoxiconazole, propiconazole and imazalil, is only affected significantly by FgCYP51A deletion'/ Deletions of both FgCYP51A and FgCYP51B increased the sensitivity to Group 2 compunds which include metconazole, prochloraz and difenoconazole
FGRAMPH1_01G02507	PHI:2908	no	yes	Fusarium graminearum	PH-1	Malus domestica (related: apple)	Braeburn	fruit	unaffected pathogenicity	Fusarium head blight	no data found	no data found	no data found	no data found	no data found	reduced	no data found	wild type	reduced	Tebuconazole; Epoxiconazole; Propiconazole; Imazalil; Metconazole; Prochloraz; Difenoconazole	Gene deletion: full	23442154	Sensitivity to group 1, which includes tebuconazole, epoxiconazole, propiconazole and imazalil, is only affected significantly by FgCYP51A deletion'/ Deletions of both FgCYP51A and FgCYP51B increased the sensitivity to Group 2 compunds which include metconazole, prochloraz and difenoconazole
FGRAMPH1_01G02507	PHI:2908	no	no	Fusarium graminearum	PH-1	Solanum lycopersicum (related: tomato)	Encore	fruit	unaffected pathogenicity	Fusarium head blight	no data found	no data found	no data found	no data found	no data found	reduced	no data found	wild type	reduced	Tebuconazole; Epoxiconazole; Propiconazole; Imazalil; Metconazole; Prochloraz; Difenoconazole	Gene deletion: full	23442154	Sensitivity to group 1, which includes tebuconazole, epoxiconazole, propiconazole and imazalil, is only affected significantly by FgCYP51A deletion'/ Deletions of both FgCYP51A and FgCYP51B increased the sensitivity to Group 2 compunds which include metconazole, prochloraz and difenoconazole
FGRAMPH1_01G02507	PHI:2908	no	no	Fusarium graminearum	PH-1	Malus domestica (related: apple)	Braeburn	fruit	unaffected pathogenicity	Fusarium head blight	no data found	no data found	no data found	no data found	no data found	reduced	no data found	wild type	reduced	Tebuconazole; Epoxiconazole; Propiconazole; Imazalil; Metconazole; Prochloraz; Difenoconazole	Gene deletion: full	23442154	Sensitivity to group 1, which includes tebuconazole, epoxiconazole, propiconazole and imazalil, is only affected significantly by FgCYP51A deletion'/ Deletions of both FgCYP51A and FgCYP51B increased the sensitivity to Group 2 compunds which include metconazole, prochloraz and difenoconazole
FGRAMPH1_01G02507	PHI:2908	no	no	Fusarium graminearum	PH-1	Triticum aestivum (related: bread wheat)	Bobwhite	spikelet	unaffected pathogenicity	Fusarium head blight	no data found	no data found	no data found	no data found	no data found	reduced	no data found	wild type	reduced	Tebuconazole; Epoxiconazole; Propiconazole; Imazalil; Metconazole; Prochloraz; Difenoconazole	Gene deletion: full	23442154	Sensitivity to group 1, which includes tebuconazole, epoxiconazole, propiconazole and imazalil, is only affected significantly by FgCYP51A deletion'/ Deletions of both FgCYP51A and FgCYP51B increased the sensitivity to Group 2 compunds which include metconazole, prochloraz and difenoconazole
FGRAMPH1_01G02507	PHI:2908	no	no	Fusarium graminearum	PH-1	Arabidopsis thaliana (related: thale cress)	Landsberg	spikelet	unaffected pathogenicity	Fusarium head blight	no data found	no data found	no data found	no data found	no data found	reduced	no data found	wild type	reduced	Tebuconazole; Epoxiconazole; Propiconazole; Imazalil; Metconazole; Prochloraz; Difenoconazole	Gene deletion: full	23442154	Sensitivity to group 1, which includes tebuconazole, epoxiconazole, propiconazole and imazalil, is only affected significantly by FgCYP51A deletion'/ Deletions of both FgCYP51A and FgCYP51B increased the sensitivity to Group 2 compunds which include metconazole, prochloraz and difenoconazole
FGRAMPH1_01G02563	PHI:1347	no	no	Fusarium graminearum	GZ3639	Triticum (related: wheat)	N/A	no data found	reduced virulence	Fusarium ear blight	no data found	no data found	no data found	no data found	no data found	wild type	defective	reduced	no data found	N/A	Gene deletion	22028654	N/A
FGRAMPH1_01G02581	PHI:1632	no	no	Fusarium graminearum	GZ3639	Triticum (related: wheat)	N/A	no data found	unaffected pathogenicity	Fusarium ear blight	no data found	no data found	no data found	no data found	no data found	wild type	aberrant	wild type	no data found	N/A	Gene deletion	22028654	N/A
FGRAMPH1_01G02601	PHI:1557	no	no	Fusarium graminearum	GZ3639	Triticum (related: wheat)	N/A	no data found	unaffected pathogenicity	Fusarium ear blight	no data found	no data found	no data found	no data found	no data found	wild type	wild type	wild type	no data found	N/A	Gene deletion	22028654	N/A
FGRAMPH1_01G02643	PHI:5701	no	no	Fusarium graminearum	PH-1	Triticum aestivum (related: bread wheat)	N/A	flower	unaffected pathogenicity	Fusarium head blight	no data found	no data found	no data found	no data found	no data found	wild type	no data found	reduced	wild type	na	Gene deletion: full	25758923	N/A
FGRAMPH1_01G02645	PHI:1243	no	no	Fusarium graminearum	PH-1	Triticum (related: wheat)	Norm; Xiaoyan 74	spike	unaffected pathogenicity	Fusarium ear blight	no data found	no data found	no data found	no data found	no data found	no data found	aberrant	wild type	wild type	N/A	Gene deletion: full	22216007	N/A
FGRAMPH1_01G02657	PHI:5779	no	no	Fusarium graminearum	PH-1	Triticum (related: wheat)	XiaoYan 22	spike	unaffected pathogenicity	Fusarium ear blight	no data found	no data found	no data found	no data found	no data found	wild type	wild type	wild type	no data found	N/A	Gene deletion	31160822	Virulence value = 85.8%
FGRAMPH1_01G02677	PHI:1843	no	no	Fusarium graminearum	GZ3639	Triticum (related: wheat)	N/A	no data found	unaffected pathogenicity	Fusarium ear blight	no data found	no data found	no data found	no data found	no data found	wild type	wild type	wild type	no data found	N/A	Gene deletion	22028654	N/A
FGRAMPH1_01G02735	PHI:1316	no	no	Fusarium graminearum	GZ3639	Triticum (related: wheat)	N/A	no data found	unaffected pathogenicity	Fusarium ear blight	no data found	no data found	no data found	no data found	no data found	wild type	wild type	wild type	no data found	N/A	Gene deletion	22028654	N/A
FGRAMPH1_01G02745	PHI:1506	no	no	Fusarium graminearum	GZ3639	Triticum (related: wheat)	N/A	no data found	unaffected pathogenicity	Fusarium ear blight	no data found	no data found	no data found	no data found	no data found	wild type	wild type	wild type	no data found	N/A	Gene deletion	22028654	N/A
FGRAMPH1_01G02759	PHI:1348	no	no	Fusarium graminearum	GZ3639	Triticum (related: wheat)	N/A	no data found	reduced virulence	Fusarium ear blight	no data found	no data found	no data found	no data found	no data found	wild type	aberrant	wild type	no data found	N/A	Gene deletion	22028654	N/A
FGRAMPH1_01G02783	PHI:1633	no	no	Fusarium graminearum	GZ3639	Triticum (related: wheat)	N/A	no data found	unaffected pathogenicity	Fusarium ear blight	no data found	no data found	no data found	no data found	no data found	wild type	wild type	wild type	no data found	N/A	Gene deletion	22028654	N/A
FGRAMPH1_01G02819	PHI:2351	no	no	Fusarium graminearum	PH-1	Zea mays (related: maize)	Pioneer 2375	corn silk	reduced virulence	Fusarium head blight	no	no	no data found	yes	no data found	wild type	wild type	reduced	wild type	Hydrogen peroxide; Sodium Lauryl Sulfate	Gene deletion: full; gene complementation	22693618	Increased sensitivity to oxidative and membrane stresses
FGRAMPH1_01G02819	PHI:2351	no	no	Fusarium graminearum	PH-1	Triticum (related: wheat)	XiaoYan 22	spike	reduced virulence	Fusarium head blight	no	no	no data found	yes	no data found	wild type	wild type	reduced	wild type	Hydrogen peroxide; Sodium Lauryl Sulfate	Gene deletion: full; gene complementation	22693618	Increased sensitivity to oxidative and membrane stresses
FGRAMPH1_01G02819	PHI:2351	no	no	Fusarium graminearum	PH-1	Triticum (related: wheat)	Norm	spike	reduced virulence	Fusarium head blight	no	no	no data found	yes	no data found	wild type	wild type	reduced	wild type	Hydrogen peroxide; Sodium Lauryl Sulfate	Gene deletion: full; gene complementation	22693618	Increased sensitivity to oxidative and membrane stresses
FGRAMPH1_01G02819	PHI:2353	no	yes	Fusarium graminearum	PH-1	Zea mays (related: maize)	Pioneer 2375	corn silk	reduced virulence	Fusarium head blight	no	no	no data found	yes	no data found	wild type	wild type	reduced	wild type	Hydrogen peroxide; Sodium Lauryl Sulfate	Gene deletion: full	22693618	Increased sensitivity to oxidative and membrane stresses
FGRAMPH1_01G02819	PHI:2353	no	yes	Fusarium graminearum	PH-1	Triticum (related: wheat)	XiaoYan 22	spike	reduced virulence	Fusarium head blight	no	no	no data found	yes	no data found	wild type	wild type	reduced	wild type	Hydrogen peroxide; Sodium Lauryl Sulfate	Gene deletion: full	22693618	Increased sensitivity to oxidative and membrane stresses
FGRAMPH1_01G02819	PHI:2353	no	yes	Fusarium graminearum	PH-1	Triticum (related: wheat)	Norm	spike	reduced virulence	Fusarium head blight	no	no	no data found	yes	no data found	wild type	wild type	reduced	wild type	Hydrogen peroxide; Sodium Lauryl Sulfate	Gene deletion: full	22693618	Increased sensitivity to oxidative and membrane stresses
FGRAMPH1_01G02829	PHI:1302	no	no	Fusarium graminearum	GZ3639	Triticum (related: wheat)	N/A	no data found	unaffected pathogenicity	Fusarium ear blight	no data found	no data found	no data found	no data found	no data found	wild type	wild type	wild type	no data found	N/A	Gene deletion	22028654	N/A
FGRAMPH1_01G02867	PHI:6092	no	no	Fusarium graminearum	PH-1	Triticum aestivum (related: bread wheat)	N/A	spikelet	reduced virulence	Fusarium head blight	no data found	no data found	no data found	no data found	no data found	reduced; aberrant	reduced	reduced; aberrant	reduced	N/A	Gene deletion: full; gene complementation	26875543	N/A
FGRAMPH1_01G02895	PHI:1554	no	no	Fusarium graminearum	GZ3639	Triticum (related: wheat)	N/A	no data found	unaffected pathogenicity	Fusarium ear blight	no data found	no data found	no data found	no data found	no data found	wild type	wild type	wild type	no data found	N/A	Gene deletion	22028654	N/A
FGRAMPH1_01G02911	PHI:1934	no	no	Fusarium graminearum	GZ3639	Triticum (related: wheat)	N/A	no data found	unaffected pathogenicity	Fusarium ear blight	no data found	no data found	no data found	no data found	no data found	wild type	wild type	wild type	no data found	N/A	Gene deletion	22028654	N/A
FGRAMPH1_01G02915	PHI:2714	no	no	Fusarium graminearum	Z-3639	Triticum aestivum (related: bread wheat)	Eunpamil	spikelet	reduced virulence	Fusarium head blight	yes	no data found	no data found	no data found	no data found	no data found	reduced	reduced	no data found	N/A	Gene deletion: full; gene complementation	22913493	N/A
FGRAMPH1_01G02919	PHI:1933	no	no	Fusarium graminearum	GZ3639	Triticum (related: wheat)	N/A	no data found	reduced virulence	Fusarium ear blight	no data found	no data found	no data found	no data found	no data found	wild type	reduced	wild type	no data found	N/A	Gene deletion	22028654	N/A
FGRAMPH1_01G02919	PHI:6134	no	no	Fusarium graminearum	Z-3639	Triticum aestivum (related: bread wheat)	Eunpamil	spike	reduced virulence	Fusarium head blight	yes	no data found	no data found	no data found	no data found	no data found	reduced	reduced	no data found	N/A	Gene mutation; gene complementation	26888604	Fhs1 is a fungal specific Zn(II)2Cys6 TF that localises exclusively to nuclei. fhs1deletion mutants were hypersensitive to hydroxyurea and defective in mitotic cell division. Moreover, deletion of FHS1 resulted in defects in perithecia production and virulence and led to the accumulation of DNA damage.
FGRAMPH1_01G02933	PHI:1462	no	no	Fusarium graminearum	GZ3639	Triticum (related: wheat)	N/A	no data found	reduced virulence	Fusarium ear blight	no data found	no data found	no data found	no data found	no data found	reduced	defective	reduced	no data found	N/A	Gene deletion	22028654	N/A
FGRAMPH1_01G02945	PHI:1204	no	no	Fusarium graminearum	PH-1	Triticum (related: wheat)	Norm; Xiaoyan 38	spike	reduced virulence	Fusarium ear blight	no data found	no data found	no data found	no data found	no data found	defective	defective	reduced	wild type	N/A	Gene deletion: full	22216007	homolog of ScSPS1, KIC1
FGRAMPH1_01G02959	PHI:3887	no	no	Fusarium graminearum	PH-1	Zea mays (related: maize)	subsp. mays (related: maize)	kernel; spikelet	reduced virulence	Fusarium head blight	no data found	no data found	no data found	no data found	no data found	reduced	no data found	reduced; aberrant	no data found	N/A	Gene disruption; gene complementation	24237664	N/A
FGRAMPH1_01G02959	PHI:3887	no	no	Fusarium graminearum	PH-1	Triticum aestivum (related: bread wheat)	N/A	spikelet	reduced virulence	Fusarium head blight	no data found	no data found	no data found	no data found	no data found	no data found	no data found	no data found	no data found	N/A	Gene disruption; gene complementation	24237664	N/A
FGRAMPH1_01G02973	PHI:1476	no	no	Fusarium graminearum	GZ3639	Triticum (related: wheat)	N/A	no data found	unaffected pathogenicity	Fusarium ear blight	no data found	no data found	no data found	no data found	no data found	wild type	wild type	wild type	no data found	N/A	Gene deletion	22028654	N/A
FGRAMPH1_01G03003	PHI:1349	no	no	Fusarium graminearum	GZ3639	Triticum (related: wheat)	N/A	no data found	unaffected pathogenicity	Fusarium ear blight	no data found	no data found	no data found	no data found	no data found	wild type	wild type	wild type	no data found	N/A	Gene deletion	22028654	N/A
FGRAMPH1_01G03017	PHI:1567	no	no	Fusarium graminearum	GZ3639	Triticum (related: wheat)	N/A	no data found	unaffected pathogenicity	Fusarium ear blight	no data found	no data found	no data found	no data found	no data found	wild type	wild type	wild type	no data found	N/A	Gene deletion	22028654	N/A
FGRAMPH1_01G03073	PHI:5702	no	no	Fusarium graminearum	PH-1	Triticum aestivum (related: bread wheat)	N/A	flower	reduced virulence	Fusarium head blight	no data found	no data found	no data found	no data found	no data found	wild type	no data found	wild type	wild type	na	Gene deletion: full	25758923	N/A
FGRAMPH1_01G03157	PHI:1539	no	no	Fusarium graminearum	GZ3639	Triticum (related: wheat)	N/A	no data found	unaffected pathogenicity	Fusarium ear blight	no data found	no data found	no data found	no data found	no data found	wild type	wild type	wild type	no data found	N/A	Gene deletion	22028654	N/A
FGRAMPH1_01G03201	PHI:1921	no	no	Fusarium graminearum	GZ3639	Triticum (related: wheat)	N/A	no data found	reduced virulence	Fusarium ear blight	no data found	no data found	no data found	no data found	no data found	wild type	wild type	wild type	no data found	N/A	Gene deletion	22028654	N/A
FGRAMPH1_01G03205	PHI:1454	no	no	Fusarium graminearum	GZ3639	Triticum (related: wheat)	N/A	no data found	unaffected pathogenicity	Fusarium ear blight	no data found	no data found	no data found	no data found	no data found	wild type	wild type	wild type	no data found	N/A	Gene deletion	22028654	N/A
FGRAMPH1_01G03213	PHI:1350	no	no	Fusarium graminearum	GZ3639	Triticum (related: wheat)	N/A	no data found	unaffected pathogenicity	Fusarium ear blight	no data found	no data found	no data found	no data found	no data found	wild type	wild type	wild type	no data found	N/A	Gene deletion	22028654	N/A
FGRAMPH1_01G03235	PHI:1304	no	no	Fusarium graminearum	GZ3639	Triticum (related: wheat)	N/A	no data found	reduced virulence	Fusarium ear blight	no data found	no data found	no data found	no data found	no data found	wild type	aberrant	wild type	no data found	N/A	Gene deletion	22028654	N/A
FGRAMPH1_01G03247	PHI:1212	no	no	Fusarium graminearum	PH-1	Triticum (related: wheat)	Norm; Xiaoyan 46	spike	reduced virulence	Fusarium ear blight	no data found	no data found	no data found	no data found	no data found	reduced	wild type	reduced	aberrant	N/A	Gene deletion: full	22216007	mycotoxin.don.in_vivo{wheat_ear}.(reduced)
FGRAMPH1_01G03259	PHI:1920	no	no	Fusarium graminearum	GZ3639	Triticum (related: wheat)	N/A	no data found	unaffected pathogenicity	Fusarium ear blight	no data found	no data found	no data found	no data found	no data found	wild type	wild type	wild type	no data found	N/A	Gene deletion	22028654	N/A
FGRAMPH1_01G03261	PHI:1352	no	no	Fusarium graminearum	GZ3639	Triticum (related: wheat)	N/A	no data found	unaffected pathogenicity	Fusarium ear blight	no data found	no data found	no data found	no data found	no data found	wild type	wild type	wild type	no data found	N/A	Gene deletion	22028654	N/A
FGRAMPH1_01G03277	PHI:2294	no	no	Fusarium graminearum	Z03643	Hordeum vulgare (related: barley)	subsp. vulgare Tipple (related: domesticated barley)	root	reduced virulence	Fusarium ear blight	yes	no data found	no data found	no data found	brown spots and lesions	reduced	reduced	wild type	no data found	Glucose	Gene deletion: full; gene complementation	21722294	The addition of 1% glucose to the medium restored conidiation to the wild-type level
FGRAMPH1_01G03277	PHI:2294	no	no	Fusarium graminearum	Z03643	Triticum (related: wheat)	Bobwhite	spike	unaffected pathogenicity	Fusarium ear blight	yes	no data found	no data found	no data found	no data found	reduced	reduced	wild type	no data found	Glucose	Gene deletion: full; gene complementation	21722294	The addition of 1% glucose to the medium restored conidiation to the wild-type level/ The F. graminearum Delta Fgfrp1 mutant is reduced in growth on several mono- and polysugars and on a few amino acids and carboxylic acids. Enhanced growth is observed on two sugar alcohols and two polysugars
FGRAMPH1_01G03307	PHI:1353	no	no	Fusarium graminearum	GZ3639	Triticum (related: wheat)	N/A	no data found	reduced virulence	Fusarium ear blight	no data found	no data found	no data found	no data found	no data found	wild type	aberrant	wild type	no data found	N/A	Gene deletion	22028654	N/A
FGRAMPH1_01G03323	PHI:1273	no	no	Fusarium graminearum	PH-1	Triticum (related: wheat)	Norm; Xiaoyan 104	spike	unaffected pathogenicity	Fusarium ear blight	no data found	no data found	no data found	no data found	no data found	no data found	aberrant	wild type	wild type	N/A	Gene deletion: full	22216007	mycotoxin.don.in_vivo{wheat_ear}.(reduced)
FGRAMPH1_01G03329	PHI:1354	no	no	Fusarium graminearum	GZ3639	Triticum (related: wheat)	N/A	no data found	reduced virulence	Fusarium ear blight	no data found	no data found	no data found	no data found	no data found	wild type	defective	reduced	no data found	N/A	Gene deletion	22028654	N/A
FGRAMPH1_01G03337	PHI:1168	no	no	Fusarium graminearum	PH-1	Triticum (related: wheat)	Norm; Xiaoyan 2	spike	reduced virulence	Fusarium ear blight	no data found	no data found	no data found	no data found	no data found	reduced	defective	reduced	no data found	N/A	Gene deletion: full; gene complementation	21138346	ScHOS2 is ortholog; HDF1 physically interacted with FTL1 in yeast two-hybrid assay. HDF1 expression highest in conidia compared to germlings and hypahe. 149 and 253 were down- and upregulated over fivehold in hdf1 mutant.. More tolerant to H2O2; mycotoxin.DON.reduced;
FGRAMPH1_01G03337	PHI:1171	no	yes	Fusarium graminearum	PH-1	Triticum (related: wheat)	Norm; Xiaoyan 5	spike	reduced virulence	Fusarium ear blight	no data found	no data found	no data found	no data found	no data found	reduced	no data found	reduced	no data found	N/A	Gene deletion: full	21138346	N/A
FGRAMPH1_01G03337	PHI:1173	no	yes	Fusarium graminearum	PH-1	Triticum (related: wheat)	Norm; Xiaoyan 7	spike	reduced virulence	Fusarium ear blight	no data found	no data found	no data found	no data found	no data found	reduced	no data found	reduced	no data found	N/A	Gene deletion: full	21138346	N/A
FGRAMPH1_01G03369	PHI:1478	no	no	Fusarium graminearum	GZ3639	Triticum (related: wheat)	N/A	no data found	unaffected pathogenicity	Fusarium ear blight	no data found	no data found	no data found	no data found	no data found	wild type	defective	wild type	no data found	N/A	Gene deletion	22028654	N/A
FGRAMPH1_01G03397	PHI:1919	no	no	Fusarium graminearum	GZ3639	Triticum (related: wheat)	N/A	no data found	unaffected pathogenicity	Fusarium ear blight	no data found	no data found	no data found	no data found	no data found	wild type	wild type	wild type	no data found	N/A	Gene deletion	22028654	N/A
FGRAMPH1_01G03467	PHI:1673	no	no	Fusarium graminearum	GZ3639	Triticum (related: wheat)	N/A	no data found	unaffected pathogenicity	Fusarium ear blight	no data found	no data found	no data found	no data found	no data found	wild type	wild type	wild type	no data found	N/A	Gene deletion	22028654	N/A
FGRAMPH1_01G03539	PHI:5786	no	no	Fusarium graminearum	PH-1	Triticum (related: wheat)	XiaoYan 22	spike	unaffected pathogenicity	Fusarium ear blight	no data found	no data found	no data found	no data found	no data found	wild type	wild type	wild type	no data found	N/A	Gene deletion	31160822	Virulence value = 108.3%
FGRAMPH1_01G03545	PHI:2349	no	no	Fusarium graminearum	PH-1	Triticum (related: wheat)	Bobwhite	spike	reduced virulence	Fusarium ear blight	no data found	no data found	no data found	no data found	no data found	reduced	no data found	aberrant	no data found	N/A	Gene disruption; gene complementation	22013911	aurofusarin biosynthesis: reduced; TRI gene expression: aberrant; hyperbranching of mycelium; mycotoxin.DON.{in_vivo, in_vitro}.(none,reduced)
FGRAMPH1_01G03545	PHI:2349	no	no	Fusarium graminearum	PH-1	Triticum (related: wheat)	Bobwhite	spike	reduced virulence	Fusarium ear blight	no data found	no data found	no data found	no data found	no data found	reduced	no data found	aberrant	no data found	N/A	Gene disruption; gene complementation	22140571	N/A
FGRAMPH1_01G03595	PHI:5704	no	no	Fusarium graminearum	PH-1	Triticum aestivum (related: bread wheat)	N/A	flower	reduced virulence	Fusarium head blight	no data found	no data found	no data found	no data found	no data found	wild type	no data found	reduced	wild type	na	Gene deletion: full	25758923	N/A
FGRAMPH1_01G03651	PHI:1479	no	no	Fusarium graminearum	GZ3639	Triticum (related: wheat)	N/A	no data found	unaffected pathogenicity	Fusarium ear blight	no data found	no data found	no data found	no data found	no data found	wild type	wild type	wild type	no data found	N/A	Gene deletion	22028654	N/A
FGRAMPH1_01G03681	PHI:2433	no	no	Fusarium graminearum	Z-3639	Triticum (related: wheat)	Eunpamil	spike	reduced virulence	Fusarium head blight	no data found	no data found	no data found	no data found	no data found	aberrant	reduced	reduced	no data found	N/A	Gene deletion: full; gene complementation	22634273	N/A
FGRAMPH1_01G03687	PHI:1251	no	no	Fusarium graminearum	PH-1	Triticum (related: wheat)	Norm; Xiaoyan 82	spike	unaffected pathogenicity	Fusarium ear blight	no data found	no data found	no data found	no data found	no data found	no data found	wild type	wild type	wild type	N/A	Gene deletion: full	22216007	mycotoxin.don.in_vivo{wheat_ear}.(reduced)
FGRAMPH1_01G03699	PHI:5091	no	no	Fusarium graminearum	PH-1	Triticum aestivum (related: bread wheat)	Jimai 33	spike	reduced virulence	Fusarium head blight	no data found	no data found	no data found	no data found	no data found	reduced	no data found	reduced; aberrant	wild type	N/A	Gene deletion: full; gene complementation	26341536	Targeted gene deletion mutants of FgRIC8 exhibited a significant reduction in vegetative growth, conidiation, pigment production as well as deoxynivalenol (DON) biosynthesis. Pathogenicity assays using a point-inoculated spikelet approach showed that the mutants were severely impaired in virulence on flowering wheat heads.
FGRAMPH1_01G03701	PHI:1480	no	no	Fusarium graminearum	GZ3639	Triticum (related: wheat)	N/A	no data found	unaffected pathogenicity	Fusarium ear blight	no data found	no data found	no data found	no data found	no data found	wild type	wild type	wild type	no data found	N/A	Gene deletion	22028654	N/A
FGRAMPH1_01G03707	PHI:1876	no	no	Fusarium graminearum	GZ3639	Triticum (related: wheat)	N/A	no data found	unaffected pathogenicity	Fusarium ear blight	no data found	no data found	no data found	no data found	no data found	wild type	wild type	wild type	no data found	N/A	Gene deletion	22028654	N/A
FGRAMPH1_01G03731	PHI:5705	no	no	Fusarium graminearum	PH-1	Triticum aestivum (related: bread wheat)	N/A	flower	reduced virulence	Fusarium head blight	no data found	no data found	no data found	no data found	no data found	increased	no data found	reduced	wild type	na	Gene deletion: full	25758923	reduced hyphal branches
FGRAMPH1_01G03785	PHI:6093	no	no	Fusarium graminearum	PH-1	Triticum aestivum (related: bread wheat)	N/A	spikelet	reduced virulence	Fusarium head blight	no data found	no data found	no data found	no data found	no data found	reduced; aberrant	reduced	reduced; aberrant	reduced	N/A	Gene deletion: full; gene complementation	26875543	N/A
FGRAMPH1_01G03793	PHI:1292	no	no	Fusarium graminearum	PH-1	Zea mays (related: maize)	Pioneer 2375	corn silk	reduced virulence	Fusarium ear blight	no data found	no data found	no data found	yes	no data found	wild type	defective	wild type	no data found	N/A	Gene disruption; gene deletion; gene complementation	20795857	mycotoxin.DON.reduced; forms small, empty perithecia;
FGRAMPH1_01G03793	PHI:1292	no	no	Fusarium graminearum	PH-1	Triticum (related: wheat)	Norm	spike	reduced virulence	Fusarium ear blight	no data found	no data found	no data found	yes	no data found	wild type	defective	wild type	no data found	N/A	Gene disruption; gene deletion; gene complementation	20795857	mycotoxin.DON.reduced; forms small, empty perithecia;
FGRAMPH1_01G03793	PHI:1292	no	no	Fusarium graminearum	PH-1	Zea mays (related: maize)	Pioneer 2375	stem	reduced virulence	Fusarium ear blight	no data found	no data found	no data found	yes	no data found	wild type	defective	wild type	no data found	N/A	Gene disruption; gene deletion; gene complementation	20795857	mycotoxin.DON.reduced; forms small, empty perithecia;
FGRAMPH1_01G03793	PHI:1320	no	no	Fusarium graminearum	GZ3639	Triticum (related: wheat)	N/A	no data found	reduced virulence	Fusarium ear blight	no data found	no data found	no data found	no data found	no data found	wild type	defective	reduced	no data found	N/A	Gene deletion	22028654	N/A
FGRAMPH1_01G03799	PHI:1620	no	no	Fusarium graminearum	GZ3639	Triticum (related: wheat)	N/A	no data found	unaffected pathogenicity	Fusarium ear blight	no data found	no data found	no data found	no data found	no data found	wild type	wild type	wild type	no data found	N/A	Gene deletion	22028654	N/A
FGRAMPH1_01G03801	PHI:1264	no	no	Fusarium graminearum	PH-1	Triticum (related: wheat)	Norm; Xiaoyan 95	spike	unaffected pathogenicity	Fusarium ear blight	no data found	no data found	no data found	no data found	no data found	no data found	wild type	wild type	wild type	N/A	Gene deletion: full	22216007	mycotoxin.don.in_vivo{wheat_ear}.(reduced)
FGRAMPH1_01G03807	PHI:1962	no	no	Fusarium graminearum	GZ3639	Triticum (related: wheat)	N/A	no data found	unaffected pathogenicity	Fusarium ear blight	no data found	no data found	no data found	no data found	no data found	wild type	wild type	wild type	no data found	N/A	Gene deletion	22028654	N/A
FGRAMPH1_01G03811	PHI:1961	no	no	Fusarium graminearum	GZ3639	Triticum (related: wheat)	N/A	no data found	unaffected pathogenicity	Fusarium ear blight	no data found	no data found	no data found	no data found	no data found	wild type	aberrant	wild type	no data found	N/A	Gene deletion	22028654	N/A
FGRAMPH1_01G03843	PHI:1355	no	no	Fusarium graminearum	GZ3639	Triticum (related: wheat)	N/A	no data found	unaffected pathogenicity	Fusarium ear blight	no data found	no data found	no data found	no data found	no data found	wild type	reduced	wild type	no data found	N/A	Gene deletion	22028654	N/A
FGRAMPH1_01G03877	PHI:3984	no	no	Fusarium graminearum	PH-1	Triticum aestivum (related: bread wheat)	Norm	spikelet	unaffected pathogenicity	Fusarium head blight	no data found	no data found	no data found	no	no data found	wild type	no data found	wild type	wild type	congo red; calco�uor white; H2O2; menadione	Gene deletion	24312325	not sensitive to any stresses; same phenotype as wild type
FGRAMPH1_01G03997	PHI:1960	no	no	Fusarium graminearum	GZ3639	Triticum (related: wheat)	N/A	no data found	unaffected pathogenicity	Fusarium ear blight	no data found	no data found	no data found	no data found	no data found	wild type	wild type	wild type	no data found	N/A	Gene deletion	22028654	N/A
FGRAMPH1_01G04047	PHI:1555	no	no	Fusarium graminearum	GZ3639	Triticum (related: wheat)	N/A	no data found	unaffected pathogenicity	Fusarium ear blight	no data found	no data found	no data found	no data found	no data found	wild type	wild type	wild type	no data found	N/A	Gene deletion	22028654	N/A
FGRAMPH1_01G04053	PHI:1628	no	no	Fusarium graminearum	GZ3639	Triticum (related: wheat)	N/A	no data found	reduced virulence	Fusarium ear blight	no data found	no data found	no data found	no data found	no data found	reduced	defective	reduced	no data found	N/A	Gene deletion	22028654	N/A
FGRAMPH1_01G04061	PHI:1952	no	no	Fusarium graminearum	GZ3639	Triticum (related: wheat)	N/A	no data found	unaffected pathogenicity	Fusarium ear blight	no data found	no data found	no data found	no data found	no data found	wild type	wild type	wild type	no data found	N/A	Gene deletion	22028654	N/A
FGRAMPH1_01G04065	PHI:5706	no	no	Fusarium graminearum	PH-1	Triticum aestivum (related: bread wheat)	N/A	flower	unaffected pathogenicity	Fusarium head blight	no data found	no data found	no data found	no data found	no data found	reduced	no data found	wild type	wild type	na	Gene deletion: full	25758923	N/A
FGRAMPH1_01G04111	PHI:1634	no	no	Fusarium graminearum	GZ3639	Triticum (related: wheat)	N/A	no data found	unaffected pathogenicity	Fusarium ear blight	no data found	no data found	no data found	no data found	no data found	wild type	wild type	wild type	no data found	N/A	Gene deletion	22028654	N/A
FGRAMPH1_01G04211	PHI:1839	no	no	Fusarium graminearum	GZ3639	Triticum (related: wheat)	N/A	no data found	unaffected pathogenicity	Fusarium ear blight	no data found	no data found	no data found	no data found	no data found	wild type	wild type	wild type	no data found	N/A	Gene deletion	22028654	N/A
FGRAMPH1_01G04277	PHI:1950	no	no	Fusarium graminearum	GZ3639	Triticum (related: wheat)	N/A	no data found	unaffected pathogenicity	Fusarium ear blight	no data found	no data found	no data found	no data found	no data found	wild type	wild type	wild type	no data found	N/A	Gene deletion	22028654	N/A
FGRAMPH1_01G04355	PHI:1870	no	no	Fusarium graminearum	GZ3639	Triticum (related: wheat)	N/A	no data found	unaffected pathogenicity	Fusarium ear blight	no data found	no data found	no data found	no data found	no data found	wild type	wild type	wild type	no data found	N/A	Gene deletion	22028654	N/A
FGRAMPH1_01G04377	PHI:5865	no	no	Fusarium graminearum	PH-1	Triticum (related: wheat)	XiaoYan 22	spike	unaffected pathogenicity	Fusarium ear blight	no data found	no data found	no data found	no data found	no data found	wild type	wild type	wild type	no data found	N/A	Gene deletion	31160822	Virulence value = 102.1%
FGRAMPH1_01G04433	PHI:5816	no	no	Fusarium graminearum	PH-1	Triticum (related: wheat)	XiaoYan 22	spike	unaffected pathogenicity	Fusarium ear blight	no data found	no data found	no data found	no data found	no data found	wild type	wild type	wild type	no data found	N/A	Gene deletion	31160822	Virulence value = 116.4%
FGRAMPH1_01G04457	PHI:1254	no	no	Fusarium graminearum	PH-1	Triticum (related: wheat)	Norm; Xiaoyan 85	spike	unaffected pathogenicity	Fusarium ear blight	no data found	no data found	no data found	no data found	no data found	no data found	wild type	wild type	wild type	N/A	Gene deletion: full	22216007	N/A
FGRAMPH1_01G04509	PHI:5809	no	no	Fusarium graminearum	PH-1	Triticum (related: wheat)	XiaoYan 22	spike	unaffected pathogenicity	Fusarium ear blight	no data found	no data found	no data found	no data found	no data found	wild type	wild type	wild type	no data found	N/A	Gene deletion	31160822	Virulence value = 112.5%
FGRAMPH1_01G04545	PHI:1356	no	no	Fusarium graminearum	GZ3639	Triticum (related: wheat)	N/A	no data found	unaffected pathogenicity	Fusarium ear blight	no data found	no data found	no data found	no data found	no data found	reduced	defective	wild type	no data found	N/A	Gene deletion	22028654	N/A
FGRAMPH1_01G04623	PHI:1541	no	no	Fusarium graminearum	GZ3639	Triticum (related: wheat)	N/A	no data found	unaffected pathogenicity	Fusarium ear blight	no data found	no data found	no data found	no data found	no data found	defective	defective	increased	no data found	N/A	Gene deletion	22028654	N/A
FGRAMPH1_01G04633	PHI:5707	no	no	Fusarium graminearum	PH-1	Triticum aestivum (related: bread wheat)	N/A	flower	unaffected pathogenicity	Fusarium head blight	no data found	no data found	no data found	no data found	no data found	reduced	no data found	wild type	wild type	na	Gene deletion: full	25758923	N/A
FGRAMPH1_01G04637	PHI:1570	no	no	Fusarium graminearum	GZ3639	Triticum (related: wheat)	N/A	no data found	unaffected pathogenicity	Fusarium ear blight	no data found	no data found	no data found	no data found	no data found	wild type	wild type	wild type	no data found	N/A	Gene deletion	22028654	N/A
FGRAMPH1_01G04643	PHI:7111	no	no	Fusarium graminearum	PH-1	Triticum aestivum (related: bread wheat)	N/A	spikelet	reduced virulence	Fusarium head blight	no data found	no data found	no data found	no data found	no data found	aberrant	wild type	reduced; aberrant	Wild type	N/A	Gene deletion: full; gene complementation	28142217	Phosphorylation of FgCap1 at S353 is important for vegetative growth and plant infection, but dispensable for asexual reproduction and DON biosynthesis.
FGRAMPH1_01G04647	PHI:1542	no	no	Fusarium graminearum	GZ3639	Triticum (related: wheat)	N/A	no data found	unaffected pathogenicity	Fusarium ear blight	no data found	no data found	no data found	no data found	no data found	wild type	wild type	wild type	no data found	N/A	Gene deletion	22028654	N/A
FGRAMPH1_01G04655	PHI:1616	no	no	Fusarium graminearum	GZ3639	Triticum (related: wheat)	N/A	no data found	unaffected pathogenicity	Fusarium ear blight	no data found	no data found	no data found	no data found	no data found	wild type	wild type	wild type	no data found	N/A	Gene deletion	22028654	N/A
FGRAMPH1_01G04671	PHI:1800	no	no	Fusarium graminearum	GZ3639	Triticum (related: wheat)	N/A	no data found	unaffected pathogenicity	Fusarium ear blight	no data found	no data found	no data found	no data found	no data found	wild type	wild type	wild type	no data found	N/A	Gene deletion	22028654	N/A
FGRAMPH1_01G04719	PHI:1571	no	no	Fusarium graminearum	GZ3639	Triticum (related: wheat)	N/A	no data found	unaffected pathogenicity	Fusarium ear blight	no data found	no data found	no data found	no data found	no data found	wild type	wild type	wild type	no data found	N/A	Gene deletion	22028654	N/A
FGRAMPH1_01G04729	PHI:3037	no	yes	Fusarium graminearum	HN9-1	Triticum aestivum (related: bread wheat)	Jimai22	spikelet	reduced virulence	Fusarium head blight	no data found	no data found	no data found	no data found	no data found	reduced	no data found	wild type	no data found	N/A	Gene disruption; gene complementation	24785759	N/A
FGRAMPH1_01G04737	PHI:1288	no	no	Fusarium graminearum	PH-1	Triticum (related: wheat)	Norm; Xiaoyan 119	spike	unaffected pathogenicity	Fusarium ear blight	no data found	no data found	no data found	no data found	no data found	no data found	wild type	wild type	wild type	N/A	Gene deletion: full	22216007	N/A
FGRAMPH1_01G04737	PHI:6300	no	no	Fusarium graminearum	PH-1	Solanum lycopersicum (related: tomato)	N/A	fruit	reduced virulence	Fusarium head blight	no data found	no data found	no data found	no data found	no data found	reduced	no data found	reduced; aberrant	no data found	NaCl; KCl; caffeine; congo red; SDS	Gene deletion: full; gene complementation	27341107	The deletion of FgPDK1 also prohibited the production of deoxynivalenol (DON) and pathogenicity ofF.graminearum, which may resulted from the decrease in the expression of Tri6.
FGRAMPH1_01G04737	PHI:6300	no	no	Fusarium graminearum	PH-1	Triticum aestivum (related: bread wheat)	Yangmai no. 49	spikelet	reduced virulence	Fusarium head blight	no data found	no data found	no data found	no data found	no data found	reduced	no data found	reduced; aberrant	no data found	NaCl; KCl; caffeine; congo red; SDS	Gene deletion: full; gene complementation	27341107	The deletion of FgPDK1 also prohibited the production of deoxynivalenol (DON) and pathogenicity ofF.graminearum, which may resulted from the decrease in the expression of Tri6.
FGRAMPH1_01G04747	PHI:5770	no	no	Fusarium graminearum	PH-1	Triticum aestivum (related: bread wheat)	N/A	flower	unaffected pathogenicity	Fusarium head blight	no data found	no data found	no data found	no data found	no data found	reduced	no data found	wild type	wild type	na	Gene deletion: full	25758923	N/A
FGRAMPH1_01G04767	PHI:8925	no	no	Fusarium graminearum	SF01-3	Triticum aestivum (related: bread wheat)	Jimai 22	spikelet	unaffected pathogenicity	Fusarium head blight	no data found	no data found	no data found	no data found	no data found	no data found	no data found	wild type	no data found	N/A	Gene deletion: full	29079075	Deletion of FgPLD1, but not FgPLD2 or FgPLD3, affected hyphal growth, conidiation, perithecium formation and showed reduced deoxynivalenol (DON) production.
FGRAMPH1_01G04767	PHI:8925	no	no	Fusarium graminearum	SF01-3	Zea mays (related: maize)	corn silk	spikelet	unaffected pathogenicity	Fusarium head blight	no data found	no data found	no data found	no data found	no data found	no data found	no data found	wild type	no data found	N/A	Gene deletion: full	29079075	Deletion of FgPLD1, but not FgPLD2 or FgPLD3, affected hyphal growth, conidiation, perithecium formation and showed reduced deoxynivalenol (DON) production.
FGRAMPH1_01G04791	PHI:1661	no	no	Fusarium graminearum	GZ3639	Triticum (related: wheat)	N/A	no data found	unaffected pathogenicity	Fusarium ear blight	no data found	no data found	no data found	no data found	no data found	wild type	wild type	wild type	no data found	N/A	Gene deletion	22028654	N/A
FGRAMPH1_01G04803	PHI:5822	no	no	Fusarium graminearum	PH-1	Triticum (related: wheat)	XiaoYan 22	spike	unaffected pathogenicity	Fusarium ear blight	no data found	no data found	no data found	no data found	no data found	wild type	wild type	wild type	no data found	N/A	Gene deletion	31160822	Virulence value = 87.5%
FGRAMPH1_01G04843	PHI:1428	no	no	Fusarium graminearum	GZ3639	Triticum (related: wheat)	N/A	no data found	unaffected pathogenicity	Fusarium ear blight	no data found	no data found	no data found	no data found	no data found	wild type	wild type	wild type	no data found	N/A	Gene deletion	22028654	N/A
FGRAMPH1_01G04855	PHI:6095	no	no	Fusarium graminearum	PH-1	Triticum aestivum (related: bread wheat)	N/A	spikelet	reduced virulence	Fusarium head blight	no data found	no data found	no data found	no data found	no data found	reduced; aberrant	reduced	reduced; aberrant	reduced	N/A	Gene deletion: full; gene complementation	26875543	N/A
FGRAMPH1_01G04925	PHI:3138	no	no	Fusarium graminearum	Z-3639	Triticum aestivum (related: bread wheat)	Eunpamil	spike	reduced virulence	Fusarium head blight	no data found	no data found	no data found	yes	no data found	wild type; aberrant	reduced	reduced	wild type	NaCl; KCl; D-sorbitol; SDS; Congo red; fludioxonil; iprodione; benomyl; H2O2;	Gene deletion: full; gene complementation	25083910	Deletion mutants were more senstive to oxidative stress as compared to the wild type and complemented strains
FGRAMPH1_01G05025	PHI:1931	no	no	Fusarium graminearum	GZ3639	Triticum (related: wheat)	N/A	no data found	unaffected pathogenicity	Fusarium ear blight	no data found	no data found	no data found	no data found	no data found	wild type	defective	wild type	no data found	N/A	Gene deletion	22028654	N/A
FGRAMPH1_01G05025	PHI:5259	no	no	Fusarium graminearum	Z-3639	Triticum aestivum (related: bread wheat)	Eunpamil	spike	reduced virulence	Fusarium head blight	no data found	no data found	no data found	yes	no data found	no data found	no data found	reduced	reduced	N/A	Gene deletion: full; gene complementation	26456718	N/A
FGRAMPH1_01G05041	PHI:5709	no	no	Fusarium graminearum	PH-1	Triticum aestivum (related: bread wheat)	N/A	flower	reduced virulence	Fusarium head blight	no data found	no data found	no data found	no data found	no data found	wild type	no data found	reduced	wild type	na	Gene deletion: full	25758923	N/A
FGRAMPH1_01G05131	PHI:1681	no	no	Fusarium graminearum	GZ3639	Triticum (related: wheat)	N/A	no data found	unaffected pathogenicity	Fusarium ear blight	no data found	no data found	no data found	no data found	no data found	wild type	wild type	wild type	no data found	N/A	Gene deletion	22028654	N/A
FGRAMPH1_01G05193	PHI:5860	no	no	Fusarium graminearum	PH-1	Triticum (related: wheat)	XiaoYan 22	spike	unaffected pathogenicity	Fusarium ear blight	no data found	no data found	no data found	no data found	no data found	reduced	wild type	wild type	no data found	N/A	Gene deletion	31160822	Virulence value = 93.2%
FGRAMPH1_01G05319	PHI:1729	no	no	Fusarium graminearum	GZ3639	Triticum (related: wheat)	N/A	no data found	unaffected pathogenicity	Fusarium ear blight	no data found	no data found	no data found	no data found	no data found	wild type	wild type	wild type	no data found	N/A	Gene deletion	22028654	N/A
FGRAMPH1_01G05487	PHI:5874	no	no	Fusarium graminearum	PH-1	Triticum (related: wheat)	XiaoYan 22	spike	unaffected pathogenicity	Fusarium ear blight	no data found	no data found	no data found	no data found	no data found	reduced	wild type	wild type	no data found	N/A	Gene deletion	31160822	Virulence value = 100.7%
FGRAMPH1_01G05521	PHI:1657	no	no	Fusarium graminearum	GZ3639	Triticum (related: wheat)	N/A	no data found	unaffected pathogenicity	Fusarium ear blight	no data found	no data found	no data found	no data found	no data found	wild type	wild type	wild type	no data found	N/A	Gene deletion	22028654	N/A
FGRAMPH1_01G05577	PHI:8222	no	no	Fusarium graminearum	PH-1	Triticum aestivum (related: bread wheat)	N/A	spikelet; leaf	reduced virulence	Fusarium head blight	no data found	no data found	no data found	no data found	no data found	no data found	no data found	reduced	no data found	calco�uor white (CFW); H2O2; paraquat	Gene deletion: full; gene complementation	29932228	The FgArb1 mutant exhibited dramatically reduced infective growth within wounded host tissues, likely resulting from its increased sensitivity to oxidative stresses, defective cell wall integrity and reduced deoxynivalenol (DON) production.
FGRAMPH1_01G05585	PHI:1973	no	no	Fusarium graminearum	GZ3639	Triticum (related: wheat)	N/A	no data found	unaffected pathogenicity	Fusarium ear blight	no data found	no data found	no data found	no data found	no data found	wild type	wild type	wild type	no data found	N/A	Gene deletion	22028654	N/A
FGRAMPH1_01G05591	PHI:1972	no	no	Fusarium graminearum	GZ3639	Triticum (related: wheat)	N/A	no data found	unaffected pathogenicity	Fusarium ear blight	no data found	no data found	no data found	no data found	no data found	wild type	wild type	wild type	no data found	N/A	Gene deletion	22028654	N/A
FGRAMPH1_01G05601	PHI:3991	no	no	Fusarium graminearum	SCK04	Hordeum vulgare (related: barley)	N/A	spikelet	unaffected pathogenicity	Fusarium head blight	no data found	no data found	no data found	no data found	no data found	wild type	no data found	aberrant	no data found	N/A	Gene disruption; gene complementation	15811992	Targeted gene deletion and complementation analyses con�rmed that both Gip1 and PKS12 are required for aurofusarin production in G. zeae
FGRAMPH1_01G05613	PHI:5793	no	no	Fusarium graminearum	PH-1	Triticum (related: wheat)	XiaoYan 22	spike	unaffected pathogenicity	Fusarium ear blight	no data found	no data found	no data found	no data found	no data found	reduced	wild type	wild type	no data found	N/A	Gene deletion	31160822	Virulence value = 102%
FGRAMPH1_01G05689	PHI:1971	no	no	Fusarium graminearum	GZ3639	Triticum (related: wheat)	N/A	no data found	unaffected pathogenicity	Fusarium ear blight	no data found	no data found	no data found	no data found	no data found	wild type	wild type	wild type	no data found	N/A	Gene deletion	22028654	N/A
FGRAMPH1_01G05721	PHI:1970	no	no	Fusarium graminearum	GZ3639	Triticum (related: wheat)	N/A	no data found	unaffected pathogenicity	Fusarium ear blight	no data found	no data found	no data found	no data found	no data found	wild type	wild type	wild type	no data found	N/A	Gene deletion	22028654	N/A
FGRAMPH1_01G05755	PHI:1321	no	no	Fusarium graminearum	GZ3639	Triticum (related: wheat)	N/A	no data found	unaffected pathogenicity	Fusarium ear blight	no data found	no data found	no data found	no data found	no data found	wild type	wild type	wild type	no data found	N/A	Gene deletion	22028654	N/A
FGRAMPH1_01G05795	PHI:1277	no	no	Fusarium graminearum	PH-1	Triticum (related: wheat)	Norm; Xiaoyan 108	spike	unaffected pathogenicity	Fusarium ear blight	no data found	no data found	no data found	no data found	no data found	no data found	wild type	wild type	wild type	N/A	Gene deletion: full	22216007	N/A
FGRAMPH1_01G05809	PHI:1728	no	no	Fusarium graminearum	GZ3639	Triticum (related: wheat)	N/A	no data found	unaffected pathogenicity	Fusarium ear blight	no data found	no data found	no data found	no data found	no data found	wild type	wild type	wild type	no data found	N/A	Gene deletion	22028654	N/A
FGRAMPH1_01G05969	PHI:1269	no	no	Fusarium graminearum	PH-1	Triticum (related: wheat)	Norm; Xiaoyan 100	spike	unaffected pathogenicity	Fusarium ear blight	no data found	no data found	no data found	no data found	no data found	no data found	wild type	wild type	wild type	N/A	Gene deletion: full	22216007	mycotoxin.don.in_vivo{wheat_ear}.(reduced)
FGRAMPH1_01G06005	PHI:3035	no	yes	Fusarium graminearum	HN9-1	Triticum aestivum (related: bread wheat)	Jimai22	spikelet	reduced virulence	Fusarium head blight	no data found	no data found	no data found	no data found	no data found	reduced	no data found	reduced	no data found	N/A	Gene disruption; gene complementation	24785759	N/A
FGRAMPH1_01G06039	PHI:1305	no	no	Fusarium graminearum	GZ3639	Triticum (related: wheat)	N/A	no data found	unaffected pathogenicity	Fusarium ear blight	no data found	no data found	no data found	no data found	no data found	wild type	wild type	wild type	no data found	N/A	Gene deletion	22028654	N/A
FGRAMPH1_01G06045	PHI:1166	no	no	Fusarium graminearum	8/1 (german isolate)	Triticum aestivum x triticum timopheevi (related: common wheat x sanduri wheat)	Nandu	spike	reduced virulence	Fusarium ear blight	no data found	no data found	no data found	no data found	no data found	aberrant	no data found	reduced	reduced	N/A	Gene deletion: full; heterologous expression	21094265	mycotoxin.don.in_vivo{wheat}.(Reduced)
FGRAMPH1_01G06065	PHI:1441	no	no	Fusarium graminearum	GZ3639	Triticum (related: wheat)	N/A	no data found	reduced virulence	Fusarium ear blight	no data found	no data found	no data found	no data found	no data found	reduced	reduced	reduced	no data found	N/A	Gene deletion	22028654	N/A
FGRAMPH1_01G06073	PHI:1935	no	no	Fusarium graminearum	GZ3639	Triticum (related: wheat)	N/A	no data found	unaffected pathogenicity	Fusarium ear blight	no data found	no data found	no data found	no data found	no data found	wild type	wild type	wild type	no data found	N/A	Gene deletion	22028654	N/A
FGRAMPH1_01G06093	PHI:1543	no	no	Fusarium graminearum	GZ3639	Triticum (related: wheat)	N/A	no data found	unaffected pathogenicity	Fusarium ear blight	no data found	no data found	no data found	no data found	no data found	wild type	wild type	wild type	no data found	N/A	Gene deletion	22028654	N/A
FGRAMPH1_01G06223	PHI:2399	no	no	Fusarium graminearum	PH-1	Solanum lycopersicum (related: tomato)	Bonny Best	seedling	reduced virulence	Fusarium head blight	no data found	no data found	no data found	yes	no data found	reduced	reduced	wild type	reduced	N/A	Gene disruption; gene complementation	22693448	N/A
FGRAMPH1_01G06223	PHI:2399	no	no	Fusarium graminearum	PH-1	Triticum (related: wheat)	Norm	spike	reduced virulence	Fusarium head blight	no data found	no data found	no data found	yes	no data found	reduced	reduced	wild type	reduced	N/A	Gene disruption; gene complementation	22693448	N/A
FGRAMPH1_01G06223	PHI:2399	no	no	Fusarium graminearum	PH-1	Triticum (related: wheat)	Bobwhite	spike	reduced virulence	Fusarium head blight	no data found	no data found	no data found	yes	no data found	reduced	reduced	wild type	reduced	N/A	Gene disruption; gene complementation	22693448	N/A
FGRAMPH1_01G06223	PHI:5253	no	no	Fusarium graminearum	PH-1	Solanum lycopersicum (related: tomato)	N/A	fruit	reduced virulence	Fusarium head blight	no data found	no data found	no data found	no data found	no data found	reduced	no data found	wild type	reduced	H2O2; Congo red; NaCl; KCl	Gene mutation: characterised	26130440	Mutants containing a T67A mutation within the potential protein kinase A (Pka) phosphorylation site of FgSge1 exhibited a significant decrease in conidiation and dramatically impaired virulence on both wheat head and nonhost tomato.
FGRAMPH1_01G06223	PHI:5253	no	no	Fusarium graminearum	PH-1	Solanum lycopersicum (related: tomato)	N/A	fruit	reduced virulence	Fusarium head blight	no data found	no data found	no data found	no data found	no data found	reduced	no data found	wild type	reduced	H2O2; Congo red; NaCl; KCl	Gene deletion: full	26130440	Mutants containing a T67A mutation within the potential protein kinase A (Pka) phosphorylation site of FgSge1 exhibited a significant decrease in conidiation and dramatically impaired virulence on both wheat head and nonhost tomato.
FGRAMPH1_01G06223	PHI:5253	no	no	Fusarium graminearum	PH-1	Triticum aestivum (related: bread wheat)	Jimai 19	spike	reduced virulence	Fusarium head blight	no data found	no data found	no data found	no data found	no data found	reduced	no data found	wild type	reduced	H2O2; Congo red; NaCl; KCl	Gene mutation: characterised	26130440	Mutants containing a T67A mutation within the potential protein kinase A (Pka) phosphorylation site of FgSge1 exhibited a significant decrease in conidiation and dramatically impaired virulence on both wheat head and nonhost tomato.
FGRAMPH1_01G06223	PHI:5253	no	no	Fusarium graminearum	PH-1	Triticum aestivum (related: bread wheat)	Jimai 19	spike	reduced virulence	Fusarium head blight	no data found	no data found	no data found	no data found	no data found	reduced	no data found	wild type	reduced	H2O2; Congo red; NaCl; KCl	Gene deletion: full	26130440	Mutants containing a T67A mutation within the potential protein kinase A (Pka) phosphorylation site of FgSge1 exhibited a significant decrease in conidiation and dramatically impaired virulence on both wheat head and nonhost tomato.
FGRAMPH1_01G06263	PHI:1463	no	no	Fusarium graminearum	GZ3639	Triticum (related: wheat)	N/A	no data found	unaffected pathogenicity	Fusarium ear blight	no data found	no data found	no data found	no data found	no data found	wild type	reduced	wild type	no data found	N/A	Gene deletion	22028654	N/A
FGRAMPH1_01G06275	PHI:1635	no	no	Fusarium graminearum	GZ3639	Triticum (related: wheat)	N/A	no data found	unaffected pathogenicity	Fusarium ear blight	no data found	no data found	no data found	no data found	no data found	wild type	wild type	wild type	no data found	N/A	Gene deletion	22028654	N/A
FGRAMPH1_01G06327	PHI:1357	no	no	Fusarium graminearum	GZ3639	Triticum (related: wheat)	N/A	no data found	unaffected pathogenicity	Fusarium ear blight	no data found	no data found	no data found	no data found	no data found	wild type	wild type	wild type	no data found	N/A	Gene deletion	22028654	N/A
FGRAMPH1_01G06349	PHI:1663	no	no	Fusarium graminearum	GZ3639	Triticum (related: wheat)	N/A	no data found	unaffected pathogenicity	Fusarium ear blight	no data found	no data found	no data found	no data found	no data found	wild type	wild type	wild type	no data found	N/A	Gene deletion	22028654	N/A
FGRAMPH1_01G06371	PHI:5781	no	no	Fusarium graminearum	PH-1	Triticum (related: wheat)	XiaoYan 22	spike	unaffected pathogenicity	Fusarium ear blight	no data found	no data found	no data found	no data found	no data found	reduced	defective	wild type	no data found	N/A	Gene deletion	31160822	Virulence value = 106.7%
FGRAMPH1_01G06395	PHI:7030	no	no	Fusarium graminearum	DAOM180378	Triticum aestivum (related: bread wheat)	N/A	spikelet	reduced virulence	Fusarium head blight	no data found	no data found	no data found	no data found	no data found	wild type	no data found	reduced	no data found	N/A	Gene deletion: full; gene complementation	28387243	Disruption of FgLAI12 in F. graminearum resulted in decreased accumulation of cis-9, trans-11 CLA, enhanced sensitivity to salicylic acid, and increased accumulation of linoleic acid and salicylic acid in wheat spikes during infection.
FGRAMPH1_01G06413	PHI:1442	no	no	Fusarium graminearum	GZ3639	Triticum (related: wheat)	N/A	no data found	unaffected pathogenicity	Fusarium ear blight	no data found	no data found	no data found	no data found	no data found	wild type	wild type	wild type	no data found	N/A	Gene deletion	22028654	N/A
FGRAMPH1_01G06455	PHI:1942	no	no	Fusarium graminearum	GZ3639	Triticum (related: wheat)	N/A	no data found	unaffected pathogenicity	Fusarium ear blight	no data found	no data found	no data found	no data found	no data found	wild type	wild type	wild type	no data found	N/A	Gene deletion	22028654	N/A
FGRAMPH1_01G06517	PHI:1515	no	no	Fusarium graminearum	GZ3639	Triticum (related: wheat)	N/A	no data found	unaffected pathogenicity	Fusarium ear blight	no data found	no data found	no data found	no data found	no data found	wild type	wild type	wild type	no data found	N/A	Gene deletion	22028654	N/A
FGRAMPH1_01G06587	PHI:1358	no	no	Fusarium graminearum	GZ3639	Triticum (related: wheat)	N/A	no data found	unaffected pathogenicity	Fusarium ear blight	no data found	no data found	no data found	no data found	no data found	wild type	reduced	wild type	no data found	N/A	Gene deletion	22028654	N/A
FGRAMPH1_01G06591	PHI:7649	no	no	Fusarium graminearum	PH-1	Triticum aestivum (related: bread wheat)	Wheaton	spikelet	unaffected pathogenicity	Fusarium head blight	no data found	no data found	no data found	no data found	no data found	no data found	no data found	no data found	no data found	N/A	Gene deletion: full	29117786	Virulence phenotypes of the wild type isolate of Fusarium graminearum and the FgPR-1L-4 deletion mutants on resistant wheat showed that none of the treatments caused bleached spikelets on Sumai 3 (resistant) cultivar that were observed on susceptible wheat under the same conditions.
FGRAMPH1_01G06605	PHI:1322	no	no	Fusarium graminearum	GZ3639	Triticum (related: wheat)	N/A	no data found	unaffected pathogenicity	Fusarium ear blight	no data found	no data found	no data found	no data found	no data found	wild type	wild type	wild type	no data found	N/A	Gene deletion	22028654	N/A
FGRAMPH1_01G06617	PHI:6091	no	no	Fusarium graminearum	PH-1	Triticum aestivum (related: bread wheat)	N/A	spikelet	reduced virulence	Fusarium head blight	no data found	no data found	no data found	no data found	no data found	reduced; aberrant	reduced	reduced; aberrant	reduced	N/A	Gene deletion: full; gene complementation	26875543	N/A
FGRAMPH1_01G06705	PHI:3996	no	no	Fusarium graminearum	Y2021A	Triticum aestivum (related: bread wheat)	Zhenmai 5	spikelet	reduced virulence	Fusarium head blight	no data found	no data found	no data found	no data found	no data found	reduced	reduced	reduced; aberrant	reduced	JS399-19; LiCl; CaCl2; ZnCl2; SDS; Congo red; caffeine; NaCl; KCl; H2O2	Gene deletion; gene complementation	24299032	Deletion mutants showed a dramatic decrease in resistance to JS399-19; increased sensitivity to diverse metal cations, to agents that induce osmotic stress and oxidative stress, and to agents that damage the cell membrane and cell wall.
FGRAMPH1_01G06717	PHI:1497	no	no	Fusarium graminearum	GZ3639	Triticum (related: wheat)	N/A	no data found	reduced virulence	Fusarium ear blight	no data found	no data found	no data found	no data found	no data found	wild type	wild type	reduced	no data found	N/A	Gene deletion	22028654	N/A
FGRAMPH1_01G06723	PHI:1318	no	no	Fusarium graminearum	GZ3639	Triticum (related: wheat)	N/A	no data found	unaffected pathogenicity	Fusarium ear blight	no data found	no data found	no data found	no data found	no data found	wild type	wild type	wild type	no data found	N/A	Gene deletion	22028654	N/A
FGRAMPH1_01G06759	PHI:1753	no	no	Fusarium graminearum	GZ3639	Triticum (related: wheat)	N/A	no data found	unaffected pathogenicity	Fusarium ear blight	no data found	no data found	no data found	no data found	no data found	wild type	wild type	wild type	no data found	N/A	Gene deletion	22028654	N/A
FGRAMPH1_01G06777	PHI:1667	no	no	Fusarium graminearum	GZ3639	Triticum (related: wheat)	N/A	no data found	unaffected pathogenicity	Fusarium ear blight	no data found	no data found	no data found	no data found	no data found	wild type	wild type	wild type	no data found	N/A	Gene deletion	22028654	N/A
FGRAMPH1_01G06787	PHI:1197	no	no	Fusarium graminearum	PH-1	Triticum (related: wheat)	Norm; Xiaoyan 31	spike	reduced virulence	Fusarium ear blight	no data found	no data found	no data found	no data found	no data found	reduced	aberrant	reduced	aberrant	N/A	Gene deletion: full	22216007	germination.germtube.abnormal
FGRAMPH1_01G06787	PHI:3862	no	yes	Fusarium graminearum	Z-3639	Triticum aestivum (related: bread wheat)	Eunpamil	spikelet	reduced virulence	Fusarium head blight	no data found	no data found	no data found	no data found	no data found	no data found	reduced	reduced	no data found	N/A	Gene deletion; gene complementation	24057127	N/A
FGRAMPH1_01G06787	PHI:3862	no	no	Fusarium graminearum	Z-3639	Triticum aestivum (related: bread wheat)	Eunpamil	spikelet	reduced virulence	Fusarium head blight	no data found	no data found	no data found	no data found	no data found	no data found	wild type	reduced	no data found	N/A	Gene deletion; gene complementation	24057127	N/A
FGRAMPH1_01G06803	PHI:1601	no	no	Fusarium graminearum	GZ3639	Triticum (related: wheat)	N/A	no data found	unaffected pathogenicity	Fusarium ear blight	no data found	no data found	no data found	no data found	no data found	wild type	wild type	wild type	no data found	N/A	Gene deletion	22028654	N/A
FGRAMPH1_01G06811	PHI:7267	no	no	Fusarium graminearum	PH-1	Zea mays (related: maize)	subsp. Mays	corn silk	reduced virulence	Wheat scab disease	yes	no data found	no data found	no data found	no data found	reduced; aberrant	reduced	reduced; aberrant	reduced	N/A	Gene deletion: full; gene complementation	28665481	PKR was important for regulating hyphal growth, reproduction, pathogenesis and DON production.
FGRAMPH1_01G06811	PHI:7267	no	no	Fusarium graminearum	PH-1	Triticum aestivum (related: bread wheat)	Xiaoyan 22	flower; kernel; spikelet	reduced virulence	Wheat scab disease	yes	no data found	no data found	no data found	no data found	reduced; aberrant	reduced	reduced; aberrant	reduced	N/A	Gene deletion: full; gene complementation	28665481	PKR was important for regulating hyphal growth, reproduction, pathogenesis and DON production.
FGRAMPH1_01G06831	PHI:8924	no	no	Fusarium graminearum	SF01-3	Triticum aestivum (related: bread wheat)	Jimai 22	spikelet	reduced virulence	Fusarium head blight	no data found	no data found	no data found	no data found	no data found	no data found	reduced	reduced	no data found	N/A	Gene deletion: full; gene complementation	29079075	Deletion of FgPLD1, but not FgPLD2 or FgPLD3, affected hyphal growth, conidiation, perithecium formation and showed reduced deoxynivalenol (DON) production.
FGRAMPH1_01G06831	PHI:8924	no	no	Fusarium graminearum	SF01-3	Zea mays (related: maize)	corn silk	spikelet	reduced virulence	Fusarium head blight	no data found	no data found	no data found	no data found	no data found	no data found	reduced	reduced	no data found	N/A	Gene deletion: full; gene complementation	29079075	Deletion of FgPLD1, but not FgPLD2 or FgPLD3, affected hyphal growth, conidiation, perithecium formation and showed reduced deoxynivalenol (DON) production.
FGRAMPH1_01G06839	PHI:1752	no	no	Fusarium graminearum	GZ3639	Triticum (related: wheat)	N/A	no data found	unaffected pathogenicity	Fusarium ear blight	no data found	no data found	no data found	no data found	no data found	wild type	wild type	wild type	no data found	N/A	Gene deletion	22028654	N/A
FGRAMPH1_01G06855	PHI:2396	no	no	Fusarium graminearum	GZ03643	Hordeum vulgare (related: barley)	subsp. vulgare SangRok (related: domesticated barley)	spike	reduced virulence	Fusarium head blight	no data found	no data found	no data found	no data found	no data found	no data found	reduced	wild type; aberrant	no data found	N/A	Gene deletion: full; gene complementation	20102747	N/A
FGRAMPH1_01G07003	PHI:1602	no	no	Fusarium graminearum	GZ3639	Triticum (related: wheat)	N/A	no data found	unaffected pathogenicity	Fusarium ear blight	no data found	no data found	no data found	no data found	no data found	wild type	wild type	wild type	no data found	N/A	Gene deletion	22028654	N/A
FGRAMPH1_01G07045	PHI:2728	no	no	Fusarium graminearum	HN9-1	Solanum lycopersicum (related: tomato)	N/A	fruit	reduced virulence	Fusarium head blight	no data found	no data found	no data found	no data found	no data found	reduced; aberrant	no data found	reduced	no data found	Copper, ion (Cu2+); Magnesium cation; Calcium cation; Iron, ion (Fe3+); Aluminium, ion (Al3+); Sodium chloride; Sorbitol; Hydrogen peroxide; Paraquat; Triadimefon; Tebuconazole; Tridemorph; Fenpropidin; Spiroxamine; Nystatin; Amphotericin B; Cellulase; Muramidase [lysozyme]; Snailase	Gene disruption; gene complementation	22947191	The mutant showed increased sensitivity to metal cations and to various cell stresses. Mycelia of Delta FgErg4-2 revealed increased resistance to cell wall-degrading enzymes. Fungicide sensitivity tests revealed that DFgErg4-2 showed increased resist-ance to various sterol biosynthesis inhibitors (SBIs).
FGRAMPH1_01G07045	PHI:2728	no	no	Fusarium graminearum	HN9-1	Triticum aestivum (related: bread wheat)	Jimai22	spikelet	reduced virulence	Fusarium head blight	no data found	no data found	no data found	no data found	no data found	reduced; aberrant	no data found	reduced	no data found	Copper, ion (Cu2+); Magnesium cation; Calcium cation; Iron, ion (Fe3+); Aluminium, ion (Al3+); Sodium chloride; Sorbitol; Hydrogen peroxide; Paraquat; Triadimefon; Tebuconazole; Tridemorph; Fenpropidin; Spiroxamine; Nystatin; Amphotericin B; Cellulase; Muramidase [lysozyme]; Snailase	Gene disruption; gene complementation	22947191	The mutant showed increased sensitivity to metal cations and to various cell stresses. Mycelia of Delta FgErg4-2 revealed increased resistance to cell wall-degrading enzymes. Fungicide sensitivity tests revealed that DFgErg4-2 showed increased resist-ance to various sterol biosynthesis inhibitors (SBIs).
FGRAMPH1_01G07073	PHI:5763	no	no	Fusarium graminearum	PH-1	Triticum aestivum (related: bread wheat)	N/A	flower	reduced virulence	Fusarium head blight	no data found	no data found	no data found	no data found	no data found	increased	no data found	wild type	wild type	na	Gene deletion: full	25758923	N/A
FGRAMPH1_01G07081	PHI:1680	no	no	Fusarium graminearum	GZ3639	Triticum (related: wheat)	N/A	no data found	unaffected pathogenicity	Fusarium ear blight	no data found	no data found	no data found	no data found	no data found	wild type	wild type	wild type	no data found	N/A	Gene deletion	22028654	N/A
FGRAMPH1_01G07133	PHI:1201	no	no	Fusarium graminearum	PH-1	Triticum (related: wheat)	Norm; Xiaoyan 35	spike	reduced virulence	Fusarium ear blight	no data found	no data found	no data found	no data found	no data found	reduced	defective	reduced	aberrant	N/A	Gene deletion: full	22216007	germination.germtube.abnormal
FGRAMPH1_01G07143	PHI:3374	no	no	Fusarium graminearum	PH-1	Triticum aestivum (related: bread wheat)	N/A	spike	reduced virulence	Fusarium head blight	no data found	no data found	yes	no data found	no data found	reduced	no data found	reduced	no data found	N/A	Gene mutation: characterised; gene complementation	25388878	N/A
FGRAMPH1_01G07195	PHI:7673	no	yes	Fusarium graminearum	PH-1	Triticum aestivum (related: bread wheat)	Wheaton	spikelet	reduced virulence	Fusarium head blight	no data found	no data found	no data found	no data found	no data found	reduced	no data found	reduced; aberrant	reduced	NaCl; KCl; iprodione; phenamacril; FeSO4; CaCl2	Gene deletion: full; gene complementation	29077257	The FgLetm1 deletion mutant had a vegetative growth defect, abnormal conidia, the mutant was also more sensitive to various stress agents and significantly reduced the levels of cellular ROS, decreased DON biosynthesis and attenuated virulence in planta.
FGRAMPH1_01G07195	PHI:7673	no	no	Fusarium graminearum	PH-1	Triticum aestivum (related: bread wheat)	Wheaton	spikelet	unaffected pathogenicity	Fusarium head blight	no data found	no data found	no data found	no data found	no data found	wild type	no data found	wild type	wild type	NaCl; KCl; iprodione; phenamacril; FeSO4; CaCl2	Gene deletion: full; gene complementation	29077257	The FgLetm1 deletion mutant had a vegetative growth defect, abnormal conidia, the mutant was also more sensitive to various stress agents and significantly reduced the levels of cellular ROS, decreased DON biosynthesis and attenuated virulence in planta.
FGRAMPH1_01G07201	PHI:1203	no	no	Fusarium graminearum	PH-1	Triticum (related: wheat)	Norm; Xiaoyan 37	spike	reduced virulence	Fusarium ear blight	no data found	no data found	no data found	no data found	no data found	defective	defective	reduced	wild type	N/A	Gene deletion: full	22216007	N/A
FGRAMPH1_01G07207	PHI:1525	no	no	Fusarium graminearum	GZ3639	Triticum (related: wheat)	N/A	no data found	unaffected pathogenicity	Fusarium ear blight	no data found	no data found	no data found	no data found	no data found	wild type	wild type	wild type	no data found	N/A	Gene deletion	22028654	N/A
FGRAMPH1_01G07211	PHI:1772	no	no	Fusarium graminearum	GZ3639	Triticum (related: wheat)	N/A	no data found	reduced virulence	Fusarium ear blight	no data found	no data found	no data found	no data found	no data found	reduced	defective	reduced	no data found	N/A	Gene deletion	22028654	N/A
FGRAMPH1_01G07245	PHI:5850	no	no	Fusarium graminearum	PH-1	Triticum (related: wheat)	XiaoYan 22	spike	unaffected pathogenicity	Fusarium ear blight	no data found	no data found	no data found	no data found	no data found	reduced	wild type	wild type	no data found	N/A	Gene deletion	31160822	Virulence value = 110.7%
FGRAMPH1_01G07253	PHI:8365	no	no	Fusarium graminearum	DAOM 233423	Triticum aestivum (related: bread wheat)	Roblin	flower	reduced virulence	Fusarium head blight	no data found	no data found	no data found	no data found	no data found	wild type	no data found	wild type	no data found	N/A	Gene deletion: full; gene complementation	30113774	Cys325 was necessary to cause disease and contribute to overall virulence function of the FGSG_10089 protein.
FGRAMPH1_01G07253	PHI:8365	no	no	Fusarium graminearum	DAOM 233423	Triticum aestivum (related: bread wheat)	Roblin	flower	reduced virulence	Fusarium head blight	no data found	no data found	no data found	no data found	no data found	wild type	no data found	wild type	no data found	N/A	Gene mutation; gene complementation	30113774	Cys325 was necessary to cause disease and contribute to overall virulence function of the FGSG_10089 protein.
FGRAMPH1_01G07271	PHI:1210	no	no	Fusarium graminearum	PH-1	Triticum (related: wheat)	Norm; Xiaoyan 44	spike	reduced virulence	Fusarium ear blight	no data found	no data found	no data found	no data found	no data found	reduced	wild type	reduced	wild type	N/A	Gene deletion: full	22216007	mycotoxin.don.in_vivo{wheat_ear}.(reduced)
FGRAMPH1_01G07355	PHI:1290	no	no	Fusarium graminearum	PH-1	Triticum (related: wheat)	Norm	spike	reduced virulence	Fusarium ear blight	no data found	no data found	no data found	no data found	no data found	reduced	defective	reduced	no data found	N/A	Gene deletion: full	20879840	impaired spore production and reduced production of secondary metabolites; mycotoxin.don.{in_vitro+in_vivo}.wheat_ear.(reduced)
FGRAMPH1_01G07355	PHI:1295	no	no	Fusarium graminearum	GZ3639	Triticum (related: wheat)	N/A	no data found	reduced virulence	Fusarium ear blight	no data found	no data found	no data found	no data found	no data found	defective	defective	reduced	no data found	N/A	Gene deletion	22028654	N/A
FGRAMPH1_01G07385	PHI:1335	no	no	Fusarium graminearum	GZ3639	Triticum (related: wheat)	N/A	no data found	reduced virulence	Fusarium ear blight	no data found	no data found	no data found	no data found	no data found	wild type	wild type	wild type	no data found	N/A	Gene deletion	22028654	N/A
FGRAMPH1_01G07385	PHI:3110	no	yes	Fusarium graminearum	PH-1	Triticum aestivum (related: bread wheat)	XiaoYan 22	spikelet	reduced virulence	Fusarium head blight	no data found	no data found	no data found	yes	no data found	reduced; aberrant	no data found	reduced; aberrant	no data found	N/A	Gene deletion: full; gene complementation	25040476	N/A
FGRAMPH1_01G07385	PHI:3110	no	no	Fusarium graminearum	PH-1	Triticum aestivum (related: bread wheat)	XiaoYan 22	spikelet	reduced virulence	Fusarium head blight	no data found	no data found	no data found	yes	no data found	reduced; aberrant	no data found	reduced; aberrant	no data found	N/A	Gene deletion: full; gene complementation	25040476	N/A
FGRAMPH1_01G07385	PHI:3110	no	yes	Fusarium graminearum	PH-1	Triticum aestivum (related: bread wheat)	XiaoYan 22	spikelet	reduced virulence	Fusarium head blight	no data found	no data found	no data found	no data found	no data found	wild type	no data found	wild type	no data found	N/A	Gene deletion: full; gene complementation	25040476	N/A
FGRAMPH1_01G07385	PHI:3808	no	no	Fusarium graminearum	PH-1	Triticum aestivum (related: bread wheat)	Nandu	spikelet	reduced virulence	Fusarium head blight	no data found	no data found	no data found	no data found	no data found	no data found	reduced	no data found	aberrant	D-sorbitol; NaCl; KCl; H2O2; fludioxonil	Gene deletion; gene complementation	23945004	Deletion mutants in Fgatf1 (deltaFgatf1) are more sensitive to osmotic stress and less sensitive to oxidative stress compared to the wild type
FGRAMPH1_01G07385	PHI:3808	no	no	Fusarium graminearum	PH-1	Triticum aestivum (related: bread wheat)	Amaretto	spikelet	reduced virulence	Fusarium head blight	no data found	no data found	no data found	no data found	no data found	no data found	reduced	no data found	aberrant	D-sorbitol; NaCl; KCl; H2O2; fludioxonil	Gene deletion; gene complementation	23945004	Deletion mutants in Fgatf1 (deltaFgatf1) are more sensitive to osmotic stress and less sensitive to oxidative stress compared to the wild type
FGRAMPH1_01G07385	PHI:3808	no	no	Fusarium graminearum	PH-1	Zea mays (related: maize)	subsp. mays A188 (related: maize)	spikelet	reduced virulence	Fusarium head blight	no data found	no data found	no data found	no data found	no data found	no data found	reduced	no data found	aberrant	D-sorbitol; NaCl; KCl; H2O2; fludioxonil	Gene deletion; gene complementation	23945004	Deletion mutants in Fgatf1 (deltaFgatf1) are more sensitive to osmotic stress and less sensitive to oxidative stress compared to the wild type
FGRAMPH1_01G07385	PHI:3808	no	no	Fusarium graminearum	PH-1	Brachypodium distachyon (related: stiff brome)	Bd21	spikelet	reduced virulence	Fusarium head blight	no data found	no data found	no data found	no data found	no data found	no data found	reduced	no data found	aberrant	D-sorbitol; NaCl; KCl; H2O2; fludioxonil	Gene deletion; gene complementation	23945004	Deletion mutants in Fgatf1 (deltaFgatf1) are more sensitive to osmotic stress and less sensitive to oxidative stress compared to the wild type
FGRAMPH1_01G07385	PHI:3808	no	no	Fusarium graminearum	PH-1	Triticum aestivum (related: bread wheat)	Nandu	spikelet	increased virulence (hypervirulence)	Fusarium head blight	no data found	no data found	no data found	no data found	no data found	no data found	wild type	no data found	wild type	D-sorbitol; NaCl; KCl; H2O2; fludioxonil	Altered gene expression / gene regulation: overexpression	23945004	N/A
FGRAMPH1_01G07385	PHI:3808	no	no	Fusarium graminearum	PH-1	Triticum aestivum (related: bread wheat)	Amaretto	spikelet	increased virulence (hypervirulence)	Fusarium head blight	no data found	no data found	no data found	no data found	no data found	no data found	wild type	no data found	wild type	D-sorbitol; NaCl; KCl; H2O2; fludioxonil	Altered gene expression / gene regulation: overexpression	23945004	N/A
FGRAMPH1_01G07385	PHI:3808	no	no	Fusarium graminearum	PH-1	Zea mays (related: maize)	subsp. mays A188 (related: maize)	spikelet	increased virulence (hypervirulence)	Fusarium head blight	no data found	no data found	no data found	no data found	no data found	no data found	wild type	no data found	wild type	D-sorbitol; NaCl; KCl; H2O2; fludioxonil	Altered gene expression / gene regulation: overexpression	23945004	N/A
FGRAMPH1_01G07385	PHI:3808	no	no	Fusarium graminearum	PH-1	Brachypodium distachyon (related: stiff brome)	Bd21	spikelet	increased virulence (hypervirulence)	Fusarium head blight	no data found	no data found	no data found	no data found	no data found	no data found	wild type	no data found	wild type	D-sorbitol; NaCl; KCl; H2O2; fludioxonil	Altered gene expression / gene regulation: overexpression	23945004	N/A
FGRAMPH1_01G07385	PHI:4244	no	no	Fusarium graminearum	PH-1	Glycine max (related: soybean)	Demetra	seed; seedling	reduced virulence	Fusarium head blight	no data found	no data found	no data found	no data found	no data found	no data found	no data found	no data found	no data found	N/A	Gene deletion: full	24779355	N/A
FGRAMPH1_01G07387	PHI:1668	no	no	Fusarium graminearum	GZ3639	Triticum (related: wheat)	N/A	no data found	unaffected pathogenicity	Fusarium ear blight	no data found	no data found	no data found	no data found	no data found	wild type	wild type	wild type	no data found	N/A	Gene deletion	22028654	N/A
FGRAMPH1_01G07431	PHI:1416	no	no	Fusarium graminearum	GZ3639	Triticum (related: wheat)	N/A	no data found	unaffected pathogenicity	Fusarium ear blight	no data found	no data found	no data found	no data found	no data found	wild type	wild type	wild type	no data found	N/A	Gene deletion	22028654	N/A
FGRAMPH1_01G07467	PHI:1533	no	no	Fusarium graminearum	GZ3639	Triticum (related: wheat)	N/A	no data found	reduced virulence	Fusarium ear blight	no data found	no data found	no data found	no data found	no data found	wild type	wild type	wild type	no data found	N/A	Gene deletion	22028654	N/A
FGRAMPH1_01G07485	PHI:1617	no	no	Fusarium graminearum	GZ3639	Triticum (related: wheat)	N/A	no data found	unaffected pathogenicity	Fusarium ear blight	no data found	no data found	no data found	no data found	no data found	wild type	wild type	wild type	no data found	N/A	Gene deletion	22028654	N/A
FGRAMPH1_01G07519	PHI:1247	no	no	Fusarium graminearum	PH-1	Triticum (related: wheat)	Norm; Xiaoyan 78	spike	unaffected pathogenicity	Fusarium ear blight	no data found	no data found	no data found	no data found	no data found	no data found	wild type	wild type	wild type	N/A	Gene deletion: full	22216007	N/A
FGRAMPH1_01G07533	PHI:7717	no	yes	Fusarium graminearum	PH-1	Triticum aestivum (related: bread wheat)	N/A	spikelet	reduced virulence	Fusarium head blight	yes	no data found	no data found	no data found	no data found	reduced	reduced	no data found	no data found	NaCl; KCl; H2O2; Congo red; SDS; calcofluor white; sorbitol	Gene deletion: full; gene complementation	28918485	Double deletion of FgOXP1 and FgOXP2 led to more severe defects in conidiation, DON production and virulence on plants, suggesting that both FgOXP1 and FgOXP2 play a role in fungal development and plant colonization.
FGRAMPH1_01G07533	PHI:7717	no	no	Fusarium graminearum	PH-1	Triticum aestivum (related: bread wheat)	N/A	spikelet	reduced virulence	Fusarium head blight	no	no data found	no data found	no data found	no data found	wild type	wild type	no data found	no data found	NaCl; KCl; H2O2; Congo red; SDS; calcofluor white; sorbitol	Gene deletion: full; gene complementation	28918485	Double deletion of FgOXP1 and FgOXP2 led to more severe defects in conidiation, DON production and virulence on plants, suggesting that both FgOXP1 and FgOXP2 play a role in fungal development and plant colonization.
FGRAMPH1_01G07573	PHI:1526	no	no	Fusarium graminearum	GZ3639	Triticum (related: wheat)	N/A	no data found	unaffected pathogenicity	Fusarium ear blight	no data found	no data found	no data found	no data found	no data found	wild type	wild type	wild type	no data found	N/A	Gene deletion	22028654	N/A
FGRAMPH1_01G07619	PHI:5764	no	no	Fusarium graminearum	PH-1	Triticum aestivum (related: bread wheat)	N/A	flower	reduced virulence	Fusarium head blight	no data found	no data found	no data found	no data found	no data found	increased	no data found	reduced	wild type	na	Gene deletion: full	25758923	N/A
FGRAMPH1_01G07691	PHI:1552	no	no	Fusarium graminearum	GZ3639	Triticum (related: wheat)	N/A	no data found	unaffected pathogenicity	Fusarium ear blight	no data found	no data found	no data found	no data found	no data found	defective	defective	reduced	no data found	N/A	Gene deletion	22028654	N/A
FGRAMPH1_01G07773	PHI:5765	no	no	Fusarium graminearum	PH-1	Triticum aestivum (related: bread wheat)	N/A	flower	reduced virulence	Fusarium head blight	no data found	no data found	no data found	no data found	no data found	reduced	no data found	reduced	wild type	na	Gene deletion: full	25758923	deletion mutant grows better on MM than on PDA
FGRAMPH1_01G07773	PHI:9049	no	no	Fusarium graminearum	PH-1	Zea mays (related: maize)	N/A	corn silk	reduced virulence	Ear rot in corn and yellow mold in peanuts	no data found	no data found	no data found	no data found	no data found	no data found	reduced	reduced	no data found	H2O2; SDS; Congo red; paraquat; rapamycin	Gene deletion: full; gene complementation	30767239	LD biogenesis regulated by FgNem1/Spo7-FgPah1 cascade played critical roles in vegetative growth, sexual development and virulence in F. graminearum.
FGRAMPH1_01G07773	PHI:9049	no	no	Fusarium graminearum	PH-1	Triticum aestivum (related: bread wheat)	Jimai 22	inflorescence; leaf	reduced virulence	Fusarium head blight	no data found	no data found	no data found	no data found	no data found	no data found	reduced	reduced	no data found	H2O2; SDS; Congo red; paraquat; rapamycin	Gene deletion: full; gene complementation	30767239	LD biogenesis regulated by FgNem1/Spo7-FgPah1 cascade played critical roles in vegetative growth, sexual development and virulence in F. graminearum.
FGRAMPH1_01G07793	PHI:5766	no	no	Fusarium graminearum	PH-1	Triticum aestivum (related: bread wheat)	N/A	flower	unaffected pathogenicity	Fusarium head blight	no data found	no data found	no data found	no data found	no data found	reduced	no data found	wild type	wild type	na	Gene deletion: full	25758923	N/A
FGRAMPH1_01G07795	PHI:1196	no	no	Fusarium graminearum	PH-1	Triticum (related: wheat)	Norm; Xiaoyan 30	spike	reduced virulence	Fusarium ear blight	no data found	no data found	no data found	no data found	no data found	reduced	defective	reduced	wild type	N/A	Gene deletion: full	22216007	homolog of ScGSK3 (RIM11), MRK1
FGRAMPH1_01G07839	PHI:1651	no	no	Fusarium graminearum	GZ3639	Triticum (related: wheat)	N/A	no data found	unaffected pathogenicity	Fusarium ear blight	no data found	no data found	no data found	no data found	no data found	wild type	wild type	wild type	no data found	N/A	Gene deletion	22028654	N/A
FGRAMPH1_01G07889	PHI:1417	no	no	Fusarium graminearum	GZ3639	Triticum (related: wheat)	N/A	no data found	unaffected pathogenicity	Fusarium ear blight	no data found	no data found	no data found	no data found	no data found	wild type	wild type	wild type	no data found	N/A	Gene deletion	22028654	N/A
FGRAMPH1_01G07891	PHI:1440	no	no	Fusarium graminearum	GZ3639	Triticum (related: wheat)	N/A	no data found	reduced virulence	Fusarium ear blight	no data found	no data found	no data found	no data found	no data found	reduced	defective	reduced	no data found	N/A	Gene deletion	22028654	N/A
FGRAMPH1_01G07891	PHI:5574	no	no	Fusarium graminearum	Z-3639	Triticum aestivum (related: bread wheat)	Eunpamil	spikelet	reduced virulence	Fusarium head blight	no data found	no data found	no data found	no data found	no data found	reduced	reduced	reduced; aberrant	reduced	N/A	Gene deletion: full; gene complementation	26799401	Deletion of FgNOT3 resulted in retarded vegetative growth, retarded spore germination, swollen hyphae, and hyper-branching. The deltaFgnot3 mutants also showed impaired sexual and asexual sporulation, decreased virulence, and reduced expression of genes related to conidiogenesis.
FGRAMPH1_01G07933	PHI:1419	no	no	Fusarium graminearum	GZ3639	Triticum (related: wheat)	N/A	no data found	unaffected pathogenicity	Fusarium ear blight	no data found	no data found	no data found	no data found	no data found	wild type	wild type	wild type	no data found	N/A	Gene deletion	22028654	N/A
FGRAMPH1_01G07971	PHI:1296	no	no	Fusarium graminearum	GZ3639	Triticum (related: wheat)	N/A	no data found	reduced virulence	Fusarium ear blight	no data found	no data found	no data found	no data found	no data found	wild type	defective	reduced	no data found	N/A	Gene deletion	22028654	N/A
FGRAMPH1_01G07999	PHI:2394	no	no	Fusarium graminearum	CS3005	Triticum (related: wheat)	Kennedy	spike	increased virulence (hypervirulence)	Fusarium head blight	no data found	no data found	no data found	no data found	no data found	no data found	no data found	wild type	no data found	N/A	Gene deletion: full	19888824	N/A
FGRAMPH1_01G08177	PHI:1420	no	no	Fusarium graminearum	GZ3639	Triticum (related: wheat)	N/A	no data found	unaffected pathogenicity	Fusarium ear blight	no data found	no data found	no data found	no data found	no data found	wild type	defective	reduced	no data found	N/A	Gene deletion	22028654	N/A
FGRAMPH1_01G08209	PHI:5767	no	no	Fusarium graminearum	PH-1	Triticum aestivum (related: bread wheat)	N/A	flower	unaffected pathogenicity	Fusarium head blight	no data found	no data found	no data found	no data found	no data found	reduced	no data found	wild type	wild type	na	Gene deletion: full	25758923	N/A
FGRAMPH1_01G08303	PHI:5768	no	no	Fusarium graminearum	PH-1	Triticum aestivum (related: bread wheat)	N/A	flower	loss of pathogenicity	Fusarium head blight	no data found	no data found	no data found	no data found	no data found	reduced	no data found	reduced	wild type	na	Gene deletion: full	25758923	unable to penetrate cellophane membrane; maybe essential for penetrations.
FGRAMPH1_01G08347	PHI:1822	no	no	Fusarium graminearum	GZ3639	Triticum (related: wheat)	N/A	no data found	unaffected pathogenicity	Fusarium ear blight	no data found	no data found	no data found	no data found	no data found	wild type	wild type	wild type	no data found	N/A	Gene deletion	22028654	N/A
FGRAMPH1_01G08379	PHI:1340	no	no	Fusarium graminearum	GZ3639	Triticum (related: wheat)	N/A	no data found	unaffected pathogenicity	Fusarium ear blight	no data found	no data found	no data found	no data found	no data found	wild type	wild type	wild type	no data found	N/A	Gene deletion	22028654	N/A
FGRAMPH1_01G08389	PHI:8669	no	yes	Fusarium graminearum	PH-1	Triticum aestivum (related: bread wheat)	Ning 7840	seedling	reduced virulence	Seedling rot	no data found	no data found	no data found	no data found	no data found	no data found	no data found	wild type	no data found	NaCl; sorbitol; CaCl2; ZnSO4	Gene deletion: cluster; gene complementation	30465882	Elimination of the FgKP4L-1/-2/-3 gene cluster from the fungal genome results in reduced virulence in seedling rot but not in Fusarium head blight (FHB).
FGRAMPH1_01G08645	PHI:1787	no	no	Fusarium graminearum	GZ3639	Triticum (related: wheat)	N/A	no data found	unaffected pathogenicity	Fusarium ear blight	no data found	no data found	no data found	no data found	no data found	wild type	wild type	wild type	no data found	N/A	Gene deletion	22028654	N/A
FGRAMPH1_01G08765	PHI:1607	no	no	Fusarium graminearum	GZ3639	Triticum (related: wheat)	N/A	no data found	unaffected pathogenicity	Fusarium ear blight	no data found	no data found	no data found	no data found	no data found	wild type	wild type	wild type	no data found	N/A	Gene deletion	22028654	N/A
FGRAMPH1_01G08967	PHI:1804	no	no	Fusarium graminearum	GZ3639	Triticum (related: wheat)	N/A	no data found	unaffected pathogenicity	Fusarium ear blight	no data found	no data found	no data found	no data found	no data found	wild type	wild type	wild type	no data found	N/A	Gene deletion	22028654	N/A
FGRAMPH1_01G08975	PHI:1803	no	no	Fusarium graminearum	GZ3639	Triticum (related: wheat)	N/A	no data found	unaffected pathogenicity	Fusarium ear blight	no data found	no data found	no data found	no data found	no data found	wild type	wild type	wild type	no data found	N/A	Gene deletion	22028654	N/A
FGRAMPH1_01G09069	PHI:1813	no	no	Fusarium graminearum	GZ3639	Triticum (related: wheat)	N/A	no data found	unaffected pathogenicity	Fusarium ear blight	no data found	no data found	no data found	no data found	no data found	wild type	wild type	wild type	no data found	N/A	Gene deletion	22028654	N/A
FGRAMPH1_01G09183	PHI:1398	no	no	Fusarium graminearum	GZ3639	Triticum (related: wheat)	N/A	no data found	unaffected pathogenicity	Fusarium ear blight	no data found	no data found	no data found	no data found	no data found	wild type	wild type	wild type	no data found	N/A	Gene deletion	22028654	N/A
FGRAMPH1_01G09201	PHI:1812	no	no	Fusarium graminearum	GZ3639	Triticum (related: wheat)	N/A	no data found	unaffected pathogenicity	Fusarium ear blight	no data found	no data found	no data found	no data found	no data found	wild type	wild type	wild type	no data found	N/A	Gene deletion	22028654	N/A
FGRAMPH1_01G09207	PHI:1399	no	no	Fusarium graminearum	GZ3639	Triticum (related: wheat)	N/A	no data found	unaffected pathogenicity	Fusarium ear blight	no data found	no data found	no data found	no data found	no data found	wild type	wild type	wild type	no data found	N/A	Gene deletion	22028654	N/A
FGRAMPH1_01G09295	PHI:1802	no	no	Fusarium graminearum	GZ3639	Triticum (related: wheat)	N/A	no data found	unaffected pathogenicity	Fusarium ear blight	no data found	no data found	no data found	no data found	no data found	wild type	wild type	wild type	no data found	N/A	Gene deletion	22028654	N/A
FGRAMPH1_01G09301	PHI:1801	no	no	Fusarium graminearum	GZ3639	Triticum (related: wheat)	N/A	no data found	reduced virulence	Fusarium ear blight	no data found	no data found	no data found	no data found	no data found	wild type	wild type	wild type	no data found	N/A	Gene deletion	22028654	N/A
FGRAMPH1_01G09715	PHI:1720	no	no	Fusarium graminearum	GZ3639	Triticum (related: wheat)	N/A	no data found	unaffected pathogenicity	Fusarium ear blight	no data found	no data found	no data found	no data found	no data found	wild type	wild type	wild type	no data found	N/A	Gene deletion	22028654	N/A
FGRAMPH1_01G09729	PHI:1860	no	no	Fusarium graminearum	GZ3639	Triticum (related: wheat)	N/A	no data found	unaffected pathogenicity	Fusarium ear blight	no data found	no data found	no data found	no data found	no data found	wild type	wild type	wild type	no data found	N/A	Gene deletion	22028654	N/A
FGRAMPH1_01G09841	PHI:1789	no	no	Fusarium graminearum	GZ3639	Triticum (related: wheat)	N/A	no data found	unaffected pathogenicity	Fusarium ear blight	no data found	no data found	no data found	no data found	no data found	wild type	wild type	wild type	no data found	N/A	Gene deletion	22028654	N/A
FGRAMPH1_01G09855	PHI:1611	no	no	Fusarium graminearum	GZ3639	Triticum (related: wheat)	N/A	no data found	unaffected pathogenicity	Fusarium ear blight	no data found	no data found	no data found	no data found	no data found	wild type	wild type	wild type	no data found	N/A	Gene deletion	22028654	N/A
FGRAMPH1_01G10001	PHI:1679	no	no	Fusarium graminearum	GZ3639	Triticum (related: wheat)	N/A	no data found	unaffected pathogenicity	Fusarium ear blight	no data found	no data found	no data found	no data found	no data found	wild type	wild type	wild type	no data found	N/A	Gene deletion	22028654	N/A
FGRAMPH1_01G10041	PHI:1178	no	no	Fusarium graminearum	PH-1	Triticum (related: wheat)	Norm; Xiaoyan 12	spike	reduced virulence	Fusarium ear blight	no data found	no data found	no data found	no data found	no data found	increased	aberrant	reduced	wild type	N/A	Gene deletion: full	22216007	homolog of Sc DBF2, DBF20
FGRAMPH1_01G10041	PHI:4941	no	no	Fusarium graminearum	PH-1	Triticum aestivum (related: bread wheat)	Norm	spikelet	loss of pathogenicity	Fusarium head blight	no data found	no data found	no data found	no data found	no data found	wild type	no data found	wild type	no data found	N/A	Gene mutation; gene complementation	26083253	The cdc2A and cdc2B mutants also were normal in response to oxidative, hyperosmotic, cell wall, and membrane stresses.
FGRAMPH1_01G10071	PHI:1646	no	no	Fusarium graminearum	GZ3639	Triticum (related: wheat)	N/A	no data found	reduced virulence	Fusarium ear blight	no data found	no data found	no data found	no data found	no data found	reduced	defective	reduced	no data found	N/A	Gene deletion	22028654	N/A
FGRAMPH1_01G10103	PHI:5783	no	no	Fusarium graminearum	PH-1	Triticum (related: wheat)	XiaoYan 22	spike	unaffected pathogenicity	Fusarium ear blight	no data found	no data found	no data found	no data found	no data found	reduced	wild type	wild type	no data found	N/A	Gene deletion	31160822	Virulence value = 100%
FGRAMPH1_01G10187	PHI:1676	no	no	Fusarium graminearum	GZ3639	Triticum (related: wheat)	N/A	no data found	unaffected pathogenicity	Fusarium ear blight	no data found	no data found	no data found	no data found	no data found	wild type	wild type	wild type	no data found	N/A	Gene deletion	22028654	N/A
FGRAMPH1_01G10189	PHI:8223	no	no	Fusarium graminearum	PH-1	Triticum aestivum (related: bread wheat)	N/A	spikelet; leaf	reduced virulence	Fusarium head blight	no data found	no data found	no data found	no data found	no data found	no data found	no data found	reduced	no data found	calco�uor white (CFW); H2O2; paraquat	Gene deletion: full; gene complementation	29932228	The FgArb1 mutant exhibited dramatically reduced infective growth within wounded host tissues, likely resulting from its increased sensitivity to oxidative stresses, defective cell wall integrity and reduced deoxynivalenol (DON) production.
FGRAMPH1_01G10223	PHI:6183	no	no	Fusarium graminearum	PH-1	Triticum aestivum (related: bread wheat)	N/A	spikelet	reduced virulence	Fusarium head blight	no data found	no data found	no data found	no data found	no data found	reduced; aberrant	reduced	reduced; aberrant	no data found	calcofluor white; congo red	Gene deletion: full; gene complementation	26971885	N/A
FGRAMPH1_01G10243	PHI:1627	no	no	Fusarium graminearum	GZ3639	Triticum (related: wheat)	N/A	no data found	unaffected pathogenicity	Fusarium ear blight	no data found	no data found	no data found	no data found	no data found	wild type	wild type	wild type	no data found	N/A	Gene deletion	22028654	N/A
FGRAMPH1_01G10289	PHI:1647	no	no	Fusarium graminearum	GZ3639	Triticum (related: wheat)	N/A	no data found	reduced virulence	Fusarium ear blight	no data found	no data found	no data found	no data found	no data found	defective	defective	reduced	no data found	N/A	Gene deletion	22028654	N/A
FGRAMPH1_01G10397	PHI:1403	no	no	Fusarium graminearum	GZ3639	Triticum (related: wheat)	N/A	no data found	reduced virulence	Fusarium ear blight	no data found	no data found	no data found	no data found	no data found	wild type	aberrant	reduced	no data found	N/A	Gene deletion	22028654	N/A
FGRAMPH1_01G10421	PHI:1794	no	no	Fusarium graminearum	GZ3639	Triticum (related: wheat)	N/A	no data found	unaffected pathogenicity	Fusarium ear blight	no data found	no data found	no data found	no data found	no data found	wild type	aberrant	wild type	no data found	N/A	Gene deletion	22028654	N/A
FGRAMPH1_01G10439	PHI:1448	no	no	Fusarium graminearum	GZ3639	Triticum (related: wheat)	N/A	no data found	unaffected pathogenicity	Fusarium ear blight	no data found	no data found	no data found	no data found	no data found	wild type	defective	wild type	no data found	N/A	Gene deletion	22028654	N/A
FGRAMPH1_01G10439	PHI:2430	no	no	Fusarium graminearum	GZ3639	Triticum (related: wheat)	Eunpamil	spike	reduced virulence	Fusarium head blight	yes	no data found	no data found	no data found	localized necrosis	no data found	reduced	reduced	no data found	Urea	Chemical complementation	22702217	Chemical complementation by urea restored normal sexual development, whereas the virulence and tricho-thecene production were not affected by urea addition.
FGRAMPH1_01G10439	PHI:2430	no	no	Fusarium graminearum	GZ3639	Triticum (related: wheat)	Eunpamil	spike	reduced virulence	Fusarium head blight	yes	no data found	no data found	no data found	localized necrosis	no data found	reduced	reduced	no data found	N/A	Gene deletion: full; gene complementation	22702217	N/A
FGRAMPH1_01G10441	PHI:1187	no	no	Fusarium graminearum	PH-1	Triticum (related: wheat)	Norm; Xiaoyan 21	spike	reduced virulence	Fusarium ear blight	no data found	no data found	no data found	no data found	no data found	reduced	defective	reduced	wild type	N/A	Gene deletion: full	22216007	homolog of Sc PRR2
FGRAMPH1_01G10471	PHI:1589	no	no	Fusarium graminearum	GZ3639	Triticum (related: wheat)	N/A	no data found	unaffected pathogenicity	Fusarium ear blight	no data found	no data found	no data found	no data found	no data found	wild type	wild type	wild type	no data found	N/A	Gene deletion	22028654	N/A
FGRAMPH1_01G10473	PHI:1404	no	no	Fusarium graminearum	GZ3639	Triticum (related: wheat)	N/A	no data found	unaffected pathogenicity	Fusarium ear blight	no data found	no data found	no data found	no data found	no data found	wild type	wild type	wild type	no data found	N/A	Gene deletion	22028654	N/A
FGRAMPH1_01G10579	PHI:1190	no	no	Fusarium graminearum	PH-1	Triticum (related: wheat)	Norm; Xiaoyan 24	spike	reduced virulence	Fusarium ear blight	no data found	no data found	no data found	no data found	no data found	reduced	defective	reduced	wild type	N/A	Gene deletion: full	22216007	homolog of ScCTK1
FGRAMPH1_01G10593	PHI:1534	no	no	Fusarium graminearum	GZ3639	Triticum (related: wheat)	N/A	no data found	unaffected pathogenicity	Fusarium ear blight	no data found	no data found	no data found	no data found	no data found	wild type	defective	wild type	no data found	N/A	Gene deletion	22028654	N/A
FGRAMPH1_01G10593	PHI:4513	no	no	Fusarium graminearum	PH-1	Triticum aestivum (related: bread wheat)	Xiaoyan 22	spike	reduced virulence	Fusarium head blight	yes	no data found	no data found	no data found	no data found	reduced	no data found	reduced; aberrant	no data found	N/A	Gene deletion: full; gene complementation	25627073	FgMcm1 plays a critical role in the regulation of cell identity, sexual and asexual reproduction, secondary metabolism, and pathogenesis in F. graminearum
FGRAMPH1_01G10599	PHI:1434	no	no	Fusarium graminearum	GZ3639	Triticum (related: wheat)	N/A	no data found	unaffected pathogenicity	Fusarium ear blight	no data found	no data found	no data found	no data found	no data found	wild type	defective	wild type	no data found	N/A	Gene deletion	22028654	N/A
FGRAMPH1_01G10641	PHI:1550	no	no	Fusarium graminearum	GZ3639	Triticum (related: wheat)	N/A	no data found	unaffected pathogenicity	Fusarium ear blight	no data found	no data found	no data found	no data found	no data found	wild type	wild type	wild type	no data found	N/A	Gene deletion	22028654	N/A
FGRAMPH1_01G10659	PHI:1530	no	no	Fusarium graminearum	GZ3639	Triticum (related: wheat)	N/A	no data found	unaffected pathogenicity	Fusarium ear blight	no data found	no data found	no data found	no data found	no data found	wild type	wild type	wild type	no data found	N/A	Gene deletion	22028654	N/A
FGRAMPH1_01G10677	PHI:1240	no	no	Fusarium graminearum	PH-1	Triticum (related: wheat)	Norm; Xiaoyan 71	spike	unaffected pathogenicity	Fusarium ear blight	no data found	no data found	no data found	no data found	no data found	no data found	wild type	wild type	wild type	N/A	Gene deletion: full	22216007	mycotoxin.don.in_vivo{wheat_ear}.(reduced)
FGRAMPH1_01G10677	PHI:3088	no	yes	Fusarium graminearum	PH-1	Triticum aestivum (related: bread wheat)	Norm	spikelet	loss of pathogenicity	Fusarium head blight	no data found	yes	no data found	yes	no data found	reduced	reduced	reduced	no data found	N/A	Gene deletion: full; gene complementation	24450772	N/A
FGRAMPH1_01G10677	PHI:3088	no	yes	Fusarium graminearum	PH-1	Zea mays (related: maize)	Pioneer 2375	spikelet	loss of pathogenicity	Fusarium head blight	no data found	yes	no data found	yes	no data found	reduced	reduced	reduced	no data found	N/A	Gene deletion: full; gene complementation	24450772	N/A
FGRAMPH1_01G10677	PHI:3088	no	no	Fusarium graminearum	PH-1	Triticum aestivum (related: bread wheat)	Norm	spikelet	unaffected pathogenicity	Fusarium head blight	no data found	no	no data found	no	no data found	wild type	wild type	wild type	no data found	N/A	Gene deletion: full; gene complementation	24450772	N/A
FGRAMPH1_01G10677	PHI:3088	no	no	Fusarium graminearum	PH-1	Zea mays (related: maize)	Pioneer 2375	spikelet	unaffected pathogenicity	Fusarium head blight	no data found	no	no data found	no	no data found	wild type	wild type	wild type	no data found	N/A	Gene deletion: full; gene complementation	24450772	N/A
FGRAMPH1_01G10679	PHI:5756	no	no	Fusarium graminearum	PH-1	Triticum aestivum (related: bread wheat)	N/A	flower	unaffected pathogenicity	Fusarium head blight	no data found	no data found	no data found	no data found	no data found	reduced	no data found	wild type	wild type	na	Gene deletion: full	25758923	N/A
FGRAMPH1_01G10733	PHI:1592	no	no	Fusarium graminearum	GZ3639	Triticum (related: wheat)	N/A	no data found	unaffected pathogenicity	Fusarium ear blight	no data found	no data found	no data found	no data found	no data found	wild type	wild type	wild type	no data found	N/A	Gene deletion	22028654	N/A
FGRAMPH1_01G10747	PHI:1593	no	no	Fusarium graminearum	GZ3639	Triticum (related: wheat)	N/A	no data found	unaffected pathogenicity	Fusarium ear blight	no data found	no data found	no data found	no data found	no data found	wild type	wild type	wild type	no data found	N/A	Gene deletion	22028654	N/A
FGRAMPH1_01G10757	PHI:1594	no	no	Fusarium graminearum	GZ3639	Triticum (related: wheat)	N/A	no data found	unaffected pathogenicity	Fusarium ear blight	no data found	no data found	no data found	no data found	no data found	wild type	wild type	wild type	no data found	N/A	Gene deletion	22028654	N/A
FGRAMPH1_01G10781	PHI:1793	no	no	Fusarium graminearum	GZ3639	Triticum (related: wheat)	N/A	no data found	reduced virulence	Fusarium ear blight	no data found	no data found	no data found	no data found	no data found	wild type	defective	reduced	no data found	N/A	Gene deletion	22028654	N/A
FGRAMPH1_01G10833	PHI:1746	no	no	Fusarium graminearum	GZ3639	Triticum (related: wheat)	N/A	no data found	unaffected pathogenicity	Fusarium ear blight	no data found	no data found	no data found	no data found	no data found	wild type	wild type	wild type	no data found	N/A	Gene deletion	22028654	N/A
FGRAMPH1_01G10853	PHI:1331	no	no	Fusarium graminearum	GZ3639	Triticum (related: wheat)	N/A	no data found	unaffected pathogenicity	Fusarium ear blight	no data found	no data found	no data found	no data found	no data found	wild type	wild type	wild type	no data found	N/A	Gene deletion	22028654	N/A
FGRAMPH1_01G10853	PHI:3111	no	yes	Fusarium graminearum	PH-1	Triticum aestivum (related: bread wheat)	XiaoYan 22	spikelet	unaffected pathogenicity	Fusarium head blight	no data found	no data found	no data found	no data found	no data found	wild type	no data found	wild type	no data found	N/A	Gene deletion: full; gene complementation	25040476	N/A
FGRAMPH1_01G10853	PHI:3111	no	yes	Fusarium graminearum	PH-1	Triticum aestivum (related: bread wheat)	XiaoYan 22	spikelet	unaffected pathogenicity	Fusarium head blight	no data found	no data found	no data found	no data found	no data found	wild type	no data found	wild type	no data found	N/A	Gene deletion: full; gene complementation	25040476	N/A
FGRAMPH1_01G10853	PHI:3111	no	no	Fusarium graminearum	PH-1	Triticum aestivum (related: bread wheat)	XiaoYan 22	spikelet	unaffected pathogenicity	Fusarium head blight	no data found	no data found	no data found	no data found	no data found	wild type	no data found	wild type	no data found	N/A	Gene deletion: full; gene complementation	25040476	N/A
FGRAMPH1_01G10853	PHI:4023	no	no	Fusarium graminearum	INRA 605	Triticum aestivum (related: bread wheat)	Nandu	spikelet	unaffected pathogenicity	Fusarium head blight	no data found	no data found	no data found	no data found	no data found	no data found	no data found	no data found	no data found	H2O2; NaCl; sorbitol; cadmium	Gene deletion: full; gene complementation	24349499	Fgap1 is involved in the regulation of stress response in F. graminearum
FGRAMPH1_01G10853	PHI:4023	no	no	Fusarium graminearum	INRA 605	Triticum aestivum (related: bread wheat)	Nandu	spikelet	unaffected pathogenicity	Fusarium head blight	no data found	no data found	no data found	no data found	no data found	no data found	no data found	no data found	no data found	H2O2; NaCl; sorbitol; cadmium	Altered gene expression / gene regulation: overexpression	24349499	Fgap1 is involved in the regulation of stress response in F. graminearum
FGRAMPH1_01G10869	PHI:1745	no	no	Fusarium graminearum	GZ3639	Triticum (related: wheat)	N/A	no data found	unaffected pathogenicity	Fusarium ear blight	no data found	no data found	no data found	no data found	no data found	wild type	wild type	wild type	no data found	N/A	Gene deletion	22028654	N/A
FGRAMPH1_01G10939	PHI:1688	no	no	Fusarium graminearum	GZ3639	Triticum (related: wheat)	N/A	no data found	unaffected pathogenicity	Fusarium ear blight	no data found	no data found	no data found	no data found	no data found	wild type	wild type	wild type	no data found	N/A	Gene deletion	22028654	N/A
FGRAMPH1_01G10975	PHI:3985	no	no	Fusarium graminearum	PH-1	Triticum aestivum (related: bread wheat)	Norm	spikelet	unaffected pathogenicity	Fusarium head blight	no data found	no data found	no data found	no	no data found	wild type	no data found	wild type	wild type	congo red; calco�uor white; H2O2; menadione	Gene deletion	24312325	not sensitive to any stresses; same phenotype as wild type
FGRAMPH1_01G11011	PHI:3831	no	no	Fusarium graminearum	PH-1	Triticum aestivum (related: bread wheat)	Bainong 979	spikelet	reduced virulence	Fusarium head blight	yes	no data found	no data found	no data found	no data found	reduced	reduced	reduced	no data found	N/A	Gene deletion; gene complementation	24055721	N/A
FGRAMPH1_01G11019	PHI:1744	no	no	Fusarium graminearum	GZ3639	Triticum (related: wheat)	N/A	no data found	unaffected pathogenicity	Fusarium ear blight	no data found	no data found	no data found	no data found	no data found	wild type	wild type	wild type	no data found	N/A	Gene deletion	22028654	N/A
FGRAMPH1_01G11029	PHI:1595	no	no	Fusarium graminearum	GZ3639	Triticum (related: wheat)	N/A	no data found	unaffected pathogenicity	Fusarium ear blight	no data found	no data found	no data found	no data found	no data found	wild type	wild type	wild type	no data found	N/A	Gene deletion	22028654	N/A
FGRAMPH1_01G11097	PHI:1494	no	no	Fusarium graminearum	GZ3639	Triticum (related: wheat)	N/A	no data found	unaffected pathogenicity	Fusarium ear blight	no data found	no data found	no data found	no data found	no data found	wild type	reduced	wild type	no data found	N/A	Gene deletion	22028654	N/A
FGRAMPH1_01G11101	PHI:1495	no	no	Fusarium graminearum	GZ3639	Triticum (related: wheat)	N/A	no data found	unaffected pathogenicity	Fusarium ear blight	no data found	no data found	no data found	no data found	no data found	wild type	defective	wild type	no data found	N/A	Gene deletion	22028654	N/A
FGRAMPH1_01G11103	PHI:1496	no	no	Fusarium graminearum	GZ3639	Triticum (related: wheat)	N/A	no data found	unaffected pathogenicity	Fusarium ear blight	no data found	no data found	no data found	no data found	no data found	wild type	defective	wild type	no data found	N/A	Gene deletion	22028654	N/A
FGRAMPH1_01G11115	PHI:1666	no	no	Fusarium graminearum	GZ3639	Triticum (related: wheat)	N/A	no data found	unaffected pathogenicity	Fusarium ear blight	no data found	no data found	no data found	no data found	no data found	wild type	wild type	wild type	no data found	N/A	Gene deletion	22028654	N/A
FGRAMPH1_01G11201	PHI:1771	no	no	Fusarium graminearum	GZ3639	Triticum (related: wheat)	N/A	no data found	unaffected pathogenicity	Fusarium ear blight	no data found	no data found	no data found	no data found	no data found	reduced	wild type	reduced	no data found	N/A	Gene deletion	22028654	N/A
FGRAMPH1_01G11219	PHI:1770	no	no	Fusarium graminearum	GZ3639	Triticum (related: wheat)	N/A	no data found	unaffected pathogenicity	Fusarium ear blight	no data found	no data found	no data found	no data found	no data found	wild type	wild type	wild type	no data found	N/A	Gene deletion	22028654	N/A
FGRAMPH1_01G11313	PHI:1838	no	no	Fusarium graminearum	GZ3639	Triticum (related: wheat)	N/A	no data found	unaffected pathogenicity	Fusarium ear blight	no data found	no data found	no data found	no data found	no data found	wild type	wild type	wild type	no data found	N/A	Gene deletion	22028654	N/A
FGRAMPH1_01G11315	PHI:1359	no	no	Fusarium graminearum	GZ3639	Triticum (related: wheat)	N/A	no data found	unaffected pathogenicity	Fusarium ear blight	no data found	no data found	no data found	no data found	no data found	wild type	wild type	wild type	no data found	N/A	Gene deletion	22028654	N/A
FGRAMPH1_01G11331	PHI:1193	no	no	Fusarium graminearum	PH-1	Triticum (related: wheat)	Norm; Xiaoyan 27	spike	reduced virulence	Fusarium ear blight	no data found	no data found	no data found	no data found	no data found	reduced	defective	reduced	wild type	N/A	Gene deletion: full; gene complementation	22216007	homolog of ScSRB10
FGRAMPH1_01G11345	PHI:4042	no	no	Fusarium graminearum	2021	Triticum aestivum (related: bread wheat)	Yangmai no. 49	spikelet	reduced virulence	Fusarium head blight	yes	no data found	no data found	no data found	no data found	reduced	no data found	reduced; aberrant	no data found	NaCl; KCl; caffeine; SDS; Congo red	Gene mutation; gene complementation	24289742	N/A
FGRAMPH1_01G11349	PHI:1360	no	no	Fusarium graminearum	GZ3639	Triticum (related: wheat)	N/A	no data found	unaffected pathogenicity	Fusarium ear blight	no data found	no data found	no data found	no data found	no data found	reduced	wild type	wild type	no data found	N/A	Gene deletion	22028654	N/A
FGRAMPH1_01G11377	PHI:1306	no	no	Fusarium graminearum	GZ3639	Triticum (related: wheat)	N/A	no data found	unaffected pathogenicity	Fusarium ear blight	no data found	no data found	no data found	no data found	no data found	wild type	increased	wild type	no data found	N/A	Gene deletion	22028654	N/A
FGRAMPH1_01G11443	PHI:5824	no	no	Fusarium graminearum	PH-1	Triticum (related: wheat)	XiaoYan 22	spike	unaffected pathogenicity	Fusarium ear blight	no data found	no data found	no data found	no data found	no data found	reduced	wild type	wild type	no data found	N/A	Gene deletion	31160822	Virulence value = 104.2%
FGRAMPH1_01G11513	PHI:1945	no	no	Fusarium graminearum	GZ3639	Triticum (related: wheat)	N/A	no data found	unaffected pathogenicity	Fusarium ear blight	no data found	no data found	no data found	no data found	no data found	wild type	wild type	wild type	no data found	N/A	Gene deletion	22028654	N/A
FGRAMPH1_01G11531	PHI:5711	no	no	Fusarium graminearum	PH-1	Triticum aestivum (related: bread wheat)	N/A	flower	reduced virulence	Fusarium head blight	no data found	no data found	no data found	no data found	no data found	wild type	no data found	wild type	wild type	na	Gene deletion: full	25758923	N/A
FGRAMPH1_01G11837	PHI:5834	no	no	Fusarium graminearum	PH-1	Triticum (related: wheat)	XiaoYan 22	spike	unaffected pathogenicity	Fusarium ear blight	no data found	no data found	no data found	no data found	no data found	wild type	wild type	wild type	no data found	N/A	Gene deletion	31160822	Virulence value = 112.5%
FGRAMPH1_01G11851	PHI:4659	no	no	Fusarium graminearum	2021	Zea mays (related: maize)	N/A	stigma	unaffected pathogenicity	Fusarium head blight	no data found	no data found	no data found	no data found	no data found	wild type	wild type	wild type	wild type	carbendazim; congo red; SDS; NaCl; KCl; caffeine	Gene deletion: full; gene complementation	25808544	Sensitivity tests to MBC and various stresses indicated that both deltaFgHXK1 and deltaFgHXK2 mutants showed no significant difference with parental strains
FGRAMPH1_01G11875	PHI:5807	no	no	Fusarium graminearum	PH-1	Triticum (related: wheat)	XiaoYan 22	spike	unaffected pathogenicity	Fusarium ear blight	no data found	no data found	no data found	no data found	no data found	wild type	wild type	wild type	no data found	N/A	Gene deletion	31160822	Virulence value = 96.9%
FGRAMPH1_01G11913	PHI:1324	no	no	Fusarium graminearum	GZ3639	Triticum (related: wheat)	N/A	no data found	unaffected pathogenicity	Fusarium ear blight	no data found	no data found	no data found	no data found	no data found	wild type	wild type	wild type	no data found	N/A	Gene deletion	22028654	N/A
FGRAMPH1_01G11921	PHI:1897	no	no	Fusarium graminearum	GZ3639	Triticum (related: wheat)	N/A	no data found	unaffected pathogenicity	Fusarium ear blight	no data found	no data found	no data found	no data found	no data found	wild type	wild type	wild type	no data found	N/A	Gene deletion	22028654	N/A
FGRAMPH1_01G12067	PHI:1925	no	no	Fusarium graminearum	GZ3639	Triticum (related: wheat)	N/A	no data found	unaffected pathogenicity	Fusarium ear blight	no data found	no data found	no data found	no data found	no data found	wild type	wild type	wild type	no data found	N/A	Gene deletion	22028654	N/A
FGRAMPH1_01G12085	PHI:7650	no	no	Fusarium graminearum	PH-1	Triticum aestivum (related: bread wheat)	Wheaton	spikelet	unaffected pathogenicity	Fusarium head blight	yes	no data found	no data found	no data found	no data found	no data found	no data found	no data found	no data found	N/A	Gene deletion: full	29117786	Virulence phenotypes of the wild type isolate of Fusarium graminearum and the FgPR-1L-4 deletion mutants on resistant wheat showed that none of the treatments caused bleached spikelets on Sumai 3 (resistant) cultivar that were observed on susceptible wheat under the same conditions.
FGRAMPH1_01G12109	PHI:5712	no	no	Fusarium graminearum	PH-1	Triticum aestivum (related: bread wheat)	N/A	flower	unaffected pathogenicity	Fusarium head blight	no data found	no data found	no data found	no data found	no data found	wild type	no data found	wild type	wild type	na	Gene deletion: full	25758923	N/A
FGRAMPH1_01G12199	PHI:1923	no	no	Fusarium graminearum	GZ3639	Triticum (related: wheat)	N/A	no data found	unaffected pathogenicity	Fusarium ear blight	no data found	no data found	no data found	no data found	no data found	wild type	wild type	wild type	no data found	N/A	Gene deletion	22028654	N/A
FGRAMPH1_01G12303	PHI:1912	no	no	Fusarium graminearum	GZ3639	Triticum (related: wheat)	N/A	no data found	unaffected pathogenicity	Fusarium ear blight	no data found	no data found	no data found	no data found	no data found	wild type	wild type	wild type	no data found	N/A	Gene deletion	22028654	N/A
FGRAMPH1_01G12335	PHI:1910	no	no	Fusarium graminearum	GZ3639	Triticum (related: wheat)	N/A	no data found	unaffected pathogenicity	Fusarium ear blight	no data found	no data found	no data found	no data found	no data found	wild type	wild type	wild type	no data found	N/A	Gene deletion	22028654	N/A
FGRAMPH1_01G12349	PHI:1909	no	no	Fusarium graminearum	GZ3639	Triticum (related: wheat)	N/A	no data found	unaffected pathogenicity	Fusarium ear blight	no data found	no data found	no data found	no data found	no data found	wild type	wild type	wild type	no data found	N/A	Gene deletion	22028654	N/A
FGRAMPH1_01G12409	PHI:6121	no	no	Fusarium graminearum	PH-1	Zea mays (related: maize)	B73	stem	reduced virulence	Fusarium head blight	no data found	no data found	no data found	no data found	no data found	no data found	no data found	wild type	no data found	N/A	Gene mutation; gene complementation	26974960	N/A
FGRAMPH1_01G12415	PHI:1907	no	no	Fusarium graminearum	GZ3639	Triticum (related: wheat)	N/A	no data found	unaffected pathogenicity	Fusarium ear blight	no data found	no data found	no data found	no data found	no data found	wild type	wild type	wild type	no data found	N/A	Gene deletion	22028654	N/A
FGRAMPH1_01G12485	PHI:5876	no	no	Fusarium graminearum	PH-1	Triticum (related: wheat)	XiaoYan 22	spike	unaffected pathogenicity	Fusarium ear blight	no data found	no data found	no data found	no data found	no data found	reduced	wild type	wild type	no data found	N/A	Gene deletion	31160822	Virulence value = 93.1%
FGRAMPH1_01G12493	PHI:1444	no	no	Fusarium graminearum	GZ3639	Triticum (related: wheat)	N/A	no data found	unaffected pathogenicity	Fusarium ear blight	no data found	no data found	no data found	no data found	no data found	wild type	wild type	wild type	no data found	N/A	Gene deletion	22028654	N/A
FGRAMPH1_01G12517	PHI:1906	no	no	Fusarium graminearum	GZ3639	Triticum (related: wheat)	N/A	no data found	unaffected pathogenicity	Fusarium ear blight	no data found	no data found	no data found	no data found	no data found	wild type	wild type	wild type	no data found	N/A	Gene deletion	22028654	N/A
FGRAMPH1_01G12571	PHI:5795	no	no	Fusarium graminearum	PH-1	Triticum (related: wheat)	XiaoYan 22	spike	unaffected pathogenicity	Fusarium ear blight	no data found	no data found	no data found	no data found	no data found	reduced	wild type	wild type	no data found	N/A	Gene deletion	31160822	Virulence value = 91.7%
FGRAMPH1_01G12575	PHI:7651	no	no	Fusarium graminearum	PH-1	Triticum aestivum (related: bread wheat)	Wheaton	spikelet	reduced virulence	Fusarium head blight	no	no data found	no data found	no data found	no data found	no data found	no data found	wild type	no data found	N/A	Gene deletion: full; gene complementation	29117786	Virulence phenotypes of the wild type isolate of Fusarium graminearum and the FgPR-1L-4 deletion mutants on resistant wheat showed that none of the treatments caused bleached spikelets on Sumai 3 (resistant) cultivar that were observed on susceptible wheat under the same conditions.
FGRAMPH1_01G12601	PHI:1904	no	no	Fusarium graminearum	GZ3639	Triticum (related: wheat)	N/A	no data found	unaffected pathogenicity	Fusarium ear blight	no data found	no data found	no data found	no data found	no data found	wild type	wild type	wild type	no data found	N/A	Gene deletion	22028654	N/A
FGRAMPH1_01G12627	PHI:5713	no	no	Fusarium graminearum	PH-1	Triticum aestivum (related: bread wheat)	N/A	flower	reduced virulence	Fusarium head blight	no data found	no data found	no data found	no data found	no data found	wild type	no data found	wild type	wild type	na	Gene deletion: full	25758923	negative regulator of Gpmk1 mitogen-activated protein kinase signaling pathway
FGRAMPH1_01G12633	PHI:5852	no	no	Fusarium graminearum	PH-1	Triticum (related: wheat)	XiaoYan 22	spike	unaffected pathogenicity	Fusarium ear blight	no data found	no data found	no data found	no data found	no data found	reduced	wild type	wild type	no data found	N/A	Gene deletion	31160822	Virulence value = 97.5%
FGRAMPH1_01G12701	PHI:5714	no	no	Fusarium graminearum	PH-1	Triticum aestivum (related: bread wheat)	N/A	flower	reduced virulence	Fusarium head blight	no data found	no data found	no data found	no data found	no data found	reduced	no data found	wild type	wild type	na	Gene deletion: full	25758923	N/A
FGRAMPH1_01G12703	PHI:5715	no	no	Fusarium graminearum	PH-1	Triticum aestivum (related: bread wheat)	N/A	flower	unaffected pathogenicity	Fusarium head blight	no data found	no data found	no data found	no data found	no data found	increased	no data found	wild type	wild type	na	Gene deletion: full	25758923	N/A
FGRAMPH1_01G12703	PHI:6123	no	no	Fusarium graminearum	PH-1	Zea mays (related: maize)	B73	stem	reduced virulence	Fusarium head blight	no data found	no data found	no data found	no data found	no data found	no data found	no data found	wild type	no data found	N/A	Gene mutation; gene complementation	26974960	N/A
FGRAMPH1_01G12767	PHI:1889	no	no	Fusarium graminearum	GZ3639	Triticum (related: wheat)	N/A	no data found	unaffected pathogenicity	Fusarium ear blight	no data found	no data found	no data found	no data found	no data found	wild type	wild type	wild type	no data found	N/A	Gene deletion	22028654	N/A
FGRAMPH1_01G12793	PHI:5716	no	no	Fusarium graminearum	PH-1	Triticum aestivum (related: bread wheat)	N/A	flower	unaffected pathogenicity	Fusarium head blight	no data found	no data found	no data found	no data found	no data found	wild type	no data found	wild type	wild type	na	Gene deletion: full	25758923	N/A
FGRAMPH1_01G12793	PHI:6125	no	no	Fusarium graminearum	PH-1	Zea mays (related: maize)	B73	stem	unaffected pathogenicity	Fusarium head blight	no data found	no data found	no data found	no data found	no data found	no data found	no data found	wild type	no data found	N/A	Gene mutation; gene complementation	26974960	N/A
FGRAMPH1_01G12817	PHI:5836	no	no	Fusarium graminearum	PH-1	Triticum (related: wheat)	XiaoYan 22	spike	unaffected pathogenicity	Fusarium ear blight	no data found	no data found	no data found	no data found	no data found	wild type	wild type	wild type	no data found	N/A	Gene deletion	31160822	Virulence value = 85.9%
FGRAMPH1_01G12975	PHI:5792	no	no	Fusarium graminearum	PH-1	Triticum (related: wheat)	XiaoYan 22	spike	unaffected pathogenicity	Fusarium ear blight	no data found	no data found	no data found	no data found	no data found	wild type	wild type	wild type	no data found	N/A	Gene deletion	31160822	Virulence value = 99%
FGRAMPH1_01G13025	PHI:1284	no	no	Fusarium graminearum	PH-1	Triticum (related: wheat)	Norm; Xiaoyan 115	spike	unaffected pathogenicity	Fusarium ear blight	no data found	no data found	no data found	no data found	no data found	no data found	wild type	wild type	wild type	N/A	Gene deletion: full	22216007	N/A
FGRAMPH1_01G13041	PHI:5849	no	no	Fusarium graminearum	PH-1	Triticum (related: wheat)	XiaoYan 22	spike	unaffected pathogenicity	Fusarium ear blight	no data found	no data found	no data found	no data found	no data found	wild type	wild type	wild type	no data found	N/A	Gene deletion	31160822	Virulence value = 114.1%
FGRAMPH1_01G13051	PHI:1948	no	no	Fusarium graminearum	GZ3639	Triticum (related: wheat)	N/A	no data found	unaffected pathogenicity	Fusarium ear blight	no data found	no data found	no data found	no data found	no data found	wild type	wild type	wild type	no data found	N/A	Gene deletion	22028654	N/A
FGRAMPH1_01G13111	PHI:4243	no	no	Fusarium graminearum	43473	Glycine max (related: soybean)	Demetra	seed; seedling	reduced virulence	Fusarium head blight	no data found	no data found	no data found	no data found	no data found	no data found	no data found	no data found	no data found	N/A	Gene deletion: full	24779355	N/A
FGRAMPH1_01G13111	PHI:6797	no	no	Fusarium graminearum	GZ3639	Triticum aestivum (related: bread wheat)	Wheaton	seedling	reduced virulence	Fusarium head blight	no data found	no data found	no data found	no data found	no data found	no data found	no data found	no data found	no data found	N/A	Gene disruption; gene complementation	9274012	Trichothecenes contribute to the virulence of plant-pathogenic fungi.
FGRAMPH1_01G13111	PHI:8390	no	no	Fusarium graminearum	Fg 8/1	Triticum aestivum (related: bread wheat)	Nandu	spike; rachis node	reduced virulence	Fusarium head blight	no data found	no data found	no data found	no data found	no data found	no data found	no data found	no data found	no data found	N/A	Gene mutation; chemical complementation	30084118	Wild-type infection resulted in an oxidative burst and the induction of plant programmedcell death, while spread of the DON-deficient delta-tri5 mutant was blocked in a jasmonate (JA)-related defense reaction in concert with other factors.
FGRAMPH1_01G13229	PHI:5815	no	no	Fusarium graminearum	PH-1	Triticum (related: wheat)	XiaoYan 22	spike	unaffected pathogenicity	Fusarium ear blight	no data found	no data found	no data found	no data found	no data found	wild type	wild type	wild type	no data found	N/A	Gene deletion	31160822	Virulence value = 101.3%
FGRAMPH1_01G13247	PHI:1636	no	no	Fusarium graminearum	GZ3639	Triticum (related: wheat)	N/A	no data found	unaffected pathogenicity	Fusarium ear blight	no data found	no data found	no data found	no data found	no data found	wild type	wild type	wild type	no data found	N/A	Gene deletion	22028654	N/A
FGRAMPH1_01G13377	PHI:1835	no	no	Fusarium graminearum	GZ3639	Triticum (related: wheat)	N/A	no data found	unaffected pathogenicity	Fusarium ear blight	no data found	no data found	no data found	no data found	no data found	wild type	wild type	wild type	no data found	N/A	Gene deletion	22028654	N/A
FGRAMPH1_01G13395	PHI:8803	no	no	Fusarium graminearum	NRRL 46422	Triticum aestivum (related: bread wheat)	Spring wheat	inflorescence	unaffected pathogenicity	Fusarium head blight	no data found	no data found	no data found	no data found	no data found	no data found	no data found	wild type	no data found	N/A	Gene deletion: full; gene complementation	30671040	Virulence assays revealed that deletion of FgShy1 alone was not sufficient to affect FHB severity.
FGRAMPH1_01G13395	PHI:8803	no	no	Fusarium graminearum	PH-1	Triticum aestivum (related: bread wheat)	Spring wheat	inflorescence	unaffected pathogenicity	Fusarium head blight	no data found	no data found	no data found	no data found	no data found	no data found	no data found	wild type	no data found	N/A	Gene deletion: full; gene complementation	30671040	Virulence assays revealed that deletion of FgShy1 alone was not sufficient to affect FHB severity.
FGRAMPH1_01G13417	PHI:1730	no	no	Fusarium graminearum	GZ3639	Triticum (related: wheat)	N/A	no data found	unaffected pathogenicity	Fusarium ear blight	no data found	no data found	no data found	no data found	no data found	wild type	wild type	wild type	no data found	N/A	Gene deletion	22028654	N/A
FGRAMPH1_01G13467	PHI:5830	no	no	Fusarium graminearum	PH-1	Triticum (related: wheat)	XiaoYan 22	spike	unaffected pathogenicity	Fusarium ear blight	no data found	no data found	no data found	no data found	no data found	reduced	wild type	wild type	no data found	N/A	Gene deletion	31160822	Virulence value = 117.7%
FGRAMPH1_01G13483	PHI:1575	no	no	Fusarium graminearum	GZ3639	Triticum (related: wheat)	N/A	no data found	unaffected pathogenicity	Fusarium ear blight	no data found	no data found	no data found	no data found	no data found	wild type	wild type	wild type	no data found	N/A	Gene deletion	22028654	N/A
FGRAMPH1_01G13503	PHI:1928	no	no	Fusarium graminearum	GZ3639	Triticum (related: wheat)	N/A	no data found	unaffected pathogenicity	Fusarium ear blight	no data found	no data found	no data found	no data found	no data found	wild type	wild type	wild type	no data found	N/A	Gene deletion	22028654	N/A
FGRAMPH1_01G13535	PHI:5353	no	no	Fusarium asiaticum	2021	Triticum aestivum (related: bread wheat)	Zhenmai 5	spike	reduced virulence	Fusarium head blight	no data found	no data found	no data found	no data found	no data found	reduced	reduced	reduced	no data found	N/A	Gene deletion: full; gene complementation	26566698	Deletion of Famfs1in phenamacril-sensitive or -highly resistant strains, caused significant decrease in effective concentrations inhibiting radial growth by 50% (EC50value). Additionally, the biological fitness parameters (including mycelial growth under different stresses, conidiation, perithecia formation and virulence) of the deletion mutants attenuated significantly.
FGRAMPH1_01G13561	PHI:1982	no	no	Fusarium graminearum	GZ3639	Triticum (related: wheat)	N/A	no data found	unaffected pathogenicity	Fusarium ear blight	no data found	no data found	no data found	no data found	no data found	wild type	wild type	wild type	no data found	N/A	Gene deletion	22028654	N/A
FGRAMPH1_01G13631	PHI:1732	no	no	Fusarium graminearum	GZ3639	Triticum (related: wheat)	N/A	no data found	unaffected pathogenicity	Fusarium ear blight	no data found	no data found	no data found	no data found	no data found	wild type	wild type	wild type	no data found	N/A	Gene deletion	22028654	N/A
FGRAMPH1_01G13703	PHI:1981	no	no	Fusarium graminearum	GZ3639	Triticum (related: wheat)	N/A	no data found	unaffected pathogenicity	Fusarium ear blight	no data found	no data found	no data found	no data found	no data found	wild type	wild type	wild type	no data found	N/A	Gene deletion	22028654	N/A
FGRAMPH1_01G13801	PHI:5717	no	no	Fusarium graminearum	PH-1	Triticum aestivum (related: bread wheat)	N/A	flower	reduced virulence	Fusarium head blight	no data found	no data found	no data found	no data found	no data found	wild type	no data found	wild type	wild type	na	Gene deletion: full	25758923	N/A
FGRAMPH1_01G13847	PHI:6120	no	no	Fusarium graminearum	PH-1	Zea mays (related: maize)	B73	stem	reduced virulence	Fusarium head blight	no data found	no data found	no data found	no data found	no data found	no data found	no data found	wild type	no data found	N/A	Gene mutation; gene complementation	26974960	N/A
FGRAMPH1_01G13881	PHI:1885	no	no	Fusarium graminearum	GZ3639	Triticum (related: wheat)	N/A	no data found	unaffected pathogenicity	Fusarium ear blight	no data found	no data found	no data found	no data found	no data found	wild type	wild type	wild type	no data found	N/A	Gene deletion	22028654	N/A
FGRAMPH1_01G13889	PHI:1884	no	no	Fusarium graminearum	GZ3639	Triticum (related: wheat)	N/A	no data found	unaffected pathogenicity	Fusarium ear blight	no data found	no data found	no data found	no data found	no data found	wild type	wild type	wild type	no data found	N/A	Gene deletion	22028654	N/A
FGRAMPH1_01G13929	PHI:1609	no	no	Fusarium graminearum	GZ3639	Triticum (related: wheat)	N/A	no data found	unaffected pathogenicity	Fusarium ear blight	no data found	no data found	no data found	no data found	no data found	wild type	wild type	wild type	no data found	N/A	Gene deletion	22028654	N/A
FGRAMPH1_01G13941	PHI:1883	no	no	Fusarium graminearum	GZ3639	Triticum (related: wheat)	N/A	no data found	unaffected pathogenicity	Fusarium ear blight	no data found	no data found	no data found	no data found	no data found	wild type	wild type	wild type	no data found	N/A	Gene deletion	22028654	N/A
FGRAMPH1_01G13947	PHI:1363	no	no	Fusarium graminearum	GZ3639	Triticum (related: wheat)	N/A	no data found	unaffected pathogenicity	Fusarium ear blight	no data found	no data found	no data found	no data found	no data found	wild type	wild type	wild type	no data found	N/A	Gene deletion	22028654	N/A
FGRAMPH1_01G13975	PHI:1882	no	no	Fusarium graminearum	GZ3639	Triticum (related: wheat)	N/A	no data found	unaffected pathogenicity	Fusarium ear blight	no data found	no data found	no data found	no data found	no data found	wild type	wild type	wild type	no data found	N/A	Gene deletion	22028654	N/A
FGRAMPH1_01G14017	PHI:1881	no	no	Fusarium graminearum	GZ3639	Triticum (related: wheat)	N/A	no data found	unaffected pathogenicity	Fusarium ear blight	no data found	no data found	no data found	no data found	no data found	wild type	wild type	wild type	no data found	N/A	Gene deletion	22028654	N/A
FGRAMPH1_01G14035	PHI:1880	no	no	Fusarium graminearum	GZ3639	Triticum (related: wheat)	N/A	no data found	unaffected pathogenicity	Fusarium ear blight	no data found	no data found	no data found	no data found	no data found	wild type	wild type	wild type	no data found	N/A	Gene deletion	22028654	N/A
FGRAMPH1_01G14057	PHI:1879	no	no	Fusarium graminearum	GZ3639	Triticum (related: wheat)	N/A	no data found	unaffected pathogenicity	Fusarium ear blight	no data found	no data found	no data found	no data found	no data found	wild type	wild type	wild type	no data found	N/A	Gene deletion	22028654	N/A
FGRAMPH1_01G14105	PHI:1337	no	no	Fusarium graminearum	GZ3639	Triticum (related: wheat)	N/A	no data found	unaffected pathogenicity	Fusarium ear blight	no data found	no data found	no data found	no data found	no data found	wild type	wild type	wild type	no data found	N/A	Gene deletion	22028654	N/A
FGRAMPH1_01G14109	PHI:2408	no	no	Fusarium graminearum	PH-1	Zea mays (related: maize)	N/A	corn silk	unaffected pathogenicity	Fusarium head blight	no data found	no data found	no data found	no data found	no data found	wild type	no data found	wild type	wild type	MsDef1 and RsAFP2	Gene deletion: full	19028992	The C-9 methyl group is not a critical structural feature of the GlcCer receptor required for the antifungal action of plant defensins
FGRAMPH1_01G14109	PHI:2408	no	no	Fusarium graminearum	PH-1	Solanum lycopersicum (related: tomato)	N/A	fruit	unaffected pathogenicity	Fusarium head blight	no data found	no data found	no data found	no data found	no data found	wild type	no data found	wild type	wild type	MsDef1 and RsAFP2	Gene deletion: full	19028992	The C-9 methyl group is not a critical structural feature of the GlcCer receptor required for the antifungal action of plant defensins
FGRAMPH1_01G14109	PHI:2408	no	no	Fusarium graminearum	PH-1	Arabidopsis thaliana (related: thale cress)	Col-0	leaf	unaffected pathogenicity	Fusarium head blight	no data found	no data found	no data found	no data found	no data found	wild type	no data found	wild type	wild type	MsDef1 and RsAFP2	Gene deletion: full	19028992	The C-9 methyl group is not a critical structural feature of the GlcCer receptor required for the antifungal action of plant defensins
FGRAMPH1_01G14109	PHI:2408	no	no	Fusarium graminearum	PH-1	Triticum (related: wheat)	Norm	spike	unaffected pathogenicity	Fusarium head blight	no data found	no data found	no data found	no data found	no data found	wild type	no data found	wild type	wild type	MsDef1 and RsAFP2	Gene deletion: full	19028992	The C-9 methyl group is not a critical structural feature of the GlcCer receptor required for the antifungal action of plant defensins
FGRAMPH1_01G14135	PHI:5790	no	no	Fusarium graminearum	PH-1	Triticum (related: wheat)	XiaoYan 22	spike	unaffected pathogenicity	Fusarium ear blight	no data found	no data found	no data found	no data found	no data found	reduced	wild type	wild type	no data found	N/A	Gene deletion	31160822	Virulence value = 98.3%
FGRAMPH1_01G14187	PHI:5718	no	no	Fusarium graminearum	PH-1	Triticum aestivum (related: bread wheat)	N/A	flower	unaffected pathogenicity	Fusarium head blight	no data found	no data found	no data found	no data found	no data found	wild type	no data found	wild type	wild type	na	Gene deletion: full	25758923	N/A
FGRAMPH1_01G14279	PHI:5776	no	no	Fusarium graminearum	PH-1	Triticum (related: wheat)	XiaoYan 22	spike	unaffected pathogenicity	Fusarium ear blight	no data found	no data found	no data found	no data found	no data found	reduced	wild type	wild type	no data found	N/A	Gene deletion	31160822	Virulence value = 97.9%
FGRAMPH1_01G14285	PHI:5719	no	no	Fusarium graminearum	PH-1	Triticum aestivum (related: bread wheat)	N/A	flower	unaffected pathogenicity	Fusarium head blight	no data found	no data found	no data found	no data found	no data found	wild type	no data found	wild type	wild type	na	Gene deletion: full	25758923	N/A
FGRAMPH1_01G14303	PHI:1308	no	no	Fusarium graminearum	GZ3639	Triticum (related: wheat)	N/A	no data found	unaffected pathogenicity	Fusarium ear blight	no data found	no data found	no data found	no data found	no data found	wild type	wild type	wild type	no data found	N/A	Gene deletion	22028654	N/A
FGRAMPH1_01G14441	PHI:1364	no	no	Fusarium graminearum	GZ3639	Triticum (related: wheat)	N/A	no data found	reduced virulence	Fusarium ear blight	no data found	no data found	no data found	no data found	no data found	wild type	reduced	wild type	no data found	N/A	Gene deletion	22028654	N/A
FGRAMPH1_01G14447	PHI:1365	no	no	Fusarium graminearum	GZ3639	Triticum (related: wheat)	N/A	no data found	unaffected pathogenicity	Fusarium ear blight	no data found	no data found	no data found	no data found	no data found	wild type	wild type	wild type	no data found	N/A	Gene deletion	22028654	N/A
FGRAMPH1_01G14491	PHI:3375	no	no	Fusarium graminearum	PH-1	Triticum aestivum (related: bread wheat)	N/A	spike	loss of pathogenicity	Fusarium head blight	no data found	no data found	yes	no data found	no data found	reduced	no data found	reduced	no data found	N/A	Gene mutation: characterised; gene complementation	25388878	N/A
FGRAMPH1_01G14501	PHI:1162	no	no	Fusarium graminearum	PH-1	Zea mays (related: maize)	Pioneer hybrid 33D47	corn silk	reduced virulence	Fusarium ear blight	no data found	no data found	no data found	no data found	no data found	reduced	defective	reduced	aberrant	N/A	Gene deletion: full; gene complementation	22044756	mycotoxin.don.in_vivo{maize,wheat}.(Reduced)
FGRAMPH1_01G14501	PHI:1162	no	no	Fusarium graminearum	PH-1	Triticum (related: wheat)	Bess	spike	reduced virulence	Fusarium ear blight	no data found	no data found	no data found	no data found	no data found	reduced	defective	reduced	aberrant	N/A	Gene deletion: full; gene complementation	22044756	mycotoxin.don.in_vivo{maize,wheat}.(Reduced)
FGRAMPH1_01G14501	PHI:1162	no	no	Fusarium graminearum	PH-1	Zea mays (related: maize)	Pioneer hybrid 33D47	stem	reduced virulence	Fusarium ear blight	no data found	no data found	no data found	no data found	no data found	reduced	defective	reduced	aberrant	N/A	Gene deletion: full; gene complementation	22044756	mycotoxin.don.in_vivo{maize,wheat}.(Reduced)
FGRAMPH1_01G14501	PHI:1162	no	no	Fusarium graminearum	PH-1	Zea mays (related: maize)	Pioneer hybrid 33D47	kernel	unaffected pathogenicity	Fusarium ear blight	no data found	no data found	no data found	no data found	no data found	reduced	defective	reduced	aberrant	N/A	Gene deletion: full; gene complementation	22044756	mycotoxin.don.in_vivo{maize,wheat}.(Reduced)
FGRAMPH1_01G14513	PHI:1902	no	no	Fusarium graminearum	GZ3639	Triticum (related: wheat)	N/A	no data found	unaffected pathogenicity	Fusarium ear blight	no data found	no data found	no data found	no data found	no data found	reduced	wild type	wild type	no data found	N/A	Gene deletion	22028654	N/A
FGRAMPH1_01G14517	PHI:2491	no	no	Fusarium graminearum	PH-1	Triticum (related: wheat)	N/A	coleoptile	reduced virulence	Fusarium head blight	no data found	no data found	no data found	no data found	no data found	wild type	no data found	reduced	no data found	Lithium	Gene deletion: full; gene complementation	20447276	Deletion of FgPTC1 delays the mycelium growth of F. graminearum in response to lithium
FGRAMPH1_01G14517	PHI:5720	no	no	Fusarium graminearum	PH-1	Triticum aestivum (related: bread wheat)	N/A	flower	unaffected pathogenicity	Fusarium head blight	no data found	no data found	no data found	no data found	no data found	wild type	no data found	reduced	wild type	na	Gene deletion: full	25758923	N/A
FGRAMPH1_01G14539	PHI:8909	no	no	Fusarium graminearum	PH-1	Triticum aestivum (related: bread wheat)	N/A	inflorescence	reduced virulence	Fusarium head blight	no data found	no data found	no data found	no data found	no data found	reduced	reduced	reduced	no data found	Congo Red; Calcofluor white (CFW); SDS; NaCl; KCl; H2O2	Gene deletion: full; gene complementation	30809208	ESCRT deletion mutants displayed severe defects in growth, deoxynivalenol (DON) production, virulence, sexual and asexual reproduction.
FGRAMPH1_01G14545	PHI:6573	no	no	Fusarium graminearum	PH-1	Triticum aestivum (related: bread wheat)	N/A	spikelet	reduced virulence	Fusarium head blight	yes	no data found	no data found	no data found	no data found	reduced	reduced	no data found	reduced	N/A	Gene deletion: full	26607286	Deletion of the FgNOXR gene results in reduced conidiation and germination. Importantly, sexual development is totally abolished in the FgNOXR deletion mutant. In addition, the disease lesion of FgNOXR deletion mutant is limited to the inoculated spikelets of wheat heads.
FGRAMPH1_01G14573	PHI:1366	no	no	Fusarium graminearum	GZ3639	Triticum (related: wheat)	N/A	no data found	reduced virulence	Fusarium ear blight	no data found	no data found	no data found	no data found	no data found	defective	defective	reduced	no data found	N/A	Gene deletion	22028654	N/A
FGRAMPH1_01G14631	PHI:5870	no	no	Fusarium graminearum	PH-1	Triticum (related: wheat)	XiaoYan 22	spike	unaffected pathogenicity	Fusarium ear blight	no data found	no data found	no data found	no data found	no data found	wild type	wild type	wild type	no data found	N/A	Gene deletion	31160822	Virulence value = 90.6%
FGRAMPH1_01G14651	PHI:1576	no	no	Fusarium graminearum	GZ3639	Triticum (related: wheat)	N/A	no data found	unaffected pathogenicity	Fusarium ear blight	no data found	no data found	no data found	no data found	no data found	wild type	wild type	wild type	no data found	N/A	Gene deletion	22028654	N/A
FGRAMPH1_01G14741	PHI:1559	no	no	Fusarium graminearum	GZ3639	Triticum (related: wheat)	N/A	no data found	unaffected pathogenicity	Fusarium ear blight	no data found	no data found	no data found	no data found	no data found	wild type	wild type	wild type	no data found	N/A	Gene deletion	22028654	N/A
FGRAMPH1_01G14767	PHI:1293	no	no	Fusarium graminearum	GZ3639	Triticum (related: wheat)	N/A	no data found	reduced virulence	Fusarium ear blight	no data found	no data found	no data found	no data found	no data found	wild type	defective	reduced	no data found	N/A	Gene deletion	22028654	N/A
FGRAMPH1_01G14767	PHI:3853	no	no	Fusarium graminearum	PH-1	Triticum aestivum (related: bread wheat)	Mingxian 169	spikelet	reduced virulence	Fusarium head blight	yes	no data found	no data found	no data found	no data found	reduced	reduced	reduced	wild type	Carbendazim	Gene deletion; gene complementation	23994322	Deletion of FgSWI6 causes mycelium of F. graminearum become sensitive to MBC in liquid medium.
FGRAMPH1_01G14883	PHI:1855	no	no	Fusarium graminearum	GZ3639	Triticum (related: wheat)	N/A	no data found	unaffected pathogenicity	Fusarium ear blight	no data found	no data found	no data found	no data found	no data found	wild type	wild type	wild type	no data found	N/A	Gene deletion	22028654	N/A
FGRAMPH1_01G14895	PHI:1577	no	no	Fusarium graminearum	GZ3639	Triticum (related: wheat)	N/A	no data found	unaffected pathogenicity	Fusarium ear blight	no data found	no data found	no data found	no data found	no data found	wild type	wild type	wild type	no data found	N/A	Gene deletion	22028654	N/A
FGRAMPH1_01G14909	PHI:5722	no	no	Fusarium graminearum	PH-1	Triticum aestivum (related: bread wheat)	N/A	flower	unaffected pathogenicity	Fusarium head blight	no data found	no data found	no data found	no data found	no data found	reduced	no data found	wild type	wild type	na	Gene deletion: full	25758923	N/A
FGRAMPH1_01G14941	PHI:1368	no	no	Fusarium graminearum	GZ3639	Triticum (related: wheat)	N/A	no data found	unaffected pathogenicity	Fusarium ear blight	no data found	no data found	no data found	no data found	no data found	wild type	wild type	wild type	no data found	N/A	Gene deletion	22028654	N/A
FGRAMPH1_01G14947	PHI:5723	no	no	Fusarium graminearum	PH-1	Triticum aestivum (related: bread wheat)	N/A	flower	reduced virulence	Fusarium head blight	no data found	no data found	no data found	no data found	no data found	increased	no data found	wild type	wild type	na	Gene deletion: full	25758923	N/A
FGRAMPH1_01G14981	PHI:1953	no	no	Fusarium graminearum	GZ3639	Triticum (related: wheat)	N/A	no data found	unaffected pathogenicity	Fusarium ear blight	no data found	no data found	no data found	no data found	no data found	wild type	wild type	wild type	no data found	N/A	Gene deletion	22028654	N/A
FGRAMPH1_01G15009	PHI:1169	no	no	Fusarium graminearum	PH-1	Triticum (related: wheat)	Norm; Xiaoyan 3	spike	reduced virulence	Fusarium ear blight	no data found	no data found	no data found	no data found	no data found	reduced	no data found	wild type	no data found	N/A	Gene deletion: full	21138346	N/A
FGRAMPH1_01G15009	PHI:1172	no	yes	Fusarium graminearum	PH-1	Triticum (related: wheat)	Norm; Xiaoyan 6	spike	reduced virulence	Fusarium ear blight	no data found	no data found	no data found	no data found	no data found	no data found	no data found	no data found	no data found	N/A	Gene deletion: full	21138346	N/A
FGRAMPH1_01G15019	PHI:8213	no	no	Fusarium graminearum	PH-1	Brachypodium distachyon (related: stiff brome)	N/A	flower	reduced virulence	Fusarium head blight	no data found	no data found	no data found	no data found	no data found	no data found	no data found	no data found	no data found	H2O2; SDS; Congo red; paraquat	Gene deletion: full; gene complementation	29901274	Mutants of the docking peroxin exhibited increased sensitivity toward host oxidative bursts and cell wall integrity stress agents and reduced virulence on host plants and FgPex14 was required for pexophagy in F. graminearum.
FGRAMPH1_01G15019	PHI:8213	no	no	Fusarium graminearum	PH-1	Triticum aestivum (related: bread wheat)	Jimai 22	flower; leaf	reduced virulence	Fusarium head blight	no data found	no data found	no data found	no data found	no data found	no data found	no data found	no data found	no data found	H2O2; SDS; Congo red; paraquat	Gene deletion: full; gene complementation	29901274	Mutants of the docking peroxin exhibited increased sensitivity toward host oxidative bursts and cell wall integrity stress agents and reduced virulence on host plants and FgPex14 was required for pexophagy in F. graminearum.
FGRAMPH1_01G15097	PHI:2418	no	no	Fusarium graminearum	PH-1	Zea mays (related: maize)	Pioneer 2375	corn ear; stem	reduced virulence	Fusarium head blight	yes	no data found	no data found	no data found	no data found	reduced; aberrant	defective	reduced; aberrant	wild type	Nickel, ion (Ni2+); Cadmium chloride, monohydrate; Hydrogen peroxide; Cadmium, ion (Cd2+)	Gene deletion: full; gene complementation	19909822	The D cid1 mutant is defective in stress responses
FGRAMPH1_01G15097	PHI:2419	no	no	Fusarium graminearum	PH-1	Triticum (related: wheat)	Norm	spike; stem	reduced virulence	Fusarium head blight	yes	no data found	no data found	no data found	no data found	reduced; aberrant	defective	reduced; aberrant	wild type	Nickel, ion (Ni2+); Cadmium chloride, monohydrate; Hydrogen peroxide; Cadmium, ion (Cd2+)	Gene deletion: full; gene complementation	19909822	The D cid1 mutant is defective in stress responses
FGRAMPH1_01G15145	PHI:1482	no	no	Fusarium graminearum	GZ3639	Triticum (related: wheat)	N/A	no data found	unaffected pathogenicity	Fusarium ear blight	no data found	no data found	no data found	no data found	no data found	wild type	wild type	wild type	no data found	N/A	Gene deletion	22028654	N/A
FGRAMPH1_01G15153	PHI:1177	no	no	Fusarium graminearum	PH-1	Triticum (related: wheat)	Norm; Xiaoyan 11	spike	reduced virulence	Fusarium ear blight	no data found	no data found	no data found	no data found	no data found	reduced	aberrant	reduced	aberrant	N/A	Gene deletion: full	22216007	homolog of CBK1
FGRAMPH1_01G15163	PHI:1685	no	no	Fusarium graminearum	GZ3639	Triticum (related: wheat)	N/A	no data found	unaffected pathogenicity	Fusarium ear blight	no data found	no data found	no data found	no data found	no data found	wild type	wild type	wild type	no data found	N/A	Gene deletion	22028654	N/A
FGRAMPH1_01G15235	PHI:1289	no	no	Fusarium graminearum	PH-1	Triticum (related: wheat)	Norm; Xiaoyan 120	spike	unaffected pathogenicity	Fusarium ear blight	no data found	no data found	no data found	no data found	no data found	no data found	wild type	wild type	wild type	N/A	Gene deletion: full	22216007	mycotoxin.don.in_vivo{wheat_ear}.(reduced)
FGRAMPH1_01G15241	PHI:1267	no	no	Fusarium graminearum	PH-1	Triticum (related: wheat)	Norm; Xiaoyan 98	spike	unaffected pathogenicity	Fusarium ear blight	no data found	no data found	no data found	no data found	no data found	no data found	wild type	wild type	wild type	N/A	Gene deletion: full	22216007	N/A
FGRAMPH1_01G15341	PHI:1926	no	no	Fusarium graminearum	GZ3639	Triticum (related: wheat)	N/A	no data found	unaffected pathogenicity	Fusarium ear blight	no data found	no data found	no data found	no data found	no data found	wild type	wild type	wild type	no data found	N/A	Gene deletion	22028654	N/A
FGRAMPH1_01G15403	PHI:1868	no	no	Fusarium graminearum	GZ3639	Triticum (related: wheat)	N/A	no data found	unaffected pathogenicity	Fusarium ear blight	no data found	no data found	no data found	no data found	no data found	wild type	defective	wild type	no data found	N/A	Gene deletion	22028654	N/A
FGRAMPH1_01G15413	PHI:1175	no	no	Fusarium graminearum	PH-1	Triticum (related: wheat)	Norm; Xiaoyan 9	spike	reduced virulence	Fusarium ear blight	no data found	no data found	no data found	no data found	no data found	reduced	defective	reduced	wild type	N/A	Gene deletion: full	22216007	N/A
FGRAMPH1_01G15413	PHI:6148	no	no	Fusarium graminearum	PH-1	Triticum aestivum (related: bread wheat)	Xiaoyan 22	spike	reduced virulence	Fusarium head blight	yes	no data found	no data found	yes	no data found	aberrant	no data found	reduced	aberrant	N/A	Gene mutation; gene complementation	26931632	Ssn3 interacts with Ssn8 (a C-type cyclin), Srb8 (Med12), and Srb9 (Med13) to form the kinase module of the mediator complex.
FGRAMPH1_01G15453	PHI:5812	no	no	Fusarium graminearum	PH-1	Triticum (related: wheat)	XiaoYan 22	spike	unaffected pathogenicity	Fusarium ear blight	no data found	no data found	no data found	no data found	no data found	reduced	wild type	wild type	no data found	N/A	Gene deletion	31160822	Virulence value = 113.8%
FGRAMPH1_01G15461	PHI:1775	no	no	Fusarium graminearum	GZ3639	Triticum (related: wheat)	N/A	no data found	unaffected pathogenicity	Fusarium ear blight	no data found	no data found	no data found	no data found	no data found	wild type	wild type	wild type	no data found	N/A	Gene deletion	22028654	N/A
FGRAMPH1_01G15493	PHI:1455	no	no	Fusarium graminearum	GZ3639	Triticum (related: wheat)	N/A	no data found	unaffected pathogenicity	Fusarium ear blight	no data found	no data found	no data found	no data found	no data found	wild type	wild type	wild type	no data found	N/A	Gene deletion	22028654	N/A
FGRAMPH1_01G15571	PHI:1578	no	no	Fusarium graminearum	GZ3639	Triticum (related: wheat)	N/A	no data found	unaffected pathogenicity	Fusarium ear blight	no data found	no data found	no data found	no data found	no data found	wild type	wild type	wild type	no data found	N/A	Gene deletion	22028654	N/A
FGRAMPH1_01G15627	PHI:3697	no	no	Fusarium graminearum	CS3005	Triticum aestivum (related: bread wheat)	Kennedy	root	reduced virulence	Fusarium head blight	no data found	no data found	no data found	no data found	no data found	no data found	no data found	no data found	no data found	benalaxyl; gramine; 2-benzoxazalinone; tryptamine	Gene deletion: full	23965171	Deletion of FgABC1 also led to increased sen-sitivity of the fungus to the antifungal compound benalaxyl in culture,to gramine, 2-benzoxazalinone and tryptamine was unaltered.
FGRAMPH1_01G15627	PHI:3925	no	no	Fusarium graminearum	PH-1	Triticum aestivum (related: bread wheat)	Kadrilj	spikelet	reduced virulence	Fusarium head blight	no data found	no data found	no data found	no data found	no data found	wild type	no data found	wild type	wild type	tebuconazole; prothioconazole; epoxyconazole; fenarimol	Gene disruption	24244413	Deletion of FgABC3 and FgABC4 belonging to group I of ABC-G and to group V of ABC-C subfamilies of ABC transporters, respectively, considerably increased the sensitivity to the class I sterol biosynthesis inhibitors triazoles and fenarimol.
FGRAMPH1_01G15627	PHI:3925	no	no	Fusarium graminearum	NRRL 13383	Triticum aestivum (related: bread wheat)	Kadrilj	spikelet	reduced virulence	Fusarium head blight	no data found	no data found	no data found	no data found	no data found	wild type	no data found	wild type	wild type	tebuconazole; prothioconazole; epoxyconazole; fenarimol	Gene disruption	24244413	Deletion of FgABC3 and FgABC4 belonging to group I of ABC-G and to group V of ABC-C subfamilies of ABC transporters, respectively, considerably increased the sensitivity to the class I sterol biosynthesis inhibitors triazoles and fenarimol.
FGRAMPH1_01G15627	PHI:3925	no	no	Fusarium graminearum	PH-1	Hordeum vulgare (related: barley)	Barke	spikelet	reduced virulence	Fusarium head blight	no data found	no data found	no data found	no data found	no data found	wild type	no data found	wild type	wild type	tebuconazole; prothioconazole; epoxyconazole; fenarimol	Gene disruption	24244413	Deletion of FgABC3 and FgABC4 belonging to group I of ABC-G and to group V of ABC-C subfamilies of ABC transporters, respectively, considerably increased the sensitivity to the class I sterol biosynthesis inhibitors triazoles and fenarimol.
FGRAMPH1_01G15627	PHI:3925	no	no	Fusarium graminearum	NRRL 13383	Hordeum vulgare (related: barley)	Barke	spikelet	reduced virulence	Fusarium head blight	no data found	no data found	no data found	no data found	no data found	wild type	no data found	wild type	wild type	tebuconazole; prothioconazole; epoxyconazole; fenarimol	Gene disruption	24244413	Deletion of FgABC3 and FgABC4 belonging to group I of ABC-G and to group V of ABC-C subfamilies of ABC transporters, respectively, considerably increased the sensitivity to the class I sterol biosynthesis inhibitors triazoles and fenarimol.
FGRAMPH1_01G15627	PHI:3925	no	no	Fusarium graminearum	PH-1	Zea mays (related: maize)	subsp. mays Golden Jubilee (related: maize)	stem	reduced virulence	Fusarium head blight	no data found	no data found	no data found	no data found	no data found	wild type	no data found	wild type	wild type	tebuconazole; prothioconazole; epoxyconazole; fenarimol	Gene disruption	24244413	Deletion of FgABC3 and FgABC4 belonging to group I of ABC-G and to group V of ABC-C subfamilies of ABC transporters, respectively, considerably increased the sensitivity to the class I sterol biosynthesis inhibitors triazoles and fenarimol.
FGRAMPH1_01G15627	PHI:3925	no	no	Fusarium graminearum	NRRL 13383	Zea mays (related: maize)	subsp. mays Golden Jubilee (related: maize)	stem	reduced virulence	Fusarium head blight	no data found	no data found	no data found	no data found	no data found	wild type	no data found	wild type	wild type	tebuconazole; prothioconazole; epoxyconazole; fenarimol	Gene disruption	24244413	Deletion of FgABC3 and FgABC4 belonging to group I of ABC-G and to group V of ABC-C subfamilies of ABC transporters, respectively, considerably increased the sensitivity to the class I sterol biosynthesis inhibitors triazoles and fenarimol.
FGRAMPH1_01G15629	PHI:1817	no	no	Fusarium graminearum	GZ3639	Triticum (related: wheat)	N/A	no data found	unaffected pathogenicity	Fusarium ear blight	no data found	no data found	no data found	no data found	no data found	wild type	wild type	wild type	no data found	N/A	Gene deletion	22028654	N/A
FGRAMPH1_01G15779	PHI:1815	no	no	Fusarium graminearum	GZ3639	Triticum (related: wheat)	N/A	no data found	unaffected pathogenicity	Fusarium ear blight	no data found	no data found	no data found	no data found	no data found	wild type	wild type	wild type	no data found	N/A	Gene deletion	22028654	N/A
FGRAMPH1_01G15837	PHI:1700	no	no	Fusarium graminearum	GZ3639	Triticum (related: wheat)	N/A	no data found	unaffected pathogenicity	Fusarium ear blight	no data found	no data found	no data found	no data found	no data found	wild type	wild type	wild type	no data found	N/A	Gene deletion	22028654	N/A
FGRAMPH1_01G15877	PHI:1862	no	no	Fusarium graminearum	GZ3639	Triticum (related: wheat)	N/A	no data found	unaffected pathogenicity	Fusarium ear blight	no data found	no data found	no data found	no data found	no data found	wild type	wild type	wild type	no data found	N/A	Gene deletion	22028654	N/A
FGRAMPH1_01G15947	PHI:1773	no	no	Fusarium graminearum	GZ3639	Triticum (related: wheat)	N/A	no data found	unaffected pathogenicity	Fusarium ear blight	no data found	no data found	no data found	no data found	no data found	reduced	wild type	wild type	no data found	N/A	Gene deletion	22028654	N/A
FGRAMPH1_01G16083	PHI:5841	no	no	Fusarium graminearum	PH-1	Triticum (related: wheat)	XiaoYan 22	spike	reduced virulence	Fusarium ear blight	no data found	no data found	no data found	no data found	no data found	increased	wild type	wild type	no data found	N/A	Gene deletion; complementation	31160822	Virulence value = 37.5%; defective in infection-cushion formation; Expressing a dominant active FST7 partially rescues the defects of giv1 mutant.
FGRAMPH1_01G16163	PHI:1735	no	no	Fusarium graminearum	GZ3639	Triticum (related: wheat)	N/A	no data found	unaffected pathogenicity	Fusarium ear blight	no data found	no data found	no data found	no data found	no data found	wild type	wild type	wild type	no data found	N/A	Gene deletion	22028654	N/A
FGRAMPH1_01G16185	PHI:5840	no	no	Fusarium graminearum	PH-1	Triticum (related: wheat)	XiaoYan 22	spike	unaffected pathogenicity	Fusarium ear blight	no data found	no data found	no data found	no data found	no data found	reduced	wild type	wild type	no data found	N/A	Gene deletion	31160822	Virulence value = 100.8%
FGRAMPH1_01G16221	PHI:1980	no	no	Fusarium graminearum	GZ3639	Triticum (related: wheat)	N/A	no data found	unaffected pathogenicity	Fusarium ear blight	no data found	no data found	no data found	no data found	no data found	wild type	wild type	wild type	no data found	N/A	Gene deletion	22028654	N/A
FGRAMPH1_01G16225	PHI:5821	no	no	Fusarium graminearum	PH-1	Triticum (related: wheat)	XiaoYan 22	spike	unaffected pathogenicity	Fusarium ear blight	no data found	no data found	no data found	no data found	no data found	reduced	wild type	wild type	no data found	N/A	Gene deletion	31160822	Virulence value = 91.5%
FGRAMPH1_01G16303	PHI:1716	no	no	Fusarium graminearum	GZ3639	Triticum (related: wheat)	N/A	no data found	unaffected pathogenicity	Fusarium ear blight	no data found	no data found	no data found	no data found	no data found	wild type	wild type	wild type	no data found	N/A	Gene deletion	22028654	N/A
FGRAMPH1_01G16311	PHI:1979	no	no	Fusarium graminearum	GZ3639	Triticum (related: wheat)	N/A	no data found	unaffected pathogenicity	Fusarium ear blight	no data found	no data found	no data found	no data found	no data found	wild type	wild type	wild type	no data found	N/A	Gene deletion	22028654	N/A
FGRAMPH1_01G16319	PHI:1734	no	no	Fusarium graminearum	GZ3639	Triticum (related: wheat)	N/A	no data found	unaffected pathogenicity	Fusarium ear blight	no data found	no data found	no data found	no data found	no data found	wild type	wild type	wild type	no data found	N/A	Gene deletion	22028654	N/A
FGRAMPH1_01G16443	PHI:1844	no	no	Fusarium graminearum	GZ3639	Triticum (related: wheat)	N/A	no data found	unaffected pathogenicity	Fusarium ear blight	no data found	no data found	no data found	no data found	no data found	wild type	wild type	wild type	no data found	N/A	Gene deletion	22028654	N/A
FGRAMPH1_01G16569	PHI:1369	no	no	Fusarium graminearum	GZ3639	Triticum (related: wheat)	N/A	no data found	unaffected pathogenicity	Fusarium ear blight	no data found	no data found	no data found	no data found	no data found	wild type	wild type	wild type	no data found	N/A	Gene deletion	22028654	N/A
FGRAMPH1_01G16597	PHI:1956	no	no	Fusarium graminearum	GZ3639	Triticum (related: wheat)	N/A	no data found	unaffected pathogenicity	Fusarium ear blight	no data found	no data found	no data found	no data found	no data found	wild type	wild type	reduced	no data found	N/A	Gene deletion	22028654	N/A
FGRAMPH1_01G16599	PHI:7718	no	yes	Fusarium graminearum	PH-1	Triticum aestivum (related: bread wheat)	N/A	spikelet	reduced virulence	Fusarium head blight	yes	no data found	no data found	no data found	no data found	reduced	reduced	no data found	no data found	NaCl; KCl; H2O2; Congo red; SDS; calcofluor white; sorbitol	Gene deletion: full; gene complementation	28918485	Double deletion of FgOXP1 and FgOXP2 led to more severe defects in conidiation, DON production and virulence on plants, suggesting that both FgOXP1 and FgOXP2 play a role in fungal development and plant colonization.
FGRAMPH1_01G16599	PHI:7718	no	no	Fusarium graminearum	PH-1	Triticum aestivum (related: bread wheat)	N/A	spikelet	reduced virulence	Fusarium head blight	yes	no data found	no data found	no data found	no data found	reduced	reduced	no data found	no data found	NaCl; KCl; H2O2; Congo red; SDS; calcofluor white; sorbitol	Gene deletion: full; gene complementation	28918485	Double deletion of FgOXP1 and FgOXP2 led to more severe defects in conidiation, DON production and virulence on plants, suggesting that both FgOXP1 and FgOXP2 play a role in fungal development and plant colonization.
FGRAMPH1_01G16667	PHI:1370	no	no	Fusarium graminearum	GZ3639	Triticum (related: wheat)	N/A	no data found	unaffected pathogenicity	Fusarium ear blight	no data found	no data found	no data found	no data found	no data found	wild type	wild type	wild type	no data found	N/A	Gene deletion	22028654	N/A
FGRAMPH1_01G16701	PHI:1192	no	no	Fusarium graminearum	PH-1	Triticum (related: wheat)	Norm; Xiaoyan 26	spike	reduced virulence	Fusarium ear blight	no data found	no data found	no data found	no data found	no data found	reduced	defective	reduced	wild type	N/A	Gene deletion: full	22216007	mycotoxin.don.in_vivo{wheat_ear}.(reduced)
FGRAMPH1_01G16797	PHI:2502	no	no	Fusarium graminearum	PH-1	Triticum (related: wheat)	Chinese Spring	coleoptile	reduced virulence	Fusarium head blight	no data found	no data found	no data found	no data found	no data found	reduced	no data found	wild type	wild type	Lithium chloride; Wortmannin	Gene disruption; gene complementation	20618707	Deletion of FgTEP1 causes F. graminearum mycelial growth to become sen-sitive to lithium and reduces the production of conidia / conidia lacking FgTEP1 germinate normally, they show reduced germination ef�ciency in the presence of wortmannin
FGRAMPH1_01G16797	PHI:5724	no	no	Fusarium graminearum	PH-1	Triticum aestivum (related: bread wheat)	N/A	flower	reduced virulence	Fusarium head blight	no data found	no data found	no data found	no data found	no data found	reduced	no data found	wild type	wild type	na	Gene deletion: full	25758923	N/A
FGRAMPH1_01G16809	PHI:5725	no	no	Fusarium graminearum	PH-1	Triticum aestivum (related: bread wheat)	N/A	flower	reduced virulence	Fusarium head blight	no data found	no data found	no data found	no data found	no data found	wild type	no data found	wild type	wild type	na	Gene deletion: full	25758923	N/A
FGRAMPH1_01G16845	PHI:1579	no	no	Fusarium graminearum	GZ3639	Triticum (related: wheat)	N/A	no data found	unaffected pathogenicity	Fusarium ear blight	no data found	no data found	no data found	no data found	no data found	wild type	wild type	wild type	no data found	N/A	Gene deletion	22028654	N/A
FGRAMPH1_01G16873	PHI:9048	no	no	Fusarium graminearum	PH-1	Zea mays (related: maize)	N/A	corn silk	reduced virulence	Ear rot in corn and yellow mold in peanuts	no data found	no data found	no data found	no data found	no data found	no data found	reduced	reduced	no data found	H2O2; SDS; Congo red; paraquat; rapamycin	Gene deletion: full; gene complementation	30767239	LD biogenesis regulated by FgNem1/Spo7-FgPah1 cascade played critical roles in vegetative growth, sexual development and virulence in F. graminearum.
FGRAMPH1_01G16873	PHI:9048	no	no	Fusarium graminearum	PH-1	Triticum aestivum (related: bread wheat)	Jimai 22	inflorescence; leaf	reduced virulence	Fusarium head blight	no data found	no data found	no data found	no data found	no data found	no data found	reduced	reduced	no data found	H2O2; SDS; Congo red; paraquat; rapamycin	Gene deletion: full; gene complementation	30767239	LD biogenesis regulated by FgNem1/Spo7-FgPah1 cascade played critical roles in vegetative growth, sexual development and virulence in F. graminearum.
FGRAMPH1_01G16879	PHI:1580	no	no	Fusarium graminearum	GZ3639	Triticum (related: wheat)	N/A	no data found	unaffected pathogenicity	Fusarium ear blight	no data found	no data found	no data found	no data found	no data found	wild type	wild type	wild type	no data found	N/A	Gene deletion	22028654	N/A
FGRAMPH1_01G16943	PHI:5851	no	no	Fusarium graminearum	PH-1	Triticum (related: wheat)	XiaoYan 22	spike	unaffected pathogenicity	Fusarium ear blight	no data found	no data found	no data found	no data found	no data found	reduced	wild type	wild type	no data found	N/A	Gene deletion	31160822	Virulence value = 91.7%
FGRAMPH1_01G16949	PHI:1371	no	no	Fusarium graminearum	GZ3639	Triticum (related: wheat)	N/A	no data found	unaffected pathogenicity	Fusarium ear blight	no data found	no data found	no data found	no data found	no data found	wild type	wild type	wild type	no data found	N/A	Gene deletion	22028654	N/A
FGRAMPH1_01G17047	PHI:5726	no	no	Fusarium graminearum	PH-1	Triticum aestivum (related: bread wheat)	N/A	flower	reduced virulence	Fusarium head blight	no data found	no data found	no data found	no data found	no data found	increased	no data found	reduced	wild type	na	Gene deletion: full	25758923	N/A
FGRAMPH1_01G17079	PHI:4041	no	no	Fusarium graminearum	2021	Triticum aestivum (related: bread wheat)	Yangmai no. 49	spikelet	reduced virulence	Fusarium head blight	yes	no data found	no data found	no data found	no data found	reduced	no data found	reduced; aberrant	no data found	NaCl; KCl; caffeine; SDS; Congo red	Gene mutation; gene complementation	24289742	N/A
FGRAMPH1_01G17153	PHI:1958	no	no	Fusarium graminearum	GZ3639	Triticum (related: wheat)	N/A	no data found	unaffected pathogenicity	Fusarium ear blight	no data found	no data found	no data found	no data found	no data found	wild type	wild type	wild type	no data found	N/A	Gene deletion	22028654	N/A
FGRAMPH1_01G17185	PHI:1274	no	no	Fusarium graminearum	PH-1	Triticum (related: wheat)	Norm; Xiaoyan 105	spike	unaffected pathogenicity	Fusarium ear blight	no data found	no data found	no data found	no data found	no data found	no data found	wild type	wild type	wild type	N/A	Gene deletion: full	22216007	N/A
FGRAMPH1_01G17225	PHI:1484	no	no	Fusarium graminearum	GZ3639	Triticum (related: wheat)	N/A	no data found	unaffected pathogenicity	Fusarium ear blight	no data found	no data found	no data found	no data found	no data found	wild type	wild type	wild type	no data found	N/A	Gene deletion	22028654	N/A
FGRAMPH1_01G17237	PHI:1954	no	no	Fusarium graminearum	GZ3639	Triticum (related: wheat)	N/A	no data found	unaffected pathogenicity	Fusarium ear blight	no data found	no data found	no data found	no data found	no data found	wild type	wild type	wild type	no data found	N/A	Gene deletion	22028654	N/A
FGRAMPH1_01G17251	PHI:5727	no	no	Fusarium graminearum	PH-1	Triticum aestivum (related: bread wheat)	N/A	flower	unaffected pathogenicity	Fusarium head blight	no data found	no data found	no data found	no data found	no data found	wild type	no data found	wild type	wild type	na	Gene deletion: full	25758923	N/A
FGRAMPH1_01G17271	PHI:1325	no	no	Fusarium graminearum	GZ3639	Triticum (related: wheat)	N/A	no data found	reduced virulence	Fusarium ear blight	no data found	no data found	no data found	no data found	no data found	wild type	defective	reduced	no data found	N/A	Gene deletion	22028654	N/A
FGRAMPH1_01G17357	PHI:5728	no	no	Fusarium graminearum	PH-1	Triticum aestivum (related: bread wheat)	N/A	flower	unaffected pathogenicity	Fusarium head blight	no data found	no data found	no data found	no data found	no data found	wild type	no data found	wild type	wild type	na	Gene deletion: full	25758923	N/A
FGRAMPH1_01G17427	PHI:1485	no	no	Fusarium graminearum	GZ3639	Triticum (related: wheat)	N/A	no data found	unaffected pathogenicity	Fusarium ear blight	no data found	no data found	no data found	no data found	no data found	wild type	wild type	wild type	no data found	N/A	Gene deletion	22028654	N/A
FGRAMPH1_01G17439	PHI:5806	no	no	Fusarium graminearum	PH-1	Triticum (related: wheat)	XiaoYan 22	spike	unaffected pathogenicity	Fusarium ear blight	no data found	no data found	no data found	no data found	no data found	increased	defective	wild type	no data found	N/A	Gene deletion; complementation	31160822	Virulence value = 92.7%; forms only proto-perithecia on carrot agar
FGRAMPH1_01G17487	PHI:8911	no	no	Fusarium graminearum	PH-1	Triticum aestivum (related: bread wheat)	N/A	inflorescence	reduced virulence	Fusarium head blight	no data found	no data found	no data found	no data found	no data found	reduced	reduced	reduced	no data found	Congo Red; Calcofluor white (CFW); SDS; NaCl; KCl; H2O2	Gene deletion: full; gene complementation	30809208	ESCRT deletion mutants displayed severe defects in growth, deoxynivalenol (DON) production, virulence, sexual and asexual reproduction.
FGRAMPH1_01G17507	PHI:8227	no	no	Fusarium graminearum	PH-1	Triticum aestivum (related: bread wheat)	Bainong 979	spikelet; leaf	reduced virulence	Fusarium head blight	no data found	no data found	no data found	no data found	no data found	reduced; aberrant	reduced	reduced; aberrant	no data found	calco�uor white (CFW); Congo red	Gene deletion: full; gene complementation	29930543	The deletion of FgBUD3 completely abolished sexual reproduction and triggered the production of abnormal asexual spores with nearly no septum in delta-Fgbud3 strain.
FGRAMPH1_01G17521	PHI:1664	no	no	Fusarium graminearum	GZ3639	Triticum (related: wheat)	N/A	no data found	unaffected pathogenicity	Fusarium ear blight	no data found	no data found	no data found	no data found	no data found	wild type	wild type	wild type	no data found	N/A	Gene deletion	22028654	N/A
FGRAMPH1_01G17523	PHI:5729	no	no	Fusarium graminearum	PH-1	Triticum aestivum (related: bread wheat)	N/A	flower	reduced virulence	Fusarium head blight	no data found	no data found	no data found	no data found	no data found	reduced	no data found	reduced	wild type	na	Gene deletion: full	25758923	N/A
FGRAMPH1_01G17527	PHI:1294	no	no	Fusarium graminearum	GZ3639	Triticum (related: wheat)	N/A	no data found	unaffected pathogenicity	Fusarium ear blight	no data found	no data found	no data found	no data found	no data found	wild type	wild type	wild type	no data found	N/A	Gene deletion	22028654	N/A
FGRAMPH1_01G17575	PHI:1464	no	no	Fusarium graminearum	GZ3639	Triticum (related: wheat)	N/A	no data found	reduced virulence	Fusarium ear blight	no data found	no data found	no data found	no data found	no data found	wild type	defective	reduced	no data found	N/A	Gene deletion	22028654	N/A
FGRAMPH1_01G17575	PHI:8923	no	no	Fusarium graminearum	PH-1	Triticum aestivum (related: bread wheat)	Jimai 33	inflorescence	reduced virulence	Fusarium head blight	no data found	no data found	yes	no data found	no data found	no data found	reduced	reduced; aberrant	no data found	sorbitol; KCl; NaCl	Gene deletion: full; gene complementation	30852625	FgHLTF1 was a negative regulator of DON biosynthesis in F. graminearum.
FGRAMPH1_01G17575	PHI:8923	no	no	Fusarium graminearum	PH-1	Triticum aestivum (related: bread wheat)	Jimai 33	inflorescence	reduced virulence	Fusarium head blight	no data found	no data found	yes	no data found	no data found	no data found	reduced	reduced; aberrant	no data found	sorbitol; KCl; NaCl	Gene deletion: full; gene complementation	30852625	FgHLTF1 was a negative regulator of DON biosynthesis in F. graminearum.
FGRAMPH1_01G17601	PHI:6408	no	no	Fusarium graminearum	PH-1	Triticum aestivum (related: bread wheat)	N/A	spikelet	reduced virulence	Fusarium head blight	no data found	no data found	no data found	no data found	no data found	reduced; aberrant	reduced	reduced	no data found	N/A	Gene deletion: full; gene complementation	27387218	The loss of FgCdc3, FgCdc11, FgCdc12, but not FgCdc10, mutants showed significant reduction in growth, conidiation and virulence. Microscopic analyses revealed that all of them were involved in septum formation and nuclear division. Moreover, disruption of septin genes resulted in morphological defects in ascospores and conidia.
FGRAMPH1_01G17601	PHI:6603	no	no	Fusarium asiaticum	zj-1	Triticum aestivum (related: bread wheat)	Zhenmai	spike	reduced virulence	Fusarium head blight	yes	no data found	no data found	no data found	no data found	reduced; aberrant	no data found	reduced; aberrant	no data found	NaCl; KCl; SDS; Congo red	Gene deletion: full; gene complementation	27666337	Reduced virulence on wheat spikelets was indirectly correlated with a reduced level of deoxynivalenol accumulation.
FGRAMPH1_01G17723	PHI:1372	no	no	Fusarium graminearum	GZ3639	Triticum (related: wheat)	N/A	no data found	unaffected pathogenicity	Fusarium ear blight	no data found	no data found	no data found	no data found	no data found	wild type	wild type	wild type	no data found	N/A	Gene deletion	22028654	N/A
FGRAMPH1_01G17753	PHI:1456	no	no	Fusarium graminearum	GZ3639	Triticum (related: wheat)	N/A	no data found	unaffected pathogenicity	Fusarium ear blight	no data found	no data found	no data found	no data found	no data found	wild type	wild type	wild type	no data found	N/A	Gene deletion	22028654	N/A
FGRAMPH1_01G17787	PHI:1638	no	no	Fusarium graminearum	GZ3639	Triticum (related: wheat)	N/A	no data found	unaffected pathogenicity	Fusarium ear blight	no data found	no data found	no data found	no data found	no data found	wild type	wild type	wild type	no data found	N/A	Gene deletion	22028654	N/A
FGRAMPH1_01G17821	PHI:1374	no	no	Fusarium graminearum	GZ3639	Triticum (related: wheat)	N/A	no data found	unaffected pathogenicity	Fusarium ear blight	no data found	no data found	no data found	no data found	no data found	wild type	wild type	wild type	no data found	N/A	Gene deletion	22028654	N/A
FGRAMPH1_01G17835	PHI:1268	no	no	Fusarium graminearum	PH-1	Triticum (related: wheat)	Norm; Xiaoyan 99	spike	unaffected pathogenicity	Fusarium ear blight	no data found	no data found	no data found	no data found	no data found	no data found	wild type	wild type	wild type	N/A	Gene deletion: full	22216007	N/A
FGRAMPH1_01G17901	PHI:5730	no	no	Fusarium graminearum	PH-1	Triticum aestivum (related: bread wheat)	N/A	flower	reduced virulence	Fusarium head blight	no data found	no data found	no data found	no data found	no data found	reduced	no data found	reduced	wild type	na	Gene deletion: full	25758923	N/A
FGRAMPH1_01G17925	PHI:5731	no	no	Fusarium graminearum	PH-1	Triticum aestivum (related: bread wheat)	N/A	flower	reduced virulence	Fusarium head blight	no data found	no data found	no data found	no data found	no data found	reduced	no data found	wild type	wild type	na	Gene deletion: full	25758923	N/A
FGRAMPH1_01G17935	PHI:3832	no	no	Fusarium graminearum	PH-1	Triticum aestivum (related: bread wheat)	Bainong 979	spikelet	reduced virulence	Fusarium head blight	yes	no data found	no data found	no data found	no data found	reduced	reduced	reduced	no data found	N/A	Gene deletion; gene complementation	24055721	N/A
FGRAMPH1_01G17997	PHI:1739	no	no	Fusarium graminearum	GZ3639	Triticum (related: wheat)	N/A	no data found	unaffected pathogenicity	Fusarium ear blight	no data found	no data found	no data found	no data found	no data found	wild type	wild type	wild type	no data found	N/A	Gene deletion	22028654	N/A
FGRAMPH1_01G18003	PHI:1507	no	no	Fusarium graminearum	GZ3639	Triticum (related: wheat)	N/A	no data found	unaffected pathogenicity	Fusarium ear blight	no data found	no data found	no data found	no data found	no data found	wild type	reduced	wild type	no data found	N/A	Gene deletion	22028654	N/A
FGRAMPH1_01G18065	PHI:1465	no	no	Fusarium graminearum	GZ3639	Triticum (related: wheat)	N/A	no data found	unaffected pathogenicity	Fusarium ear blight	no data found	no data found	no data found	no data found	no data found	wild type	wild type	wild type	no data found	N/A	Gene deletion	22028654	N/A
FGRAMPH1_01G18075	PHI:1900	no	no	Fusarium graminearum	GZ3639	Triticum (related: wheat)	N/A	no data found	unaffected pathogenicity	Fusarium ear blight	no data found	no data found	no data found	no data found	no data found	wild type	aberrant	wild type	no data found	N/A	Gene deletion	22028654	N/A
FGRAMPH1_01G18117	PHI:1639	no	no	Fusarium graminearum	GZ3639	Triticum (related: wheat)	N/A	no data found	unaffected pathogenicity	Fusarium ear blight	no data found	no data found	no data found	no data found	no data found	wild type	defective	wild type	no data found	N/A	Gene deletion	22028654	N/A
FGRAMPH1_01G18179	PHI:1176	no	no	Fusarium graminearum	PH-1	Triticum (related: wheat)	Norm; Xiaoyan 10	spike	reduced virulence	Fusarium ear blight	no data found	no data found	no data found	no data found	no data found	reduced	defective	reduced	wild type	N/A	Gene deletion: full	22216007	homolog of RIM15
FGRAMPH1_01G18195	PHI:5028	no	yes	Fusarium graminearum	Fg 8/1	Triticum aestivum (related: bread wheat)	Nandu	spikelet	reduced virulence	Fusarium head blight	no data found	no data found	no data found	no data found	no data found	no data found	no data found	reduced	no data found	H2O2	Gene deletion: full	26305050	Genetic disruption of the GABA shunt by deletion of two GABA transaminases renders the pathogen unable to utilize the plant stress metabolites GABA and putrescine. The mutants showed increased sensitivity against oxidative stress.
FGRAMPH1_01G18195	PHI:5028	no	no	Fusarium graminearum	Fg 8/1	Triticum aestivum (related: bread wheat)	Nandu	spikelet	unaffected pathogenicity	Fusarium head blight	no data found	no data found	no data found	no data found	no data found	no data found	no data found	wild type	no data found	H2O2	Gene deletion: full	26305050	Genetic disruption of the GABA shunt by deletion of two GABA transaminases renders the pathogen unable to utilize the plant stress metabolites GABA and putrescine. The mutants showed increased sensitivity against oxidative stress.
FGRAMPH1_01G18251	PHI:5784	no	no	Fusarium graminearum	PH-1	Triticum (related: wheat)	XiaoYan 22	spike	unaffected pathogenicity	Fusarium ear blight	no data found	no data found	no data found	no data found	no data found	wild type	wild type	wild type	no data found	N/A	Gene deletion	31160822	Virulence value = 89.2%
FGRAMPH1_01G18267	PHI:1259	no	no	Fusarium graminearum	PH-1	Triticum (related: wheat)	Norm; Xiaoyan 90	spike	unaffected pathogenicity	Fusarium ear blight	no data found	no data found	no data found	no data found	no data found	no data found	wild type	wild type	wild type	N/A	Gene deletion: full	22216007	mycotoxin.don.in_vivo{wheat_ear}.(reduced)
FGRAMPH1_01G18285	PHI:2409	no	no	Fusarium graminearum	PH-1	Zea mays (related: maize)	N/A	corn silk	reduced virulence	Fusarium head blight	no data found	no data found	no data found	no data found	no data found	reduced	no data found	reduced	reduced	MsDef1 and RsAFP2	Gene deletion: full; gene complementation	19028992	The C-9 methyl group is not a critical structural feature of the GlcCer receptor required for the antifungal action of plant defensins
FGRAMPH1_01G18285	PHI:2409	no	no	Fusarium graminearum	PH-1	Solanum lycopersicum (related: tomato)	N/A	fruit	reduced virulence	Fusarium head blight	no data found	no data found	no data found	no data found	no data found	reduced	no data found	reduced	reduced	MsDef1 and RsAFP2	Gene deletion: full; gene complementation	19028992	The C-9 methyl group is not a critical structural feature of the GlcCer receptor required for the antifungal action of plant defensins
FGRAMPH1_01G18285	PHI:2409	no	no	Fusarium graminearum	PH-1	Arabidopsis thaliana (related: thale cress)	Col-0	leaf	reduced virulence	Fusarium head blight	no data found	no data found	no data found	no data found	no data found	reduced	no data found	reduced	reduced	MsDef1 and RsAFP2	Gene deletion: full; gene complementation	19028992	The C-9 methyl group is not a critical structural feature of the GlcCer receptor required for the antifungal action of plant defensins
FGRAMPH1_01G18285	PHI:2409	no	no	Fusarium graminearum	PH-1	Triticum (related: wheat)	Norm	spike	reduced virulence	Fusarium head blight	no data found	no data found	no data found	no data found	no data found	reduced	no data found	reduced	reduced	MsDef1 and RsAFP2	Gene deletion: full; gene complementation	19028992	The C-9 methyl group is not a critical structural feature of the GlcCer receptor required for the antifungal action of plant defensins
FGRAMPH1_01G18313	PHI:1486	no	no	Fusarium graminearum	GZ3639	Triticum (related: wheat)	N/A	no data found	unaffected pathogenicity	Fusarium ear blight	no data found	no data found	no data found	no data found	no data found	wild type	aberrant	wild type	no data found	N/A	Gene deletion	22028654	N/A
FGRAMPH1_01G18327	PHI:5732	no	no	Fusarium graminearum	PH-1	Triticum aestivum (related: bread wheat)	N/A	flower	unaffected pathogenicity	Fusarium head blight	no data found	no data found	no data found	no data found	no data found	wild type	no data found	wild type	wild type	na	Gene deletion: full	25758923	N/A
FGRAMPH1_01G18505	PHI:1895	no	no	Fusarium graminearum	GZ3639	Triticum (related: wheat)	N/A	no data found	unaffected pathogenicity	Fusarium ear blight	no data found	no data found	no data found	no data found	no data found	wild type	wild type	wild type	no data found	N/A	Gene deletion	22028654	N/A
FGRAMPH1_01G18611	PHI:1893	no	no	Fusarium graminearum	GZ3639	Triticum (related: wheat)	N/A	no data found	unaffected pathogenicity	Fusarium ear blight	no data found	no data found	no data found	no data found	no data found	wild type	wild type	wild type	no data found	N/A	Gene deletion	22028654	N/A
FGRAMPH1_01G18631	PHI:1742	no	no	Fusarium graminearum	GZ3639	Triticum (related: wheat)	N/A	no data found	unaffected pathogenicity	Fusarium ear blight	no data found	no data found	no data found	no data found	no data found	wild type	wild type	wild type	no data found	N/A	Gene deletion	22028654	N/A
FGRAMPH1_01G18637	PHI:1181	no	no	Fusarium graminearum	PH-1	Triticum (related: wheat)	Norm; Xiaoyan 15	spike	reduced virulence	Fusarium ear blight	no data found	no data found	no data found	no data found	no data found	reduced	defective	reduced	wild type	N/A	Gene deletion: full; gene complementation	22216007	mycotoxin.don.in_vivo{wheat_ear}.(reduced)
FGRAMPH1_01G18767	PHI:1913	no	no	Fusarium graminearum	GZ3639	Triticum (related: wheat)	N/A	no data found	unaffected pathogenicity	Fusarium ear blight	no data found	no data found	no data found	no data found	no data found	wild type	aberrant	wild type	no data found	N/A	Gene deletion	22028654	N/A
FGRAMPH1_01G18775	PHI:5828	no	no	Fusarium graminearum	PH-1	Triticum (related: wheat)	XiaoYan 22	spike	unaffected pathogenicity	Fusarium ear blight	no data found	no data found	no data found	no data found	no data found	reduced	wild type	wild type	no data found	N/A	Gene deletion	31160822	Virulence value = 100.2%
FGRAMPH1_01G18835	PHI:5863	no	no	Fusarium graminearum	PH-1	Triticum (related: wheat)	XiaoYan 22	spike	unaffected pathogenicity	Fusarium ear blight	no data found	no data found	no data found	no data found	no data found	wild type	wild type	wild type	no data found	N/A	Gene deletion	31160822	Virulence value = 102.1%
FGRAMPH1_01G18849	PHI:1708	no	no	Fusarium graminearum	GZ3639	Triticum (related: wheat)	N/A	no data found	unaffected pathogenicity	Fusarium ear blight	no data found	no data found	no data found	no data found	no data found	wild type	wild type	wild type	no data found	N/A	Gene deletion	22028654	N/A
FGRAMPH1_01G18929	PHI:1375	no	no	Fusarium graminearum	GZ3639	Triticum (related: wheat)	N/A	no data found	unaffected pathogenicity	Fusarium ear blight	no data found	no data found	no data found	no data found	no data found	wild type	wild type	wild type	no data found	N/A	Gene deletion	22028654	N/A
FGRAMPH1_01G19025	PHI:1674	no	no	Fusarium graminearum	GZ3639	Triticum (related: wheat)	N/A	no data found	unaffected pathogenicity	Fusarium ear blight	no data found	no data found	no data found	no data found	no data found	wild type	wild type	wild type	no data found	N/A	Gene deletion	22028654	N/A
FGRAMPH1_01G19029	PHI:6719	no	no	Fusarium graminearum	SF01-3	Triticum aestivum (related: bread wheat)	Jimai 22	spikelet	reduced virulence	Fusarium head blight	yes	no data found	no data found	no data found	no data found	reduced; aberrant	reduced	reduced; aberrant	reduced	Congo Red; SDS; D-sorbitol; H2O2; NaCl; KCl	Gene disruption; gene complementation	27777035	Deletion of FgPLC1, but not the other five FgPLC genes (FgPLC2, FgPLC3, FgPLC4, FgPLC5, FgPLC6), affected hyphal growth and conidiation.
FGRAMPH1_01G19091	PHI:1878	no	no	Fusarium graminearum	GZ3639	Triticum (related: wheat)	N/A	no data found	unaffected pathogenicity	Fusarium ear blight	no data found	no data found	no data found	no data found	no data found	wild type	wild type	wild type	no data found	N/A	Gene deletion	22028654	N/A
FGRAMPH1_01G19093	PHI:1704	no	no	Fusarium graminearum	GZ3639	Triticum (related: wheat)	N/A	no data found	unaffected pathogenicity	Fusarium ear blight	no data found	no data found	no data found	no data found	no data found	wild type	wild type	wild type	no data found	N/A	Gene deletion	22028654	N/A
FGRAMPH1_01G19101	PHI:1326	no	no	Fusarium graminearum	GZ3639	Triticum (related: wheat)	N/A	no data found	unaffected pathogenicity	Fusarium ear blight	no data found	no data found	no data found	no data found	no data found	wild type	wild type	wild type	no data found	N/A	Gene deletion	22028654	N/A
FGRAMPH1_01G19143	PHI:1640	no	no	Fusarium graminearum	GZ3639	Triticum (related: wheat)	N/A	no data found	unaffected pathogenicity	Fusarium ear blight	no data found	no data found	no data found	no data found	no data found	wild type	aberrant	wild type	no data found	N/A	Gene deletion	22028654	N/A
FGRAMPH1_01G19267	PHI:1376	no	no	Fusarium graminearum	GZ3639	Triticum (related: wheat)	N/A	no data found	unaffected pathogenicity	Fusarium ear blight	no data found	no data found	no data found	no data found	no data found	wild type	wild type	wild type	no data found	N/A	Gene deletion	22028654	N/A
FGRAMPH1_01G19321	PHI:5736	no	no	Fusarium graminearum	PH-1	Triticum aestivum (related: bread wheat)	N/A	flower	reduced virulence	Fusarium head blight	no data found	no data found	no data found	no data found	no data found	wild type	no data found	wild type	wild type	na	Gene deletion: full	25758923	N/A
FGRAMPH1_01G19335	PHI:6411	no	no	Fusarium graminearum	PH-1	Triticum aestivum (related: bread wheat)	N/A	spikelet	unaffected pathogenicity	Fusarium head blight	no data found	no data found	no data found	no data found	no data found	wild type	wild type	wild type	no data found	N/A	Gene deletion: full; gene complementation	27387218	The loss of FgCdc3, FgCdc11, FgCdc12, but not FgCdc10, mutants showed significant reduction in growth, conidiation and virulence. Microscopic analyses revealed that all of them were involved in septum formation and nuclear division. Moreover, disruption of septin genes resulted in morphological defects in ascospores and conidia.
FGRAMPH1_01G19343	PHI:2387	no	yes	Fusarium graminearum	GZ3639	Triticum (related: wheat)	Eunpamil	spike	loss of pathogenicity	Fusarium head blight	yes	no data found	no data found	no data found	no data found	reduced	reduced	reduced	no data found	Potassium acetate	Gene deletion: full; gene complementation	21237280	N/A
FGRAMPH1_01G19343	PHI:2387	no	no	Fusarium graminearum	GZ3639	Triticum (related: wheat)	Eunpamil	spike	loss of pathogenicity	Fusarium head blight	yes	no data found	no data found	no data found	no data found	reduced	reduced	reduced	no data found	Potassium acetate	Gene deletion: full; gene complementation	21237280	N/A
FGRAMPH1_01G19417	PHI:1297	no	no	Fusarium graminearum	GZ3639	Triticum (related: wheat)	N/A	no data found	reduced virulence	Fusarium ear blight	no data found	no data found	no data found	no data found	no data found	defective	defective	reduced	no data found	N/A	Gene deletion	22028654	N/A
FGRAMPH1_01G19507	PHI:1581	no	no	Fusarium graminearum	GZ3639	Triticum (related: wheat)	N/A	no data found	unaffected pathogenicity	Fusarium ear blight	no data found	no data found	no data found	no data found	no data found	wild type	wild type	wild type	no data found	N/A	Gene deletion	22028654	N/A
FGRAMPH1_01G19515	PHI:5738	no	no	Fusarium graminearum	PH-1	Triticum aestivum (related: bread wheat)	N/A	flower	reduced virulence	Fusarium head blight	no data found	no data found	no data found	no data found	no data found	reduced	no data found	reduced	wild type	na	Gene deletion: full	25758923	N/A
FGRAMPH1_01G19761	PHI:1255	no	no	Fusarium graminearum	PH-1	Triticum (related: wheat)	Norm; Xiaoyan 86	spike	unaffected pathogenicity	Fusarium ear blight	no data found	no data found	no data found	no data found	no data found	no data found	wild type	wild type	wild type	N/A	Gene deletion: full	22216007	N/A
FGRAMPH1_01G19791	PHI:1582	no	no	Fusarium graminearum	GZ3639	Triticum (related: wheat)	N/A	no data found	unaffected pathogenicity	Fusarium ear blight	no data found	no data found	no data found	no data found	no data found	wild type	wild type	wild type	no data found	N/A	Gene deletion	22028654	N/A
FGRAMPH1_01G19819	PHI:1487	no	no	Fusarium graminearum	GZ3639	Triticum (related: wheat)	N/A	no data found	unaffected pathogenicity	Fusarium ear blight	no data found	no data found	no data found	no data found	no data found	wild type	wild type	wild type	no data found	N/A	Gene deletion	22028654	N/A
FGRAMPH1_01G19893	PHI:1310	no	no	Fusarium graminearum	GZ3639	Triticum (related: wheat)	N/A	no data found	unaffected pathogenicity	Fusarium ear blight	no data found	no data found	no data found	no data found	no data found	wild type	wild type	wild type	no data found	N/A	Gene deletion	22028654	N/A
FGRAMPH1_01G19929	PHI:1614	no	no	Fusarium graminearum	GZ3639	Triticum (related: wheat)	N/A	no data found	unaffected pathogenicity	Fusarium ear blight	no data found	no data found	no data found	no data found	no data found	wild type	wild type	wild type	no data found	N/A	Gene deletion	22028654	N/A
FGRAMPH1_01G19961	PHI:1317	no	no	Fusarium graminearum	GZ3639	Triticum (related: wheat)	N/A	no data found	reduced virulence	Fusarium ear blight	no data found	no data found	no data found	no data found	no data found	defective	defective	reduced	no data found	N/A	Gene deletion	22028654	N/A
FGRAMPH1_01G19975	PHI:5739	no	no	Fusarium graminearum	PH-1	Triticum aestivum (related: bread wheat)	N/A	flower	reduced virulence	Fusarium head blight	no data found	no data found	no data found	no data found	no data found	reduced	no data found	wild type	wild type	na	Gene deletion: full	25758923	N/A
FGRAMPH1_01G20009	PHI:1378	no	no	Fusarium graminearum	GZ3639	Triticum (related: wheat)	N/A	no data found	unaffected pathogenicity	Fusarium ear blight	no data found	no data found	no data found	no data found	no data found	wild type	wild type	wild type	no data found	N/A	Gene deletion	22028654	N/A
FGRAMPH1_01G20113	PHI:1451	no	no	Fusarium graminearum	GZ3639	Triticum (related: wheat)	N/A	no data found	unaffected pathogenicity	Fusarium ear blight	no data found	no data found	no data found	no data found	no data found	wild type	increased	wild type	no data found	N/A	Gene deletion	22028654	N/A
FGRAMPH1_01G20127	PHI:1165	no	no	Fusarium graminearum	PH-1	Triticum aestivum x triticum timopheevi (related: common wheat x sanduri wheat)	Zimai2	spike	unaffected pathogenicity	Fusarium ear blight	no data found	no data found	no data found	no data found	no data found	no data found	no data found	no data found	no data found	N/A	Gene deletion: partial	21535349	enhanced pigmentation on PDA/ increased sensitivity to oxidative stress generated by H2O
FGRAMPH1_01G20127	PHI:1642	no	no	Fusarium graminearum	GZ3639	Triticum (related: wheat)	N/A	no data found	unaffected pathogenicity	Fusarium ear blight	no data found	no data found	no data found	no data found	no data found	wild type	wild type	reduced	no data found	N/A	Gene deletion	22028654	N/A
FGRAMPH1_01G20127	PHI:3109	no	yes	Fusarium graminearum	PH-1	Triticum aestivum (related: bread wheat)	XiaoYan 22	spikelet	reduced virulence	Fusarium head blight	no data found	no data found	no data found	yes	no data found	reduced; aberrant	no data found	reduced; aberrant	no data found	N/A	Gene deletion: full; gene complementation	25040476	N/A
FGRAMPH1_01G20127	PHI:3109	no	yes	Fusarium graminearum	PH-1	Triticum aestivum (related: bread wheat)	XiaoYan 22	spikelet	unaffected pathogenicity	Fusarium head blight	no data found	no data found	no data found	no data found	no data found	wild type	no data found	wild type	no data found	N/A	Gene deletion: full; gene complementation	25040476	N/A
FGRAMPH1_01G20127	PHI:3109	no	no	Fusarium graminearum	PH-1	Triticum aestivum (related: bread wheat)	XiaoYan 22	spikelet	unaffected pathogenicity	Fusarium head blight	no data found	no data found	no data found	no data found	no data found	wild type	no data found	wild type	no data found	N/A	Gene deletion: full; gene complementation	25040476	N/A
FGRAMPH1_01G20173	PHI:1974	no	no	Fusarium graminearum	GZ3639	Triticum (related: wheat)	N/A	no data found	unaffected pathogenicity	Fusarium ear blight	no data found	no data found	no data found	no data found	no data found	wild type	reduced	wild type	no data found	N/A	Gene deletion	22028654	N/A
FGRAMPH1_01G20181	PHI:1189	no	no	Fusarium graminearum	PH-1	Triticum (related: wheat)	Norm; Xiaoyan 23	spike	reduced virulence	Fusarium ear blight	no data found	no data found	no data found	no data found	no data found	reduced	defective	reduced	wild type	N/A	Gene deletion: full	22216007	homolog of ScSWE1
FGRAMPH1_01G20181	PHI:4245	no	no	Fusarium graminearum	43473	Glycine max (related: soybean)	Demetra	seed; seedling	loss of pathogenicity	Fusarium head blight	no data found	no data found	no data found	no data found	no data found	no data found	no data found	no data found	no data found	N/A	Gene deletion: full	24779355	N/A
FGRAMPH1_01G20181	PHI:5479	no	no	Fusarium graminearum	43473	Triticum aestivum (related: bread wheat)	Nandu	spikelet	loss of pathogenicity	Fusarium head blight	yes	no data found	no data found	no data found	no data found	reduced	no data found	aberrant	no data found	N/A	Gene disruption	12695848	Disruption of the gpmk1 gene in F. Graminearum results in mutants that are reduced in conidial production, are sexually sterile and are fully apathogenic.
FGRAMPH1_01G20259	PHI:1262	no	no	Fusarium graminearum	PH-1	Triticum (related: wheat)	Norm; Xiaoyan 93	spike	unaffected pathogenicity	Fusarium ear blight	no data found	no data found	no data found	no data found	no data found	no data found	wild type	wild type	wild type	N/A	Gene deletion: full	22216007	mycotoxin.don.in_vivo{wheat_ear}.(reduced)
FGRAMPH1_01G20261	PHI:1327	no	no	Fusarium graminearum	GZ3639	Triticum (related: wheat)	N/A	no data found	unaffected pathogenicity	Fusarium ear blight	no data found	no data found	no data found	no data found	no data found	wild type	wild type	wild type	no data found	N/A	Gene deletion	22028654	N/A
FGRAMPH1_01G20277	PHI:1379	no	no	Fusarium graminearum	GZ3639	Triticum (related: wheat)	N/A	no data found	reduced virulence	Fusarium ear blight	no data found	no data found	no data found	no data found	no data found	wild type	reduced	wild type	no data found	N/A	Gene deletion	22028654	N/A
FGRAMPH1_01G20287	PHI:1671	no	no	Fusarium graminearum	GZ3639	Triticum (related: wheat)	N/A	no data found	reduced virulence	Fusarium ear blight	no data found	no data found	no data found	no data found	no data found	defective	defective	reduced	no data found	N/A	Gene deletion	22028654	N/A
FGRAMPH1_01G20291	PHI:2352	no	no	Fusarium graminearum	PH-1	Zea mays (related: maize)	Pioneer 2375	corn ear	unaffected pathogenicity	Fusarium head blight	no	no data found	no data found	no data found	no data found	wild type	wild type	wild type	no data found	H2O2; SDS	Gene deletion: full	22693618	Not senstive to stress responses, like wildtype
FGRAMPH1_01G20291	PHI:2352	no	no	Fusarium graminearum	PH-1	Triticum (related: wheat)	XiaoYan 22	spike	unaffected pathogenicity	Fusarium head blight	no	no data found	no data found	no data found	no data found	wild type	wild type	wild type	no data found	H2O2; SDS	Gene deletion: full	22693618	Not senstive to stress responses, like wildtype
FGRAMPH1_01G20291	PHI:2352	no	no	Fusarium graminearum	PH-1	Triticum (related: wheat)	Norm	spike	unaffected pathogenicity	Fusarium head blight	no	no data found	no data found	no data found	no data found	wild type	wild type	wild type	no data found	H2O2; SDS	Gene deletion: full	22693618	Not senstive to stress responses, like wildtype
FGRAMPH1_01G20291	PHI:2354	no	yes	Fusarium graminearum	PH-1	Zea mays (related: maize)	Pioneer 2375	corn silk	reduced virulence	Fusarium head blight	no	no	no data found	yes	no data found	wild type	wild type	reduced	wild type	Hydrogen peroxide; Sodium Lauryl Sulfate	Gene deletion: full	22693618	Increased sensitivity to oxidative and membrane stresses
FGRAMPH1_01G20291	PHI:2354	no	yes	Fusarium graminearum	PH-1	Triticum (related: wheat)	XiaoYan 22	spike	reduced virulence	Fusarium head blight	no	no	no data found	yes	no data found	wild type	wild type	reduced	wild type	Hydrogen peroxide; Sodium Lauryl Sulfate	Gene deletion: full	22693618	Increased sensitivity to oxidative and membrane stresses
FGRAMPH1_01G20291	PHI:2354	no	yes	Fusarium graminearum	PH-1	Triticum (related: wheat)	Norm	spike	reduced virulence	Fusarium head blight	no	no	no data found	yes	no data found	wild type	wild type	reduced	wild type	Hydrogen peroxide; Sodium Lauryl Sulfate	Gene deletion: full	22693618	Increased sensitivity to oxidative and membrane stresses
FGRAMPH1_01G20325	PHI:1604	no	no	Fusarium graminearum	GZ3639	Triticum (related: wheat)	N/A	no data found	unaffected pathogenicity	Fusarium ear blight	no data found	no data found	no data found	no data found	no data found	wild type	wild type	wild type	no data found	N/A	Gene deletion	22028654	N/A
FGRAMPH1_01G20487	PHI:2400	no	no	Fusarium graminearum	PH-1	Solanum lycopersicum (related: tomato)	Bonny Best	seedling	unaffected pathogenicity	Fusarium head blight	no data found	no data found	no data found	no	no data found	wild type	wild type	wild type	wild type	N/A	Gene disruption; gene complementation	22693448	N/A
FGRAMPH1_01G20487	PHI:2400	no	no	Fusarium graminearum	PH-1	Triticum (related: wheat)	Norm	spike	unaffected pathogenicity	Fusarium head blight	no data found	no data found	no data found	no	no data found	wild type	wild type	wild type	wild type	N/A	Gene disruption; gene complementation	22693448	N/A
FGRAMPH1_01G20487	PHI:2400	no	no	Fusarium graminearum	PH-1	Triticum (related: wheat)	Bobwhite	spike	unaffected pathogenicity	Fusarium head blight	no data found	no data found	no data found	no	no data found	wild type	wild type	wild type	wild type	N/A	Gene disruption; gene complementation	22693448	N/A
FGRAMPH1_01G20493	PHI:1605	no	no	Fusarium graminearum	GZ3639	Triticum (related: wheat)	N/A	no data found	unaffected pathogenicity	Fusarium ear blight	no data found	no data found	no data found	no data found	no data found	wild type	wild type	wild type	no data found	N/A	Gene deletion	22028654	N/A
FGRAMPH1_01G20501	PHI:1652	no	no	Fusarium graminearum	GZ3639	Triticum (related: wheat)	N/A	no data found	unaffected pathogenicity	Fusarium ear blight	no data found	no data found	no data found	no data found	no data found	wild type	wild type	wild type	no data found	N/A	Gene deletion	22028654	N/A
FGRAMPH1_01G20541	PHI:1528	no	no	Fusarium graminearum	GZ3639	Triticum (related: wheat)	N/A	no data found	unaffected pathogenicity	Fusarium ear blight	no data found	no data found	no data found	no data found	no data found	wild type	wild type	wild type	no data found	N/A	Gene deletion	22028654	N/A
FGRAMPH1_01G20665	PHI:1452	no	no	Fusarium graminearum	GZ3639	Triticum (related: wheat)	N/A	no data found	unaffected pathogenicity	Fusarium ear blight	no data found	no data found	no data found	no data found	no data found	wild type	wild type	wild type	no data found	N/A	Gene deletion	22028654	N/A
FGRAMPH1_01G20707	PHI:8912	no	no	Fusarium graminearum	PH-1	Triticum aestivum (related: bread wheat)	N/A	inflorescence	reduced virulence	Fusarium head blight	no data found	no data found	no data found	no data found	no data found	reduced	reduced	reduced	no data found	Congo Red; Calcofluor white (CFW); SDS; NaCl; KCl; H2O2	Gene deletion: full; gene complementation	30809208	ESCRT deletion mutants displayed severe defects in growth, deoxynivalenol (DON) production, virulence, sexual and asexual reproduction.
FGRAMPH1_01G20747	PHI:1784	no	no	Fusarium graminearum	GZ3639	Triticum (related: wheat)	N/A	no data found	unaffected pathogenicity	Fusarium ear blight	no data found	no data found	no data found	no data found	no data found	wild type	wild type	wild type	no data found	N/A	Gene deletion	22028654	N/A
FGRAMPH1_01G20789	PHI:5068	no	no	Fusarium graminearum	Z-3639	Triticum aestivum (related: bread wheat)	Roblin	spike	reduced virulence	Fusarium head blight	no data found	no data found	no data found	no data found	no data found	no data found	no data found	no data found	no data found	N/A	Gene mutation; gene complementation	26248604	Disrupting the leucine metabolic pathway significantly reduced disease.
FGRAMPH1_01G20791	PHI:1783	no	no	Fusarium graminearum	GZ3639	Triticum (related: wheat)	N/A	no data found	unaffected pathogenicity	Fusarium ear blight	no data found	no data found	no data found	no data found	no data found	wild type	wild type	wild type	no data found	N/A	Gene deletion	22028654	N/A
FGRAMPH1_01G20859	PHI:1500	no	no	Fusarium graminearum	GZ3639	Triticum (related: wheat)	N/A	no data found	unaffected pathogenicity	Fusarium ear blight	no data found	no data found	no data found	no data found	no data found	wild type	wild type	wild type	no data found	N/A	Gene deletion	22028654	N/A
FGRAMPH1_01G20867	PHI:1460	no	no	Fusarium graminearum	GZ3639	Triticum (related: wheat)	N/A	no data found	unaffected pathogenicity	Fusarium ear blight	no data found	no data found	no data found	no data found	no data found	wild type	wild type	wild type	no data found	N/A	Gene deletion	22028654	N/A
FGRAMPH1_01G20953	PHI:9045	no	yes	Fusarium graminearum	PH-1	Triticum aestivum (related: bread wheat)	Zhongyuan 98-68; Bobwhite	spikelet; coleoptile	unaffected pathogenicity	Fusarium head blight	no data found	no data found	no data found	no data found	no data found	no data found	no data found	wild type	no data found	hydrogen peroxide; 2,2'-dipyridyl	Gene deletion: full	30804501	Fusaoctaxin A, an octapeptide product of NRPS5 and NRPS9 was capable of complementing the deficiency of the mutant FGdelta-fg3_54 during cell-to-cell invasion and suppressing host defense in wheat infection.
FGRAMPH1_01G20955	PHI:9042	no	yes	Fusarium graminearum	PH-1	Triticum aestivum (related: bread wheat)	Zhongyuan 98-68; Bobwhite	spikelet; coleoptile	reduced virulence	Fusarium head blight	no data found	no data found	no data found	no data found	no data found	no data found	no data found	wild type	no data found	hydrogen peroxide; 2,2'-dipyridyl	Gene deletion: full	30804501	Fusaoctaxin A, an octapeptide product of NRPS5 and NRPS9 was capable of complementing the deficiency of the mutant FGdelta-fg3_54 during cell-to-cell invasion and suppressing host defense in wheat infection.
FGRAMPH1_01G20955	PHI:9042	no	yes	Fusarium graminearum	PH-1	Triticum aestivum (related: bread wheat)	Zhongyuan 98-68; Bobwhite	spikelet; coleoptile	reduced virulence	Fusarium head blight	no data found	no data found	no data found	no data found	no data found	no data found	no data found	wild type	no data found	hydrogen peroxide; 2,2'-dipyridyl	Gene deletion: full	30804501	Fusaoctaxin A, an octapeptide product of NRPS5 and NRPS9 was capable of complementing the deficiency of the mutant FGdelta-fg3_54 during cell-to-cell invasion and suppressing host defense in wheat infection.
FGRAMPH1_01G20955	PHI:9042	no	yes	Fusarium graminearum	PH-1	Triticum aestivum (related: bread wheat)	Zhongyuan 98-68; Bobwhite	spikelet; coleoptile	reduced virulence	Fusarium head blight	no data found	no data found	no data found	no data found	no data found	no data found	no data found	wild type	no data found	hydrogen peroxide; 2,2'-dipyridyl	Gene deletion: full	30804501	Fusaoctaxin A, an octapeptide product of NRPS5 and NRPS9 was capable of complementing the deficiency of the mutant FGdelta-fg3_54 during cell-to-cell invasion and suppressing host defense in wheat infection.
FGRAMPH1_01G20957	PHI:9041	no	yes	Fusarium graminearum	PH-1	Zea mays (related: maize)	N/A	corn silk	reduced virulence	Ear rot in corn and yellow mold in peanuts	no data found	no data found	no data found	no data found	no data found	no data found	no data found	wild type	no data found	hydrogen peroxide; 2,2'-dipyridyl	Gene deletion: full	30804501	Fusaoctaxin A, an octapeptide product of NRPS5 and NRPS9 was capable of complementing the deficiency of the mutant FGdelta-fg3_54 during cell-to-cell invasion and suppressing host defense in wheat infection.
FGRAMPH1_01G20957	PHI:9041	no	yes	Fusarium graminearum	PH-1	Triticum aestivum (related: bread wheat)	Zhongyuan 98-68; Bobwhite	spikelet; coleoptile	reduced virulence	Fusarium head blight	no data found	no data found	no data found	no data found	no data found	no data found	no data found	wild type	no data found	hydrogen peroxide; 2,2'-dipyridyl	Gene deletion: full	30804501	Fusaoctaxin A, an octapeptide product of NRPS5 and NRPS9 was capable of complementing the deficiency of the mutant FGdelta-fg3_54 during cell-to-cell invasion and suppressing host defense in wheat infection.
FGRAMPH1_01G20957	PHI:9041	no	yes	Fusarium graminearum	PH-1	Triticum aestivum (related: bread wheat)	Zhongyuan 98-68; Bobwhite	spikelet; coleoptile	reduced virulence	Fusarium head blight	no data found	no data found	no data found	no data found	no data found	no data found	no data found	wild type	no data found	hydrogen peroxide; 2,2'-dipyridyl	Gene deletion: full	30804501	Fusaoctaxin A, an octapeptide product of NRPS5 and NRPS9 was capable of complementing the deficiency of the mutant FGdelta-fg3_54 during cell-to-cell invasion and suppressing host defense in wheat infection.
FGRAMPH1_01G20957	PHI:9041	no	yes	Fusarium graminearum	PH-1	Triticum aestivum (related: bread wheat)	Zhongyuan 98-68; Bobwhite	spikelet; coleoptile	reduced virulence	Fusarium head blight	no data found	no data found	no data found	no data found	no data found	no data found	no data found	wild type	no data found	hydrogen peroxide; 2,2'-dipyridyl	Gene deletion: full	30804501	Fusaoctaxin A, an octapeptide product of NRPS5 and NRPS9 was capable of complementing the deficiency of the mutant FGdelta-fg3_54 during cell-to-cell invasion and suppressing host defense in wheat infection.
FGRAMPH1_01G20959	PHI:9043	no	yes	Fusarium graminearum	PH-1	Triticum aestivum (related: bread wheat)	Zhongyuan 98-68; Bobwhite	spikelet; coleoptile	reduced virulence	Fusarium head blight	no data found	no data found	no data found	no data found	no data found	no data found	no data found	wild type	no data found	hydrogen peroxide; 2,2'-dipyridyl	Gene deletion: full	30804501	Fusaoctaxin A, an octapeptide product of NRPS5 and NRPS9 was capable of complementing the deficiency of the mutant FGdelta-fg3_54 during cell-to-cell invasion and suppressing host defense in wheat infection.
FGRAMPH1_01G20959	PHI:9043	no	yes	Fusarium graminearum	PH-1	Triticum aestivum (related: bread wheat)	Zhongyuan 98-68; Bobwhite	spikelet; coleoptile	reduced virulence	Fusarium head blight	no data found	no data found	no data found	no data found	no data found	no data found	no data found	wild type	no data found	hydrogen peroxide; 2,2'-dipyridyl	Gene deletion: full	30804501	Fusaoctaxin A, an octapeptide product of NRPS5 and NRPS9 was capable of complementing the deficiency of the mutant FGdelta-fg3_54 during cell-to-cell invasion and suppressing host defense in wheat infection.
FGRAMPH1_01G20959	PHI:9043	no	yes	Fusarium graminearum	PH-1	Triticum aestivum (related: bread wheat)	Zhongyuan 98-68; Bobwhite	spikelet; coleoptile	reduced virulence	Fusarium head blight	no data found	no data found	no data found	no data found	no data found	no data found	no data found	wild type	no data found	hydrogen peroxide; 2,2'-dipyridyl	Gene deletion: full	30804501	Fusaoctaxin A, an octapeptide product of NRPS5 and NRPS9 was capable of complementing the deficiency of the mutant FGdelta-fg3_54 during cell-to-cell invasion and suppressing host defense in wheat infection.
FGRAMPH1_01G20961	PHI:9040	no	yes	Fusarium graminearum	PH-1	Zea mays (related: maize)	N/A	corn silk	reduced virulence	Ear rot in corn and yellow mold in peanuts	no data found	no data found	no data found	no data found	no data found	no data found	no data found	wild type	no data found	hydrogen peroxide; 2,2'-dipyridyl	Gene deletion: full	30804501	Fusaoctaxin A, an octapeptide product of NRPS5 and NRPS9 was capable of complementing the deficiency of the mutant FGdelta-fg3_54 during cell-to-cell invasion and suppressing host defense in wheat infection.
FGRAMPH1_01G20961	PHI:9040	no	yes	Fusarium graminearum	PH-1	Triticum aestivum (related: bread wheat)	Zhongyuan 98-68; Bobwhite	spikelet; coleoptile	reduced virulence	Fusarium head blight	no data found	no data found	no data found	no data found	no data found	no data found	no data found	wild type	no data found	hydrogen peroxide; 2,2'-dipyridyl	Gene deletion: full	30804501	Fusaoctaxin A, an octapeptide product of NRPS5 and NRPS9 was capable of complementing the deficiency of the mutant FGdelta-fg3_54 during cell-to-cell invasion and suppressing host defense in wheat infection.
FGRAMPH1_01G20961	PHI:9040	no	yes	Fusarium graminearum	PH-1	Triticum aestivum (related: bread wheat)	Zhongyuan 98-68; Bobwhite	spikelet; coleoptile	reduced virulence	Fusarium head blight	no data found	no data found	no data found	no data found	no data found	no data found	no data found	wild type	no data found	hydrogen peroxide; 2,2'-dipyridyl	Gene deletion: full	30804501	Fusaoctaxin A, an octapeptide product of NRPS5 and NRPS9 was capable of complementing the deficiency of the mutant FGdelta-fg3_54 during cell-to-cell invasion and suppressing host defense in wheat infection.
FGRAMPH1_01G20961	PHI:9040	no	yes	Fusarium graminearum	PH-1	Triticum aestivum (related: bread wheat)	Zhongyuan 98-68; Bobwhite	spikelet; coleoptile	reduced virulence	Fusarium head blight	no data found	no data found	no data found	no data found	no data found	no data found	no data found	wild type	no data found	hydrogen peroxide; 2,2'-dipyridyl	Gene deletion: full	30804501	Fusaoctaxin A, an octapeptide product of NRPS5 and NRPS9 was capable of complementing the deficiency of the mutant FGdelta-fg3_54 during cell-to-cell invasion and suppressing host defense in wheat infection.
FGRAMPH1_01G20963	PHI:9039	no	yes	Fusarium graminearum	PH-1	Triticum aestivum (related: bread wheat)	Zhongyuan 98-68; Bobwhite	spikelet; coleoptile	reduced virulence	Fusarium head blight	no data found	no data found	no data found	no data found	no data found	no data found	no data found	wild type	no data found	hydrogen peroxide; 2,2'-dipyridyl	Gene deletion: full	30804501	Fusaoctaxin A, an octapeptide product of NRPS5 and NRPS9 was capable of complementing the deficiency of the mutant FGdelta-fg3_54 during cell-to-cell invasion and suppressing host defense in wheat infection.
FGRAMPH1_01G20963	PHI:9039	no	yes	Fusarium graminearum	PH-1	Triticum aestivum (related: bread wheat)	Zhongyuan 98-68; Bobwhite	spikelet; coleoptile	reduced virulence	Fusarium head blight	no data found	no data found	no data found	no data found	no data found	no data found	no data found	wild type	no data found	hydrogen peroxide; 2,2'-dipyridyl	Gene deletion: full	30804501	Fusaoctaxin A, an octapeptide product of NRPS5 and NRPS9 was capable of complementing the deficiency of the mutant FGdelta-fg3_54 during cell-to-cell invasion and suppressing host defense in wheat infection.
FGRAMPH1_01G20963	PHI:9039	no	yes	Fusarium graminearum	PH-1	Triticum aestivum (related: bread wheat)	Zhongyuan 98-68; Bobwhite	spikelet; coleoptile	reduced virulence	Fusarium head blight	no data found	no data found	no data found	no data found	no data found	no data found	no data found	wild type	no data found	hydrogen peroxide; 2,2'-dipyridyl	Gene deletion: full	30804501	Fusaoctaxin A, an octapeptide product of NRPS5 and NRPS9 was capable of complementing the deficiency of the mutant FGdelta-fg3_54 during cell-to-cell invasion and suppressing host defense in wheat infection.
FGRAMPH1_01G20965	PHI:9038	no	yes	Fusarium graminearum	PH-1	Triticum aestivum (related: bread wheat)	Zhongyuan 98-68; Bobwhite	spikelet; coleoptile	reduced virulence	Fusarium head blight	no data found	no data found	no data found	no data found	no data found	no data found	no data found	wild type	no data found	hydrogen peroxide; 2,2'-dipyridyl	Gene deletion: full	30804501	Fusaoctaxin A, an octapeptide product of NRPS5 and NRPS9 was capable of complementing the deficiency of the mutant FGdelta-fg3_54 during cell-to-cell invasion and suppressing host defense in wheat infection.
FGRAMPH1_01G20965	PHI:9038	no	yes	Fusarium graminearum	PH-1	Triticum aestivum (related: bread wheat)	Zhongyuan 98-68; Bobwhite	spikelet; coleoptile	reduced virulence	Fusarium head blight	no data found	no data found	no data found	no data found	no data found	no data found	no data found	wild type	no data found	hydrogen peroxide; 2,2'-dipyridyl	Gene deletion: full	30804501	Fusaoctaxin A, an octapeptide product of NRPS5 and NRPS9 was capable of complementing the deficiency of the mutant FGdelta-fg3_54 during cell-to-cell invasion and suppressing host defense in wheat infection.
FGRAMPH1_01G20965	PHI:9038	no	yes	Fusarium graminearum	PH-1	Triticum aestivum (related: bread wheat)	Zhongyuan 98-68; Bobwhite	spikelet; coleoptile	reduced virulence	Fusarium head blight	no data found	no data found	no data found	no data found	no data found	no data found	no data found	wild type	no data found	hydrogen peroxide; 2,2'-dipyridyl	Gene deletion: full	30804501	Fusaoctaxin A, an octapeptide product of NRPS5 and NRPS9 was capable of complementing the deficiency of the mutant FGdelta-fg3_54 during cell-to-cell invasion and suppressing host defense in wheat infection.
FGRAMPH1_01G20967	PHI:9037	no	yes	Fusarium graminearum	PH-1	Zea mays (related: maize)	N/A	corn silk	reduced virulence	Ear rot in corn and yellow mold in peanuts	no data found	no data found	no data found	no data found	no data found	no data found	no data found	wild type	no data found	hydrogen peroxide; 2,2'-dipyridyl	Gene deletion: full; gene complementation	30804501	Fusaoctaxin A, an octapeptide product of NRPS5 and NRPS9 was capable of complementing the deficiency of the mutant FGdelta-fg3_54 during cell-to-cell invasion and suppressing host defense in wheat infection.
FGRAMPH1_01G20967	PHI:9037	no	yes	Fusarium graminearum	PH-1	Triticum aestivum (related: bread wheat)	Zhongyuan 98-68; Bobwhite	spikelet; coleoptile	reduced virulence	Fusarium head blight	no data found	no data found	no data found	no data found	no data found	no data found	no data found	wild type	no data found	hydrogen peroxide; 2,2'-dipyridyl	Gene deletion: full; gene complementation	30804501	Fusaoctaxin A, an octapeptide product of NRPS5 and NRPS9 was capable of complementing the deficiency of the mutant FGdelta-fg3_54 during cell-to-cell invasion and suppressing host defense in wheat infection.
FGRAMPH1_01G20967	PHI:9037	no	yes	Fusarium graminearum	PH-1	Triticum aestivum (related: bread wheat)	Zhongyuan 98-68; Bobwhite	spikelet; coleoptile	reduced virulence	Fusarium head blight	no data found	no data found	no data found	no data found	no data found	no data found	no data found	wild type	no data found	hydrogen peroxide; 2,2'-dipyridyl	Gene deletion: full; gene complementation	30804501	Fusaoctaxin A, an octapeptide product of NRPS5 and NRPS9 was capable of complementing the deficiency of the mutant FGdelta-fg3_54 during cell-to-cell invasion and suppressing host defense in wheat infection.
FGRAMPH1_01G20967	PHI:9037	no	yes	Fusarium graminearum	PH-1	Triticum aestivum (related: bread wheat)	Zhongyuan 98-68; Bobwhite	spikelet; coleoptile	reduced virulence	Fusarium head blight	no data found	no data found	no data found	no data found	no data found	no data found	no data found	wild type	no data found	hydrogen peroxide; 2,2'-dipyridyl	Gene deletion: full; gene complementation	30804501	Fusaoctaxin A, an octapeptide product of NRPS5 and NRPS9 was capable of complementing the deficiency of the mutant FGdelta-fg3_54 during cell-to-cell invasion and suppressing host defense in wheat infection.
FGRAMPH1_01G20969	PHI:3924	no	no	Fusarium graminearum	PH-1	Triticum aestivum (related: bread wheat)	Kadrilj	spikelet	reduced virulence	Fusarium head blight	no data found	no data found	no data found	no data found	no data found	wild type	no data found	wild type	wild type	tebuconazole; prothioconazole; epoxyconazole; fenarimol	Gene disruption	24244413	Deletion of FgABC3 and FgABC4 belonging to group I of ABC-G and to group V of ABC-C subfamilies of ABC transporters, respectively, considerably increased the sensitivity to the class I sterol biosynthesis inhibitors triazoles and fenarimol.
FGRAMPH1_01G20969	PHI:3924	no	no	Fusarium graminearum	NRRL 13383	Triticum aestivum (related: bread wheat)	Kadrilj	spikelet	reduced virulence	Fusarium head blight	no data found	no data found	no data found	no data found	no data found	wild type	no data found	wild type	wild type	tebuconazole; prothioconazole; epoxyconazole; fenarimol	Gene disruption	24244413	Deletion of FgABC3 and FgABC4 belonging to group I of ABC-G and to group V of ABC-C subfamilies of ABC transporters, respectively, considerably increased the sensitivity to the class I sterol biosynthesis inhibitors triazoles and fenarimol.
FGRAMPH1_01G20969	PHI:3924	no	no	Fusarium graminearum	PH-1	Hordeum vulgare (related: barley)	Barke	spikelet	reduced virulence	Fusarium head blight	no data found	no data found	no data found	no data found	no data found	wild type	no data found	wild type	wild type	tebuconazole; prothioconazole; epoxyconazole; fenarimol	Gene disruption	24244413	Deletion of FgABC3 and FgABC4 belonging to group I of ABC-G and to group V of ABC-C subfamilies of ABC transporters, respectively, considerably increased the sensitivity to the class I sterol biosynthesis inhibitors triazoles and fenarimol.
FGRAMPH1_01G20969	PHI:3924	no	no	Fusarium graminearum	NRRL 13383	Hordeum vulgare (related: barley)	Barke	spikelet	reduced virulence	Fusarium head blight	no data found	no data found	no data found	no data found	no data found	wild type	no data found	wild type	wild type	tebuconazole; prothioconazole; epoxyconazole; fenarimol	Gene disruption	24244413	Deletion of FgABC3 and FgABC4 belonging to group I of ABC-G and to group V of ABC-C subfamilies of ABC transporters, respectively, considerably increased the sensitivity to the class I sterol biosynthesis inhibitors triazoles and fenarimol.
FGRAMPH1_01G20969	PHI:3924	no	no	Fusarium graminearum	PH-1	Zea mays (related: maize)	subsp. mays Golden Jubilee (related: maize)	stem	reduced virulence	Fusarium head blight	no data found	no data found	no data found	no data found	no data found	wild type	no data found	wild type	wild type	tebuconazole; prothioconazole; epoxyconazole; fenarimol	Gene disruption	24244413	Deletion of FgABC3 and FgABC4 belonging to group I of ABC-G and to group V of ABC-C subfamilies of ABC transporters, respectively, considerably increased the sensitivity to the class I sterol biosynthesis inhibitors triazoles and fenarimol.
FGRAMPH1_01G20969	PHI:3924	no	no	Fusarium graminearum	NRRL 13383	Zea mays (related: maize)	subsp. mays Golden Jubilee (related: maize)	stem	reduced virulence	Fusarium head blight	no data found	no data found	no data found	no data found	no data found	wild type	no data found	wild type	wild type	tebuconazole; prothioconazole; epoxyconazole; fenarimol	Gene disruption	24244413	Deletion of FgABC3 and FgABC4 belonging to group I of ABC-G and to group V of ABC-C subfamilies of ABC transporters, respectively, considerably increased the sensitivity to the class I sterol biosynthesis inhibitors triazoles and fenarimol.
FGRAMPH1_01G20969	PHI:8224	no	no	Fusarium graminearum	PH-1	Triticum aestivum (related: bread wheat)	N/A	spikelet; leaf	reduced virulence	Fusarium head blight	no data found	no data found	no data found	no data found	no data found	no data found	no data found	wild type	no data found	calco�uor white (CFW); H2O2; paraquat	Gene deletion: full; gene complementation	29932228	The FgArb1 mutant exhibited dramatically reduced infective growth within wounded host tissues, likely resulting from its increased sensitivity to oxidative stresses, defective cell wall integrity and reduced deoxynivalenol (DON) production.
FGRAMPH1_01G20969	PHI:9036	no	yes	Fusarium graminearum	PH-1	Triticum aestivum (related: bread wheat)	Zhongyuan 98-68; Bobwhite	spikelet; coleoptile	reduced virulence	Fusarium head blight	no data found	no data found	no data found	no data found	no data found	no data found	no data found	wild type	no data found	hydrogen peroxide; 2,2'-dipyridyl	Gene deletion: full	30804501	Fusaoctaxin A, an octapeptide product of NRPS5 and NRPS9 was capable of complementing the deficiency of the mutant FGdelta-fg3_54 during cell-to-cell invasion and suppressing host defense in wheat infection.
FGRAMPH1_01G20969	PHI:9036	no	yes	Fusarium graminearum	PH-1	Triticum aestivum (related: bread wheat)	Zhongyuan 98-68; Bobwhite	spikelet; coleoptile	reduced virulence	Fusarium head blight	no data found	no data found	no data found	no data found	no data found	no data found	no data found	wild type	no data found	hydrogen peroxide; 2,2'-dipyridyl	Gene deletion: full	30804501	Fusaoctaxin A, an octapeptide product of NRPS5 and NRPS9 was capable of complementing the deficiency of the mutant FGdelta-fg3_54 during cell-to-cell invasion and suppressing host defense in wheat infection.
FGRAMPH1_01G20969	PHI:9036	no	yes	Fusarium graminearum	PH-1	Triticum aestivum (related: bread wheat)	Zhongyuan 98-68; Bobwhite	spikelet; coleoptile	reduced virulence	Fusarium head blight	no data found	no data found	no data found	no data found	no data found	no data found	no data found	wild type	no data found	hydrogen peroxide; 2,2'-dipyridyl	Gene deletion: full	30804501	Fusaoctaxin A, an octapeptide product of NRPS5 and NRPS9 was capable of complementing the deficiency of the mutant FGdelta-fg3_54 during cell-to-cell invasion and suppressing host defense in wheat infection.
FGRAMPH1_01G20971	PHI:9044	no	yes	Fusarium graminearum	PH-1	Triticum aestivum (related: bread wheat)	Zhongyuan 98-68; Bobwhite	spikelet; coleoptile	unaffected pathogenicity	Fusarium head blight	no data found	no data found	no data found	no data found	no data found	no data found	no data found	wild type	no data found	hydrogen peroxide; 2,2'-dipyridyl	Gene deletion: full	30804501	Fusaoctaxin A, an octapeptide product of NRPS5 and NRPS9 was capable of complementing the deficiency of the mutant FGdelta-fg3_54 during cell-to-cell invasion and suppressing host defense in wheat infection.
FGRAMPH1_01G21009	PHI:7283	no	yes	Fusarium graminearum	3827	Glycine max (related: soybean)	Demetra	seedling	reduced virulence	Fusarium head blight	no data found	no data found	no data found	no data found	no data found	no data found	no data found	reduced	no data found	N/A	Gene deletion: full	28800710	The concurrent presence of endo-polygalacturonase, xylanase and cellulase activities was necessary for full virulence.
FGRAMPH1_01G21009	PHI:7283	no	yes	Fusarium graminearum	3827	Triticum aestivum (related: bread wheat)	Bobwhite	spikelet	reduced virulence	Fusarium head blight	no data found	no data found	no data found	no data found	no data found	no data found	no data found	reduced	no data found	N/A	Gene deletion: full	28800710	The concurrent presence of endo-polygalacturonase, xylanase and cellulase activities was necessary for full virulence.
FGRAMPH1_01G21009	PHI:7283	no	yes	Fusarium graminearum	3827	Triticum aestivum (related: bread wheat)	Nandu	spikelet	reduced virulence	Fusarium head blight	no data found	no data found	no data found	no data found	no data found	no data found	no data found	reduced	no data found	N/A	Gene deletion: full	28800710	The concurrent presence of endo-polygalacturonase, xylanase and cellulase activities was necessary for full virulence.
FGRAMPH1_01G21009	PHI:7283	no	no	Fusarium graminearum	3827	Glycine max (related: soybean)	Demetra	seedling	reduced virulence	Fusarium head blight	no data found	no data found	no data found	no data found	no data found	no data found	no data found	Wild type	no data found	N/A	Gene deletion: full	28800710	The concurrent presence of endo-polygalacturonase, xylanase and cellulase activities was necessary for full virulence.
FGRAMPH1_01G21009	PHI:7283	no	no	Fusarium graminearum	3827	Triticum aestivum (related: bread wheat)	Bobwhite	spikelet	unaffected pathogenicity	Fusarium head blight	no data found	no data found	no data found	no data found	no data found	no data found	no data found	Wild type	no data found	N/A	Gene deletion: full	28800710	The concurrent presence of endo-polygalacturonase, xylanase and cellulase activities was necessary for full virulence.
FGRAMPH1_01G21009	PHI:7283	no	no	Fusarium graminearum	3827	Triticum aestivum (related: bread wheat)	Nandu	spikelet	unaffected pathogenicity	Fusarium head blight	no data found	no data found	no data found	no data found	no data found	no data found	no data found	Wild type	no data found	N/A	Gene deletion: full	28800710	The concurrent presence of endo-polygalacturonase, xylanase and cellulase activities was necessary for full virulence.
FGRAMPH1_01G21047	PHI:2909	no	yes	Fusarium graminearum	PH-1	Triticum aestivum (related: bread wheat)	Bobwhite	spikelet	reduced virulence	Fusarium head blight	no data found	no data found	no data found	no data found	no data found	reduced	no data found	wild type	reduced	Tebuconazole; Epoxiconazole; Propiconazole; Imazalil; Metconazole; Prochloraz; Difenoconazole	Gene deletion: full	23442154	Sensitivity to group 1, which includes tebuconazole, epoxiconazole, propiconazole and imazalil, is only affected significantly by FgCYP51A deletion'/ Deletions of both FgCYP51A and FgCYP51B increased the sensitivity to Group 2 compunds which include metconazole, prochloraz and difenoconazole
FGRAMPH1_01G21047	PHI:2909	no	yes	Fusarium graminearum	PH-1	Arabidopsis thaliana (related: thale cress)	Landsberg	spikelet	reduced virulence	Fusarium head blight	no data found	no data found	no data found	no data found	no data found	reduced	no data found	wild type	reduced	Tebuconazole; Epoxiconazole; Propiconazole; Imazalil; Metconazole; Prochloraz; Difenoconazole	Gene deletion: full	23442154	Sensitivity to group 1, which includes tebuconazole, epoxiconazole, propiconazole and imazalil, is only affected significantly by FgCYP51A deletion'/ Deletions of both FgCYP51A and FgCYP51B increased the sensitivity to Group 2 compunds which include metconazole, prochloraz and difenoconazole
FGRAMPH1_01G21047	PHI:2909	no	yes	Fusarium graminearum	PH-1	Solanum lycopersicum (related: tomato)	Encore	fruit	unaffected pathogenicity	Fusarium head blight	no data found	no data found	no data found	no data found	no data found	reduced	no data found	wild type	reduced	Tebuconazole; Epoxiconazole; Propiconazole; Imazalil; Metconazole; Prochloraz; Difenoconazole	Gene deletion: full	23442154	Sensitivity to group 1, which includes tebuconazole, epoxiconazole, propiconazole and imazalil, is only affected significantly by FgCYP51A deletion'/ Deletions of both FgCYP51A and FgCYP51B increased the sensitivity to Group 2 compunds which include metconazole, prochloraz and difenoconazole
FGRAMPH1_01G21047	PHI:2909	no	yes	Fusarium graminearum	PH-1	Malus domestica (related: apple)	Braeburn	fruit	unaffected pathogenicity	Fusarium head blight	no data found	no data found	no data found	no data found	no data found	reduced	no data found	wild type	reduced	Tebuconazole; Epoxiconazole; Propiconazole; Imazalil; Metconazole; Prochloraz; Difenoconazole	Gene deletion: full	23442154	Sensitivity to group 1, which includes tebuconazole, epoxiconazole, propiconazole and imazalil, is only affected significantly by FgCYP51A deletion'/ Deletions of both FgCYP51A and FgCYP51B increased the sensitivity to Group 2 compunds which include metconazole, prochloraz and difenoconazole
FGRAMPH1_01G21047	PHI:2909	no	yes	Fusarium graminearum	PH-1	Triticum aestivum (related: bread wheat)	Bobwhite	spikelet	reduced virulence	Fusarium head blight	no data found	no data found	no data found	no data found	no data found	wild type	no data found	wild type	wild type	Tebuconazole; Epoxiconazole; Propiconazole; Imazalil; Metconazole; Prochloraz; Difenoconazole	Gene deletion: full	23442154	Sensitivity to group 1, which includes tebuconazole, epoxiconazole, propiconazole and imazalil, is only affected significantly by FgCYP51A deletion'/ Deletions of both FgCYP51A and FgCYP51B increased the sensitivity to Group 2 compunds which include metconazole, prochloraz and difenoconazole
FGRAMPH1_01G21047	PHI:2909	no	yes	Fusarium graminearum	PH-1	Arabidopsis thaliana (related: thale cress)	Landsberg	spikelet	reduced virulence	Fusarium head blight	no data found	no data found	no data found	no data found	no data found	wild type	no data found	wild type	wild type	Tebuconazole; Epoxiconazole; Propiconazole; Imazalil; Metconazole; Prochloraz; Difenoconazole	Gene deletion: full	23442154	Sensitivity to group 1, which includes tebuconazole, epoxiconazole, propiconazole and imazalil, is only affected significantly by FgCYP51A deletion'/ Deletions of both FgCYP51A and FgCYP51B increased the sensitivity to Group 2 compunds which include metconazole, prochloraz and difenoconazole
FGRAMPH1_01G21047	PHI:2909	no	no	Fusarium graminearum	PH-1	Triticum aestivum (related: bread wheat)	Bobwhite	spikelet	reduced virulence	Fusarium head blight	no data found	no data found	no data found	no data found	no data found	wild type	no data found	wild type	wild type	Tebuconazole; Epoxiconazole; Propiconazole; Imazalil; Metconazole; Prochloraz; Difenoconazole	Gene deletion: full	23442154	Sensitivity to group 1, which includes tebuconazole, epoxiconazole, propiconazole and imazalil, is only affected significantly by FgCYP51A deletion'/ Deletions of both FgCYP51A and FgCYP51B increased the sensitivity to Group 2 compunds which include metconazole, prochloraz and difenoconazole
FGRAMPH1_01G21047	PHI:2909	no	no	Fusarium graminearum	PH-1	Arabidopsis thaliana (related: thale cress)	Landsberg	spikelet	reduced virulence	Fusarium head blight	no data found	no data found	no data found	no data found	no data found	wild type	no data found	wild type	wild type	Tebuconazole; Epoxiconazole; Propiconazole; Imazalil; Metconazole; Prochloraz; Difenoconazole	Gene deletion: full	23442154	Sensitivity to group 1, which includes tebuconazole, epoxiconazole, propiconazole and imazalil, is only affected significantly by FgCYP51A deletion'/ Deletions of both FgCYP51A and FgCYP51B increased the sensitivity to Group 2 compunds which include metconazole, prochloraz and difenoconazole
FGRAMPH1_01G21047	PHI:2909	no	yes	Fusarium graminearum	PH-1	Solanum lycopersicum (related: tomato)	Encore	fruit	unaffected pathogenicity	Fusarium head blight	no data found	no data found	no data found	no data found	no data found	wild type	no data found	wild type	wild type	Tebuconazole; Epoxiconazole; Propiconazole; Imazalil; Metconazole; Prochloraz; Difenoconazole	Gene deletion: full	23442154	Sensitivity to group 1, which includes tebuconazole, epoxiconazole, propiconazole and imazalil, is only affected significantly by FgCYP51A deletion'/ Deletions of both FgCYP51A and FgCYP51B increased the sensitivity to Group 2 compunds which include metconazole, prochloraz and difenoconazole
FGRAMPH1_01G21047	PHI:2909	no	yes	Fusarium graminearum	PH-1	Malus domestica (related: apple)	Braeburn	fruit	unaffected pathogenicity	Fusarium head blight	no data found	no data found	no data found	no data found	no data found	wild type	no data found	wild type	wild type	Tebuconazole; Epoxiconazole; Propiconazole; Imazalil; Metconazole; Prochloraz; Difenoconazole	Gene deletion: full	23442154	Sensitivity to group 1, which includes tebuconazole, epoxiconazole, propiconazole and imazalil, is only affected significantly by FgCYP51A deletion'/ Deletions of both FgCYP51A and FgCYP51B increased the sensitivity to Group 2 compunds which include metconazole, prochloraz and difenoconazole
FGRAMPH1_01G21047	PHI:2909	no	no	Fusarium graminearum	PH-1	Solanum lycopersicum (related: tomato)	Encore	fruit	unaffected pathogenicity	Fusarium head blight	no data found	no data found	no data found	no data found	no data found	wild type	no data found	wild type	wild type	Tebuconazole; Epoxiconazole; Propiconazole; Imazalil; Metconazole; Prochloraz; Difenoconazole	Gene deletion: full	23442154	Sensitivity to group 1, which includes tebuconazole, epoxiconazole, propiconazole and imazalil, is only affected significantly by FgCYP51A deletion'/ Deletions of both FgCYP51A and FgCYP51B increased the sensitivity to Group 2 compunds which include metconazole, prochloraz and difenoconazole
FGRAMPH1_01G21047	PHI:2909	no	no	Fusarium graminearum	PH-1	Malus domestica (related: apple)	Braeburn	fruit	unaffected pathogenicity	Fusarium head blight	no data found	no data found	no data found	no data found	no data found	wild type	no data found	wild type	wild type	Tebuconazole; Epoxiconazole; Propiconazole; Imazalil; Metconazole; Prochloraz; Difenoconazole	Gene deletion: full	23442154	Sensitivity to group 1, which includes tebuconazole, epoxiconazole, propiconazole and imazalil, is only affected significantly by FgCYP51A deletion'/ Deletions of both FgCYP51A and FgCYP51B increased the sensitivity to Group 2 compunds which include metconazole, prochloraz and difenoconazole
FGRAMPH1_01G21081	PHI:2452	no	yes	Fusarium graminearum	DAOM 233423	Triticum (related: wheat)	Roblin	spike	unaffected pathogenicity	Fusarium head blight	no data found	no data found	no data found	no data found	no data found	no data found	no data found	no data found	no data found	N/A	Gene disruption	22483046	N/A
FGRAMPH1_01G21081	PHI:2452	no	no	Fusarium graminearum	DAOM 233423	Triticum (related: wheat)	Roblin	spike	unaffected pathogenicity	Fusarium head blight	no data found	no data found	no data found	no data found	no data found	no data found	no data found	no data found	no data found	N/A	Gene disruption	22483046	N/A
FGRAMPH1_01G21137	PHI:1423	no	no	Fusarium graminearum	GZ3639	Triticum (related: wheat)	N/A	no data found	unaffected pathogenicity	Fusarium ear blight	no data found	no data found	no data found	no data found	no data found	wild type	wild type	wild type	no data found	N/A	Gene deletion	22028654	N/A
FGRAMPH1_01G21207	PHI:1777	no	no	Fusarium graminearum	GZ3639	Triticum (related: wheat)	N/A	no data found	unaffected pathogenicity	Fusarium ear blight	no data found	no data found	no data found	no data found	no data found	wild type	wild type	wild type	no data found	N/A	Gene deletion	22028654	N/A
FGRAMPH1_01G21275	PHI:1827	no	no	Fusarium graminearum	GZ3639	Triticum (related: wheat)	N/A	no data found	unaffected pathogenicity	Fusarium ear blight	no data found	no data found	no data found	no data found	no data found	wild type	wild type	wild type	no data found	N/A	Gene deletion	22028654	N/A
FGRAMPH1_01G21427	PHI:1779	no	no	Fusarium graminearum	GZ3639	Triticum (related: wheat)	N/A	no data found	unaffected pathogenicity	Fusarium ear blight	no data found	no data found	no data found	no data found	no data found	wild type	wild type	wild type	no data found	N/A	Gene deletion	22028654	N/A
FGRAMPH1_01G21507	PHI:1778	no	no	Fusarium graminearum	GZ3639	Triticum (related: wheat)	N/A	no data found	unaffected pathogenicity	Fusarium ear blight	no data found	no data found	no data found	no data found	no data found	wild type	wild type	wild type	no data found	N/A	Gene deletion	22028654	N/A
FGRAMPH1_01G21517	PHI:1724	no	no	Fusarium graminearum	GZ3639	Triticum (related: wheat)	N/A	no data found	unaffected pathogenicity	Fusarium ear blight	no data found	no data found	no data found	no data found	no data found	wild type	wild type	wild type	no data found	N/A	Gene deletion	22028654	N/A
FGRAMPH1_01G21555	PHI:6127	no	no	Fusarium graminearum	PH-1	Zea mays (related: maize)	B73	stem	unaffected pathogenicity	Fusarium head blight	no data found	no data found	no data found	no data found	no data found	no data found	no data found	wild type	no data found	N/A	Gene mutation; gene complementation	26974960	N/A
FGRAMPH1_01G21619	PHI:5774	no	no	Fusarium graminearum	PH-1	Triticum aestivum (related: bread wheat)	N/A	flower	unaffected pathogenicity	Fusarium head blight	no data found	no data found	no data found	no data found	no data found	reduced	no data found	wild type	wild type	na	Gene deletion: full	25758923	N/A
FGRAMPH1_01G21635	PHI:1781	no	no	Fusarium graminearum	GZ3639	Triticum (related: wheat)	N/A	no data found	unaffected pathogenicity	Fusarium ear blight	no data found	no data found	no data found	no data found	no data found	wild type	wild type	wild type	no data found	N/A	Gene deletion	22028654	N/A
FGRAMPH1_01G21737	PHI:4246	no	no	Fusarium graminearum	PH-1	Glycine max (related: soybean)	Demetra	seed; seedling	unaffected pathogenicity	Fusarium head blight	no data found	no data found	no data found	no data found	no data found	no data found	no data found	no data found	no data found	N/A	Gene deletion: full	24779355	N/A
FGRAMPH1_01G21831	PHI:5817	no	no	Fusarium graminearum	PH-1	Triticum (related: wheat)	XiaoYan 22	spike	unaffected pathogenicity	Fusarium ear blight	no data found	no data found	no data found	no data found	no data found	reduced	wild type	wild type	no data found	N/A	Gene deletion	31160822	Virulence value = 103.4%
FGRAMPH1_01G21859	PHI:1859	no	no	Fusarium graminearum	GZ3639	Triticum (related: wheat)	N/A	no data found	unaffected pathogenicity	Fusarium ear blight	no data found	no data found	no data found	no data found	no data found	wild type	wild type	wild type	no data found	N/A	Gene deletion	22028654	N/A
FGRAMPH1_01G21865	PHI:1858	no	no	Fusarium graminearum	GZ3639	Triticum (related: wheat)	N/A	no data found	unaffected pathogenicity	Fusarium ear blight	no data found	no data found	no data found	no data found	no data found	wild type	wild type	wild type	no data found	N/A	Gene deletion	22028654	N/A
FGRAMPH1_01G21879	PHI:1857	no	no	Fusarium graminearum	GZ3639	Triticum (related: wheat)	N/A	no data found	unaffected pathogenicity	Fusarium ear blight	no data found	no data found	no data found	no data found	no data found	wild type	wild type	wild type	no data found	N/A	Gene deletion	22028654	N/A
FGRAMPH1_01G21925	PHI:5777	no	no	Fusarium graminearum	PH-1	Triticum (related: wheat)	XiaoYan 22	spike	unaffected pathogenicity	Fusarium ear blight	no data found	no data found	no data found	no data found	no data found	wild type	wild type	wild type	no data found	N/A	Gene deletion	31160822	Virulence value = 107.3%
FGRAMPH1_01G21935	PHI:5800	no	no	Fusarium graminearum	PH-1	Triticum (related: wheat)	XiaoYan 22	spike	unaffected pathogenicity	Fusarium ear blight	no data found	no data found	no data found	no data found	no data found	wild type	wild type	wild type	no data found	N/A	Gene deletion	31160822	Virulence value = 104.2%
FGRAMPH1_01G21993	PHI:1438	no	no	Fusarium graminearum	GZ3639	Triticum (related: wheat)	N/A	no data found	unaffected pathogenicity	Fusarium ear blight	no data found	no data found	no data found	no data found	no data found	wild type	wild type	wild type	no data found	N/A	Gene deletion	22028654	N/A
FGRAMPH1_01G22039	PHI:2451	no	yes	Fusarium graminearum	DAOM 233423	Triticum (related: wheat)	Roblin	spike	unaffected pathogenicity	Fusarium head blight	no data found	no data found	no data found	no data found	no data found	no data found	no data found	no data found	no data found	N/A	Gene disruption	22483046	N/A
FGRAMPH1_01G22039	PHI:2451	no	no	Fusarium graminearum	DAOM 233423	Triticum (related: wheat)	Roblin	spike	unaffected pathogenicity	Fusarium head blight	no data found	no data found	no data found	no data found	no data found	no data found	no data found	no data found	no data found	N/A	Gene disruption	22483046	N/A
FGRAMPH1_01G22159	PHI:1285	no	no	Fusarium graminearum	PH-1	Triticum (related: wheat)	Norm; Xiaoyan 116	spike	unaffected pathogenicity	Fusarium ear blight	no data found	no data found	no data found	no data found	no data found	no data found	wild type	wild type	wild type	N/A	Gene deletion: full	22216007	N/A
FGRAMPH1_01G22275	PHI:1965	no	no	Fusarium graminearum	GZ3639	Triticum (related: wheat)	N/A	no data found	unaffected pathogenicity	Fusarium ear blight	no data found	no data found	no data found	no data found	no data found	wild type	wild type	wild type	no data found	N/A	Gene deletion	22028654	N/A
FGRAMPH1_01G22281	PHI:5873	no	no	Fusarium graminearum	PH-1	Triticum (related: wheat)	XiaoYan 22	spike	unaffected pathogenicity	Fusarium ear blight	no data found	no data found	no data found	no data found	no data found	reduced	wild type	wild type	no data found	N/A	Gene deletion	31160822	Virulence value = 100.8%
FGRAMPH1_01G22287	PHI:1964	no	no	Fusarium graminearum	GZ3639	Triticum (related: wheat)	N/A	no data found	unaffected pathogenicity	Fusarium ear blight	no data found	no data found	no data found	no data found	no data found	wild type	wild type	wild type	no data found	N/A	Gene deletion	22028654	N/A
FGRAMPH1_01G22483	PHI:1709	no	no	Fusarium graminearum	GZ3639	Triticum (related: wheat)	N/A	no data found	unaffected pathogenicity	Fusarium ear blight	no data found	no data found	no data found	no data found	no data found	wild type	wild type	wild type	no data found	N/A	Gene deletion	22028654	N/A
FGRAMPH1_01G22539	PHI:5835	no	no	Fusarium graminearum	PH-1	Triticum (related: wheat)	XiaoYan 22	spike	unaffected pathogenicity	Fusarium ear blight	no data found	no data found	no data found	no data found	no data found	increased	wild type	wild type	no data found	N/A	Gene deletion	31160822	Virulence value = 99%
FGRAMPH1_01G22541	PHI:1675	no	no	Fusarium graminearum	GZ3639	Triticum (related: wheat)	N/A	no data found	unaffected pathogenicity	Fusarium ear blight	no data found	no data found	no data found	no data found	no data found	wild type	defective	wild type	no data found	N/A	Gene deletion	22028654	N/A
FGRAMPH1_01G22663	PHI:1927	no	no	Fusarium graminearum	GZ3639	Triticum (related: wheat)	N/A	no data found	unaffected pathogenicity	Fusarium ear blight	no data found	no data found	no data found	no data found	no data found	wild type	wild type	wild type	no data found	N/A	Gene deletion	22028654	N/A
FGRAMPH1_01G22711	PHI:5741	no	no	Fusarium graminearum	PH-1	Triticum aestivum (related: bread wheat)	N/A	flower	reduced virulence	Fusarium head blight	no data found	no data found	no data found	no data found	no data found	wild type	no data found	reduced	wild type	na	Gene deletion: full	25758923	N/A
FGRAMPH1_01G22711	PHI:6122	no	no	Fusarium graminearum	PH-1	Zea mays (related: maize)	B73	stem	reduced virulence	Fusarium head blight	no data found	no data found	no data found	no data found	no data found	no data found	no data found	wild type	no data found	N/A	Gene mutation; gene complementation	26974960	N/A
FGRAMPH1_01G22771	PHI:7124	no	no	Fusarium graminearum	PH-1	Triticum aestivum (related: bread wheat)	N/A	flower; spikelet; kernel	reduced virulence	Fusarium head blight	no data found	no data found	no data found	no data found	no data found	increased; aberrant	no data found	reduced; aberrant	increased	Phenamacril; carbendazim	Gene deletion: full; gene complementation	28028881	Deletion mutant (delta-FgEB1) of Fusarium graminearum exhibits twisted hyphae, increased hyphal branching and curved conidia, indicating that FgEB1 is involved in the regulation of cellular polarity.
FGRAMPH1_01G22835	PHI:1328	no	no	Fusarium graminearum	GZ3639	Triticum (related: wheat)	N/A	no data found	reduced virulence	Fusarium ear blight	no data found	no data found	no data found	no data found	no data found	wild type	increased	reduced	no data found	N/A	Gene deletion	22028654	N/A
FGRAMPH1_01G22911	PHI:1380	no	no	Fusarium graminearum	GZ3639	Triticum (related: wheat)	N/A	no data found	unaffected pathogenicity	Fusarium ear blight	no data found	no data found	no data found	no data found	no data found	wild type	wild type	wild type	no data found	N/A	Gene deletion	22028654	N/A
FGRAMPH1_01G22945	PHI:1892	no	no	Fusarium graminearum	GZ3639	Triticum (related: wheat)	N/A	no data found	unaffected pathogenicity	Fusarium ear blight	no data found	no data found	no data found	no data found	no data found	wild type	wild type	wild type	no data found	N/A	Gene deletion	22028654	N/A
FGRAMPH1_01G22953	PHI:1381	no	no	Fusarium graminearum	GZ3639	Triticum (related: wheat)	N/A	no data found	unaffected pathogenicity	Fusarium ear blight	no data found	no data found	no data found	no data found	no data found	wild type	reduced	wild type	no data found	N/A	Gene deletion	22028654	N/A
FGRAMPH1_01G22995	PHI:5742	no	no	Fusarium graminearum	PH-1	Triticum aestivum (related: bread wheat)	N/A	flower	reduced virulence	Fusarium head blight	no data found	no data found	no data found	no data found	no data found	wild type	no data found	wild type	wild type	na	Gene deletion: full	25758923	N/A
FGRAMPH1_01G23031	PHI:1672	no	no	Fusarium graminearum	GZ3639	Triticum (related: wheat)	N/A	no data found	unaffected pathogenicity	Fusarium ear blight	no data found	no data found	no data found	no data found	no data found	wild type	wild type	wild type	no data found	N/A	Gene deletion	22028654	N/A
FGRAMPH1_01G23085	PHI:5029	no	yes	Fusarium graminearum	Fg 8/1	Triticum aestivum (related: bread wheat)	Nandu	spikelet	reduced virulence	Fusarium head blight	no data found	no data found	no data found	no data found	no data found	no data found	no data found	reduced	no data found	H2O2	Gene deletion: full	26305050	Genetic disruption of the GABA shunt by deletion of two GABA transaminases renders the pathogen unable to utilize the plant stress metabolites GABA and putrescine. The mutants showed increased sensitivity against oxidative stress.
FGRAMPH1_01G23085	PHI:5029	no	no	Fusarium graminearum	Fg 8/1	Triticum aestivum (related: bread wheat)	Nandu	spikelet	unaffected pathogenicity	Fusarium head blight	no data found	no data found	no data found	no data found	no data found	no data found	no data found	wild type	no data found	H2O2	Gene deletion: full	26305050	Genetic disruption of the GABA shunt by deletion of two GABA transaminases renders the pathogen unable to utilize the plant stress metabolites GABA and putrescine. The mutants showed increased sensitivity against oxidative stress.
FGRAMPH1_01G23139	PHI:1547	no	no	Fusarium graminearum	GZ3639	Triticum (related: wheat)	N/A	no data found	unaffected pathogenicity	Fusarium ear blight	no data found	no data found	no data found	no data found	no data found	wild type	wild type	wild type	no data found	N/A	Gene deletion	22028654	N/A
FGRAMPH1_01G23161	PHI:1583	no	no	Fusarium graminearum	GZ3639	Triticum (related: wheat)	N/A	no data found	unaffected pathogenicity	Fusarium ear blight	no data found	no data found	no data found	no data found	no data found	wild type	wild type	wild type	no data found	N/A	Gene deletion	22028654	N/A
FGRAMPH1_01G23227	PHI:1457	no	no	Fusarium graminearum	GZ3639	Triticum (related: wheat)	N/A	no data found	unaffected pathogenicity	Fusarium ear blight	no data found	no data found	no data found	no data found	no data found	wild type	wild type	wild type	no data found	N/A	Gene deletion	22028654	N/A
FGRAMPH1_01G23239	PHI:1816	no	no	Fusarium graminearum	GZ3639	Triticum (related: wheat)	N/A	no data found	unaffected pathogenicity	Fusarium ear blight	no data found	no data found	no data found	no data found	no data found	wild type	wild type	wild type	no data found	N/A	Gene deletion	22028654	N/A
FGRAMPH1_01G23289	PHI:1248	no	no	Fusarium graminearum	PH-1	Triticum (related: wheat)	Norm; Xiaoyan 79	spike	unaffected pathogenicity	Fusarium ear blight	no data found	no data found	no data found	no data found	no data found	no data found	wild type	wild type	wild type	N/A	Gene deletion: full	22216007	N/A
FGRAMPH1_01G23307	PHI:1622	no	no	Fusarium graminearum	GZ3639	Triticum (related: wheat)	N/A	no data found	unaffected pathogenicity	Fusarium ear blight	no data found	no data found	no data found	no data found	no data found	wild type	wild type	wild type	no data found	N/A	Gene deletion	22028654	N/A
FGRAMPH1_01G23327	PHI:1458	no	no	Fusarium graminearum	GZ3639	Triticum (related: wheat)	N/A	no data found	unaffected pathogenicity	Fusarium ear blight	no data found	no data found	no data found	no data found	no data found	wild type	wild type	wild type	no data found	N/A	Gene deletion	22028654	N/A
FGRAMPH1_01G23345	PHI:8743	no	no	Fusarium graminearum	PH-1	Oryza sativa (related: rice)	N/A	caryopsis	reduced virulence	Fusarium head blight	no data found	no data found	no data found	no data found	no data found	reduced; aberrant	reduced	reduced; aberrant	reduced	H2O2; Congo red; SDS	Gene deletion: full; gene complementation	30603875	delta-PEX4 displayed reduced mycelial growth, conidiation, and the production of perithecia, delta-PEX4 was defective in pathogenicity and production of the mycotoxin deoxynivalenol (DON).
FGRAMPH1_01G23345	PHI:8743	no	no	Fusarium graminearum	PH-1	Zea mays (related: maize)	N/A	corn silk	reduced virulence	Fusarium head blight	no data found	no data found	no data found	no data found	no data found	reduced; aberrant	reduced	reduced; aberrant	reduced	H2O2; Congo red; SDS	Gene deletion: full; gene complementation	30603875	delta-PEX4 displayed reduced mycelial growth, conidiation, and the production of perithecia, delta-PEX4 was defective in pathogenicity and production of the mycotoxin deoxynivalenol (DON).
FGRAMPH1_01G23345	PHI:8743	no	no	Fusarium graminearum	PH-1	Triticum aestivum (related: bread wheat)	Jimai 22	inflorescence	reduced virulence	Fusarium head blight	no data found	no data found	no data found	no data found	no data found	reduced; aberrant	reduced	reduced; aberrant	reduced	H2O2; Congo red; SDS	Gene deletion: full; gene complementation	30603875	delta-PEX4 displayed reduced mycelial growth, conidiation, and the production of perithecia, delta-PEX4 was defective in pathogenicity and production of the mycotoxin deoxynivalenol (DON).
FGRAMPH1_01G23357	PHI:1658	no	no	Fusarium graminearum	GZ3639	Triticum (related: wheat)	N/A	no data found	unaffected pathogenicity	Fusarium ear blight	no data found	no data found	no data found	no data found	no data found	wild type	wild type	wild type	no data found	N/A	Gene deletion	22028654	N/A
FGRAMPH1_01G23375	PHI:1382	no	no	Fusarium graminearum	GZ3639	Triticum (related: wheat)	N/A	no data found	reduced virulence	Fusarium ear blight	no data found	no data found	no data found	no data found	no data found	wild type	defective	reduced	no data found	N/A	Gene deletion	22028654	N/A
FGRAMPH1_01G23385	PHI:1291	no	no	Fusarium graminearum	PH-1	Triticum (related: wheat)	Bobwhite	spike	reduced virulence	Fusarium ear blight	no data found	no data found	no data found	no data found	no data found	reduced	defective	aberrant	no data found	N/A	Gene deletion: full	20367465	growth rate altered at 28 C; mycotoxin.don.in_vitro.(reduced)
FGRAMPH1_01G23407	PHI:1723	no	no	Fusarium graminearum	GZ3639	Triticum (related: wheat)	N/A	no data found	unaffected pathogenicity	Fusarium ear blight	no data found	no data found	no data found	no data found	no data found	wild type	wild type	wild type	no data found	N/A	Gene deletion	22028654	N/A
FGRAMPH1_01G23475	PHI:1665	no	no	Fusarium graminearum	GZ3639	Triticum (related: wheat)	N/A	no data found	unaffected pathogenicity	Fusarium ear blight	no data found	no data found	no data found	no data found	no data found	wild type	wild type	wild type	no data found	N/A	Gene deletion	22028654	N/A
FGRAMPH1_01G23533	PHI:1383	no	no	Fusarium graminearum	GZ3639	Triticum (related: wheat)	N/A	no data found	unaffected pathogenicity	Fusarium ear blight	no data found	no data found	no data found	no data found	no data found	wild type	wild type	wild type	no data found	N/A	Gene deletion	22028654	N/A
FGRAMPH1_01G23553	PHI:1250	no	no	Fusarium graminearum	PH-1	Triticum (related: wheat)	Norm; Xiaoyan 81	spike	unaffected pathogenicity	Fusarium ear blight	no data found	no data found	no data found	no data found	no data found	no data found	wild type	wild type	wild type	N/A	Gene deletion: full	22216007	N/A
FGRAMPH1_01G23561	PHI:1643	no	no	Fusarium graminearum	GZ3639	Triticum (related: wheat)	N/A	no data found	reduced virulence	Fusarium ear blight	no data found	no data found	no data found	no data found	no data found	wild type	defective	reduced	no data found	N/A	Gene deletion	22028654	N/A
FGRAMPH1_01G23579	PHI:1529	no	no	Fusarium graminearum	GZ3639	Triticum (related: wheat)	N/A	no data found	reduced virulence	Fusarium ear blight	no data found	no data found	no data found	no data found	no data found	wild type	defective	reduced	no data found	N/A	Gene deletion	22028654	N/A
FGRAMPH1_01G23587	PHI:1585	no	no	Fusarium graminearum	GZ3639	Triticum (related: wheat)	N/A	no data found	unaffected pathogenicity	Fusarium ear blight	no data found	no data found	no data found	no data found	no data found	wild type	wild type	wild type	no data found	N/A	Gene deletion	22028654	N/A
FGRAMPH1_01G23637	PHI:1253	no	no	Fusarium graminearum	PH-1	Triticum (related: wheat)	Norm; Xiaoyan 84	spike	unaffected pathogenicity	Fusarium ear blight	no data found	no data found	no data found	no data found	no data found	no data found	defective	wild type	wild type	N/A	Gene deletion: full	22216007	mycotoxin.don.in_vivo{wheat_ear}.(reduced)
FGRAMPH1_01G23657	PHI:5743	no	no	Fusarium graminearum	PH-1	Triticum aestivum (related: bread wheat)	N/A	flower	reduced virulence	Fusarium head blight	no data found	no data found	no data found	no data found	no data found	reduced	no data found	reduced	wild type	na	Gene deletion: full	25758923	N/A
FGRAMPH1_01G23757	PHI:1488	no	no	Fusarium graminearum	GZ3639	Triticum (related: wheat)	N/A	no data found	unaffected pathogenicity	Fusarium ear blight	no data found	no data found	no data found	no data found	no data found	wild type	wild type	wild type	no data found	N/A	Gene deletion	22028654	N/A
FGRAMPH1_01G23877	PHI:1917	no	no	Fusarium graminearum	GZ3639	Triticum (related: wheat)	N/A	no data found	reduced virulence	Fusarium ear blight	no data found	no data found	no data found	no data found	no data found	wild type	defective	wild type	no data found	N/A	Gene deletion	22028654	N/A
FGRAMPH1_01G23917	PHI:1586	no	no	Fusarium graminearum	GZ3639	Triticum (related: wheat)	N/A	no data found	unaffected pathogenicity	Fusarium ear blight	no data found	no data found	no data found	no data found	no data found	wild type	wild type	wild type	no data found	N/A	Gene deletion	22028654	N/A
FGRAMPH1_01G23919	PHI:6898	no	no	Fusarium graminearum	PH-1	Triticum aestivum (related: bread wheat)	Annong 8455	spikelet	reduced virulence	Fusarium head blight	yes	no data found	no data found	no data found	no data found	reduced; aberrant	no data found	reduced; aberrant	reduced	sodium dodecyl sulfate (SDS); calcofluor white (CFW)	Gene mutation; gene complementation	26657788	FgMon1 likely acts as a guanine nucleotide exchange factor of FgRab7 and constitutively activated FgRab7 was able to rescue the defects of the Fgmon1 mutant.
FGRAMPH1_01G23927	PHI:1466	no	no	Fusarium graminearum	GZ3639	Triticum (related: wheat)	N/A	no data found	unaffected pathogenicity	Fusarium ear blight	no data found	no data found	no data found	no data found	no data found	wild type	wild type	wild type	no data found	N/A	Gene deletion	22028654	N/A
FGRAMPH1_01G23949	PHI:5744	no	no	Fusarium graminearum	PH-1	Triticum aestivum (related: bread wheat)	N/A	flower	reduced virulence	Fusarium head blight	no data found	no data found	no data found	no data found	no data found	reduced	no data found	wild type	wild type	na	Gene deletion: full	25758923	N/A
FGRAMPH1_01G23971	PHI:1587	no	no	Fusarium graminearum	GZ3639	Triticum (related: wheat)	N/A	no data found	unaffected pathogenicity	Fusarium ear blight	no data found	no data found	no data found	no data found	no data found	wild type	wild type	wild type	no data found	N/A	Gene deletion	22028654	N/A
FGRAMPH1_01G24013	PHI:1257	no	no	Fusarium graminearum	PH-1	Triticum (related: wheat)	Norm; Xiaoyan 88	spike	unaffected pathogenicity	Fusarium ear blight	no data found	no data found	no data found	no data found	no data found	no data found	wild type	wild type	wild type	N/A	Gene deletion: full	22216007	N/A
FGRAMPH1_01G24045	PHI:1915	no	no	Fusarium graminearum	GZ3639	Triticum (related: wheat)	N/A	no data found	reduced virulence	Fusarium ear blight	no data found	no data found	no data found	no data found	no data found	reduced	aberrant	wild type	no data found	N/A	Gene deletion	22028654	N/A
FGRAMPH1_01G24067	PHI:1490	no	no	Fusarium graminearum	GZ3639	Triticum (related: wheat)	N/A	no data found	unaffected pathogenicity	Fusarium ear blight	no data found	no data found	no data found	no data found	no data found	wild type	wild type	wild type	no data found	N/A	Gene deletion	22028654	N/A
FGRAMPH1_01G24101	PHI:1610	no	no	Fusarium graminearum	GZ3639	Triticum (related: wheat)	N/A	no data found	unaffected pathogenicity	Fusarium ear blight	no data found	no data found	no data found	no data found	no data found	wild type	wild type	reduced	no data found	N/A	Gene deletion	22028654	N/A
FGRAMPH1_01G24201	PHI:1797	no	no	Fusarium graminearum	GZ3639	Triticum (related: wheat)	N/A	no data found	unaffected pathogenicity	Fusarium ear blight	no data found	no data found	no data found	no data found	no data found	wild type	wild type	wild type	no data found	N/A	Gene deletion	22028654	N/A
FGRAMPH1_01G24329	PHI:1519	no	no	Fusarium graminearum	GZ3639	Triticum (related: wheat)	N/A	no data found	unaffected pathogenicity	Fusarium ear blight	no data found	no data found	no data found	no data found	no data found	wild type	wild type	wild type	no data found	N/A	Gene deletion	22028654	N/A
FGRAMPH1_01G24349	PHI:1199	no	no	Fusarium graminearum	PH-1	Triticum (related: wheat)	Norm; Xiaoyan 33	spike	reduced virulence	Fusarium ear blight	no data found	no data found	no data found	no data found	no data found	reduced	aberrant	reduced	aberrant	N/A	Gene deletion: full; gene complementation	22216007	germination.germtube.abnormal
FGRAMPH1_01G24349	PHI:3087	no	yes	Fusarium graminearum	PH-1	Triticum aestivum (related: bread wheat)	Norm	spikelet	loss of pathogenicity	Fusarium head blight	no data found	yes	no data found	yes	no data found	reduced	reduced	reduced	no data found	N/A	Gene deletion: full; gene complementation	24450772	N/A
FGRAMPH1_01G24349	PHI:3087	no	yes	Fusarium graminearum	PH-1	Zea mays (related: maize)	Pioneer 2375	spikelet	loss of pathogenicity	Fusarium head blight	no data found	yes	no data found	yes	no data found	reduced	reduced	reduced	no data found	N/A	Gene deletion: full; gene complementation	24450772	N/A
FGRAMPH1_01G24349	PHI:3087	no	no	Fusarium graminearum	PH-1	Triticum aestivum (related: bread wheat)	Norm	spikelet	reduced virulence	Fusarium head blight	no data found	yes	no data found	yes	no data found	reduced	reduced	reduced	no data found	N/A	Gene deletion: full; gene complementation	24450772	N/A
FGRAMPH1_01G24349	PHI:3087	no	no	Fusarium graminearum	PH-1	Zea mays (related: maize)	Pioneer 2375	spikelet	reduced virulence	Fusarium head blight	no data found	yes	no data found	yes	no data found	reduced	reduced	reduced	no data found	N/A	Gene deletion: full; gene complementation	24450772	N/A
FGRAMPH1_01G24377	PHI:1795	no	no	Fusarium graminearum	GZ3639	Triticum (related: wheat)	N/A	no data found	unaffected pathogenicity	Fusarium ear blight	no data found	no data found	no data found	no data found	no data found	wild type	wild type	wild type	no data found	N/A	Gene deletion	22028654	N/A
FGRAMPH1_01G24485	PHI:1387	no	no	Fusarium graminearum	GZ3639	Triticum (related: wheat)	N/A	no data found	unaffected pathogenicity	Fusarium ear blight	no data found	no data found	no data found	no data found	no data found	wild type	defective	wild type	no data found	N/A	Gene deletion	22028654	N/A
FGRAMPH1_01G24521	PHI:8398	no	yes	Fusarium graminearum	PH-1	Triticum aestivum (related: bread wheat)	N/A	flower	reduced virulence	Fusarium head blight	no data found	no data found	no data found	no data found	no data found	no data found	wild type	reduced; aberrant	aberrant	N/A	Gene deletion full; gene complementation	30105886	FgSEC2A was dispensable during conidia morphogenesis and sexual reproduction in F.graminearum.
FGRAMPH1_01G24521	PHI:8398	no	no	Fusarium graminearum	PH-1	Triticum aestivum (related: bread wheat)	N/A	flower	unaffected pathogenicity	Fusarium head blight	no data found	no data found	no data found	no data found	no data found	wild type	wild type	wild type	wild type	N/A	Gene deletion full; gene complementation	30105886	FgSEC2A was dispensable during conidia morphogenesis and sexual reproduction in F.graminearum.
FGRAMPH1_01G24523	PHI:1606	no	no	Fusarium graminearum	GZ3639	Triticum (related: wheat)	N/A	no data found	reduced virulence	Fusarium ear blight	no data found	no data found	no data found	no data found	no data found	defective	defective	reduced	no data found	N/A	Gene deletion	22028654	N/A
FGRAMPH1_01G24535	PHI:1200	no	no	Fusarium graminearum	PH-1	Triticum (related: wheat)	Norm; Xiaoyan 34	spike	reduced virulence	Fusarium ear blight	no data found	no data found	no data found	no data found	no data found	reduced	defective	reduced	aberrant	N/A	Gene deletion: full; gene complementation	22216007	germination.germtube.abnormal
FGRAMPH1_01G24535	PHI:4587	no	no	Fusarium graminearum	PH-1	Triticum aestivum (related: bread wheat)	Xiaoyan 22	spike	loss of pathogenicity	Fusarium head blight	yes	no data found	no data found	no data found	no data found	reduced	reduced	reduced; aberrant	reduced	H2O2; NaCl; Congo Red; SDS	Gene deletion: full; gene complementation	25703795	N/A
FGRAMPH1_01G24651	PHI:1918	no	no	Fusarium graminearum	GZ3639	Triticum (related: wheat)	N/A	no data found	unaffected pathogenicity	Fusarium ear blight	no data found	no data found	no data found	no data found	no data found	wild type	wild type	wild type	no data found	N/A	Gene deletion	22028654	N/A
FGRAMPH1_01G24669	PHI:5747	no	no	Fusarium graminearum	PH-1	Triticum aestivum (related: bread wheat)	N/A	flower	reduced virulence	Fusarium head blight	no data found	no data found	no data found	no data found	no data found	wild type	no data found	reduced	wild type	na	Gene deletion: full	25758923	N/A
FGRAMPH1_01G24679	PHI:6410	no	no	Fusarium graminearum	PH-1	Triticum aestivum (related: bread wheat)	N/A	spikelet	reduced virulence	Fusarium head blight	no data found	no data found	no data found	no data found	no data found	reduced; aberrant	reduced	reduced	no data found	N/A	Gene deletion: full; gene complementation	27387218	The loss of FgCdc3, FgCdc11, FgCdc12, but not FgCdc10, mutants showed significant reduction in growth, conidiation and virulence. Microscopic analyses revealed that all of them were involved in septum formation and nuclear division. Moreover, disruption of septin genes resulted in morphological defects in ascospores and conidia.
FGRAMPH1_01G24679	PHI:6604	no	no	Fusarium asiaticum	zj-1	Triticum aestivum (related: bread wheat)	Zhenmai	spike	reduced virulence	Fusarium head blight	yes	no data found	no data found	no data found	no data found	reduced; aberrant	no data found	reduced; aberrant	no data found	NaCl; KCl; SDS; Congo red	Gene deletion: full; gene complementation	27666337	Reduced virulence on wheat spikelets was indirectly correlated with a reduced level of deoxynivalenol accumulation.
FGRAMPH1_01G24681	PHI:1287	no	no	Fusarium graminearum	PH-1	Triticum (related: wheat)	Norm; Xiaoyan 118	spike	unaffected pathogenicity	Fusarium ear blight	no data found	no data found	no data found	no data found	no data found	no data found	wild type	wild type	wild type	N/A	Gene deletion: full	22216007	mycotoxin.don.in_vivo{wheat_ear}.(reduced)
FGRAMPH1_01G24709	PHI:1388	no	no	Fusarium graminearum	GZ3639	Triticum (related: wheat)	N/A	no data found	unaffected pathogenicity	Fusarium ear blight	no data found	no data found	no data found	no data found	no data found	wild type	wild type	wild type	no data found	N/A	Gene deletion	22028654	N/A
FGRAMPH1_01G24713	PHI:5748	no	no	Fusarium graminearum	PH-1	Triticum aestivum (related: bread wheat)	N/A	flower	unaffected pathogenicity	Fusarium head blight	no data found	no data found	no data found	no data found	no data found	wild type	no data found	reduced	wild type	na	Gene deletion: full	25758923	N/A
FGRAMPH1_01G24747	PHI:3863	no	yes	Fusarium graminearum	Z-3639	Triticum aestivum (related: bread wheat)	Eunpamil	spikelet	reduced virulence	Fusarium head blight	no data found	no data found	no data found	no data found	no data found	no data found	reduced	reduced	no data found	N/A	Gene deletion; gene complementation	24057127	N/A
FGRAMPH1_01G24747	PHI:3863	no	no	Fusarium graminearum	Z-3639	Triticum aestivum (related: bread wheat)	Eunpamil	spikelet	reduced virulence	Fusarium head blight	no data found	no data found	no data found	no data found	no data found	no data found	reduced	reduced	no data found	N/A	Gene deletion; gene complementation	24057127	N/A
FGRAMPH1_01G24753	PHI:1492	no	no	Fusarium graminearum	GZ3639	Triticum (related: wheat)	N/A	no data found	unaffected pathogenicity	Fusarium ear blight	no data found	no data found	no data found	no data found	no data found	wild type	wild type	wild type	no data found	N/A	Gene deletion	22028654	N/A
FGRAMPH1_01G24773	PHI:2350	no	yes	Fusarium graminearum	PH-1	Triticum (related: wheat)	N/A	spike	unaffected pathogenicity	Fusarium ear blight	no data found	no data found	no data found	no data found	no data found	reduced	aberrant	reduced	no data found	N/A	Gene deletion: full; chemical complementation	21357477	MID1 mutant phenotype partially restored with Ca2+;
FGRAMPH1_01G24773	PHI:2350	no	no	Fusarium graminearum	PH-1	Triticum (related: wheat)	N/A	spike	unaffected pathogenicity	Fusarium ear blight	no data found	no data found	no data found	no data found	no data found	reduced	aberrant	reduced	no data found	N/A	Gene deletion: full; chemical complementation	21357477	MID1 mutant phenotype partially restored with Ca2+;
FGRAMPH1_01G24777	PHI:1644	no	no	Fusarium graminearum	GZ3639	Triticum (related: wheat)	N/A	no data found	unaffected pathogenicity	Fusarium ear blight	no data found	no data found	no data found	no data found	no data found	reduced	defective	reduced	no data found	N/A	Gene deletion	22028654	N/A
FGRAMPH1_01G24811	PHI:1645	no	no	Fusarium graminearum	GZ3639	Triticum (related: wheat)	N/A	no data found	unaffected pathogenicity	Fusarium ear blight	no data found	no data found	no data found	no data found	no data found	wild type	wild type	reduced	no data found	N/A	Gene deletion	22028654	N/A
FGRAMPH1_01G24847	PHI:1548	no	no	Fusarium graminearum	GZ3639	Triticum (related: wheat)	N/A	no data found	unaffected pathogenicity	Fusarium ear blight	no data found	no data found	no data found	no data found	no data found	wild type	wild type	wild type	no data found	N/A	Gene deletion	22028654	N/A
FGRAMPH1_01G24869	PHI:1532	no	no	Fusarium graminearum	GZ3639	Triticum (related: wheat)	N/A	no data found	unaffected pathogenicity	Fusarium ear blight	no data found	no data found	no data found	no data found	no data found	wild type	wild type	wild type	no data found	N/A	Gene deletion	22028654	N/A
FGRAMPH1_01G24877	PHI:5749	no	no	Fusarium graminearum	PH-1	Triticum aestivum (related: bread wheat)	N/A	flower	unaffected pathogenicity	Fusarium head blight	no data found	no data found	no data found	no data found	no data found	reduced	no data found	wild type	wild type	na	Gene deletion: full	25758923	N/A
FGRAMPH1_01G24891	PHI:6245	no	no	Fusarium graminearum	2021	Triticum aestivum (related: bread wheat)	Zhenmai 5	spikelet	reduced virulence	Fusarium head blight	no data found	no data found	no data found	no data found	no data found	reduced	reduced	reduced	no data found	phenamacril	Gene disruption; gene complementation	27099966	FaMyo2B acts jointly withFaSmy1to affect resistance to phenamacril inF.asiaticum.
FGRAMPH1_01G24923	PHI:1890	no	no	Fusarium graminearum	GZ3639	Triticum (related: wheat)	N/A	no data found	unaffected pathogenicity	Fusarium ear blight	no data found	no data found	no data found	no data found	no data found	wild type	wild type	wild type	no data found	N/A	Gene deletion	22028654	N/A
FGRAMPH1_01G25007	PHI:1245	no	no	Fusarium graminearum	PH-1	Triticum (related: wheat)	Norm; Xiaoyan 76	spike	unaffected pathogenicity	Fusarium ear blight	no data found	no data found	no data found	no data found	no data found	no data found	wild type	wild type	wild type	N/A	Gene deletion: full	22216007	N/A
FGRAMPH1_01G25067	PHI:1549	no	no	Fusarium graminearum	GZ3639	Triticum (related: wheat)	N/A	no data found	unaffected pathogenicity	Fusarium ear blight	no data found	no data found	no data found	no data found	no data found	wild type	reduced	increased	no data found	N/A	Gene deletion	22028654	N/A
FGRAMPH1_01G25067	PHI:2385	no	no	Fusarium graminearum	Z-3639	Triticum (related: wheat)	Eunpamil	spike	reduced virulence	Fusarium head blight	no	no data found	no data found	no data found	no data found	wild type	increased	increased	wild type	N/A	Gene deletion: full; gene complementation	22649560	N/A
FGRAMPH1_01G25067	PHI:2385	no	no	Fusarium graminearum	Z-3639	Triticum (related: wheat)	Eunpamil	spike	reduced virulence	Fusarium head blight	no	no data found	no data found	no data found	no data found	reduced	reduced	reduced	wild type	N/A	Altered gene expression / gene regulation: overexpression	22649560	N/A
FGRAMPH1_01G25085	PHI:5785	no	no	Fusarium graminearum	PH-1	Triticum (related: wheat)	XiaoYan 22	spike	unaffected pathogenicity	Fusarium ear blight	no data found	no data found	no data found	no data found	no data found	wild type	wild type	wild type	no data found	N/A	Gene deletion	31160822	Virulence value = 89.2%
FGRAMPH1_01G25147	PHI:1560	no	no	Fusarium graminearum	GZ3639	Triticum (related: wheat)	N/A	no data found	unaffected pathogenicity	Fusarium ear blight	no data found	no data found	no data found	no data found	no data found	wild type	wild type	wild type	no data found	N/A	Gene deletion	22028654	N/A
FGRAMPH1_01G25195	PHI:1873	no	no	Fusarium graminearum	GZ3639	Triticum (related: wheat)	N/A	no data found	unaffected pathogenicity	Fusarium ear blight	no data found	no data found	no data found	no data found	no data found	wild type	wild type	wild type	no data found	N/A	Gene deletion	22028654	N/A
FGRAMPH1_01G25227	PHI:1743	no	no	Fusarium graminearum	GZ3639	Triticum (related: wheat)	N/A	no data found	unaffected pathogenicity	Fusarium ear blight	no data found	no data found	no data found	no data found	no data found	wild type	wild type	wild type	no data found	N/A	Gene deletion	22028654	N/A
FGRAMPH1_01G25327	PHI:5845	no	no	Fusarium graminearum	PH-1	Triticum (related: wheat)	XiaoYan 22	spike	unaffected pathogenicity	Fusarium ear blight	no data found	no data found	no data found	no data found	no data found	wild type	wild type	wild type	no data found	N/A	Gene deletion	31160822	Virulence value = 99.5%
FGRAMPH1_01G25367	PHI:5750	no	no	Fusarium graminearum	PH-1	Triticum aestivum (related: bread wheat)	N/A	flower	reduced virulence	Fusarium head blight	no data found	no data found	no data found	no data found	no data found	reduced	no data found	wild type	wild type	na	Gene deletion: full	25758923	N/A
FGRAMPH1_01G25367	PHI:6124	no	no	Fusarium graminearum	PH-1	Zea mays (related: maize)	B73	stem	reduced virulence	Fusarium head blight	no data found	no data found	no data found	no data found	no data found	no data found	no data found	wild type	no data found	N/A	Gene mutation; gene complementation	26974960	N/A
FGRAMPH1_01G25463	PHI:5808	no	no	Fusarium graminearum	PH-1	Triticum (related: wheat)	XiaoYan 22	spike	unaffected pathogenicity	Fusarium ear blight	no data found	no data found	no data found	no data found	no data found	reduced	wild type	wild type	no data found	N/A	Gene deletion	31160822	Virulence value = 83.3%
FGRAMPH1_01G25527	PHI:1391	no	no	Fusarium graminearum	GZ3639	Triticum (related: wheat)	N/A	no data found	unaffected pathogenicity	Fusarium ear blight	no data found	no data found	no data found	no data found	no data found	wild type	wild type	wild type	no data found	N/A	Gene deletion	22028654	N/A
FGRAMPH1_01G25563	PHI:1392	no	no	Fusarium graminearum	GZ3639	Triticum (related: wheat)	N/A	no data found	unaffected pathogenicity	Fusarium ear blight	no data found	no data found	no data found	no data found	no data found	wild type	wild type	wild type	no data found	N/A	Gene deletion	22028654	N/A
FGRAMPH1_01G25569	PHI:1393	no	no	Fusarium graminearum	GZ3639	Triticum (related: wheat)	N/A	no data found	unaffected pathogenicity	Fusarium ear blight	no data found	no data found	no data found	no data found	no data found	wild type	wild type	wild type	no data found	N/A	Gene deletion	22028654	N/A
FGRAMPH1_01G25579	PHI:5820	no	no	Fusarium graminearum	PH-1	Triticum (related: wheat)	XiaoYan 22	spike	unaffected pathogenicity	Fusarium ear blight	no data found	no data found	no data found	no data found	no data found	increased	wild type	wild type	no data found	N/A	Gene deletion	31160822	Virulence value = 95.6%
FGRAMPH1_01G25655	PHI:5751	no	no	Fusarium graminearum	PH-1	Triticum aestivum (related: bread wheat)	N/A	flower	reduced virulence	Fusarium head blight	no data found	no data found	no data found	no data found	no data found	wild type	no data found	reduced	wild type	na	Gene deletion: full	25758923	N/A
FGRAMPH1_01G25655	PHI:6126	no	no	Fusarium graminearum	PH-1	Zea mays (related: maize)	B73	stem	unaffected pathogenicity	Fusarium head blight	no data found	no data found	no data found	no data found	no data found	no data found	no data found	wild type	no data found	N/A	Gene mutation; gene complementation	26974960	N/A
FGRAMPH1_01G25669	PHI:1329	no	no	Fusarium graminearum	GZ3639	Triticum (related: wheat)	N/A	no data found	unaffected pathogenicity	Fusarium ear blight	no data found	no data found	no data found	no data found	no data found	wild type	wild type	reduced	no data found	N/A	Gene deletion	22028654	N/A
FGRAMPH1_01G25677	PHI:5811	no	no	Fusarium graminearum	PH-1	Triticum (related: wheat)	XiaoYan 22	spike	unaffected pathogenicity	Fusarium ear blight	no data found	no data found	no data found	no data found	no data found	reduced	wild type	wild type	no data found	N/A	Gene deletion	31160822	Virulence value = 102.3%
FGRAMPH1_01G25771	PHI:1446	no	no	Fusarium graminearum	GZ3639	Triticum (related: wheat)	N/A	no data found	unaffected pathogenicity	Fusarium ear blight	no data found	no data found	no data found	no data found	no data found	wild type	wild type	wild type	no data found	N/A	Gene deletion	22028654	N/A
FGRAMPH1_01G25789	PHI:5862	no	no	Fusarium graminearum	PH-1	Triticum (related: wheat)	XiaoYan 22	spike	unaffected pathogenicity	Fusarium ear blight	no data found	no data found	no data found	no data found	no data found	reduced	wild type	wild type	no data found	N/A	Gene deletion	31160822	Virulence value = 98.8%
FGRAMPH1_01G25793	PHI:5843	no	no	Fusarium graminearum	PH-1	Triticum (related: wheat)	XiaoYan 22	spike	unaffected pathogenicity	Fusarium ear blight	no data found	no data found	no data found	no data found	no data found	wild type	wild type	wild type	no data found	N/A	Gene deletion	31160822	Virulence value = 96.9%
FGRAMPH1_01G25897	PHI:1810	no	no	Fusarium graminearum	GZ3639	Triticum (related: wheat)	N/A	no data found	unaffected pathogenicity	Fusarium ear blight	no data found	no data found	no data found	no data found	no data found	wild type	wild type	wild type	no data found	N/A	Gene deletion	22028654	N/A
FGRAMPH1_01G25999	PHI:5753	no	no	Fusarium graminearum	PH-1	Triticum aestivum (related: bread wheat)	N/A	flower	reduced virulence	Fusarium head blight	no data found	no data found	no data found	no data found	no data found	reduced	no data found	reduced	no data found	na	Gene deletion: full	25758923	increased number of hyphal branches/; encodes trehalose 6-phosphate phophatase involved in the biosynthesis of trehalose
FGRAMPH1_01G26003	PHI:1396	no	no	Fusarium graminearum	GZ3639	Triticum (related: wheat)	N/A	no data found	reduced virulence	Fusarium ear blight	no data found	no data found	no data found	no data found	no data found	wild type	reduced	reduced	no data found	N/A	Gene deletion	22028654	N/A
FGRAMPH1_01G26017	PHI:5754	no	no	Fusarium graminearum	PH-1	Triticum aestivum (related: bread wheat)	N/A	flower	reduced virulence	Fusarium head blight	no data found	no data found	no data found	no data found	no data found	wild type	no data found	wild type	wild type	na	Gene deletion: full	25758923	increased DON production but defects in plant infection
FGRAMPH1_01G26035	PHI:1447	no	no	Fusarium graminearum	GZ3639	Triticum (related: wheat)	N/A	no data found	unaffected pathogenicity	Fusarium ear blight	no data found	no data found	no data found	no data found	no data found	wild type	wild type	wild type	no data found	N/A	Gene deletion	22028654	N/A
FGRAMPH1_01G26053	PHI:1493	no	no	Fusarium graminearum	GZ3639	Triticum (related: wheat)	N/A	no data found	unaffected pathogenicity	Fusarium ear blight	no data found	no data found	no data found	no data found	no data found	wild type	wild type	wild type	no data found	N/A	Gene deletion	22028654	N/A
FGRAMPH1_01G26061	PHI:1397	no	no	Fusarium graminearum	GZ3639	Triticum (related: wheat)	N/A	no data found	unaffected pathogenicity	Fusarium ear blight	no data found	no data found	no data found	no data found	no data found	wild type	wild type	wild type	no data found	N/A	Gene deletion	22028654	N/A
FGRAMPH1_01G26109	PHI:1468	no	no	Fusarium graminearum	GZ3639	Triticum (related: wheat)	N/A	no data found	unaffected pathogenicity	Fusarium ear blight	no data found	no data found	no data found	no data found	no data found	wild type	wild type	wild type	no data found	N/A	Gene deletion	22028654	N/A
FGRAMPH1_01G26117	PHI:1414	no	no	Fusarium graminearum	GZ3639	Triticum (related: wheat)	N/A	no data found	unaffected pathogenicity	Fusarium ear blight	no data found	no data found	no data found	no data found	no data found	wild type	wild type	wild type	no data found	N/A	Gene deletion	22028654	N/A
FGRAMPH1_01G26127	PHI:1600	no	no	Fusarium graminearum	GZ3639	Triticum (related: wheat)	N/A	no data found	unaffected pathogenicity	Fusarium ear blight	no data found	no data found	no data found	no data found	no data found	wild type	wild type	wild type	no data found	N/A	Gene deletion	22028654	N/A
FGRAMPH1_01G26163	PHI:1615	no	no	Fusarium graminearum	GZ3639	Triticum (related: wheat)	N/A	no data found	unaffected pathogenicity	Fusarium ear blight	no data found	no data found	no data found	no data found	no data found	wild type	wild type	wild type	no data found	N/A	Gene deletion	22028654	N/A
FGRAMPH1_01G26169	PHI:8369	no	no	Fusarium graminearum	DAOM 233423	Triticum aestivum (related: bread wheat)	Roblin	flower	unaffected pathogenicity	Fusarium head blight	no data found	no data found	no data found	no data found	no data found	no data found	no data found	no data found	no data found	N/A	Gene deletion: full	30113774	The delta-FGSG_09834 F. graminearum strain had no defects in virulence.
FGRAMPH1_01G26173	PHI:1334	no	no	Fusarium graminearum	GZ3639	Triticum (related: wheat)	N/A	no data found	reduced virulence	Fusarium ear blight	no data found	no data found	no data found	no data found	no data found	defective	aberrant	reduced	no data found	N/A	Gene deletion	22028654	N/A
FGRAMPH1_01G26229	PHI:1551	no	no	Fusarium graminearum	GZ3639	Triticum (related: wheat)	N/A	no data found	unaffected pathogenicity	Fusarium ear blight	no data found	no data found	no data found	no data found	no data found	wild type	wild type	wild type	no data found	N/A	Gene deletion	22028654	N/A
FGRAMPH1_01G26267	PHI:1524	no	no	Fusarium graminearum	GZ3639	Triticum (related: wheat)	N/A	no data found	unaffected pathogenicity	Fusarium ear blight	no data found	no data found	no data found	no data found	no data found	wild type	wild type	wild type	no data found	N/A	Gene deletion	22028654	N/A
FGRAMPH1_01G26311	PHI:6259	no	no	Fusarium graminearum	8/151	Triticum aestivum (related: bread wheat)	Nandu	spike	reduced virulence	Fusarium head blight	no data found	yes	yes	yes	no data found	reduced	no data found	no data found	no data found	NaCl; H2O2; calcofluor white; tebuconazole; azoxystrobin	Altered gene expression / gene regulation: overexpression	27098988	N/A
FGRAMPH1_01G26311	PHI:6259	no	yes	Fusarium graminearum	8/151	Triticum aestivum (related: bread wheat)	Nandu	spike	unaffected pathogenicity	Fusarium head blight	no data found	no	no	no	no data found	wild type	no data found	no data found	no data found	NaCl; H2O2; calcofluor white; tebuconazole; azoxystrobin	Altered gene expression / gene regulation: overexpression	27098988	N/A
FGRAMPH1_01G26319	PHI:1655	no	no	Fusarium graminearum	GZ3639	Triticum (related: wheat)	N/A	no data found	unaffected pathogenicity	Fusarium ear blight	no data found	no data found	no data found	no data found	no data found	wild type	wild type	wild type	no data found	N/A	Gene deletion	22028654	N/A
FGRAMPH1_01G26321	PHI:1413	no	no	Fusarium graminearum	GZ3639	Triticum (related: wheat)	N/A	no data found	unaffected pathogenicity	Fusarium ear blight	no data found	no data found	no data found	no data found	no data found	wild type	wild type	wild type	no data found	N/A	Gene deletion	22028654	N/A
FGRAMPH1_01G26423	PHI:1751	no	no	Fusarium graminearum	GZ3639	Triticum (related: wheat)	N/A	no data found	unaffected pathogenicity	Fusarium ear blight	no data found	no data found	no data found	no data found	no data found	wild type	wild type	wild type	no data found	N/A	Gene deletion	22028654	N/A
FGRAMPH1_01G26427	PHI:1649	no	no	Fusarium graminearum	GZ3639	Triticum (related: wheat)	N/A	no data found	unaffected pathogenicity	Fusarium ear blight	no data found	no data found	no data found	no data found	no data found	wild type	wild type	wild type	no data found	N/A	Gene deletion	22028654	N/A
FGRAMPH1_01G26447	PHI:1412	no	no	Fusarium graminearum	GZ3639	Triticum (related: wheat)	N/A	no data found	unaffected pathogenicity	Fusarium ear blight	no data found	no data found	no data found	no data found	no data found	wild type	wild type	wild type	no data found	N/A	Gene deletion	22028654	N/A
FGRAMPH1_01G26535	PHI:1719	no	no	Fusarium graminearum	GZ3639	Triticum (related: wheat)	N/A	no data found	unaffected pathogenicity	Fusarium ear blight	no data found	no data found	no data found	no data found	no data found	reduced	wild type	wild type	no data found	N/A	Gene deletion	22028654	N/A
FGRAMPH1_01G26569	PHI:1599	no	no	Fusarium graminearum	GZ3639	Triticum (related: wheat)	N/A	no data found	unaffected pathogenicity	Fusarium ear blight	no data found	no data found	no data found	no data found	no data found	wild type	wild type	wild type	no data found	N/A	Gene deletion	22028654	N/A
FGRAMPH1_01G26577	PHI:5773	no	no	Fusarium graminearum	PH-1	Triticum aestivum (related: bread wheat)	N/A	flower	reduced virulence	Fusarium head blight	no data found	no data found	no data found	no data found	no data found	wild type	no data found	wild type	wild type	na	Gene deletion: full	25758923	N/A
FGRAMPH1_01G26581	PHI:1598	no	no	Fusarium graminearum	GZ3639	Triticum (related: wheat)	N/A	no data found	reduced virulence	Fusarium ear blight	no data found	no data found	no data found	no data found	no data found	reduced	reduced	reduced	no data found	N/A	Gene deletion	22028654	N/A
FGRAMPH1_01G26657	PHI:5761	no	no	Fusarium graminearum	PH-1	Triticum aestivum (related: bread wheat)	N/A	flower	reduced virulence	Fusarium head blight	no data found	no data found	no data found	no data found	no data found	reduced	no data found	reduced	wild type	na	Gene deletion: full	25758923	N/A
FGRAMPH1_01G26697	PHI:1623	no	no	Fusarium graminearum	GZ3639	Triticum (related: wheat)	N/A	no data found	unaffected pathogenicity	Fusarium ear blight	no data found	no data found	no data found	no data found	no data found	wild type	wild type	wild type	no data found	N/A	Gene deletion	22028654	N/A
FGRAMPH1_01G26705	PHI:6094	no	no	Fusarium graminearum	PH-1	Triticum aestivum (related: bread wheat)	N/A	spikelet	reduced virulence	Fusarium head blight	no data found	no data found	no data found	no data found	no data found	reduced; aberrant	reduced	reduced; aberrant	reduced	N/A	Gene deletion: full; gene complementation	26875543	N/A
FGRAMPH1_01G26717	PHI:1757	no	no	Fusarium graminearum	GZ3639	Triticum (related: wheat)	N/A	no data found	unaffected pathogenicity	Fusarium ear blight	no data found	no data found	no data found	no data found	no data found	wild type	wild type	wild type	no data found	N/A	Gene deletion	22028654	N/A
FGRAMPH1_01G26781	PHI:1449	no	no	Fusarium graminearum	GZ3639	Triticum (related: wheat)	N/A	no data found	unaffected pathogenicity	Fusarium ear blight	no data found	no data found	no data found	no data found	no data found	wild type	wild type	wild type	no data found	N/A	Gene deletion	22028654	N/A
FGRAMPH1_01G26863	PHI:5760	no	no	Fusarium graminearum	PH-1	Triticum aestivum (related: bread wheat)	N/A	flower	reduced virulence	Fusarium head blight	no data found	no data found	no data found	no data found	no data found	reduced	no data found	reduced	wild type	na	Gene deletion: full	25758923	grows on MM amended with 1 mM Met, but not 1mM Asp; defective in the utilization of sulfate and sulfite.
FGRAMPH1_01G26881	PHI:1692	no	no	Fusarium graminearum	GZ3639	Triticum (related: wheat)	N/A	no data found	unaffected pathogenicity	Fusarium ear blight	no data found	no data found	no data found	no data found	no data found	wild type	wild type	wild type	no data found	N/A	Gene deletion	22028654	N/A
FGRAMPH1_01G26905	PHI:1246	no	no	Fusarium graminearum	PH-1	Triticum (related: wheat)	Norm; Xiaoyan 77	spike	unaffected pathogenicity	Fusarium ear blight	no data found	no data found	no data found	no data found	no data found	no data found	wild type	wild type	wild type	N/A	Gene deletion: full	22216007	N/A
FGRAMPH1_01G26945	PHI:1299	no	no	Fusarium graminearum	GZ3639	Triticum (related: wheat)	N/A	no data found	unaffected pathogenicity	Fusarium ear blight	no data found	no data found	no data found	no data found	no data found	wild type	wild type	wild type	no data found	N/A	Gene deletion	22028654	N/A
FGRAMPH1_01G26995	PHI:5759	no	no	Fusarium graminearum	PH-1	Triticum aestivum (related: bread wheat)	N/A	flower	unaffected pathogenicity	Fusarium head blight	no data found	no data found	no data found	no data found	no data found	increased	no data found	wild type	wild type	na	Gene deletion: full	25758923	N/A
FGRAMPH1_01G27101	PHI:3373	no	no	Fusarium graminearum	PH-1	Triticum aestivum (related: bread wheat)	N/A	spike	reduced virulence	Fusarium head blight	no data found	no data found	yes	no data found	no data found	reduced	no data found	reduced	wild type	N/A	Gene mutation: characterised; gene complementation	25388878	N/A
FGRAMPH1_01G27135	PHI:6409	no	no	Fusarium graminearum	PH-1	Triticum aestivum (related: bread wheat)	N/A	spikelet	reduced virulence	Fusarium head blight	no data found	no data found	no data found	no data found	no data found	reduced; aberrant	reduced	reduced	no data found	N/A	Gene deletion: full; gene complementation	27387218	The loss of FgCdc3, FgCdc11, FgCdc12, but not FgCdc10, mutants showed significant reduction in growth, conidiation and virulence. Microscopic analyses revealed that all of them were involved in septum formation and nuclear division. Moreover, disruption of septin genes resulted in morphological defects in ascospores and conidia.
FGRAMPH1_01G27165	PHI:1410	no	no	Fusarium graminearum	GZ3639	Triticum (related: wheat)	N/A	no data found	unaffected pathogenicity	Fusarium ear blight	no data found	no data found	no data found	no data found	no data found	wild type	wild type	reduced	no data found	N/A	Gene deletion	22028654	N/A
FGRAMPH1_01G27209	PHI:1459	no	no	Fusarium graminearum	GZ3639	Triticum (related: wheat)	N/A	no data found	unaffected pathogenicity	Fusarium ear blight	no data found	no data found	no data found	no data found	no data found	wild type	wild type	wild type	no data found	N/A	Gene deletion	22028654	N/A
FGRAMPH1_01G27249	PHI:5819	no	no	Fusarium graminearum	PH-1	Triticum (related: wheat)	XiaoYan 22	spike	unaffected pathogenicity	Fusarium ear blight	no data found	no data found	no data found	no data found	no data found	reduced	wild type	wild type	no data found	N/A	Gene deletion	31160822	Virulence value = 94.2%
FGRAMPH1_01G27253	PHI:1409	no	no	Fusarium graminearum	GZ3639	Triticum (related: wheat)	N/A	no data found	unaffected pathogenicity	Fusarium ear blight	no data found	no data found	no data found	no data found	no data found	wild type	wild type	wild type	no data found	N/A	Gene deletion	22028654	N/A
FGRAMPH1_01G27289	PHI:5826	no	no	Fusarium graminearum	PH-1	Triticum (related: wheat)	XiaoYan 22	spike	reduced virulence	Fusarium ear blight	no data found	no data found	no data found	no data found	no data found	reduced	wild type	wild type	no data found	N/A	Gene deletion	31160822	Virulence value = 74.4%
FGRAMPH1_01G27327	PHI:1536	no	no	Fusarium graminearum	GZ3639	Triticum (related: wheat)	N/A	no data found	reduced virulence	Fusarium ear blight	no data found	no data found	no data found	no data found	no data found	wild type	defective	wild type	no data found	N/A	Gene deletion	22028654	N/A
FGRAMPH1_01G27349	PHI:1764	no	no	Fusarium graminearum	GZ3639	Triticum (related: wheat)	N/A	no data found	unaffected pathogenicity	Fusarium ear blight	no data found	no data found	no data found	no data found	no data found	wild type	wild type	wild type	no data found	N/A	Gene deletion	22028654	N/A
FGRAMPH1_01G27361	PHI:1825	no	no	Fusarium graminearum	GZ3639	Triticum (related: wheat)	N/A	no data found	unaffected pathogenicity	Fusarium ear blight	no data found	no data found	no data found	no data found	no data found	wild type	wild type	wild type	no data found	N/A	Gene deletion	22028654	N/A
FGRAMPH1_01G27411	PHI:1313	no	no	Fusarium graminearum	GZ3639	Triticum (related: wheat)	N/A	no data found	unaffected pathogenicity	Fusarium ear blight	no data found	no data found	no data found	no data found	no data found	wild type	increased	wild type	no data found	N/A	Gene deletion	22028654	N/A
FGRAMPH1_01G27525	PHI:8212	no	yes	Fusarium graminearum	PH-1	Brachypodium distachyon (related: stiff brome)	N/A	flower	reduced virulence	Fusarium head blight	no data found	no data found	no data found	no data found	no data found	no data found	no data found	no data found	no data found	H2O2; SDS; Congo red; paraquat	Gene deletion: full; gene complementation	29901274	Mutants of the docking peroxin exhibited increased sensitivity toward host oxidative bursts and cell wall integrity stress agents and reduced virulence on host plants and FgPex14 was required for pexophagy in F. graminearum.
FGRAMPH1_01G27525	PHI:8212	no	no	Fusarium graminearum	PH-1	Brachypodium distachyon (related: stiff brome)	N/A	flower	reduced virulence	Fusarium head blight	no data found	no data found	no data found	no data found	no data found	no data found	no data found	no data found	no data found	H2O2; SDS; Congo red; paraquat	Gene deletion: full; gene complementation	29901274	Mutants of the docking peroxin exhibited increased sensitivity toward host oxidative bursts and cell wall integrity stress agents and reduced virulence on host plants and FgPex14 was required for pexophagy in F. graminearum.
FGRAMPH1_01G27525	PHI:8212	no	yes	Fusarium graminearum	PH-1	Triticum aestivum (related: bread wheat)	Jimai 22	flower; leaf	reduced virulence	Fusarium head blight	no data found	no data found	no data found	no data found	no data found	no data found	no data found	no data found	no data found	H2O2; SDS; Congo red; paraquat	Gene deletion: full; gene complementation	29901274	Mutants of the docking peroxin exhibited increased sensitivity toward host oxidative bursts and cell wall integrity stress agents and reduced virulence on host plants and FgPex14 was required for pexophagy in F. graminearum.
FGRAMPH1_01G27525	PHI:8212	no	no	Fusarium graminearum	PH-1	Triticum aestivum (related: bread wheat)	Jimai 22	flower; leaf	reduced virulence	Fusarium head blight	no data found	no data found	no data found	no data found	no data found	no data found	no data found	no data found	no data found	H2O2; SDS; Congo red; paraquat	Gene deletion: full; gene complementation	29901274	Mutants of the docking peroxin exhibited increased sensitivity toward host oxidative bursts and cell wall integrity stress agents and reduced virulence on host plants and FgPex14 was required for pexophagy in F. graminearum.
FGRAMPH1_01G27641	PHI:1467	no	no	Fusarium graminearum	GZ3639	Triticum (related: wheat)	N/A	no data found	unaffected pathogenicity	Fusarium ear blight	no data found	no data found	no data found	no data found	no data found	wild type	wild type	wild type	no data found	N/A	Gene deletion	22028654	N/A
FGRAMPH1_01G27737	PHI:1758	no	no	Fusarium graminearum	GZ3639	Triticum (related: wheat)	N/A	no data found	unaffected pathogenicity	Fusarium ear blight	no data found	no data found	no data found	no data found	no data found	wild type	wild type	wild type	no data found	N/A	Gene deletion	22028654	N/A
FGRAMPH1_01G27739	PHI:1848	no	no	Fusarium graminearum	GZ3639	Triticum (related: wheat)	N/A	no data found	unaffected pathogenicity	Fusarium ear blight	no data found	no data found	no data found	no data found	no data found	wild type	wild type	wild type	no data found	N/A	Gene deletion	22028654	N/A
FGRAMPH1_01G27791	PHI:7672	no	yes	Fusarium graminearum	PH-1	Triticum aestivum (related: bread wheat)	Wheaton	spikelet	reduced virulence	Fusarium head blight	no data found	no data found	no data found	no data found	no data found	reduced	no data found	reduced; aberrant	reduced	NaCl; KCl; iprodione; phenamacril; FeSO4; CaCl2	Gene deletion: full; gene complementation	29077257	The FgLetm1 deletion mutant had a vegetative growth defect, abnormal conidia, the mutant was also more sensitive to various stress agents and significantly reduced the levels of cellular ROS, decreased DON biosynthesis and attenuated virulence in planta.
FGRAMPH1_01G27791	PHI:7672	no	no	Fusarium graminearum	PH-1	Triticum aestivum (related: bread wheat)	Wheaton	spikelet	reduced virulence	Fusarium head blight	no data found	no data found	no data found	no data found	no data found	reduced	no data found	reduced; aberrant	reduced	NaCl; KCl; iprodione; phenamacril; FeSO4; CaCl2	Gene deletion: full; gene complementation	29077257	The FgLetm1 deletion mutant had a vegetative growth defect, abnormal conidia, the mutant was also more sensitive to various stress agents and significantly reduced the levels of cellular ROS, decreased DON biosynthesis and attenuated virulence in planta.
FGRAMPH1_01G27793	PHI:8064	no	no	Fusarium graminearum	PH-1	Triticum aestivum (related: bread wheat)	XiaoYan 22	flower	reduced virulence	Fusarium head blight	no data found	no data found	no data found	no data found	no data found	no data found	no data found	reduced; aberrant	no data found	N/A	Gene deletion: full; gene complementation	29676464	In the absence of FgSnx41 or FgSnx4, FgSnc1 is missorted and degraded in the vacuole, and null deletion of either component causes defects in the fungal polarized growth and virulence.
FGRAMPH1_01G27819	PHI:1759	no	no	Fusarium graminearum	GZ3639	Triticum (related: wheat)	N/A	no data found	unaffected pathogenicity	Fusarium ear blight	no data found	no data found	no data found	no data found	no data found	wild type	wild type	wild type	no data found	N/A	Gene deletion	22028654	N/A
FGRAMPH1_01G27873	PHI:1760	no	no	Fusarium graminearum	GZ3639	Triticum (related: wheat)	N/A	no data found	unaffected pathogenicity	Fusarium ear blight	no data found	no data found	no data found	no data found	no data found	wild type	wild type	wild type	no data found	N/A	Gene deletion	22028654	N/A
FGRAMPH1_01G27899	PHI:1761	no	no	Fusarium graminearum	GZ3639	Triticum (related: wheat)	N/A	no data found	unaffected pathogenicity	Fusarium ear blight	no data found	no data found	no data found	no data found	no data found	wild type	wild type	wild type	no data found	N/A	Gene deletion	22028654	N/A
FGRAMPH1_01G27973	PHI:1850	no	no	Fusarium graminearum	GZ3639	Triticum (related: wheat)	N/A	no data found	unaffected pathogenicity	Fusarium ear blight	no data found	no data found	no data found	no data found	no data found	wild type	wild type	wild type	no data found	N/A	Gene deletion	22028654	N/A
FGRAMPH1_01G28005	PHI:1762	no	no	Fusarium graminearum	GZ3639	Triticum (related: wheat)	N/A	no data found	unaffected pathogenicity	Fusarium ear blight	no data found	no data found	no data found	no data found	no data found	wild type	wild type	wild type	no data found	N/A	Gene deletion	22028654	N/A
FGRAMPH1_01G28025	PHI:1282	no	no	Fusarium graminearum	PH-1	Triticum (related: wheat)	Norm; Xiaoyan 113	spike	unaffected pathogenicity	Fusarium ear blight	no data found	no data found	no data found	no data found	no data found	no data found	wild type	wild type	wild type	N/A	Gene deletion: full	22216007	mycotoxin.don.in_vivo{wheat_ear}.(reduced)
FGRAMPH1_01G28109	PHI:1511	no	no	Fusarium graminearum	GZ3639	Triticum (related: wheat)	N/A	no data found	reduced virulence	Fusarium ear blight	no data found	no data found	no data found	no data found	no data found	wild type	reduced	reduced	no data found	N/A	Gene deletion	22028654	N/A
FGRAMPH1_01G28121	PHI:1763	no	no	Fusarium graminearum	GZ3639	Triticum (related: wheat)	N/A	no data found	unaffected pathogenicity	Fusarium ear blight	no data found	no data found	no data found	no data found	no data found	wild type	wild type	wild type	no data found	N/A	Gene deletion	22028654	N/A
FGRAMPH1_01G28147	PHI:1535	no	no	Fusarium graminearum	GZ3639	Triticum (related: wheat)	N/A	no data found	unaffected pathogenicity	Fusarium ear blight	no data found	no data found	no data found	no data found	no data found	wild type	wild type	wild type	no data found	N/A	Gene deletion	22028654	N/A
FGRAMPH1_01G28149	PHI:1332	no	no	Fusarium graminearum	GZ3639	Triticum (related: wheat)	N/A	no data found	unaffected pathogenicity	Fusarium ear blight	no data found	no data found	no data found	no data found	no data found	wild type	wild type	wild type	no data found	N/A	Gene deletion	22028654	N/A
FGRAMPH1_01G28227	PHI:1769	no	no	Fusarium graminearum	GZ3639	Triticum (related: wheat)	N/A	no data found	unaffected pathogenicity	Fusarium ear blight	no data found	no data found	no data found	no data found	no data found	wild type	wild type	wild type	no data found	N/A	Gene deletion	22028654	N/A
FGRAMPH1_01G28239	PHI:5842	no	no	Fusarium graminearum	PH-1	Triticum (related: wheat)	XiaoYan 22	spike	unaffected pathogenicity	Fusarium ear blight	no data found	no data found	no data found	no data found	no data found	reduced	wild type	wild type	no data found	N/A	Gene deletion	31160822	Virulence value = 89.7%
FGRAMPH1_01G00991	PHI:445	no data found	no	Fusarium graminearum	PH-1	Triticum aestivum (related: bread wheat)	N/A	no data found	reduced virulence	Fusarium ear blight	no data found	no data found	no data found	Yes	no data found	no data found	no data found	no data found	no data found	N/A	Gene disruption	18943005	N/A
FGRAMPH1_01G00991	PHI:445	no data found	no	Fusarium graminearum	PH-1	Zea mays (related: maize)	N/A	no data found	reduced virulence	Fusarium ear blight	no data found	no data found	no data found	Yes	no data found	no data found	no data found	no data found	no data found	N/A	Gene disruption	18943005	N/A
FGRAMPH1_01G01085	PHI:1086	no data found	no	Fusarium graminearum	Fg820	Triticum (related: wheat)	N/A	no data found	reduced virulence	Fusarium ear blight	no data found	no data found	no data found	no data found	no data found	no data found	wild type	wild type	no data found	N/A	Gene disruption	18926918	Transposon insertion is 5' of ORF start
FGRAMPH1_01G01763	PHI:1217	no data found	no	Fusarium graminearum	PH-1	Triticum (related: wheat)	Norm; Xiaoyan 120	spike	reduced virulence	Fusarium ear blight	no data found	no data found	no data found	no data found	no data found	reduced	no data found	reduced	no data found	N/A	Gene deletion: full	22216007	N/A
FGRAMPH1_01G03365	PHI:1080	no data found	yes	Fusarium graminearum	PH-1	Triticum (related: wheat)	N/A	no data found	unaffected pathogenicity	Fusarium ear blight	no data found	no data found	no data found	no data found	no data found	no data found	No forcible discharge	Slowed	no data found	N/A	Gene deletion; gene complementation	18083828	Sexual development slowed
FGRAMPH1_01G03365	PHI:1080	no data found	no	Fusarium graminearum	PH-1	Triticum (related: wheat)	N/A	no data found	unaffected pathogenicity	Fusarium ear blight	no data found	no data found	no data found	no data found	no data found	no data found	No forcible discharge	Slowed	no data found	N/A	Gene deletion; gene complementation	18083828	Sexual development slowed
FGRAMPH1_01G03793	PHI:444	no data found	no	Fusarium graminearum	PH-1	Zea mays (related: maize)	N/A	no data found	reduced virulence	Fusarium ear blight	no data found	no data found	no data found	Yes	no data found	no data found	no data found	no data found	no data found	N/A	Gene disruption	18943005	N/A
FGRAMPH1_01G03793	PHI:444	no data found	no	Fusarium graminearum	PH-1	Triticum aestivum (related: bread wheat)	N/A	no data found	reduced virulence	Fusarium ear blight	no data found	no data found	no data found	Yes	no data found	no data found	no data found	no data found	no data found	N/A	Gene disruption	18943005	N/A
FGRAMPH1_01G04445	PHI:1098	no data found	no	Fusarium graminearum	Fg820	Triticum (related: wheat)	N/A	no data found	reduced virulence	Fusarium ear blight	no data found	no data found	no data found	no data found	no data found	no data found	wild type	wild type	no data found	N/A	Gene disruption	18926918	Transposon insertion is 5' of ORF start
FGRAMPH1_01G04663	PHI:443	no data found	no	Fusarium graminearum	PH-1	Triticum aestivum (related: bread wheat)	N/A	no data found	reduced virulence	Fusarium ear blight	no data found	no data found	no data found	Yes	no data found	no data found	no data found	no data found	no data found	N/A	Gene deletion; gene complementation	18943005	N/A
FGRAMPH1_01G04663	PHI:443	no data found	no	Fusarium graminearum	PH-1	Zea mays (related: maize)	N/A	no data found	reduced virulence	Fusarium ear blight	no data found	no data found	no data found	Yes	no data found	no data found	no data found	no data found	no data found	N/A	Gene deletion; gene complementation	18943005	N/A
FGRAMPH1_01G04683	PHI:743	no data found	no	Fusarium graminearum	SCK04	Hordeum vulgare (related: barley)	subsp. vulgare (related: domesticated barley)	no data found	reduced virulence	Fusarium ear blight	no data found	no data found	no data found	no data found	no data found	Defective	Defective	Defective	no data found	N/A	Gene deletion; gene complementation	17146619	complementation of REMI disruption
FGRAMPH1_01G04769	PHI:1097	no data found	no	Fusarium graminearum	Fg820	Triticum (related: wheat)	N/A	no data found	reduced virulence	Fusarium ear blight	no data found	no data found	no data found	no data found	no data found	no data found	None	wild type	no data found	N/A	Gene disruption; gene complementation	18926918	Transposon insertion is 5' of ORF start
FGRAMPH1_01G05009	PHI:1093	no data found	no	Fusarium graminearum	Fg820	Triticum (related: wheat)	N/A	no data found	reduced virulence	Fusarium ear blight	no data found	no data found	no data found	no data found	no data found	no data found	wild type	wild type	no data found	N/A	Gene disruption	18926918	Transposon insertion is 5' of ORF start
FGRAMPH1_01G05053	PHI:733	no data found	no	Fusarium graminearum	Z03643	Hordeum vulgare (related: barley)	subsp. vulgare (related: domesticated barley)	no data found	reduced virulence	Fusarium ear blight	no data found	no data found	no data found	no data found	no data found	no data found	No perithecia formation	aberrant (Some impairment)	no data found	N/A	Gene deletion; gene complementation	17302802	Hyphal growth reduced, no perithecia produced
FGRAMPH1_01G05593	PHI:720	no data found	no	Fusarium graminearum	PH-1	Triticum (related: wheat)	N/A	no data found	unaffected pathogenicity	Fusarium ear blight	no data found	no data found	no data found	no data found	no data found	no data found	no data found	no data found	no data found	N/A	Gene disruption	16278459	N/A
FGRAMPH1_01G05601	PHI:712	no data found	no	Fusarium graminearum	SCK04	Hordeum vulgare (related: barley)	subsp. vulgare (related: domesticated barley)	no data found	unaffected pathogenicity	Fusarium ear blight	no data found	no data found	no data found	no data found	no data found	no data found	no data found	no data found	no data found	N/A	Gene mutation	15811992	Pigmentation mutant; mutation (REMI)
FGRAMPH1_01G05755	PHI:715	no data found	no	Fusarium graminearum	GZ3639	Hordeum vulgare (related: barley)	subsp. vulgare (related: domesticated barley)	no data found	unaffected pathogenicity	Fusarium ear blight	no data found	no data found	no data found	no data found	no data found	no data found	no data found	no data found	no data found	N/A	Gene deletion	16262793	N/A
FGRAMPH1_01G06015	PHI:744	no data found	no	Fusarium graminearum	SCK04	Hordeum vulgare (related: barley)	subsp. vulgare (related: domesticated barley)	no data found	reduced virulence	Fusarium ear blight	no data found	no data found	no data found	no data found	no data found	Defective	Defective	Defective on minimal media	no data found	N/A	Gene deletion; gene complementation	17146619	complementation of REMI disruption
FGRAMPH1_01G06117	PHI:1089	no data found	no	Fusarium graminearum	Fg820	Triticum (related: wheat)	N/A	no data found	reduced virulence	Fusarium ear blight	no data found	no data found	no data found	no data found	no data found	no data found	wild type	wild type	no data found	N/A	Gene disruption	18926918	Transposon insertion is 5' of ORF start
FGRAMPH1_01G06805	PHI:1095	no data found	no	Fusarium graminearum	Fg820	Triticum (related: wheat)	N/A	no data found	unaffected pathogenicity	Fusarium ear blight	no data found	no data found	no data found	no data found	no data found	no data found	Perithecial initials only	wild type	no data found	N/A	Gene disruption	18926918	Transposon insertion is 5' of ORF start
FGRAMPH1_01G06995	PHI:1014	no data found	no	Fusarium graminearum	Gz3639	Hordeum vulgare (related: barley)	subsp. vulgare (related: domesticated barley)	no data found	unaffected pathogenicity	Fusarium ear blight	no data found	no data found	no data found	no data found	no data found	no data found	no data found	Slightly affected	no data found	N/A	Gene deletion	18227243	N/A
FGRAMPH1_01G07323	PHI:861	no data found	no	Fusarium graminearum	PH-1	Zea mays (related: maize)	N/A	no data found	reduced virulence	Fusarium ear blight	no data found	no data found	no data found	no data found	no data found	no data found	no data found	Slowed	Delayed	N/A	Gene deletion; gene complementation	17555271	N/A
FGRAMPH1_01G07323	PHI:861	no data found	no	Fusarium graminearum	PH-1	Triticum (related: wheat)	N/A	no data found	reduced virulence	Fusarium ear blight	no data found	no data found	no data found	no data found	no data found	no data found	no data found	Slowed	Delayed	N/A	Gene deletion; gene complementation	17555271	N/A
FGRAMPH1_01G07795	PHI:266	no data found	no	Fusarium graminearum	PH-1	Triticum (related: wheat)	N/A	no data found	reduced virulence	Fusarium ear blight	no data found	no data found	no data found	no data found	no data found	no data found	Essential for female fertility and heterokaryon formation	Reduced on solid media	no data found	N/A	Gene deletion; gene complementation	12423017	SLT2 homologue
FGRAMPH1_01G07795	PHI:266	no data found	no	Fusarium graminearum	PH-1	Triticum (related: wheat)	N/A	no data found	loss of pathogenicity	Fusarium ear blight	no data found	no data found	no data found	no data found	no data found	no data found	no data found	no data found	no data found	N/A	Gene deletion; gene complementation	17253976	N/A
FGRAMPH1_01G07795	PHI:266	no data found	no	Fusarium graminearum	PH-1	Solanum lycopersicum (related: tomato)	N/A	no data found	loss of pathogenicity	Fusarium ear blight	no data found	no data found	no data found	no data found	no data found	no data found	no data found	no data found	no data found	N/A	Gene deletion; gene complementation	17253976	N/A
FGRAMPH1_01G10587	PHI:1079	no data found	no	Fusarium graminearum	PH-1	Triticum (related: wheat)	N/A	no data found	unaffected pathogenicity	Fusarium ear blight	no data found	no data found	no data found	no data found	no data found	no data found	no data found	no data found	no data found	N/A	Gene deletion	18339563	N/A
FGRAMPH1_01G12499	PHI:1213	no data found	no	Fusarium graminearum	PH-1	Triticum (related: wheat)	Norm; Xiaoyan 120	spike	reduced virulence	Fusarium ear blight	no data found	no data found	no data found	no data found	no data found	increased	no data found	reduced	no data found	N/A	Gene deletion: full	22216007	N/A
FGRAMPH1_01G12649	PHI:723	no data found	no	Fusarium graminearum	PH-1	Triticum (related: wheat)	N/A	no data found	unaffected pathogenicity	Fusarium ear blight	no data found	no data found	no data found	no data found	no data found	no data found	no data found	no data found	no data found	N/A	Gene disruption	16278459	N/A
FGRAMPH1_01G12649	PHI:727	no data found	no	Fusarium graminearum	PH-1	Triticum (related: wheat)	N/A	no data found	unaffected pathogenicity	Fusarium ear blight	no data found	no data found	no data found	no data found	no data found	no data found	no data found	no data found	no data found	N/A	Gene disruption	16278459	N/A
FGRAMPH1_01G13111	PHI:3518	no data found	no	Fusarium graminearum	PH-1	Triticum aestivum (related: bread wheat)	Bobwhite	spike	reduced virulence	Fusarium ear blight	no data found	no data found	no data found	no data found	no data found	no data found	no data found	no data found	no data found	N/A	Gene deletion; biochemical analysis	18179606	N/A
FGRAMPH1_01G13111	PHI:3518	no data found	no	Fusarium graminearum	PH-1	Arabidopsis thaliana (related: thale cress)	Landsberg erecta	inflorescence	unaffected pathogenicity	Fusarium ear blight	no data found	no data found	no data found	no data found	no data found	no data found	no data found	no data found	no data found	N/A	Gene deletion; biochemical analysis	18179606	N/A
FGRAMPH1_01G13113	PHI:2328	no data found	no	Fusarium graminearum	PH-1	Triticum (related: wheat)	N/A	no data found	reduced virulence	Fusarium ear blight	no data found	no data found	no data found	no data found	no data found	no data found	no data found	no data found	no data found	N/A	Gene deletion	19320833	mycotoxin.DON.in_vitro_reduced;
FGRAMPH1_01G13607	PHI:1007	no data found	no	Fusarium graminearum	Gz3639	Triticum (related: wheat)	N/A	no data found	reduced virulence	Fusarium ear blight	no data found	no data found	no data found	no data found	no data found	no data found	no data found	no data found	no data found	N/A	Gene deletion	17056706	Hypersensitivity to H2O2. Increased sensitivity to iron depletion.
FGRAMPH1_01G14139	PHI:721	no data found	no	Fusarium graminearum	PH-1	Triticum (related: wheat)	N/A	no data found	unaffected pathogenicity	Fusarium ear blight	no data found	no data found	no data found	no data found	no data found	no data found	no data found	no data found	no data found	N/A	Gene disruption	16278459	N/A
FGRAMPH1_01G14499	PHI:1015	no data found	no	Fusarium graminearum	Gz3639	Hordeum vulgare (related: barley)	subsp. vulgare (related: domesticated barley)	no data found	reduced virulence	Fusarium ear blight	no data found	no data found	no data found	no data found	no data found	no data found	no data found	wild type (75%)	no data found	N/A	Gene deletion; gene complementation	18227243	Enhanced DON and ZEA production when deleted
FGRAMPH1_01G14517	PHI:2326	no data found	no	Fusarium graminearum	PH-1	Triticum (related: wheat)	N/A	no data found	reduced virulence	Fusarium ear blight	no data found	no data found	no data found	no data found	no data found	no data found	no data found	no data found	no data found	N/A	Gene deletion	20447276	mycelium growth in response to lithium
FGRAMPH1_01G15481	PHI:1087	no data found	no	Fusarium graminearum	Fg820	Triticum (related: wheat)	N/A	no data found	unaffected pathogenicity	Fusarium ear blight	no data found	no data found	no data found	no data found	no data found	no data found	Perithecial initials only	wild type	no data found	N/A	Gene disruption	18926918	Transposon insertion is in ORF
FGRAMPH1_01G15699	PHI:1094	no data found	no	Fusarium graminearum	Fg820	Triticum (related: wheat)	N/A	no data found	unaffected pathogenicity	Fusarium ear blight	no data found	no data found	no data found	no data found	no data found	no data found	Perithecial initials only	wild type	no data found	N/A	Gene disruption	18926918	Transposon insertion is 5' of ORF start
FGRAMPH1_01G16797	PHI:2325	no data found	no	Fusarium graminearum	PH-1	Triticum (related: wheat)	N/A	no data found	reduced virulence	Fusarium ear blight	no data found	no data found	no data found	no data found	no data found	reduced	no data found	no data found	no data found	N/A	Gene deletion	20618707	increased sensitivity to lithium;
FGRAMPH1_01G17241	PHI:1011	no data found	no	Fusarium graminearum	PH-1	Triticum (related: wheat)	N/A	no data found	unaffected pathogenicity	Fusarium ear blight	no data found	no data found	no data found	no data found	no data found	no data found	no data found	no data found	no data found	N/A	Gene deletion	20507510	Complementation of yeast mutant also
FGRAMPH1_01G17749	PHI:1010	no data found	no	Fusarium graminearum	PH-1	Triticum (related: wheat)	N/A	no data found	reduced virulence	Fusarium ear blight	no data found	no data found	no data found	no data found	no data found	no data found	no data found	no data found	no data found	N/A	Gene deletion	20507510	N/A
FGRAMPH1_01G17869	PHI:1214	no data found	no	Fusarium graminearum	PH-1	Triticum (related: wheat)	Norm; Xiaoyan 120	spike	reduced virulence	Fusarium ear blight	no data found	no data found	no data found	no data found	no data found	reduced	no data found	increased	no data found	N/A	Gene deletion: full	22216007	N/A
FGRAMPH1_01G18151	PHI:1012	no data found	no	Fusarium graminearum	Gz3639	Hordeum vulgare (related: barley)	subsp. vulgare (related: domesticated barley)	no data found	unaffected pathogenicity	Fusarium ear blight	no data found	no data found	no data found	no data found	no data found	no data found	no data found	Slightly affected	no data found	N/A	Gene deletion	18227243	Enhanced DON and ZEA production when deleted. Female sterility.
FGRAMPH1_01G18177	PHI:1092	no data found	no	Fusarium graminearum	Fg820	Triticum (related: wheat)	N/A	no data found	reduced virulence	Fusarium ear blight	no data found	no data found	no data found	no data found	no data found	no data found	wild type	wild type	no data found	N/A	Gene disruption	18926918	Transposon insertion is 3' of ORF end
FGRAMPH1_01G18435	PHI:355	no data found	no	Fusarium graminearum	Z03643	Triticum (related: wheat)	N/A	no data found	reduced virulence	Fusarium ear blight	no data found	no data found	no data found	no data found	no data found	no data found	no data found	no data found	no data found	N/A	Gene disruption; gene complementation	15378266	N/A
FGRAMPH1_01G19155	PHI:1002	no data found	no	Fusarium graminearum	PH-1	Triticum (related: wheat)	N/A	no data found	reduced virulence	Fusarium ear blight	no data found	no data found	no data found	no data found	no data found	no data found	no data found	no data found	no data found	N/A	Gene deletion; gene complementation	17908205	N/A
FGRAMPH1_01G19155	PHI:1002	no data found	no	Fusarium graminearum	PH-1	Zea mays (related: maize)	N/A	no data found	reduced virulence	Fusarium ear blight	no data found	no data found	no data found	no data found	no data found	no data found	no data found	no data found	no data found	N/A	Gene deletion; gene complementation	17908205	N/A
FGRAMPH1_01G19155	PHI:1002	no data found	no	Fusarium graminearum	PH-1	Arabidopsis thaliana (related: thale cress)	N/A	no data found	unaffected pathogenicity	Fusarium ear blight	no data found	no data found	no data found	no data found	no data found	no data found	no data found	no data found	no data found	N/A	Gene deletion; gene complementation	17908205	N/A
FGRAMPH1_01G19155	PHI:1002	no data found	no	Fusarium graminearum	PH-1	Solanum lycopersicum (related: tomato)	N/A	no data found	unaffected pathogenicity	Fusarium ear blight	no data found	no data found	no data found	no data found	no data found	no data found	no data found	no data found	no data found	N/A	Gene deletion; gene complementation	17908205	N/A
FGRAMPH1_01G20181	PHI:309	no data found	no	Fusarium graminearum	PH-1	Triticum (related: wheat)	N/A	no data found	loss of pathogenicity	Fusarium ear blight	no data found	no data found	no data found	no data found	no data found	no data found	no data found	no data found	no data found	N/A	Gene deletion; gene complementation	17253976	N/A
FGRAMPH1_01G20181	PHI:309	no data found	no	Fusarium graminearum	PH-1	Solanum lycopersicum (related: tomato)	N/A	no data found	reduced virulence	Fusarium ear blight	no data found	no data found	no data found	no data found	no data found	no data found	no data found	no data found	no data found	N/A	Gene deletion; gene complementation	17253976	N/A
FGRAMPH1_01G20181	PHI:309	no data found	no	Fusarium graminearum	16A	Triticum (related: wheat)	N/A	no data found	loss of pathogenicity	Fusarium ear blight	no data found	no	Yes	Yes	no data found	Wild type	Sterile	no data found	Wild type	N/A	Gene deletion	20569395	FUS3/KSS1 homologue
FGRAMPH1_01G20181	PHI:309	no data found	no	Fusarium graminearum	16A	Solanum lycopersicum (related: tomato)	N/A	no data found	loss of pathogenicity	Fusarium ear blight	no data found	no	Yes	Yes	no data found	Wild type	Sterile	no data found	Wild type	N/A	Gene deletion	20569395	FUS3/KSS1 homologue
FGRAMPH1_01G20181	PHI:3517	no data found	no	Fusarium graminearum	PH-1	Arabidopsis thaliana (related: thale cress)	Landsberg erecta	inflorescence	loss of pathogenicity	Fusarium ear blight	no data found	no data found	no data found	no data found	no data found	no data found	no data found	no data found	no data found	N/A	Gene deletion; biochemical analysis	18179606	FUS3/KSS1 homologue
FGRAMPH1_01G20181	PHI:3517	no data found	no	Fusarium graminearum	PH-1	Triticum aestivum (related: bread wheat)	Bobwhite	spike	loss of pathogenicity	Fusarium ear blight	no data found	no data found	no data found	no data found	no data found	no data found	no data found	no data found	no data found	N/A	Gene deletion; biochemical analysis	18179606	FUS3/KSS1 homologue
FGRAMPH1_01G20565	PHI:442	no data found	no	Fusarium graminearum	PH-1	Zea mays (related: maize)	N/A	no data found	reduced virulence	Fusarium ear blight	no data found	no data found	no data found	Yes	no data found	no data found	no data found	no data found	no data found	N/A	Gene deletion; gene complementation	18943005	N/A
FGRAMPH1_01G20565	PHI:442	no data found	no	Fusarium graminearum	PH-1	Triticum aestivum (related: bread wheat)	N/A	no data found	reduced virulence	Fusarium ear blight	no data found	no data found	no data found	Yes	no data found	no data found	no data found	no data found	no data found	N/A	Gene deletion; gene complementation	18943005	N/A
FGRAMPH1_01G23861	PHI:1096	no data found	no	Fusarium graminearum	Fg820	Triticum (related: wheat)	N/A	no data found	unaffected pathogenicity	Fusarium ear blight	no data found	no data found	no data found	no data found	no data found	no data found	None	wild type	no data found	N/A	Gene disruption	18926918	Transposon insertion is 5' of ORF start
FGRAMPH1_01G24281	PHI:724	no data found	no	Fusarium graminearum	PH-1	Triticum (related: wheat)	N/A	no data found	unaffected pathogenicity	Fusarium ear blight	no data found	no data found	no data found	no data found	no data found	no data found	no data found	no data found	no data found	N/A	Gene disruption	16278459	N/A
FGRAMPH1_01G24281	PHI:730	no data found	no	Fusarium graminearum	PH-1	Triticum (related: wheat)	N/A	no data found	unaffected pathogenicity	Fusarium ear blight	no data found	no data found	no data found	no data found	no data found	no data found	no data found	no data found	no data found	N/A	Gene disruption	16278459	N/A
FGRAMPH1_01G25691	PHI:719	no data found	no	Fusarium graminearum	PH-1	Triticum (related: wheat)	N/A	no data found	unaffected pathogenicity	Fusarium ear blight	no data found	no data found	no data found	no data found	no data found	no data found	no data found	no data found	no data found	N/A	Gene disruption	16278459	N/A
FGRAMPH1_01G26667	PHI:1013	no data found	no	Fusarium graminearum	Gz3639	Hordeum vulgare (related: barley)	subsp. vulgare (related: domesticated barley)	no data found	reduced virulence	Fusarium ear blight	no data found	no data found	no data found	no data found	no data found	no data found	no data found	Slightly affected	no data found	N/A	Gene deletion; gene complementation	18227243	N/A
FGRAMPH1_01G26671	PHI:1005	no data found	no	Fusarium graminearum	PH-1	Triticum (related: wheat)	N/A	no data found	reduced virulence	Fusarium ear blight	no data found	no data found	no data found	no data found	no data found	no data found	no data found	no data found	no data found	N/A	Gene disruption; gene complementation	17253976	Did not grow in 1M NaCl
FGRAMPH1_01G26671	PHI:1005	no data found	no	Fusarium graminearum	PH-1	Solanum lycopersicum (related: tomato)	N/A	no data found	unaffected pathogenicity	Fusarium ear blight	no data found	no data found	no data found	no data found	no data found	no data found	no data found	no data found	no data found	N/A	Gene disruption; gene complementation	17253976	Did not grow in 1M NaCl
FGRAMPH1_01G26671	PHI:2327	no data found	no	Fusarium graminearum	PH-1	Triticum (related: wheat)	Norm	no data found	reduced virulence	Fusarium ear blight	no data found	no data found	no data found	no data found	no data found	no data found	aberrant	no data found	no data found	N/A	Gene deletion	21037181	N/A
FGRAMPH1_01G27545	PHI:1167	no data found	no	Fusarium graminearum	PH-1	Triticum aestivum x triticum timopheevi (related: common wheat x sanduri wheat)	Norm	spike	reduced virulence	Fusarium ear blight	no data found	no data found	no data found	no data found	no data found	wild type	no data found	reduced	no data found	N/A	Gene deletion: full	21397712	Tebuconazole sensitive; increased ergosterol content accumulated in vacuole.
FGRAMPH1_01G00391	PHI:1991	yes	no	Fusarium graminearum	GZ3639	Triticum (related: wheat)	N/A	no data found	lethal	Fusarium ear blight	no data found	no data found	no data found	no data found	no data found	no data found	no data found	no data found	no data found	N/A	Gene deletion	22028654	N/A
FGRAMPH1_01G00987	PHI:1453	yes	no	Fusarium graminearum	GZ3639	Triticum (related: wheat)	N/A	no data found	lethal	Fusarium ear blight	no data found	no data found	no data found	no data found	no data found	no data found	no data found	no data found	no data found	N/A	Gene deletion	22028654	N/A
FGRAMPH1_01G01289	PHI:1562	yes	no	Fusarium graminearum	GZ3639	Triticum (related: wheat)	N/A	no data found	lethal	Fusarium ear blight	no data found	no data found	no data found	no data found	no data found	no data found	no data found	no data found	no data found	N/A	Gene deletion	22028654	N/A
FGRAMPH1_01G01439	PHI:5697	yes	no	Fusarium graminearum	PH-1	Triticum aestivum (related: bread wheat)	N/A	flower	lethal	Fusarium head blight	no data found	no data found	no data found	no data found	no data found	no data found	no data found	no data found	no data found	N/A	Gene deletion: full	25758923	N/A
FGRAMPH1_01G01705	PHI:1218	yes	no	Fusarium graminearum	PH-1	Triticum (related: wheat)	Norm; Xiaoyan 49	spike	lethal	Fusarium ear blight	no data found	no data found	no data found	no data found	no data found	no data found	wild type	wild type	wild type	N/A	Gene deletion: full	22216007	N/A
FGRAMPH1_01G01733	PHI:5698	yes	no	Fusarium graminearum	PH-1	Triticum aestivum (related: bread wheat)	N/A	flower	lethal	Fusarium head blight	no data found	no data found	no data found	no data found	no data found	no data found	no data found	no data found	no data found	N/A	Gene deletion: full	25758923	N/A
FGRAMPH1_01G02007	PHI:1983	yes	no	Fusarium graminearum	GZ3639	Triticum (related: wheat)	N/A	no data found	lethal	Fusarium ear blight	no data found	no data found	no data found	no data found	no data found	no data found	no data found	no data found	no data found	N/A	Gene deletion	22028654	N/A
FGRAMPH1_01G02345	PHI:5700	yes	no	Fusarium graminearum	PH-1	Triticum aestivum (related: bread wheat)	N/A	flower	lethal	Fusarium head blight	no data found	no data found	no data found	no data found	no data found	no data found	no data found	no data found	no data found	N/A	Gene deletion: full	25758923	N/A
FGRAMPH1_01G02825	PHI:1219	yes	no	Fusarium graminearum	PH-1	Triticum (related: wheat)	Norm; Xiaoyan 50	spike	lethal	Fusarium ear blight	no data found	no data found	no data found	no data found	no data found	no data found	wild type	wild type	wild type	N/A	Gene deletion: full	22216007	N/A
FGRAMPH1_01G02967	PHI:1566	yes	no	Fusarium graminearum	GZ3639	Triticum (related: wheat)	N/A	no data found	lethal	Fusarium ear blight	no data found	no data found	no data found	no data found	no data found	no data found	no data found	no data found	no data found	N/A	Gene deletion	22028654	N/A
FGRAMPH1_01G03147	PHI:1220	yes	no	Fusarium graminearum	PH-1	Triticum (related: wheat)	Norm; Xiaoyan 51	spike	lethal	Fusarium ear blight	no data found	no data found	no data found	no data found	no data found	no data found	wild type	wild type	wild type	N/A	Gene deletion: full	22216007	N/A
FGRAMPH1_01G03195	PHI:1569	yes	no	Fusarium graminearum	GZ3639	Triticum (related: wheat)	N/A	no data found	lethal	Fusarium ear blight	no data found	no data found	no data found	no data found	no data found	no data found	no data found	no data found	no data found	N/A	Gene deletion	22028654	N/A
FGRAMPH1_01G04197	PHI:1951	yes	no	Fusarium graminearum	GZ3639	Triticum (related: wheat)	N/A	no data found	lethal	Fusarium ear blight	no data found	no data found	no data found	no data found	no data found	no data found	no data found	no data found	no data found	N/A	Gene deletion	22028654	N/A
FGRAMPH1_01G04861	PHI:6272	yes	no	Fusarium graminearum	Z-3639	Triticum aestivum (related: bread wheat)	Eunpamil	spikelet	reduced virulence	Fusarium head blight	yes	no data found	no data found	yes	no data found	reduced; aberrant	reduced	reduced	no data found	N/A	Gene deletion: partial; gene complementation	27306495	N/A
FGRAMPH1_01G04933	PHI:5708	yes	no	Fusarium graminearum	PH-1	Triticum aestivum (related: bread wheat)	N/A	flower	lethal	Fusarium head blight	no data found	no data found	no data found	no data found	no data found	no data found	no data found	no data found	no data found	N/A	Gene deletion: full	25758923	N/A
FGRAMPH1_01G05339	PHI:1809	yes	no	Fusarium graminearum	GZ3639	Triticum (related: wheat)	N/A	no data found	lethal	Fusarium ear blight	no data found	no data found	no data found	no data found	no data found	no data found	no data found	no data found	no data found	N/A	Gene deletion	22028654	N/A
FGRAMPH1_01G05925	PHI:1573	yes	no	Fusarium graminearum	GZ3639	Triticum (related: wheat)	N/A	no data found	lethal	Fusarium ear blight	no data found	no data found	no data found	no data found	no data found	no data found	no data found	no data found	no data found	N/A	Gene deletion	22028654	N/A
FGRAMPH1_01G06047	PHI:1656	yes	no	Fusarium graminearum	GZ3639	Triticum (related: wheat)	N/A	no data found	lethal	Fusarium ear blight	no data found	no data found	no data found	no data found	no data found	no data found	no data found	no data found	no data found	N/A	Gene deletion	22028654	N/A
FGRAMPH1_01G06289	PHI:1574	yes	no	Fusarium graminearum	GZ3639	Triticum (related: wheat)	N/A	no data found	lethal	Fusarium ear blight	no data found	no data found	no data found	no data found	no data found	no data found	no data found	no data found	no data found	N/A	Gene deletion	22028654	N/A
FGRAMPH1_01G07261	PHI:8915	yes	no	Fusarium graminearum	PH-1	Triticum aestivum (related: bread wheat)	N/A	inflorescence	lethal	Fusarium head blight	no data found	no data found	no data found	no data found	no data found	no data found	no data found	no data found	no data found	N/A	Gene deletion: full	30809208	ESCRT deletion mutants displayed severe defects in growth, deoxynivalenol (DON) production, virulence, sexual and asexual reproduction.
FGRAMPH1_01G07327	PHI:4660	yes	no	Fusarium graminearum	5035	Triticum aestivum (related: bread wheat)	Sumai3	floret	reduced virulence	Fusarium head blight	no data found	no data found	no data found	no data found	no data found	no data found	no data found	defective	no data found	N/A	Altered gene expression / gene regulation: silencing	25735638	Also the presence of each of the three specific short interfering RNAs (Chs3bRNAi-1, Chs3bRNAi-3 or Chs3bRNAi-5) in transgenic wheat plants profoundly restricted the growth of pathogenic mycelia
FGRAMPH1_01G07327	PHI:4660	yes	no	Fusarium graminearum	5035	Triticum aestivum (related: bread wheat)	Sumai3	floret	reduced virulence	Fusarium head blight	no data found	no data found	no data found	no data found	no data found	no data found	no data found	defective	no data found	N/A	Altered gene expression / gene regulation: silencing	25735638	Also the presence of each of the three specific short interfering RNAs (Chs3bRNAi-1, Chs3bRNAi-3 or Chs3bRNAi-5) in transgenic wheat plants profoundly restricted the growth of pathogenic mycelia
FGRAMPH1_01G07327	PHI:4660	yes	no	Fusarium graminearum	5035	Triticum aestivum (related: bread wheat)	Sumai3	floret	reduced virulence	Fusarium head blight	no data found	no data found	no data found	no data found	no data found	no data found	no data found	defective	no data found	N/A	Altered gene expression / gene regulation: silencing	25735638	Also the presence of each of the three specific short interfering RNAs (Chs3bRNAi-1, Chs3bRNAi-3 or Chs3bRNAi-5) in transgenic wheat plants profoundly restricted the growth of pathogenic mycelia
FGRAMPH1_01G07327	PHI:4660	yes	no	Fusarium graminearum	5035	Triticum aestivum (related: bread wheat)	Annong8455	floret	reduced virulence	Fusarium head blight	no data found	no data found	no data found	no data found	no data found	no data found	no data found	defective	no data found	N/A	Altered gene expression / gene regulation: silencing	25735638	Also the presence of each of the three specific short interfering RNAs (Chs3bRNAi-1, Chs3bRNAi-3 or Chs3bRNAi-5) in transgenic wheat plants profoundly restricted the growth of pathogenic mycelia
FGRAMPH1_01G07327	PHI:4660	yes	no	Fusarium graminearum	5035	Triticum aestivum (related: bread wheat)	Annong8455	floret	reduced virulence	Fusarium head blight	no data found	no data found	no data found	no data found	no data found	no data found	no data found	defective	no data found	N/A	Altered gene expression / gene regulation: silencing	25735638	Also the presence of each of the three specific short interfering RNAs (Chs3bRNAi-1, Chs3bRNAi-3 or Chs3bRNAi-5) in transgenic wheat plants profoundly restricted the growth of pathogenic mycelia
FGRAMPH1_01G07327	PHI:4660	yes	no	Fusarium graminearum	5035	Triticum aestivum (related: bread wheat)	Annong8455	floret	reduced virulence	Fusarium head blight	no data found	no data found	no data found	no data found	no data found	no data found	no data found	defective	no data found	N/A	Altered gene expression / gene regulation: silencing	25735638	Also the presence of each of the three specific short interfering RNAs (Chs3bRNAi-1, Chs3bRNAi-3 or Chs3bRNAi-5) in transgenic wheat plants profoundly restricted the growth of pathogenic mycelia
FGRAMPH1_01G07327	PHI:4660	yes	no	Fusarium graminearum	5035	Triticum aestivum (related: bread wheat)	Sumai3	seedling	reduced virulence	Fusarium head blight	no data found	no data found	no data found	no data found	no data found	no data found	no data found	defective	no data found	N/A	Altered gene expression / gene regulation: silencing	25735638	Also the presence of each of the three specific short interfering RNAs (Chs3bRNAi-1, Chs3bRNAi-3 or Chs3bRNAi-5) in transgenic wheat plants profoundly restricted the growth of pathogenic mycelia
FGRAMPH1_01G07327	PHI:4660	yes	no	Fusarium graminearum	5035	Triticum aestivum (related: bread wheat)	Sumai3	seedling	reduced virulence	Fusarium head blight	no data found	no data found	no data found	no data found	no data found	no data found	no data found	defective	no data found	N/A	Altered gene expression / gene regulation: silencing	25735638	Also the presence of each of the three specific short interfering RNAs (Chs3bRNAi-1, Chs3bRNAi-3 or Chs3bRNAi-5) in transgenic wheat plants profoundly restricted the growth of pathogenic mycelia
FGRAMPH1_01G07327	PHI:4660	yes	no	Fusarium graminearum	5035	Triticum aestivum (related: bread wheat)	Sumai3	seedling	reduced virulence	Fusarium head blight	no data found	no data found	no data found	no data found	no data found	no data found	no data found	defective	no data found	N/A	Altered gene expression / gene regulation: silencing	25735638	Also the presence of each of the three specific short interfering RNAs (Chs3bRNAi-1, Chs3bRNAi-3 or Chs3bRNAi-5) in transgenic wheat plants profoundly restricted the growth of pathogenic mycelia
FGRAMPH1_01G07327	PHI:4660	yes	no	Fusarium graminearum	5035	Triticum aestivum (related: bread wheat)	Annong8455	seedling	reduced virulence	Fusarium head blight	no data found	no data found	no data found	no data found	no data found	no data found	no data found	defective	no data found	N/A	Altered gene expression / gene regulation: silencing	25735638	Also the presence of each of the three specific short interfering RNAs (Chs3bRNAi-1, Chs3bRNAi-3 or Chs3bRNAi-5) in transgenic wheat plants profoundly restricted the growth of pathogenic mycelia
FGRAMPH1_01G07327	PHI:4660	yes	no	Fusarium graminearum	5035	Triticum aestivum (related: bread wheat)	Annong8455	seedling	reduced virulence	Fusarium head blight	no data found	no data found	no data found	no data found	no data found	no data found	no data found	defective	no data found	N/A	Altered gene expression / gene regulation: silencing	25735638	Also the presence of each of the three specific short interfering RNAs (Chs3bRNAi-1, Chs3bRNAi-3 or Chs3bRNAi-5) in transgenic wheat plants profoundly restricted the growth of pathogenic mycelia
FGRAMPH1_01G07327	PHI:4660	yes	no	Fusarium graminearum	5035	Triticum aestivum (related: bread wheat)	Annong8455	seedling	reduced virulence	Fusarium head blight	no data found	no data found	no data found	no data found	no data found	no data found	no data found	defective	no data found	N/A	Altered gene expression / gene regulation: silencing	25735638	Also the presence of each of the three specific short interfering RNAs (Chs3bRNAi-1, Chs3bRNAi-3 or Chs3bRNAi-5) in transgenic wheat plants profoundly restricted the growth of pathogenic mycelia
FGRAMPH1_01G07327	PHI:4660	yes	no	Fusarium graminearum	5035	Lethal pathogen phenotype	Lethal pathogen phenotype	no data found	lethal	Fusarium head blight	no data found	no data found	no data found	no data found	no data found	no data found	no data found	no data found	no data found	N/A	Gene deletion: full	25735638	N/A
FGRAMPH1_01G07915	PHI:1418	yes	no	Fusarium graminearum	GZ3639	Triticum (related: wheat)	N/A	no data found	lethal	Fusarium ear blight	no data found	no data found	no data found	no data found	no data found	no data found	no data found	no data found	no data found	N/A	Gene deletion	22028654	N/A
FGRAMPH1_01G08153	PHI:1766	yes	no	Fusarium graminearum	GZ3639	Triticum (related: wheat)	N/A	no data found	lethal	Fusarium ear blight	no data found	no data found	no data found	no data found	no data found	no data found	no data found	no data found	no data found	N/A	Gene deletion	22028654	N/A
FGRAMPH1_01G08281	PHI:1421	yes	no	Fusarium graminearum	GZ3639	Triticum (related: wheat)	N/A	no data found	lethal	Fusarium ear blight	no data found	no data found	no data found	no data found	no data found	no data found	no data found	no data found	no data found	N/A	Gene deletion	22028654	N/A
FGRAMPH1_01G09029	PHI:1814	yes	no	Fusarium graminearum	GZ3639	Triticum (related: wheat)	N/A	no data found	lethal	Fusarium ear blight	no data found	no data found	no data found	no data found	no data found	no data found	no data found	no data found	no data found	N/A	Gene deletion	22028654	N/A
FGRAMPH1_01G09259	PHI:1527	yes	no	Fusarium graminearum	GZ3639	Triticum (related: wheat)	N/A	no data found	lethal	Fusarium ear blight	no data found	no data found	no data found	no data found	no data found	no data found	no data found	no data found	no data found	N/A	Gene deletion	22028654	N/A
FGRAMPH1_01G09815	PHI:1790	yes	no	Fusarium graminearum	GZ3639	Triticum (related: wheat)	N/A	no data found	lethal	Fusarium ear blight	no data found	no data found	no data found	no data found	no data found	no data found	no data found	no data found	no data found	N/A	Gene deletion	22028654	N/A
FGRAMPH1_01G10041	PHI:4941	yes	yes	Fusarium graminearum	PH-1	Triticum aestivum (related: bread wheat)	Norm	spikelet	lethal	Fusarium head blight	no data found	no data found	no data found	no data found	no data found	wild type	no data found	wild type	no data found	N/A	Gene mutation	26083253	The cdc2A and cdc2B mutants also were normal in response to oxidative, hyperosmotic, cell wall, and membrane stresses.
FGRAMPH1_01G10185	PHI:5755	yes	no	Fusarium graminearum	PH-1	Triticum aestivum (related: bread wheat)	N/A	flower	lethal	Fusarium head blight	no data found	no data found	no data found	no data found	no data found	no data found	no data found	no data found	no data found	N/A	Gene deletion: full	25758923	N/A
FGRAMPH1_01G10493	PHI:1590	yes	no	Fusarium graminearum	GZ3639	Triticum (related: wheat)	N/A	no data found	lethal	Fusarium ear blight	no data found	no data found	no data found	no data found	no data found	no data found	no data found	no data found	no data found	N/A	Gene deletion	22028654	N/A
FGRAMPH1_01G10979	PHI:1406	yes	no	Fusarium graminearum	GZ3639	Triticum (related: wheat)	N/A	no data found	lethal	Fusarium ear blight	no data found	no data found	no data found	no data found	no data found	no data found	no data found	no data found	no data found	N/A	Gene deletion	22028654	N/A
FGRAMPH1_01G11167	PHI:1407	yes	no	Fusarium graminearum	GZ3639	Triticum (related: wheat)	N/A	no data found	lethal	Fusarium ear blight	no data found	no data found	no data found	no data found	no data found	no data found	no data found	no data found	no data found	N/A	Gene deletion	22028654	N/A
FGRAMPH1_01G14347	PHI:1221	yes	no	Fusarium graminearum	PH-1	Triticum (related: wheat)	Norm; Xiaoyan 52	spike	lethal	Fusarium ear blight	no data found	no data found	no data found	no data found	no data found	no data found	wild type	wild type	wild type	N/A	Gene deletion: full	22216007	N/A
FGRAMPH1_01G14519	PHI:8913	yes	no	Fusarium graminearum	PH-1	Triticum aestivum (related: bread wheat)	N/A	inflorescence	lethal	Fusarium head blight	no data found	no data found	no data found	no data found	no data found	no data found	no data found	no data found	no data found	N/A	Gene deletion: full	30809208	ESCRT deletion mutants displayed severe defects in growth, deoxynivalenol (DON) production, virulence, sexual and asexual reproduction.
FGRAMPH1_01G14769	PHI:1683	yes	no	Fusarium graminearum	GZ3639	Triticum (related: wheat)	N/A	no data found	lethal	Fusarium ear blight	no data found	no data found	no data found	no data found	no data found	no data found	no data found	no data found	no data found	N/A	Gene deletion	22028654	N/A
FGRAMPH1_01G14849	PHI:1637	yes	no	Fusarium graminearum	GZ3639	Triticum (related: wheat)	N/A	no data found	lethal	Fusarium ear blight	no data found	no data found	no data found	no data found	no data found	no data found	no data found	no data found	no data found	N/A	Gene deletion	22028654	N/A
FGRAMPH1_01G16119	PHI:1747	yes	no	Fusarium graminearum	GZ3639	Triticum (related: wheat)	N/A	no data found	lethal	Fusarium ear blight	no data found	no data found	no data found	no data found	no data found	no data found	no data found	no data found	no data found	N/A	Gene deletion	22028654	N/A
FGRAMPH1_01G16349	PHI:1978	yes	no	Fusarium graminearum	GZ3639	Triticum (related: wheat)	N/A	no data found	lethal	Fusarium ear blight	no data found	no data found	no data found	no data found	no data found	no data found	no data found	no data found	no data found	N/A	Gene deletion	22028654	N/A
FGRAMPH1_01G16511	PHI:1976	yes	no	Fusarium graminearum	GZ3639	Triticum (related: wheat)	N/A	no data found	lethal	Fusarium ear blight	no data found	no data found	no data found	no data found	no data found	no data found	no data found	no data found	no data found	N/A	Gene deletion	22028654	N/A
FGRAMPH1_01G17489	PHI:1516	yes	no	Fusarium graminearum	GZ3639	Triticum (related: wheat)	N/A	no data found	lethal	Fusarium ear blight	no data found	no data found	no data found	no data found	no data found	no data found	no data found	no data found	no data found	N/A	Gene deletion	22028654	N/A
FGRAMPH1_01G17579	PHI:1222	yes	no	Fusarium graminearum	PH-1	Triticum (related: wheat)	Norm; Xiaoyan 53	spike	lethal	Fusarium ear blight	no data found	no data found	no data found	no data found	no data found	no data found	wild type	wild type	wild type	N/A	Gene deletion: full	22216007	N/A
FGRAMPH1_01G17801	PHI:1223	yes	no	Fusarium graminearum	PH-1	Triticum (related: wheat)	Norm; Xiaoyan 54	spike	lethal	Fusarium ear blight	no data found	no data found	no data found	no data found	no data found	no data found	wild type	wild type	wild type	N/A	Gene deletion: full	22216007	N/A
FGRAMPH1_01G18101	PHI:1546	yes	no	Fusarium graminearum	GZ3639	Triticum (related: wheat)	N/A	no data found	lethal	Fusarium ear blight	no data found	no data found	no data found	no data found	no data found	no data found	no data found	no data found	no data found	N/A	Gene deletion	22028654	N/A
FGRAMPH1_01G18221	PHI:1309	yes	no	Fusarium graminearum	GZ3639	Triticum (related: wheat)	N/A	no data found	lethal	Fusarium ear blight	no data found	no data found	no data found	no data found	no data found	no data found	no data found	no data found	no data found	N/A	Gene deletion	22028654	N/A
FGRAMPH1_01G18735	PHI:1225	yes	no	Fusarium graminearum	PH-1	Triticum (related: wheat)	Norm; Xiaoyan 56	spike	lethal	Fusarium ear blight	no data found	no data found	no data found	no data found	no data found	no data found	wild type	wild type	wild type	N/A	Gene deletion: full	22216007	N/A
FGRAMPH1_01G18903	PHI:1226	yes	no	Fusarium graminearum	PH-1	Triticum (related: wheat)	Norm; Xiaoyan 57	spike	lethal	Fusarium ear blight	no data found	no data found	no data found	no data found	no data found	no data found	wild type	wild type	wild type	N/A	Gene deletion: full	22216007	N/A
FGRAMPH1_01G19463	PHI:1227	yes	no	Fusarium graminearum	PH-1	Triticum (related: wheat)	Norm; Xiaoyan 58	spike	lethal	Fusarium ear blight	no data found	no data found	no data found	no data found	no data found	no data found	wild type	wild type	wild type	N/A	Gene deletion: full	22216007	homolog of ScVPS15
FGRAMPH1_01G19535	PHI:1517	yes	no	Fusarium graminearum	GZ3639	Triticum (related: wheat)	N/A	no data found	lethal	Fusarium ear blight	no data found	no data found	no data found	no data found	no data found	no data found	no data found	no data found	no data found	N/A	Gene deletion	22028654	N/A
FGRAMPH1_01G20307	PHI:1238	yes	no	Fusarium graminearum	PH-1	Triticum (related: wheat)	Norm; Xiaoyan 69	spike	lethal	Fusarium ear blight	no data found	no data found	no data found	no data found	no data found	no data found	wild type	wild type	wild type	N/A	Gene deletion: full	22216007	N/A
FGRAMPH1_01G20403	PHI:1498	yes	no	Fusarium graminearum	GZ3639	Triticum (related: wheat)	N/A	no data found	lethal	Fusarium ear blight	no data found	no data found	no data found	no data found	no data found	no data found	no data found	no data found	no data found	N/A	Gene deletion	22028654	N/A
FGRAMPH1_01G20581	PHI:8914	yes	no	Fusarium graminearum	PH-1	Triticum aestivum (related: bread wheat)	N/A	inflorescence	lethal	Fusarium head blight	no data found	no data found	no data found	no data found	no data found	no data found	no data found	no data found	no data found	N/A	Gene deletion: full	30809208	ESCRT deletion mutants displayed severe defects in growth, deoxynivalenol (DON) production, virulence, sexual and asexual reproduction.
FGRAMPH1_01G22455	PHI:1228	yes	no	Fusarium graminearum	PH-1	Triticum (related: wheat)	Norm; Xiaoyan 59	spike	lethal	Fusarium ear blight	no data found	no data found	no data found	no data found	no data found	no data found	wild type	wild type	wild type	N/A	Gene deletion: full	22216007	N/A
FGRAMPH1_01G23607	PHI:1230	yes	no	Fusarium graminearum	PH-1	Triticum (related: wheat)	Norm; Xiaoyan 61	spike	lethal	Fusarium ear blight	no data found	no data found	no data found	no data found	no data found	no data found	wild type	wild type	wild type	N/A	Gene deletion: full	22216007	N/A
FGRAMPH1_01G24247	PHI:1491	yes	no	Fusarium graminearum	GZ3639	Triticum (related: wheat)	N/A	no data found	lethal	Fusarium ear blight	no data found	no data found	no data found	no data found	no data found	no data found	no data found	no data found	no data found	N/A	Gene deletion	22028654	N/A
FGRAMPH1_01G24385	PHI:1588	yes	no	Fusarium graminearum	GZ3639	Triticum (related: wheat)	N/A	no data found	lethal	Fusarium ear blight	no data found	no data found	no data found	no data found	no data found	no data found	no data found	no data found	no data found	N/A	Gene deletion	22028654	N/A
FGRAMPH1_01G24473	PHI:5746	yes	no	Fusarium graminearum	PH-1	Triticum aestivum (related: bread wheat)	N/A	flower	lethal	Fusarium head blight	no data found	no data found	no data found	no data found	no data found	no data found	no data found	no data found	no data found	N/A	Gene deletion: full	25758923	N/A
FGRAMPH1_01G24753	PHI:1231	yes	no	Fusarium graminearum	PH-1	Triticum (related: wheat)	Norm; Xiaoyan 62	spike	lethal	Fusarium ear blight	no data found	no data found	no data found	no data found	no data found	no data found	wild type	wild type	wild type	N/A	Gene deletion: full	22216007	N/A
FGRAMPH1_01G24783	PHI:1232	yes	no	Fusarium graminearum	PH-1	Triticum (related: wheat)	Norm; Xiaoyan 63	spike	lethal	Fusarium ear blight	no data found	no data found	no data found	no data found	no data found	no data found	wild type	wild type	wild type	N/A	Gene deletion: full	22216007	N/A
FGRAMPH1_01G24969	PHI:1389	yes	no	Fusarium graminearum	GZ3639	Triticum (related: wheat)	N/A	no data found	lethal	Fusarium ear blight	no data found	no data found	no data found	no data found	no data found	no data found	no data found	no data found	no data found	N/A	Gene deletion	22028654	N/A
FGRAMPH1_01G25821	PHI:5752	yes	no	Fusarium graminearum	PH-1	Triticum aestivum (related: bread wheat)	N/A	flower	lethal	Fusarium head blight	no data found	no data found	no data found	no data found	no data found	no data found	no data found	no data found	no data found	N/A	Gene deletion: full	25758923	N/A
FGRAMPH1_01G25825	PHI:1233	yes	no	Fusarium graminearum	PH-1	Triticum (related: wheat)	Norm; Xiaoyan 64	spike	lethal	Fusarium ear blight	no data found	no data found	no data found	no data found	no data found	no data found	wild type	wild type	wild type	N/A	Gene deletion: full	22216007	N/A
FGRAMPH1_01G25993	PHI:1807	yes	no	Fusarium graminearum	GZ3639	Triticum (related: wheat)	N/A	no data found	lethal	Fusarium ear blight	no data found	no data found	no data found	no data found	no data found	no data found	no data found	no data found	no data found	N/A	Gene deletion	22028654	N/A
FGRAMPH1_01G26211	PHI:5762	yes	no	Fusarium graminearum	PH-1	Triticum aestivum (related: bread wheat)	N/A	flower	lethal	Fusarium head blight	no data found	no data found	no data found	no data found	no data found	no data found	no data found	no data found	no data found	N/A	Gene deletion: full	25758923	N/A
FGRAMPH1_01G26635	PHI:1411	yes	no	Fusarium graminearum	GZ3639	Triticum (related: wheat)	N/A	no data found	lethal	Fusarium ear blight	no data found	no data found	no data found	no data found	no data found	no data found	no data found	no data found	no data found	N/A	Gene deletion	22028654	N/A
FGRAMPH1_01G27169	PHI:1236	yes	no	Fusarium graminearum	PH-1	Triticum (related: wheat)	Norm; Xiaoyan 67	spike	lethal	Fusarium ear blight	no data found	no data found	no data found	no data found	no data found	no data found	wild type	wild type	wild type	N/A	Gene deletion: full	22216007	N/A
FGRAMPH1_01G27271	PHI:5758	yes	no	Fusarium graminearum	PH-1	Triticum aestivum (related: bread wheat)	N/A	flower	lethal	Fusarium head blight	no data found	no data found	no data found	no data found	no data found	no data found	no data found	no data found	no data found	N/A	Gene deletion: full	25758923	N/A
FGRAMPH1_01G27691	PHI:1006	Yes	no	Fusarium graminearum	PH-1	Triticum (related: wheat)	N/A	no data found	reduced virulence	Fusarium ear blight	no data found	no data found	no data found	no data found	no data found	no data found	no data found	no data found	no data found	N/A	Gene deletion; gene complementation	16377218	Partial gene deletion
FGRAMPH1_01G28259	PHI:1522	yes	no	Fusarium graminearum	GZ3639	Triticum (related: wheat)	N/A	no data found	lethal	Fusarium ear blight	no data found	no data found	no data found	no data found	no data found	no data found	no data found	no data found	no data found	N/A	Gene deletion	22028654	N/A
FGRAMPH1_01G28281	PHI:1521	yes	no	Fusarium graminearum	GZ3639	Triticum (related: wheat)	N/A	no data found	lethal	Fusarium ear blight	no data found	no data found	no data found	no data found	no data found	no data found	no data found	no data found	no data found	N/A	Gene deletion	22028654	N/A
