# Supplementary material for: Histone H3K27 Methylation Perturbs Transcriptional Robustness and Underpins Dispensability of Highly Conserved Genes in Fungi
Source: Mol Biol Evol. 2021 Nov 9;39(1):msab323. doi: 10.1093/molbev/msab323 (PMC8789075; doi:10.1093/molbev/msab323)
Supplement: msab323_Supplementary_Data [file msab323_supplementary_data.zip › Supplementary_Table_S3.txt]

#Orthology analysis within the Fusarium genus.
Orthogroup	FacuR	FasiR	FasiR2	Faus151	Faus154	FaveR	FbooR	FbulR	Fcor153	FculR	FequiR	FfujR	FgerR	FgramR	FlangR	FlouR	FmangR	Fmer152	FmerR	FoxyR	FpoaeR	FproR	FpsgR	FsamR	FsolR	FverR
OG0000000	FacuR|gene11346, FacuR|gene12438, FacuR|gene13252, FacuR|gene1757, FacuR|gene1855, FacuR|gene2763, FacuR|gene3902, FacuR|gene5317, FacuR|gene6106, FacuR|gene6234, FacuR|gene6546, FacuR|gene6547, FacuR|gene7263, FacuR|gene735, FacuR|gene8130, FacuR|gene8283, FacuR|gene8401, FacuR|gene9076	FasiR|gene1162, FasiR|gene161, FasiR|gene1756, FasiR|gene179, FasiR|gene2485, FasiR|gene7412, FasiR|gene7413, FasiR|gene7591, FasiR|gene8552	FasiR2|gene2818, FasiR2|gene3102, FasiR2|gene4428, FasiR2|gene7573, FasiR2|gene8700	Faus151|gene10514, Faus151|gene11722, Faus151|gene11908, Faus151|gene11950, Faus151|gene11951, Faus151|gene4842, Faus151|gene7928, Faus151|gene9684	Faus154|gene10697, Faus154|gene3699, Faus154|gene6075	FaveR|KIL83583.1, FaveR|KIL83944.1, FaveR|KIL84072.1, FaveR|KIL84606.1, FaveR|KIL85133.1, FaveR|KIL86086.1, FaveR|KIL86192.1, FaveR|KIL86240.1, FaveR|KIL86445.1, FaveR|KIL88433.1, FaveR|KIL92993.1, FaveR|KIL93604.1, FaveR|KIL95675.1	FbooR|gene11203, FbooR|gene11401, FbooR|gene11433, FbooR|gene8776	FbulR|gene10867, FbulR|gene11257, FbulR|gene1280, FbulR|gene1351, FbulR|gene13918, FbulR|gene2183, FbulR|gene2836, FbulR|gene3695, FbulR|gene3813, FbulR|gene3814, FbulR|gene556, FbulR|gene5903, FbulR|gene6509, FbulR|gene7957, FbulR|gene8640, FbulR|gene8901	Fcor153|gene11930, Fcor153|gene11958, Fcor153|gene3365, Fcor153|gene5584, Fcor153|gene5601, Fcor153|gene8178	FculR|FCUL_06656.1, FculR|FCUL_06671.1, FculR|FCUL_12209.1, FculR|FCUL_12216.1, FculR|FCUL_12271.1, FculR|FCUL_12291.1, FculR|FCUL_12465.1	FequiR|gene1094, FequiR|gene12098, FequiR|gene2834, FequiR|gene4363, FequiR|gene7844, FequiR|gene9696	FfujR|FFUJ_00055, FfujR|FFUJ_02253, FfujR|FFUJ_02313, FfujR|FFUJ_05480, FfujR|FFUJ_06510, FfujR|FFUJ_08928, FfujR|FFUJ_11150, FfujR|FFUJ_12901	FgerR|gene11055, FgerR|gene11244, FgerR|gene11338, FgerR|gene11368, FgerR|gene11625, FgerR|gene11627, FgerR|gene8243	FgramR|FGRAMPH1_01G00011, FgramR|FGRAMPH1_01G08443, FgramR|FGRAMPH1_01G09245, FgramR|FGRAMPH1_01G15515, FgramR|FGRAMPH1_01G22029	FlangR|FLAG1_08291, FlangR|FLAG1_09784, FlangR|FLAG1_09887, FlangR|FLAG1_09900, FlangR|FLAG1_09906, FlangR|FLAG1_10456, FlangR|FLAG1_11136, FlangR|FLAG1_11851, FlangR|FLAG1_11904	FlouR|gene10953, FlouR|gene11277, FlouR|gene11484, FlouR|gene11601, FlouR|gene7279, FlouR|gene7623	FmangR|FMAN_00063, FmangR|FMAN_02018, FmangR|FMAN_03880, FmangR|FMAN_06785, FmangR|FMAN_07342, FmangR|FMAN_07351, FmangR|FMAN_08175, FmangR|FMAN_08278, FmangR|FMAN_08502, FmangR|FMAN_10037, FmangR|FMAN_12027, FmangR|FMAN_12216, FmangR|FMAN_14039, FmangR|FMAN_15242, FmangR|FMAN_15357	Fmer152|gene10597, Fmer152|gene1511, Fmer152|gene3478, Fmer152|gene3479, Fmer152|gene5908, Fmer152|gene7604, Fmer152|gene9335	FmerR|gene2473, FmerR|gene4036, FmerR|gene5586, FmerR|gene8758, FmerR|gene8943	XP_018242712.1, XP_018244643.1, XP_018248625.1, XP_018248761.1, XP_018252061.1, XP_018252171.1, XP_018253432.1, XP_018253984.1, XP_018254014.1, XP_018254015.1, XP_018254024.1, XP_018254165.1, XP_018254444.1, XP_018254445.1, XP_018254448.1, XP_018254449.1, XP_018254894.1, XP_018254895.1, XP_018254966.1, XP_018255325.1, XP_018256143.1, XP_018257082.1, XP_018257896.1, XP_018258107.1	FpoaeR|FPOA_00270, FpoaeR|FPOA_03548, FpoaeR|FPOA_03826, FpoaeR|FPOA_06389, FpoaeR|FPOA_06390, FpoaeR|FPOA_06391, FpoaeR|FPOA_06411, FpoaeR|FPOA_07021, FpoaeR|FPOA_14024	FproR|FPRN_02017, FproR|FPRN_03770, FproR|FPRN_03815, FproR|FPRN_03873, FproR|FPRN_06955, FproR|FPRN_08648, FproR|FPRN_09648, FproR|FPRN_10066, FproR|FPRN_11993, FproR|FPRN_12212, FproR|FPRN_12944, FproR|FPRN_14060, FproR|FPRN_15119	FpsgR|FPSE_03722, FpsgR|FPSE_03740	FsamR|gene12223, FsamR|gene3177, FsamR|gene3412, FsamR|gene5279, FsamR|gene5564, FsamR|gene8266, FsamR|gene9873	FsolR|NechaG11175, FsolR|NechaG16735, FsolR|NechaG20595, FsolR|NechaG42513, FsolR|NechaG48126, FsolR|NechaG48275, FsolR|NechaG52483, FsolR|NechaG53987, FsolR|NechaG55600, FsolR|NechaG56707, FsolR|NechaG67685, FsolR|NechaG72796, FsolR|NechaG74034, FsolR|NechaG8504, FsolR|NechaG85502, FsolR|NechaG85540, FsolR|NechaG87616, FsolR|NechaG9735	FverR|FVEG_03428T0, FverR|FVEG_03429T0, FverR|FVEG_08346T0, FverR|FVEG_09329T0, FverR|FVEG_09390T0, FverR|FVEG_09888T0, FverR|FVEG_10074T0, FverR|FVEG_10180T0, FverR|FVEG_13735T0
OG0000001	FacuR|gene13149, FacuR|gene6286, FacuR|gene9350	FasiR|gene11684, FasiR|gene11790, FasiR|gene1193, FasiR|gene1917, FasiR|gene2561, FasiR|gene5497, FasiR|gene6368, FasiR|gene7923	FasiR2|gene10658, FasiR2|gene2670, FasiR2|gene3490, FasiR2|gene4607, FasiR2|gene477, FasiR2|gene5257, FasiR2|gene5591, FasiR2|gene7552	Faus151|gene10110, Faus151|gene10905, Faus151|gene11200, Faus151|gene4379, Faus151|gene4849, Faus151|gene6319, Faus151|gene8036, Faus151|gene8180, Faus151|gene9610	Faus154|gene11603, Faus154|gene11891, Faus154|gene3706, Faus154|gene654, Faus154|gene6612, Faus154|gene6995, Faus154|gene723, Faus154|gene7815, Faus154|gene7991, Faus154|gene9063	FaveR|KIL85351.1, FaveR|KIL87803.1, FaveR|KIL87872.1, FaveR|KIL92418.1, FaveR|KIL93026.1, FaveR|KIL93734.1, FaveR|KIL94080.1	FbooR|gene10426, FbooR|gene10660, FbooR|gene10671, FbooR|gene11481, FbooR|gene7186, FbooR|gene9965	FbulR|gene12496, FbulR|gene12677, FbulR|gene12829, FbulR|gene14381, FbulR|gene209, FbulR|gene4605, FbulR|gene4616, FbulR|gene6006, FbulR|gene7011, FbulR|gene743, FbulR|gene8672, FbulR|gene9130, FbulR|gene9215	Fcor153|gene11910, Fcor153|gene11951, Fcor153|gene2860, Fcor153|gene3150, Fcor153|gene4643, Fcor153|gene4644, Fcor153|gene7460, Fcor153|gene9544	FculR|FCUL_03713.1, FculR|FCUL_10906.1, FculR|FCUL_11947.1	FequiR|gene1130, FequiR|gene11433, FequiR|gene11443, FequiR|gene12422, FequiR|gene1251, FequiR|gene390, FequiR|gene4202, FequiR|gene5617, FequiR|gene5929, FequiR|gene639, FequiR|gene794, FequiR|gene820, FequiR|gene8899, FequiR|gene8954, FequiR|gene9314	FfujR|FFUJ_00158, FfujR|FFUJ_02322, FfujR|FFUJ_03604, FfujR|FFUJ_03938, FfujR|FFUJ_05405, FfujR|FFUJ_05406, FfujR|FFUJ_06823, FfujR|FFUJ_10856, FfujR|FFUJ_11050, FfujR|FFUJ_11597, FfujR|FFUJ_11901, FfujR|FFUJ_14083, FfujR|FFUJ_14165, FfujR|FFUJ_14645	FgerR|gene10148, FgerR|gene10302, FgerR|gene10388, FgerR|gene11632, FgerR|gene4757, FgerR|gene9555	FgramR|FGRAMPH1_01G00299, FgramR|FGRAMPH1_01G04187, FgramR|FGRAMPH1_01G08617, FgramR|FGRAMPH1_01G13919, FgramR|FGRAMPH1_01G16591, FgramR|FGRAMPH1_01G25593, FgramR|FGRAMPH1_01G25595	FlangR|FLAG1_09886, FlangR|FLAG1_11118	FlouR|gene10735, FlouR|gene10763, FlouR|gene11175, FlouR|gene7602, FlouR|gene7998, FlouR|gene9748	FmangR|FMAN_01931, FmangR|FMAN_02229, FmangR|FMAN_03424, FmangR|FMAN_05101, FmangR|FMAN_06288, FmangR|FMAN_06977, FmangR|FMAN_09904, FmangR|FMAN_10920, FmangR|FMAN_13736, FmangR|FMAN_13948, FmangR|FMAN_14276, FmangR|FMAN_14743, FmangR|FMAN_15045, FmangR|FMAN_16172	Fmer152|gene10437, Fmer152|gene11642, Fmer152|gene1594, Fmer152|gene2044, Fmer152|gene3973, Fmer152|gene5745, Fmer152|gene6150, Fmer152|gene8064	FmerR|gene10042, FmerR|gene10152, FmerR|gene2115, FmerR|gene244, FmerR|gene2466, FmerR|gene8623, FmerR|gene9234, FmerR|gene949	XP_018236433.1, XP_018238334.1, XP_018239442.1, XP_018239663.1, XP_018239859.1, XP_018241273.1, XP_018242393.1, XP_018242784.1, XP_018244194.1, XP_018244270.1, XP_018244329.1, XP_018244387.1, XP_018244710.1, XP_018245942.1, XP_018247341.1, XP_018247576.1, XP_018250241.1, XP_018250502.1, XP_018250668.1, XP_018252184.1, XP_018254631.1, XP_018255184.1, XP_018255333.1, XP_018255613.1, XP_018255853.1,…		FproR|FPRN_01925, FproR|FPRN_03439, FproR|FPRN_03883, FproR|FPRN_06418, FproR|FPRN_07300, FproR|FPRN_08573, FproR|FPRN_10955, FproR|FPRN_13764, FproR|FPRN_13956, FproR|FPRN_14517, FproR|FPRN_14824, FproR|FPRN_15102	FpsgR|FPSE_00673, FpsgR|FPSE_04381, FpsgR|FPSE_06608, FpsgR|FPSE_07352, FpsgR|FPSE_11436	FsamR|gene10078, FsamR|gene10628, FsamR|gene11846, FsamR|gene11948, FsamR|gene4054, FsamR|gene4839, FsamR|gene5907, FsamR|gene9535, FsamR|gene9929	FsolR|NechaG44795, FsolR|NechaG593, FsolR|NechaG81606, FsolR|NechaG85054, FsolR|NechaG87858, FsolR|NechaG87993, FsolR|NechaG95040, FsolR|NechaG98227	FverR|FVEG_00111T0, FverR|FVEG_03322T0, FverR|FVEG_11975T0, FverR|FVEG_12656T0
OG0000002	FacuR|gene13003, FacuR|gene2456, FacuR|gene3776, FacuR|gene4550, FacuR|gene6384, FacuR|gene8742, FacuR|gene8743, FacuR|gene9322, FacuR|gene9857	FasiR|gene11503, FasiR|gene1808, FasiR|gene5455, FasiR|gene7782	FasiR2|gene11668, FasiR2|gene3460, FasiR2|gene5162, FasiR2|gene5550	Faus151|gene10252, Faus151|gene7997, Faus151|gene8570, Faus151|gene8936	Faus154|gene5620, Faus154|gene684, Faus154|gene7301, Faus154|gene7737	FaveR|KIL85911.1, FaveR|KIL86599.1, FaveR|KIL88669.1, FaveR|KIL94019.1	FbooR|gene5068, FbooR|gene5582, FbooR|gene7233, FbooR|gene8886, FbooR|gene8987	FbulR|gene11322, FbulR|gene11959, FbulR|gene12850, FbulR|gene13300, FbulR|gene1341, FbulR|gene13966, FbulR|gene3456, FbulR|gene3458, FbulR|gene3677, FbulR|gene3973, FbulR|gene590, FbulR|gene6885, FbulR|gene784	Fcor153|gene4736, Fcor153|gene4814, Fcor153|gene7653, Fcor153|gene9503	FculR|FCUL_01710.1, FculR|FCUL_05944.1, FculR|FCUL_08013.1, FculR|FCUL_10760.1, FculR|FCUL_10834.1	FequiR|gene5027, FequiR|gene714, FequiR|gene7556, FequiR|gene9078	FfujR|FFUJ_01830, FfujR|FFUJ_02285, FfujR|FFUJ_03877, FfujR|FFUJ_08095, FfujR|FFUJ_08877, FfujR|FFUJ_09424, FfujR|FFUJ_10478, FfujR|FFUJ_11477, FfujR|FFUJ_12483, FfujR|FFUJ_12485, FfujR|FFUJ_12789, FfujR|FFUJ_14840	FgerR|gene10780, FgerR|gene2068, FgerR|gene6054, FgerR|gene8790	FgramR|FGRAMPH1_01G03935, FgramR|FGRAMPH1_01G13821, FgramR|FGRAMPH1_01G25235, FgramR|FGRAMPH1_01G25409	FlangR|FLAG1_02236, FlangR|FLAG1_06880, FlangR|FLAG1_07003, FlangR|FLAG1_07638, FlangR|FLAG1_09230, FlangR|FLAG1_11378, FlangR|FLAG1_11420, FlangR|FLAG1_12023	FlouR|gene5449, FlouR|gene7263, FlouR|gene8834, FlouR|gene8971	FmangR|FMAN_00279, FmangR|FMAN_03468, FmangR|FMAN_06486, FmangR|FMAN_08323, FmangR|FMAN_10087, FmangR|FMAN_10860, FmangR|FMAN_11644, FmangR|FMAN_11646, FmangR|FMAN_11929, FmangR|FMAN_12204, FmangR|FMAN_12836, FmangR|FMAN_13349, FmangR|FMAN_14193, FmangR|FMAN_14618, FmangR|FMAN_15406	Fmer152|gene10195, Fmer152|gene11380, Fmer152|gene6110, Fmer152|gene6235	FmerR|gene11262, FmerR|gene1851, FmerR|gene2351, FmerR|gene909	XP_018241224.1, XP_018241225.1, XP_018241226.1, XP_018241227.1, XP_018248695.1, XP_018249088.1, XP_018249089.1, XP_018249090.1, XP_018249091.1, XP_018249092.1, XP_018249990.1, XP_018251610.1, XP_018251611.1, XP_018252584.1, XP_018252585.1, XP_018252586.1, XP_018252587.1, XP_018252712.1, XP_018252713.1, XP_018252715.1, XP_018254020.1, XP_018257640.1, XP_018257641.1	FpoaeR|FPOA_01656, FpoaeR|FPOA_05681, FpoaeR|FPOA_07019, FpoaeR|FPOA_10587, FpoaeR|FPOA_10707, FpoaeR|FPOA_12162	FproR|FPRN_00272, FproR|FPRN_03481, FproR|FPRN_03848, FproR|FPRN_06620, FproR|FPRN_08561, FproR|FPRN_10122, FproR|FPRN_11602, FproR|FPRN_11604, FproR|FPRN_11891, FproR|FPRN_12840, FproR|FPRN_13381, FproR|FPRN_14398	FpsgR|FPSE_06648, FpsgR|FPSE_07069, FpsgR|FPSE_09993	FsamR|gene11398, FsamR|gene1850, FsamR|gene1890, FsamR|gene2138, FsamR|gene8267, FsamR|gene8366, FsamR|gene9195	FsolR|NechaG30036, FsolR|NechaG45201, FsolR|NechaG45657, FsolR|NechaG47669, FsolR|NechaG52876, FsolR|NechaG56071, FsolR|NechaG60311, FsolR|NechaG87177, FsolR|NechaG87977, FsolR|NechaG99769	FverR|FVEG_09451T0, FverR|FVEG_09707T0, FverR|FVEG_10175T0, FverR|FVEG_11776T0, FverR|FVEG_12181T0, FverR|FVEG_12679T0, FverR|FVEG_12851T0, FverR|FVEG_13932T0, FverR|FVEG_13933T0
OG0000003	FacuR|gene11381, FacuR|gene11388, FacuR|gene3112, FacuR|gene3583, FacuR|gene4192, FacuR|gene5842, FacuR|gene7289, FacuR|gene8803, FacuR|gene9355	FasiR|gene10597, FasiR|gene1941, FasiR|gene4593, FasiR|gene6203, FasiR|gene7882	FasiR2|gene10683, FasiR2|gene3362, FasiR2|gene433, FasiR2|gene6889, FasiR2|gene815	Faus151|gene10736, Faus151|gene10970, Faus151|gene4435, Faus151|gene5552, Faus151|gene5805	Faus154|gene3032, Faus154|gene4048, Faus154|gene4589, Faus154|gene6767, Faus154|gene7758	FaveR|KIL84033.1, FaveR|KIL85357.1, FaveR|KIL86486.1, FaveR|KIL88186.1, FaveR|KIL88194.1, FaveR|KIL90145.1, FaveR|KIL93950.1, FaveR|KIL94136.1, FaveR|KIL94197.1, FaveR|KIL94198.1, FaveR|KIL95462.1	FbooR|gene11011, FbooR|gene4378, FbooR|gene6845, FbooR|gene9473, FbooR|gene9707	FbulR|gene12374, FbulR|gene13178, FbulR|gene3653, FbulR|gene4035	Fcor153|gene103, Fcor153|gene10763, Fcor153|gene3126, Fcor153|gene4335, Fcor153|gene4713	FculR|FCUL_01840.1, FculR|FCUL_05071.1, FculR|FCUL_09116.1, FculR|FCUL_10859.1	FequiR|gene1108, FequiR|gene11257, FequiR|gene2422, FequiR|gene3559, FequiR|gene385, FequiR|gene4239, FequiR|gene8928	FfujR|FFUJ_02054, FfujR|FFUJ_02256, FfujR|FFUJ_14705	FgerR|gene10537, FgerR|gene10746, FgerR|gene11011, FgerR|gene5002, FgerR|gene5694, FgerR|gene8265	FgramR|FGRAMPH1_01G04243, FgramR|FGRAMPH1_01G11841, FgramR|FGRAMPH1_01G16425, FgramR|FGRAMPH1_01G21165, FgramR|FGRAMPH1_01G21421, FgramR|FGRAMPH1_01G25461	FlangR|FLAG1_06709, FlangR|FLAG1_10064, FlangR|FLAG1_10427, FlangR|FLAG1_11691	FlouR|gene10910, FlouR|gene6417, FlouR|gene6515, FlouR|gene7965, FlouR|gene9497	FmangR|FMAN_00050, FmangR|FMAN_03817, FmangR|FMAN_06345, FmangR|FMAN_06626	Fmer152|gene11007, Fmer152|gene1666, Fmer152|gene3921, Fmer152|gene7353, Fmer152|gene9656, Fmer152|gene9821	FmerR|gene10080, FmerR|gene1180, FmerR|gene1960, FmerR|gene2371, FmerR|gene272, FmerR|gene8646	XP_018238410.1, XP_018246207.1, XP_018248800.1, XP_018252397.1, XP_018252398.1, XP_018254240.1, XP_018255271.1	FpoaeR|FPOA_01778, FpoaeR|FPOA_04852, FpoaeR|FPOA_08946, FpoaeR|FPOA_09033, FpoaeR|FPOA_10689	FproR|FPRN_00062, FproR|FPRN_03818, FproR|FPRN_06478, FproR|FPRN_06763	FpsgR|FPSE_02225, FpsgR|FPSE_02836, FpsgR|FPSE_07464, FpsgR|FPSE_10555, FpsgR|FPSE_11412	FsamR|gene10743, FsamR|gene4293, FsamR|gene4813	FsolR|NechaG34942, FsolR|NechaG35890, FsolR|NechaG44771, FsolR|NechaG45621, FsolR|NechaG45631, FsolR|NechaG45720, FsolR|NechaG46272, FsolR|NechaG55610, FsolR|NechaG72745, FsolR|NechaG72861, FsolR|NechaG87533, FsolR|NechaG95105, FsolR|NechaG97152	FverR|FVEG_06746T0, FverR|FVEG_09898T0, FverR|FVEG_11702T0, FverR|FVEG_11922T0, FverR|FVEG_12300T0, FverR|FVEG_12645T0, FverR|FVEG_13470T0
OG0000004	FacuR|gene13590, FacuR|gene14201, FacuR|gene14453, FacuR|gene6204	FasiR|gene1800, FasiR|gene191, FasiR|gene2405, FasiR|gene897, FasiR|gene900	FasiR2|gene2327, FasiR2|gene2732, FasiR2|gene4592, FasiR2|gene4606	Faus151|gene11422, Faus151|gene11687, Faus151|gene11841, Faus151|gene11900, Faus151|gene11969, Faus151|gene6457, Faus151|gene9106	Faus154|gene11720, Faus154|gene11888, Faus154|gene5253, Faus154|gene7635	FaveR|KIL83637.1, FaveR|KIL83713.1, FaveR|KIL86291.1, FaveR|KIL87438.1	FbooR|gene10243, FbooR|gene10947, FbooR|gene9813	FbulR|gene13733, FbulR|gene3438, FbulR|gene3472, FbulR|gene5205, FbulR|gene8094, FbulR|gene8253	Fcor153|gene10261, Fcor153|gene11821, Fcor153|gene11872, Fcor153|gene11944, Fcor153|gene11966, Fcor153|gene11978, Fcor153|gene8291	FculR|FCUL_03564.1, FculR|FCUL_12058.1, FculR|FCUL_12118.1, FculR|FCUL_12121.1, FculR|FCUL_12244.1, FculR|FCUL_12248.1, FculR|FCUL_12262.1, FculR|FCUL_12266.1, FculR|FCUL_12288.1, FculR|FCUL_12292.1, FculR|FCUL_12295.1, FculR|FCUL_12337.1, FculR|FCUL_12363.1, FculR|FCUL_12366.1, FculR|FCUL_12534.1	FequiR|gene10851, FequiR|gene12123, FequiR|gene1432, FequiR|gene540	FfujR|FFUJ_03958, FfujR|FFUJ_06968, FfujR|FFUJ_12504, FfujR|FFUJ_12704	FgerR|gene10190, FgerR|gene10532, FgerR|gene11535, FgerR|gene11591	FgramR|FGRAMPH1_01G08239, FgramR|FGRAMPH1_01G08241, FgramR|FGRAMPH1_01G08579, FgramR|FGRAMPH1_01G08785, FgramR|FGRAMPH1_01G08789, FgramR|FGRAMPH1_01G22055, FgramR|FGRAMPH1_01G28279, FgramR|FGRAMPH1_01G28287	FlangR|FLAG1_07048, FlangR|FLAG1_10101, FlangR|FLAG1_10462, FlangR|FLAG1_10819, FlangR|FLAG1_11943	FlouR|gene11155, FlouR|gene11242, FlouR|gene11478, FlouR|gene11547, FlouR|gene8257, FlouR|gene8299	FmangR|FMAN_07103, FmangR|FMAN_11665, FmangR|FMAN_11868, FmangR|FMAN_13074	Fmer152|gene11680, Fmer152|gene11765, Fmer152|gene11767, Fmer152|gene4215, Fmer152|gene5900, Fmer152|gene5901	FmerR|gene10318, FmerR|gene3076, FmerR|gene5520, FmerR|gene5521	XP_018239833.1, XP_018243069.1, XP_018243097.1, XP_018244554.1, XP_018245845.1, XP_018250919.1, XP_018252738.1, XP_018253627.1, XP_018253628.1, XP_018253851.1, XP_018253852.1, XP_018253854.1, XP_018253855.1, XP_018253856.1, XP_018257996.1, XP_018258314.1	FpoaeR|FPOA_03440, FpoaeR|FPOA_06947, FpoaeR|FPOA_12120, FpoaeR|FPOA_12438, FpoaeR|FPOA_12807, FpoaeR|FPOA_12812, FpoaeR|FPOA_12813, FpoaeR|FPOA_13077, FpoaeR|FPOA_13824, FpoaeR|FPOA_13902	FproR|FPRN_07274, FproR|FPRN_07275, FproR|FPRN_11624, FproR|FPRN_11810	FpsgR|FPSE_07144, FpsgR|FPSE_09786	FsamR|gene3539	FsolR|NechaG20553, FsolR|NechaG34879, FsolR|NechaG36603, FsolR|NechaG51778, FsolR|NechaG72141, FsolR|NechaG83562	FverR|FVEG_03204T0
OG0000005	FacuR|gene11694, FacuR|gene12223, FacuR|gene12683, FacuR|gene12964, FacuR|gene13891, FacuR|gene14007, FacuR|gene1951, FacuR|gene2300, FacuR|gene4287, FacuR|gene4288, FacuR|gene4881, FacuR|gene7264, FacuR|gene9518	FasiR|gene6274, FasiR|gene9948	FasiR2|gene3898, FasiR2|gene4717, FasiR2|gene7910	Faus151|gene10544, Faus151|gene11860, Faus151|gene11906, Faus151|gene11962, Faus151|gene8179	Faus154|gene11248, Faus154|gene11875, Faus154|gene2539				Fcor153|gene11744, Fcor153|gene11938, Fcor153|gene11970, Fcor153|gene2858, Fcor153|gene8914		FequiR|gene10167, FequiR|gene1176, FequiR|gene2294, FequiR|gene3487, FequiR|gene4615	FfujR|FFUJ_09262		FgramR|FGRAMPH1_01G25747		FlouR|gene10543, FlouR|gene10635, FlouR|gene11537	FmangR|FMAN_14225, FmangR|FMAN_15405, FmangR|FMAN_15422, FmangR|FMAN_15426, FmangR|FMAN_15435, FmangR|FMAN_15465			XP_018244530.1, XP_018254494.1	FpoaeR|FPOA_07045, FpoaeR|FPOA_09573, FpoaeR|FPOA_11933, FpoaeR|FPOA_12033, FpoaeR|FPOA_12379, FpoaeR|FPOA_12685, FpoaeR|FPOA_12688, FpoaeR|FPOA_12858, FpoaeR|FPOA_13041, FpoaeR|FPOA_13251, FpoaeR|FPOA_13464, FpoaeR|FPOA_13465, FpoaeR|FPOA_13635, FpoaeR|FPOA_13681, FpoaeR|FPOA_13695, FpoaeR|FPOA_14053, FpoaeR|FPOA_14240, FpoaeR|FPOA_14980, FpoaeR|FPOA_14981, FpoaeR|FPOA_15984, FpoaeR|FPOA_15995, …		FpsgR|FPSE_07149		FsolR|NechaG18163, FsolR|NechaG56225, FsolR|NechaG64996, FsolR|NechaG89548, FsolR|NechaG9124, FsolR|NechaG9836
OG0000006	FacuR|gene12416, FacuR|gene12958, FacuR|gene14482, FacuR|gene8258, FacuR|gene8259, FacuR|gene9925	FasiR|gene4585	FasiR2|gene5733, FasiR2|gene6881	Faus151|gene3359, Faus151|gene4830, Faus151|gene8682	Faus154|gene3024, Faus154|gene3446, Faus154|gene3687	FaveR|KIL83578.1, FaveR|KIL83950.1, FaveR|KIL84644.1, FaveR|KIL85433.1, FaveR|KIL86170.1, FaveR|KIL89218.1, FaveR|KIL90044.1	FbooR|gene11221	FbulR|gene10498, FbulR|gene4631, FbulR|gene5828, FbulR|gene815, FbulR|gene844	Fcor153|gene111, Fcor153|gene11360, Fcor153|gene785, Fcor153|gene8189	FculR|FCUL_00223.1	FequiR|gene12433, FequiR|gene2407, FequiR|gene319, FequiR|gene5880, FequiR|gene9700	FfujR|FFUJ_08152, FfujR|FFUJ_12821, FfujR|FFUJ_12825, FfujR|FFUJ_13977	FgerR|gene11507, FgerR|gene6667, FgerR|gene9842	FgramR|FGRAMPH1_01G00553, FgramR|FGRAMPH1_01G09221, FgramR|FGRAMPH1_01G21149	FlangR|FLAG1_11196, FlangR|FLAG1_12060, FlangR|FLAG1_12193	FlouR|gene11326, FlouR|gene11327	FmangR|FMAN_10809, FmangR|FMAN_11068, FmangR|FMAN_11951, FmangR|FMAN_11955	Fmer152|gene1940, Fmer152|gene9517, Fmer152|gene9705	FmerR|gene2485, FmerR|gene5223, FmerR|gene9372	XP_018239595.1, XP_018242332.1, XP_018242333.1, XP_018242484.1, XP_018242713.1, XP_018242828.1, XP_018244176.1, XP_018244547.1, XP_018244644.1, XP_018244747.1, XP_018254269.1, XP_018254577.1, XP_018254927.1, XP_018255671.1, XP_018257048.1, XP_018257992.1, XP_018258280.1	FpoaeR|FPOA_00195, FpoaeR|FPOA_03778, FpoaeR|FPOA_06652, FpoaeR|FPOA_12011, FpoaeR|FPOA_12012, FpoaeR|FPOA_12147, FpoaeR|FPOA_12153, FpoaeR|FPOA_12297, FpoaeR|FPOA_12553, FpoaeR|FPOA_12554, FpoaeR|FPOA_12766, FpoaeR|FPOA_12844, FpoaeR|FPOA_13172, FpoaeR|FPOA_13470, FpoaeR|FPOA_13471, FpoaeR|FPOA_13565, FpoaeR|FPOA_13626, FpoaeR|FPOA_13674, FpoaeR|FPOA_13720, FpoaeR|FPOA_13937, FpoaeR|FPOA_14051, …	FproR|FPRN_05517, FproR|FPRN_10843, FproR|FPRN_11063, FproR|FPRN_11920, FproR|FPRN_11926, FproR|FPRN_15146	FpsgR|FPSE_05466, FpsgR|FPSE_06951	FsamR|gene8223	FsolR|NechaG40379, FsolR|NechaG41312, FsolR|NechaG48128, FsolR|NechaG52111, FsolR|NechaG70532, FsolR|NechaG77314, FsolR|NechaG85058, FsolR|NechaG89121	FverR|FVEG_03427T0, FverR|FVEG_07672T0, FverR|FVEG_11729T0, FverR|FVEG_13486T0
OG0000007	FacuR|gene10838, FacuR|gene12146, FacuR|gene13615, FacuR|gene1593, FacuR|gene2791, FacuR|gene6203, FacuR|gene6252, FacuR|gene6551, FacuR|gene7398, FacuR|gene9246	FasiR|gene10358, FasiR|gene190, FasiR|gene6509	FasiR2|gene5160, FasiR2|gene5468, FasiR2|gene5758	Faus151|gene11889, Faus151|gene4859, Faus151|gene7266	Faus154|gene3715, Faus154|gene3752, Faus154|gene6881, Faus154|gene8939	FaveR|KIL83635.1, FaveR|KIL84910.1, FaveR|KIL85076.1, FaveR|KIL93669.1	FbooR|gene11268	FbulR|gene12639, FbulR|gene1379, FbulR|gene4318, FbulR|gene825, FbulR|gene826	Fcor153|gene11929, Fcor153|gene5042, Fcor153|gene8167	FculR|FCUL_03960.1, FculR|FCUL_12057.1	FequiR|gene1772, FequiR|gene6639, FequiR|gene7841, FequiR|gene8136	FfujR|FFUJ_03811, FfujR|FFUJ_06973, FfujR|FFUJ_10951, FfujR|FFUJ_11097, FfujR|FFUJ_11298, FfujR|FFUJ_11959, FfujR|FFUJ_12417, FfujR|FFUJ_12839	FgerR|gene10439, FgerR|gene11527	FgramR|FGRAMPH1_01G09279, FgramR|FGRAMPH1_01G28269	FlangR|FLAG1_07047, FlangR|FLAG1_10419, FlangR|FLAG1_12115	FlouR|gene10937, FlouR|gene9643	FmangR|FMAN_07105, FmangR|FMAN_11968, FmangR|FMAN_13834, FmangR|FMAN_13978, FmangR|FMAN_14437, FmangR|FMAN_15097, FmangR|FMAN_15293	Fmer152|gene1496, Fmer152|gene4997, Fmer152|gene6576	FmerR|gene1068, FmerR|gene2456, FmerR|gene2457, FmerR|gene3067, FmerR|gene4048	XP_018238610.1, XP_018239835.1, XP_018247637.1, XP_018251771.1, XP_018251772.1, XP_018251773.1, XP_018253653.1, XP_018254298.1, XP_018254634.1, XP_018255610.1, XP_018257885.1	FpoaeR|FPOA_03802, FpoaeR|FPOA_12045, FpoaeR|FPOA_12468, FpoaeR|FPOA_13107, FpoaeR|FPOA_13194, FpoaeR|FPOA_13374, FpoaeR|FPOA_13620	FproR|FPRN_02063, FproR|FPRN_03561, FproR|FPRN_07280, FproR|FPRN_07299, FproR|FPRN_11938, FproR|FPRN_13859, FproR|FPRN_14005, FproR|FPRN_14212, FproR|FPRN_14882, FproR|FPRN_15199	FpsgR|FPSE_07143, FpsgR|FPSE_10877	FsamR|gene3134, FsamR|gene3155	FsolR|NechaG16360, FsolR|NechaG39585, FsolR|NechaG45218, FsolR|NechaG53204, FsolR|NechaG82261	FverR|FVEG_03201T0, FverR|FVEG_07215T0, FverR|FVEG_08374T0, FverR|FVEG_08500T0, FverR|FVEG_10590T0, FverR|FVEG_13502T0, FverR|FVEG_13503T0
OG0000008	FacuR|gene11379, FacuR|gene12233, FacuR|gene4848, FacuR|gene6003, FacuR|gene7017	FasiR|gene10283, FasiR|gene2370, FasiR|gene5763, FasiR|gene7827	FasiR2|gene2291, FasiR2|gene2909, FasiR2|gene378, FasiR2|gene583	Faus151|gene11182, Faus151|gene11850	Faus154|gene10292, Faus154|gene5982, Faus154|gene7261	FaveR|KIL86027.1, FaveR|KIL87664.1, FaveR|KIL88184.1, FaveR|KIL94079.1, FaveR|KIL94374.1	FbooR|gene3564, FbooR|gene3926, FbooR|gene9404	FbulR|gene14013, FbulR|gene14289, FbulR|gene745, FbulR|gene7672, FbulR|gene8496	Fcor153|gene11716, Fcor153|gene4776, Fcor153|gene9093	FculR|FCUL_09274.1	FequiR|gene1164, FequiR|gene5687, FequiR|gene5750, FequiR|gene7529, FequiR|gene8438, FequiR|gene911	FfujR|FFUJ_02180, FfujR|FFUJ_08262, FfujR|FFUJ_10709, FfujR|FFUJ_12365, FfujR|FFUJ_12559	FgerR|gene606, FgerR|gene7086, FgerR|gene9913	FgramR|FGRAMPH1_01G21797, FgramR|FGRAMPH1_01G25321, FgramR|FGRAMPH1_01G25885	FlangR|FLAG1_06372, FlangR|FLAG1_06714, FlangR|FLAG1_08147, FlangR|FLAG1_09682, FlangR|FLAG1_09776	FlouR|gene6345, FlouR|gene7168, FlouR|gene9473	FmangR|FMAN_03744, FmangR|FMAN_10703, FmangR|FMAN_11532, FmangR|FMAN_11725, FmangR|FMAN_13588, FmangR|FMAN_14203, FmangR|FMAN_14272, FmangR|FMAN_16005	Fmer152|gene10291, Fmer152|gene10513, Fmer152|gene11141	FmerR|gene348, FmerR|gene3563, FmerR|gene96	XP_018238606.1, XP_018244348.1, XP_018244349.1, XP_018247160.1, XP_018251379.1, XP_018252800.1, XP_018254734.1, XP_018254741.1, XP_018255186.1, XP_018255187.1, XP_018255502.1	FpoaeR|FPOA_05564, FpoaeR|FPOA_09251, FpoaeR|FPOA_10744, FpoaeR|FPOA_10782	FproR|FPRN_10738, FproR|FPRN_11484, FproR|FPRN_11668, FproR|FPRN_13616	FpsgR|FPSE_07027, FpsgR|FPSE_11196	FsamR|gene1738, FsamR|gene4417, FsamR|gene5360	FsolR|NechaG101990, FsolR|NechaG62422, FsolR|NechaG72681, FsolR|NechaG81086, FsolR|NechaG94379, FsolR|NechaG95723, FsolR|NechaG96488, FsolR|NechaG98109	FverR|FVEG_07211T0, FverR|FVEG_08724T0, FverR|FVEG_11614T0, FverR|FVEG_12577T0, FverR|FVEG_13873T0
OG0000009	FacuR|gene10384, FacuR|gene13282, FacuR|gene2854, FacuR|gene7148, FacuR|gene8555	FasiR|gene11336, FasiR|gene2600, FasiR|gene6666	FasiR2|gene241, FasiR2|gene6159, FasiR2|gene8625	Faus151|gene2225, Faus151|gene5702, Faus151|gene7201	Faus154|gene11108, Faus154|gene8061, Faus154|gene9024	FaveR|KIL85019.1, FaveR|KIL90337.1, FaveR|KIL92117.1, FaveR|KIL95743.1	FbooR|gene3151, FbooR|gene5861, FbooR|gene7654	FbulR|gene13352, FbulR|gene5932, FbulR|gene7128, FbulR|gene7129, FbulR|gene716, FbulR|gene8727	Fcor153|gene1703, Fcor153|gene5537, Fcor153|gene7718	FculR|FCUL_04103.1, FculR|FCUL_05838.1, FculR|FCUL_06717.1	FequiR|gene453, FequiR|gene8450, FequiR|gene8451, FequiR|gene9704	FfujR|FFUJ_06333, FfujR|FFUJ_08029, FfujR|FFUJ_10047, FfujR|FFUJ_11972	FgerR|gene11307, FgerR|gene4150, FgerR|gene4455	FgramR|FGRAMPH1_01G09633, FgramR|FGRAMPH1_01G13579, FgramR|FGRAMPH1_01G15627	FlangR|FLAG1_03420, FlangR|FLAG1_07752, FlangR|FLAG1_09512, FlangR|FLAG1_09760	FlouR|gene10829, FlouR|gene6444, FlouR|gene8118	FmangR|FMAN_08172, FmangR|FMAN_09338, FmangR|FMAN_12221, FmangR|FMAN_15110	Fmer152|gene1348, Fmer152|gene4329, Fmer152|gene7162	FmerR|gene6853, FmerR|gene8991, FmerR|gene9796	XP_018236742.1, XP_018239354.1, XP_018248531.1, XP_018248532.1, XP_018248533.1, XP_018250424.1, XP_018252947.1	FpoaeR|FPOA_03959, FpoaeR|FPOA_05577, FpoaeR|FPOA_06454, FpoaeR|FPOA_06610	FproR|FPRN_08412, FproR|FPRN_09479, FproR|FPRN_12216, FproR|FPRN_14898	FpsgR|FPSE_06011, FpsgR|FPSE_09494	FsamR|gene10623, FsamR|gene1751, FsamR|gene7745, FsamR|gene8131	FsolR|NechaG103644, FsolR|NechaG34427, FsolR|NechaG35467, FsolR|NechaG48689, FsolR|NechaG56589, FsolR|NechaG63187, FsolR|NechaG82055	FverR|FVEG_01835T0, FverR|FVEG_09324T0, FverR|FVEG_10580T0, FverR|FVEG_11089T0
OG0000010	FacuR|gene10688, FacuR|gene3545, FacuR|gene3769, FacuR|gene5648, FacuR|gene7841, FacuR|gene7915	FasiR|gene10945, FasiR|gene1637	FasiR2|gene4099, FasiR2|gene4401, FasiR2|gene5375	Faus151|gene2607, Faus151|gene694	Faus154|gene4537, Faus154|gene8856	FaveR|KIL89825.1, FaveR|KIL91034.1, FaveR|KIL96551.1	FbooR|gene4510, FbooR|gene4866, FbooR|gene5789	FbulR|gene1223, FbulR|gene1348, FbulR|gene3317, FbulR|gene3553, FbulR|gene9921	Fcor153|gene7259	FculR|FCUL_00546.1, FculR|FCUL_02216.1, FculR|FCUL_04393.1, FculR|FCUL_05437.1	FequiR|gene3504, FequiR|gene6767, FequiR|gene8397, FequiR|gene9037	FfujR|FFUJ_01925, FfujR|FFUJ_04486, FfujR|FFUJ_06896, FfujR|FFUJ_07146, FfujR|FFUJ_13747	FgerR|gene3410, FgerR|gene7464, FgerR|gene9267	FgramR|FGRAMPH1_01G01307, FgramR|FGRAMPH1_01G05127, FgramR|FGRAMPH1_01G05135, FgramR|FGRAMPH1_01G10271, FgramR|FGRAMPH1_01G12355, FgramR|FGRAMPH1_01G27663	FlangR|FLAG1_06112, FlangR|FLAG1_10270	FlouR|gene2916, FlouR|gene3605, FlouR|gene3609, FlouR|gene6843	FmangR|FMAN_00189, FmangR|FMAN_07033, FmangR|FMAN_07282, FmangR|FMAN_11277, FmangR|FMAN_12828	Fmer152|gene782	FmerR|gene10858	XP_018239038.1, XP_018239039.1, XP_018239725.1, XP_018240103.1, XP_018249860.1	FpoaeR|FPOA_02156, FpoaeR|FPOA_02160, FpoaeR|FPOA_08932, FpoaeR|FPOA_11530	FproR|FPRN_00184, FproR|FPRN_07200, FproR|FPRN_07201, FproR|FPRN_07458, FproR|FPRN_11291, FproR|FPRN_12832	FpsgR|FPSE_00233, FpsgR|FPSE_00234, FpsgR|FPSE_00554, FpsgR|FPSE_00558, FpsgR|FPSE_04418, FpsgR|FPSE_06444, FpsgR|FPSE_07590	FsamR|gene12224, FsamR|gene6592, FsamR|gene9702	FsolR|NechaG25554, FsolR|NechaG28177, FsolR|NechaG40508, FsolR|NechaG40743, FsolR|NechaG76005, FsolR|NechaG84563, FsolR|NechaG86390, FsolR|NechaG92265	FverR|FVEG_03032T0, FverR|FVEG_03270T0, FverR|FVEG_07472T0, FverR|FVEG_09798T0
OG0000011	FacuR|gene14113, FacuR|gene5153, FacuR|gene5157	FasiR|gene1719, FasiR|gene2363, FasiR|gene2475, FasiR|gene9854	FasiR2|gene2045, FasiR2|gene2284, FasiR2|gene4406, FasiR2|gene5461, FasiR2|gene6222	Faus151|gene10616, Faus151|gene11492, Faus151|gene6505, Faus151|gene7916, Faus151|gene7935, Faus151|gene8230	Faus154|gene5208, Faus154|gene6663, Faus154|gene7655, Faus154|gene9591, Faus154|gene9724	FaveR|KIL83603.1, FaveR|KIL83730.1, FaveR|KIL86409.1, FaveR|KIL88359.1, FaveR|KIL88479.1, FaveR|KIL90169.1	FbooR|gene10035	FbulR|gene11507, FbulR|gene3950, FbulR|gene8631, FbulR|gene8636	Fcor153|gene10323, Fcor153|gene2843, Fcor153|gene5740, Fcor153|gene8270, Fcor153|gene9085	FculR|FCUL_03639.1	FequiR|gene12117, FequiR|gene3682, FequiR|gene5721	FfujR|FFUJ_03894, FfujR|FFUJ_03899, FfujR|FFUJ_05167, FfujR|FFUJ_10287, FfujR|FFUJ_13867	FgerR|gene9396	FgramR|FGRAMPH1_01G08419, FgramR|FGRAMPH1_01G21259, FgramR|FGRAMPH1_01G22261	FlangR|FLAG1_07174, FlangR|FLAG1_09321, FlangR|FLAG1_10076, FlangR|FLAG1_11532	FlouR|gene11528, FlouR|gene7291	FmangR|FMAN_03460, FmangR|FMAN_03487, FmangR|FMAN_13153	Fmer152|gene4172, Fmer152|gene7616, Fmer152|gene8049, Fmer152|gene9886	FmerR|gene10275, FmerR|gene3240, FmerR|gene8746, FmerR|gene9249	XP_018241201.1, XP_018241232.1, XP_018245653.1, XP_018257786.1, XP_018258806.1	FpoaeR|FPOA_06457, FpoaeR|FPOA_06474, FpoaeR|FPOA_06507, FpoaeR|FPOA_06683, FpoaeR|FPOA_11692	FproR|FPRN_02214, FproR|FPRN_03476, FproR|FPRN_03498, FproR|FPRN_11174, FproR|FPRN_13183	FpsgR|FPSE_09754	FsamR|gene10065, FsamR|gene10886	FsolR|NechaG56796, FsolR|NechaG90567	FverR|FVEG_03617T0, FverR|FVEG_03623T0, FverR|FVEG_05942T0, FverR|FVEG_06777T0, FverR|FVEG_07588T0, FverR|FVEG_13766T0
OG0000012	FacuR|gene10090, FacuR|gene11324, FacuR|gene11901, FacuR|gene13173, FacuR|gene3459, FacuR|gene5027, FacuR|gene6526, FacuR|gene6527	FasiR|gene11461, FasiR|gene1981, FasiR|gene9817	FasiR2|gene10722, FasiR2|gene9105	Faus151|gene11052, Faus151|gene11609, Faus151|gene5763	Faus154|gene11774, Faus154|gene3520, Faus154|gene6810	FaveR|KIL83648.1, FaveR|KIL87838.1, FaveR|KIL88133.1, FaveR|KIL89375.1, FaveR|KIL92303.1	FbooR|gene8848	FbulR|gene11909, FbulR|gene1191, FbulR|gene13724, FbulR|gene14020, FbulR|gene3217, FbulR|gene3799, FbulR|gene5808, FbulR|gene6559, FbulR|gene9540	Fcor153|gene11695, Fcor153|gene3083, Fcor153|gene6546	FculR|FCUL_01877.1	FequiR|gene10864, FequiR|gene1590, FequiR|gene781, FequiR|gene8424, FequiR|gene8964	FfujR|FFUJ_09241, FfujR|FFUJ_10347, FfujR|FFUJ_11034	FgerR|gene9871	FgramR|FGRAMPH1_01G04345	FlangR|FLAG1_07646, FlangR|FLAG1_09232, FlangR|FLAG1_11068	FlouR|gene7931	FmangR|FMAN_02337, FmangR|FMAN_09800, FmangR|FMAN_13212, FmangR|FMAN_13912	Fmer152|gene11405, Fmer152|gene6665	FmerR|gene3270, FmerR|gene8688	XP_018236599.1, XP_018238400.1, XP_018245521.1, XP_018247550.1, XP_018254836.1, XP_018256513.1, XP_018257109.1	FpoaeR|FPOA_01817	FproR|FPRN_00002, FproR|FPRN_02335, FproR|FPRN_13026, FproR|FPRN_13238, FproR|FPRN_13941	FpsgR|FPSE_11363	FsamR|gene11279, FsamR|gene5024, FsamR|gene8115	FsolR|NechaG106233, FsolR|NechaG123123, FsolR|NechaG42353, FsolR|NechaG72858	FverR|FVEG_00316T0, FverR|FVEG_01735T0, FverR|FVEG_01736T0, FverR|FVEG_05537T0, FverR|FVEG_08425T0, FverR|FVEG_09959T0, FverR|FVEG_09960T0, FverR|FVEG_09961T0, FverR|FVEG_13712T0, FverR|FVEG_13713T0, FverR|FVEG_13714T0, FverR|FVEG_13715T0
OG0000013	FacuR|gene10392, FacuR|gene11331, FacuR|gene13424, FacuR|gene7226	FasiR|gene11114, FasiR|gene2764, FasiR|gene9938	FasiR2|gene10132, FasiR2|gene3906, FasiR2|gene5280	Faus151|gene3164, Faus151|gene4274, Faus151|gene4647	Faus154|gene1645, Faus154|gene8331, Faus154|gene9876	FaveR|KIL84228.1, FaveR|KIL87951.1, FaveR|KIL88141.1	FbooR|gene11303, FbooR|gene1492, FbooR|gene7288	FbulR|gene1172, FbulR|gene4823, FbulR|gene7342	Fcor153|gene10057, Fcor153|gene7184, Fcor153|gene8841	FculR|FCUL_00148.1, FculR|FCUL_05618.1, FculR|FCUL_09694.1	FequiR|gene2287, FequiR|gene261, FequiR|gene355, FequiR|gene4348, FequiR|gene912	FfujR|FFUJ_03330, FfujR|FFUJ_10331, FfujR|FFUJ_14413	FgerR|gene11094, FgerR|gene1706, FgerR|gene8587	FgramR|FGRAMPH1_01G00373, FgramR|FGRAMPH1_01G13069, FgramR|FGRAMPH1_01G22847	FlangR|FLAG1_03383, FlangR|FLAG1_08865	FlouR|gene10235, FlouR|gene11338, FlouR|gene6796	FmangR|FMAN_01867, FmangR|FMAN_04885, FmangR|FMAN_13198	Fmer152|gene2011, Fmer152|gene2284, Fmer152|gene4666	FmerR|gene1462, FmerR|gene6588, FmerR|gene9557	XP_018234006.1, XP_018235762.1, XP_018244370.1, XP_018257093.1	FpoaeR|FPOA_00115, FpoaeR|FPOA_05366, FpoaeR|FPOA_09610	FproR|FPRN_01862, FproR|FPRN_04955, FproR|FPRN_13225	FpsgR|FPSE_01588, FpsgR|FPSE_10047, FpsgR|FPSE_12181	FsamR|gene10427, FsamR|gene11043, FsamR|gene12134, FsamR|gene8585, FsamR|gene9530	FsolR|NechaG104917, FsolR|NechaG38659, FsolR|NechaG41795, FsolR|NechaG45219, FsolR|NechaG45576, FsolR|NechaG55362, FsolR|NechaG55953, FsolR|NechaG78510, FsolR|NechaG84232, FsolR|NechaG85840, FsolR|NechaG86319, FsolR|NechaG91298	FverR|FVEG_00155T0, FverR|FVEG_05460T0, FverR|FVEG_09437T0, FverR|FVEG_13729T0
OG0000014	FacuR|gene11899, FacuR|gene2081, FacuR|gene5887, FacuR|gene6366	FasiR|gene2318, FasiR|gene5637, FasiR|gene8861	FasiR2|gene5496, FasiR2|gene6035, FasiR2|gene8734	Faus151|gene5096, Faus151|gene6130, Faus151|gene6945, Faus151|gene7321, Faus151|gene8550, Faus151|gene9916	Faus154|gene10892, Faus154|gene2946, Faus154|gene3573, Faus154|gene3749, Faus154|gene6998, Faus154|gene8884, Faus154|gene9526	FaveR|KIL84684.1, FaveR|KIL88398.1, FaveR|KIL90102.1, FaveR|KIL92311.1, FaveR|KIL92944.1	FbooR|gene10635, FbooR|gene11079, FbooR|gene11172, FbooR|gene11337, FbooR|gene2356, FbooR|gene6964, FbooR|gene7136		Fcor153|gene11651, Fcor153|gene2773, Fcor153|gene8132	FculR|FCUL_03998.1, FculR|FCUL_09490.1, FculR|FCUL_11943.1, FculR|FCUL_12496.1	FequiR|gene1123, FequiR|gene2362, FequiR|gene692	FfujR|FFUJ_05212	FgerR|gene11344, FgerR|gene4530, FgerR|gene5614, FgerR|gene7640, FgerR|gene8392, FgerR|gene9732	FgramR|FGRAMPH1_01G05675, FgramR|FGRAMPH1_01G08965, FgramR|FGRAMPH1_01G09385, FgramR|FGRAMPH1_01G16259, FgramR|FGRAMPH1_01G16429, FgramR|FGRAMPH1_01G20947, FgramR|FGRAMPH1_01G22343, FgramR|FGRAMPH1_01G27993	FlangR|FLAG1_06722, FlangR|FLAG1_08098, FlangR|FLAG1_08591	FlouR|gene11128, FlouR|gene11173, FlouR|gene11183, FlouR|gene11392, FlouR|gene11468, FlouR|gene8497, FlouR|gene9521	FmangR|FMAN_02182, FmangR|FMAN_14191	Fmer152|gene1456, Fmer152|gene4088, Fmer152|gene6631, Fmer152|gene8324, Fmer152|gene8418	FmerR|gene10723, FmerR|gene1101, FmerR|gene5635, FmerR|gene6128, FmerR|gene9457	XP_018245717.1, XP_018248660.1		FproR|FPRN_02169	FpsgR|FPSE_02338, FpsgR|FPSE_03758, FpsgR|FPSE_07774, FpsgR|FPSE_09600, FpsgR|FPSE_10123	FsamR|gene8878
OG0000015	FacuR|gene2855, FacuR|gene4463, FacuR|gene5885	FasiR|gene11417, FasiR|gene3926, FasiR|gene7355	FasiR2|gene11218, FasiR2|gene1856, FasiR2|gene9605	Faus151|gene10770, Faus151|gene5912, Faus151|gene8800	Faus154|gene10521, Faus154|gene4339, Faus154|gene5818	FaveR|KIL85996.1, FaveR|KIL95742.1	FbooR|gene3384, FbooR|gene7932, FbooR|gene8834	FbulR|gene13916, FbulR|gene1457, FbulR|gene833, FbulR|gene898	Fcor153|gene11460, Fcor153|gene3399, Fcor153|gene4413	FculR|FCUL_02495.1, FculR|FCUL_04988.1, FculR|FCUL_09449.1	FequiR|gene10733, FequiR|gene11223, FequiR|gene834, FequiR|gene8848	FfujR|FFUJ_08031, FfujR|FFUJ_08065, FfujR|FFUJ_08916, FfujR|FFUJ_12634, FfujR|FFUJ_12847	FgerR|gene2256, FgerR|gene7578, FgerR|gene8817	FgramR|FGRAMPH1_01G05811, FgramR|FGRAMPH1_01G11641, FgramR|FGRAMPH1_01G22219	FlangR|FLAG1_10999	FlouR|gene5567, FlouR|gene7482, FlouR|gene8877	FmangR|FMAN_08173, FmangR|FMAN_11797, FmangR|FMAN_11977	Fmer152|gene10730, Fmer152|gene3485, Fmer152|gene9273	FmerR|gene333, FmerR|gene5896, FmerR|gene9497	XP_018248545.1, XP_018248546.1, XP_018254082.1, XP_018254486.1, XP_018254861.1, XP_018254862.1, XP_018254863.1, XP_018254864.1, XP_018258437.1	FpoaeR|FPOA_02408, FpoaeR|FPOA_04781, FpoaeR|FPOA_09184	FproR|FPRN_08414, FproR|FPRN_10078, FproR|FPRN_10933, FproR|FPRN_11739, FproR|FPRN_11945	FpsgR|FPSE_01988, FpsgR|FPSE_06720, FpsgR|FPSE_08004	FsamR|gene11882, FsamR|gene5080, FsamR|gene9166	FsolR|NechaG103282, FsolR|NechaG43471, FsolR|NechaG80996, FsolR|NechaG82886, FsolR|NechaG88660, FsolR|NechaG88946	FverR|FVEG_09330T0, FverR|FVEG_13355T0, FverR|FVEG_13512T0
OG0000016	FacuR|gene11391, FacuR|gene5849, FacuR|gene5854, FacuR|gene7385	FasiR|gene2635, FasiR|gene5559	FasiR2|gene5161, FasiR2|gene5653	Faus151|gene10362, Faus151|gene2823	Faus154|gene11219, Faus154|gene788	FaveR|KIL87897.1, FaveR|KIL88198.1, FaveR|KIL89057.1	FbooR|gene9972	FbulR|gene13517, FbulR|gene14336, FbulR|gene3252, FbulR|gene5175	Fcor153|gene11424		FequiR|gene11016, FequiR|gene2441, FequiR|gene743	FfujR|FFUJ_00283, FfujR|FFUJ_02152, FfujR|FFUJ_03406, FfujR|FFUJ_11220, FfujR|FFUJ_12841, FfujR|FFUJ_14010	FgerR|gene9963	FgramR|FGRAMPH1_01G15911	FlangR|FLAG1_11209	FlouR|gene9956	FmangR|FMAN_01790, FmangR|FMAN_03726, FmangR|FMAN_04964, FmangR|FMAN_11032, FmangR|FMAN_11970, FmangR|FMAN_14361	Fmer152|gene7869	FmerR|gene2760	XP_018233887.1, XP_018233899.1, XP_018235891.1, XP_018242389.1, XP_018242788.1, XP_018244714.1, XP_018250488.1, XP_018251592.1, XP_018254991.1, XP_018255075.1, XP_018256478.1, XP_018257013.1, XP_018258236.1, XP_018258238.1	FpoaeR|FPOA_09013	FproR|FPRN_01790, FproR|FPRN_03719, FproR|FPRN_05033, FproR|FPRN_11940, FproR|FPRN_14138		FsamR|gene10052, FsamR|gene5615, FsamR|gene5616	FsolR|NechaG34150, FsolR|NechaG37069, FsolR|NechaG39413, FsolR|NechaG42193, FsolR|NechaG42269, FsolR|NechaG44399, FsolR|NechaG46266, FsolR|NechaG51182, FsolR|NechaG52062, FsolR|NechaG55588, FsolR|NechaG70763, FsolR|NechaG73228, FsolR|NechaG80930, FsolR|NechaG81637, FsolR|NechaG92336, FsolR|NechaG95181	FverR|FVEG_00237T0, FverR|FVEG_05528T0, FverR|FVEG_12561T0, FverR|FVEG_13060T0, FverR|FVEG_13505T0
OG0000017		FasiR|gene1033, FasiR|gene1037	FasiR2|gene8091, FasiR2|gene8095	Faus151|gene2522, Faus151|gene2527, Faus151|gene2531, Faus151|gene2535, Faus151|gene2544, Faus151|gene6442	Faus154|gene1057, Faus154|gene8770, Faus154|gene8775, Faus154|gene8779, Faus154|gene8783, Faus154|gene8792		FbooR|gene10182, FbooR|gene11098, FbooR|gene11100, FbooR|gene11469	FbulR|gene11932	Fcor153|gene2148, Fcor153|gene5016, Fcor153|gene5025, Fcor153|gene5031	FculR|FCUL_02272.1, FculR|FCUL_02274.1, FculR|FCUL_02278.1, FculR|FCUL_02298.1	FequiR|gene9284, FequiR|gene9286, FequiR|gene9287, FequiR|gene9289, FequiR|gene9812, FequiR|gene9817	FfujR|FFUJ_12310, FfujR|FFUJ_12355	FgerR|gene10692, FgerR|gene11285, FgerR|gene11287, FgerR|gene8114	FgramR|FGRAMPH1_01G05271, FgramR|FGRAMPH1_01G05303, FgramR|FGRAMPH1_01G05307, FgramR|FGRAMPH1_01G05369	FlangR|FLAG1_02793	FlouR|gene11158, FlouR|gene11318, FlouR|gene6386	FmangR|FMAN_11523	Fmer152|gene1899, Fmer152|gene1909, Fmer152|gene5168, Fmer152|gene7549, Fmer152|gene7555	FmerR|gene5556, FmerR|gene6759, FmerR|gene9632, FmerR|gene9642, FmerR|gene9707	XP_018238620.1, XP_018238680.1	FpoaeR|FPOA_02202, FpoaeR|FPOA_02227, FpoaeR|FPOA_02257, FpoaeR|FPOA_02264, FpoaeR|FPOA_05404	FproR|FPRN_11451	FpsgR|FPSE_00204, FpsgR|FPSE_00205, FpsgR|FPSE_00214, FpsgR|FPSE_00241, FpsgR|FPSE_00613, FpsgR|FPSE_00615, FpsgR|FPSE_09426	FsamR|gene10568, FsamR|gene4088, FsamR|gene7588, FsamR|gene7594, FsamR|gene7595, FsamR|gene7596, FsamR|gene7605, FsamR|gene7609, FsamR|gene7675, FsamR|gene7700
OG0000018	FacuR|gene3364, FacuR|gene3461, FacuR|gene3462, FacuR|gene3463, FacuR|gene9627	FasiR|gene2670, FasiR|gene2671, FasiR|gene5336, FasiR|gene6275, FasiR|gene6276	FasiR2|gene3865, FasiR2|gene4716	Faus151|gene11905	Faus154|gene11927, Faus154|gene11938, Faus154|gene2538			FbulR|gene9000	Fcor153|gene11743, Fcor153|gene11946		FequiR|gene10227, FequiR|gene10228, FequiR|gene10295, FequiR|gene12367, FequiR|gene2179, FequiR|gene2430, FequiR|gene327, FequiR|gene3516, FequiR|gene356, FequiR|gene3572, FequiR|gene4180, FequiR|gene4465, FequiR|gene6425, FequiR|gene6762, FequiR|gene732	FfujR|FFUJ_00160								XP_018254535.1, XP_018258807.1	FpoaeR|FPOA_13507, FpoaeR|FPOA_14174, FpoaeR|FPOA_14318, FpoaeR|FPOA_14715, FpoaeR|FPOA_16561, FpoaeR|FPOA_16568, FpoaeR|FPOA_17670, FpoaeR|FPOA_17692, FpoaeR|FPOA_17780, FpoaeR|FPOA_17807, FpoaeR|FPOA_17909, FpoaeR|FPOA_18022, FpoaeR|FPOA_18023, FpoaeR|FPOA_18968, FpoaeR|FPOA_19152, FpoaeR|FPOA_19169, FpoaeR|FPOA_20574, FpoaeR|FPOA_20649, FpoaeR|FPOA_20768, FpoaeR|FPOA_20895, FpoaeR|FPOA_20896, …			FsamR|gene12259, FsamR|gene12276, FsamR|gene12282, FsamR|gene12291, FsamR|gene12315, FsamR|gene3552	FsolR|NechaG89443
OG0000019	FacuR|gene3595, FacuR|gene3962, FacuR|gene5308, FacuR|gene5540, FacuR|gene8241	FasiR|gene1723, FasiR|gene2361, FasiR|gene4538, FasiR|gene9851	FasiR2|gene2282, FasiR2|gene4403, FasiR2|gene5464	Faus151|gene11748, Faus151|gene6507, Faus151|gene8219	Faus154|gene10608, Faus154|gene11817, Faus154|gene5206, Faus154|gene6652	FaveR|KIL83601.1, FaveR|KIL83716.1, FaveR|KIL87290.1, FaveR|KIL89256.1, FaveR|KIL90166.1	FbooR|gene11455	FbulR|gene11262, FbulR|gene5367, FbulR|gene5396	Fcor153|gene10322, Fcor153|gene10337, Fcor153|gene2840, Fcor153|gene9030	FculR|FCUL_03527.1, FculR|FCUL_03951.1	FequiR|gene10223, FequiR|gene10756, FequiR|gene10987, FequiR|gene3509, FequiR|gene66	FfujR|FFUJ_05118, FfujR|FFUJ_10288, FfujR|FFUJ_12892	FgerR|gene11446	FgramR|FGRAMPH1_01G21261, FgramR|FGRAMPH1_01G27883	FlangR|FLAG1_05393, FlangR|FLAG1_07172, FlangR|FLAG1_11670	FlouR|gene7044	FmangR|FMAN_13151	Fmer152|gene4173, Fmer152|gene8046, Fmer152|gene9480	FmerR|gene10277, FmerR|gene5612, FmerR|gene9252	XP_018254267.1, XP_018254522.1, XP_018255725.1, XP_018257788.1, XP_018257789.1	FpoaeR|FPOA_00133, FpoaeR|FPOA_06459, FpoaeR|FPOA_11672	FproR|FPRN_10081, FproR|FPRN_11985, FproR|FPRN_13180	FpsgR|FPSE_05536	FsamR|gene10566, FsamR|gene5028	FsolR|NechaG106084, FsolR|NechaG106586, FsolR|NechaG106591, FsolR|NechaG16652, FsolR|NechaG40172, FsolR|NechaG45570, FsolR|NechaG48346, FsolR|NechaG51570, FsolR|NechaG53983	FverR|FVEG_01583T0, FverR|FVEG_10489T0, FverR|FVEG_13544T0, FverR|FVEG_13763T0, FverR|FVEG_13764T0
OG0000020	FacuR|gene13809, FacuR|gene7027, FacuR|gene8134, FacuR|gene9607	FasiR|gene2481, FasiR|gene5255	FasiR2|gene2051, FasiR2|gene6072	Faus151|gene10393, Faus151|gene7924	Faus154|gene6040, Faus154|gene7647	FaveR|KIL85130.1, FaveR|KIL85850.1, FaveR|KIL88676.1, FaveR|KIL89347.1, FaveR|KIL94090.1	FbooR|gene10771, FbooR|gene9115	FbulR|gene10640, FbulR|gene1210, FbulR|gene3448, FbulR|gene5757	Fcor153|gene3314, Fcor153|gene8278	FculR|FCUL_03655.1, FculR|FCUL_09347.1	FequiR|gene10416, FequiR|gene5781	FfujR|FFUJ_06763, FfujR|FFUJ_06837, FfujR|FFUJ_06908, FfujR|FFUJ_11027, FfujR|FFUJ_11178, FfujR|FFUJ_12494, FfujR|FFUJ_12745	FgerR|gene8247, FgerR|gene9996	FgramR|FGRAMPH1_01G08435, FgramR|FGRAMPH1_01G21945	FlangR|FLAG1_08384, FlangR|FLAG1_08465	FlouR|gene10749, FlouR|gene7283	FmangR|FMAN_06854, FmangR|FMAN_07048, FmangR|FMAN_10961, FmangR|FMAN_11655, FmangR|FMAN_13905	Fmer152|gene5945, Fmer152|gene7608	FmerR|gene10225, FmerR|gene8754	XP_018239736.1, XP_018239737.1, XP_018239738.1, XP_018252726.1	FpoaeR|FPOA_03530, FpoaeR|FPOA_05821, FpoaeR|FPOA_06971	FproR|FPRN_05340, FproR|FPRN_05345, FproR|FPRN_07075, FproR|FPRN_07142, FproR|FPRN_07155, FproR|FPRN_07214, FproR|FPRN_11614, FproR|FPRN_11848, FproR|FPRN_13934, FproR|FPRN_14091	FpsgR|FPSE_00753, FpsgR|FPSE_02922	FsamR|gene10991, FsamR|gene8321	FsolR|NechaG101151, FsolR|NechaG31801, FsolR|NechaG50432, FsolR|NechaG53879, FsolR|NechaG86143, FsolR|NechaG87379	FverR|FVEG_03262T0, FverR|FVEG_03309T0, FverR|FVEG_08430T0, FverR|FVEG_13927T0
OG0000021	FacuR|gene5302, FacuR|gene6038, FacuR|gene7939, FacuR|gene8879	FasiR|gene1151, FasiR|gene6906, FasiR|gene9002	FasiR2|gene11368, FasiR2|gene1927, FasiR2|gene8570	Faus151|gene3942	Faus154|gene3448, Faus154|gene7076	FaveR|KIL83949.1, FaveR|KIL87264.1, FaveR|KIL89272.1, FaveR|KIL92404.1	FbooR|gene1560	FbulR|gene5551	Fcor153|gene402, Fcor153|gene783	FculR|FCUL_08721.1, FculR|FCUL_12280.1	FequiR|gene10146, FequiR|gene620	FfujR|FFUJ_00299, FfujR|FFUJ_06903, FfujR|FFUJ_08435, FfujR|FFUJ_14032	FgerR|gene2371, FgerR|gene6665	FgramR|FGRAMPH1_01G00549, FgramR|FGRAMPH1_01G20429	FlangR|FLAG1_05396, FlangR|FLAG1_11203	FlouR|gene3380, FlouR|gene6672	FmangR|FMAN_01775, FmangR|FMAN_07041, FmangR|FMAN_10530, FmangR|FMAN_10990	Fmer152|gene1943, Fmer152|gene3312	FmerR|gene10508, FmerR|gene1914	XP_018239731.1, XP_018239732.1, XP_018242455.1, XP_018242456.1	FpoaeR|FPOA_08627	FproR|FPRN_01775, FproR|FPRN_10560, FproR|FPRN_11028	FpsgR|FPSE_06949, FpsgR|FPSE_08816, FpsgR|FPSE_09988	FsamR|gene1088, FsamR|gene8879	FsolR|NechaG101749, FsolR|NechaG16903, FsolR|NechaG16940, FsolR|NechaG17698, FsolR|NechaG18017, FsolR|NechaG18070, FsolR|NechaG28110, FsolR|NechaG28122, FsolR|NechaG28132, FsolR|NechaG35001, FsolR|NechaG39749, FsolR|NechaG44368, FsolR|NechaG47276, FsolR|NechaG52327, FsolR|NechaG55867, FsolR|NechaG56547, FsolR|NechaG56630, FsolR|NechaG77285, FsolR|NechaG79290, FsolR|NechaG83471, FsolR|NechaG86885,…	FverR|FVEG_00252T0, FverR|FVEG_11435T0
OG0000022	FacuR|gene2010, FacuR|gene3893	FasiR|gene11233, FasiR|gene2648	FasiR2|gene3725, FasiR2|gene8371	Faus151|gene10376, Faus151|gene11343, Faus151|gene7000	Faus154|gene10339, Faus154|gene6713	FaveR|KIL84613.1, FaveR|KIL87583.1, FaveR|KIL90359.1	FbooR|gene3685	FbulR|gene10507, FbulR|gene13879, FbulR|gene2921, FbulR|gene67	Fcor153|gene11364, Fcor153|gene11437, Fcor153|gene3230	FculR|FCUL_05739.1, FculR|FCUL_12416.1	FequiR|gene1643	FfujR|FFUJ_05500, FfujR|FFUJ_08167, FfujR|FFUJ_10602	FgerR|gene10749, FgerR|gene3898, FgerR|gene9949	FgramR|FGRAMPH1_01G13343, FgramR|FGRAMPH1_01G15943, FgramR|FGRAMPH1_01G16433	FlangR|FLAG1_10966	FlouR|gene11513, FlouR|gene6198, FlouR|gene9119	FmangR|FMAN_08522, FmangR|FMAN_10797, FmangR|FMAN_11056, FmangR|FMAN_13472, FmangR|FMAN_16169	Fmer152|gene11762, Fmer152|gene1663, Fmer152|gene7856	FmerR|gene10083, FmerR|gene3034, FmerR|gene6108	XP_018247013.1, XP_018247014.1, XP_018247015.1, XP_018248657.1, XP_018248658.1, XP_018256091.1, XP_018256092.1	FpoaeR|FPOA_03625, FpoaeR|FPOA_05479, FpoaeR|FPOA_12094, FpoaeR|FPOA_13176	FproR|FPRN_08669, FproR|FPRN_10830, FproR|FPRN_13503	FpsgR|FPSE_01899, FpsgR|FPSE_08163, FpsgR|FPSE_09989	FsamR|gene7346, FsamR|gene9160	FsolR|NechaG104891, FsolR|NechaG105674, FsolR|NechaG45900, FsolR|NechaG55037, FsolR|NechaG62655, FsolR|NechaG71506, FsolR|NechaG92325, FsolR|NechaG94808, FsolR|NechaG94931, FsolR|NechaG96602	FverR|FVEG_01773T0, FverR|FVEG_07683T0, FverR|FVEG_08818T0, FverR|FVEG_13182T0
OG0000023	FacuR|gene6165, FacuR|gene8489	FasiR|gene5025, FasiR|gene9774	FasiR2|gene10417, FasiR2|gene9656	Faus151|gene10584, Faus151|gene4781, Faus151|gene6072	Faus154|gene2740, Faus154|gene5759	FaveR|KIL86148.1, FaveR|KIL87099.1, FaveR|KIL89498.1, FaveR|KIL90207.1	FbooR|gene9409, FbooR|gene9724	FbulR|gene13050, FbulR|gene14311, FbulR|gene2633, FbulR|gene4313, FbulR|gene8747	Fcor153|gene10072, Fcor153|gene2432, Fcor153|gene6423	FculR|FCUL_04710.1	FequiR|gene11608, FequiR|gene6544	FfujR|FFUJ_05240, FfujR|FFUJ_05512, FfujR|FFUJ_05747, FfujR|FFUJ_06356, FfujR|FFUJ_10392	FgerR|gene10406, FgerR|gene3631	FgramR|FGRAMPH1_01G10973, FgramR|FGRAMPH1_01G11511	FlangR|FLAG1_03204, FlangR|FLAG1_04498	FlouR|gene5347, FlouR|gene9389	FmangR|FMAN_02155, FmangR|FMAN_08532, FmangR|FMAN_08758, FmangR|FMAN_09358, FmangR|FMAN_13259	Fmer152|gene2462, Fmer152|gene3542, Fmer152|gene6903	FmerR|gene10338, FmerR|gene7907, FmerR|gene8277	XP_018236711.1, XP_018237790.1, XP_018245749.1, XP_018256106.1, XP_018257188.1, XP_018257189.1	FpoaeR|FPOA_04515, FpoaeR|FPOA_04736	FproR|FPRN_02139, FproR|FPRN_08679, FproR|FPRN_08907, FproR|FPRN_09504, FproR|FPRN_13287	FpsgR|FPSE_05425, FpsgR|FPSE_05505, FpsgR|FPSE_12016	FsamR|gene12027	FsolR|NechaG45761, FsolR|NechaG53430, FsolR|NechaG59366, FsolR|NechaG92260, FsolR|NechaG94784	FverR|FVEG_01816T0, FverR|FVEG_02429T0, FverR|FVEG_13170T0, FverR|FVEG_13670T0
OG0000024	FacuR|gene11941, FacuR|gene11942, FacuR|gene14469, FacuR|gene7318, FacuR|gene9393	FasiR|gene2378, FasiR|gene7957	FasiR2|gene2299, FasiR2|gene512	Faus151|gene4346, Faus151|gene6486	Faus154|gene5223, Faus154|gene660, Faus154|gene8745	FaveR|KIL85269.1, FaveR|KIL85393.1, FaveR|KIL86298.1, FaveR|KIL86455.1, FaveR|KIL88416.1, FaveR|KIL89264.1, FaveR|KIL92266.1	FbooR|gene10816, FbooR|gene8801, FbooR|gene9082	FbulR|gene12426, FbulR|gene1542, FbulR|gene1717, FbulR|gene8249, FbulR|gene8921	Fcor153|gene10291, Fcor153|gene9811	FculR|FCUL_10945.1	FequiR|gene734	FfujR|AFP73394, FfujR|FFUJ_02219, FfujR|FFUJ_10058, FfujR|FFUJ_12090, FfujR|FFUJ_12239, FfujR|FFUJ_12707, FfujR|FFUJ_14695	FgerR|gene10169, FgerR|gene10338, FgerR|gene11324	FgramR|FGRAMPH1_01G08165, FgramR|FGRAMPH1_01G25691	FlangR|FLAG1_10154, FlangR|FLAG1_10713	FlouR|gene8147, FlouR|gene8558	FmangR|FMAN_03782, FmangR|FMAN_06335, FmangR|FMAN_11871, FmangR|FMAN_12219, FmangR|FMAN_15223	Fmer152|gene4187, Fmer152|gene9054	FmerR|gene10291, FmerR|gene8891	XP_018238399.1, XP_018250313.1, XP_018254170.1, XP_018255231.1	FpoaeR|FPOA_08850, FpoaeR|FPOA_10625	FproR|FPRN_03782, FproR|FPRN_06469, FproR|FPRN_11365, FproR|FPRN_11813, FproR|FPRN_12214	FpsgR|FPSE_07914, FpsgR|FPSE_11191	FsamR|gene1576, FsamR|gene1857	FsolR|NechaG70660	FverR|FVEG_10497T0, FverR|FVEG_11086T0, FverR|FVEG_11932T0, FverR|FVEG_12610T0
OG0000025	FacuR|gene8309, FacuR|gene8310	FasiR|gene8182	FasiR2|gene8928	Faus151|gene644	Faus154|gene2040	FaveR|KIL96252.1	FbooR|gene1443	FbulR|gene12620, FbulR|gene156	Fcor153|gene583	FculR|FCUL_12354.1	FequiR|gene1291	FfujR|FFUJ_07449	FgerR|gene1700	FgramR|FGRAMPH1_01G07179	FlangR|FLAG1_07435, FlangR|FLAG1_09521, FlangR|FLAG1_10993, FlangR|FLAG1_11684, FlangR|FLAG1_11735, FlangR|FLAG1_12141	FlouR|gene4276	FmangR|FMAN_07626, FmangR|FMAN_14140, FmangR|FMAN_14155	Fmer152|gene8383	FmerR|gene9096	XP_018240670.1, XP_018240671.1, XP_018240672.1, XP_018242992.1, XP_018242993.1, XP_018242994.1, XP_018242995.1, XP_018242996.1, XP_018242997.1, XP_018242998.1, XP_018242999.1, XP_018252020.1, XP_018252137.1, XP_018253462.1, XP_018254004.1, XP_018256619.1, XP_018256620.1, XP_018256621.1, XP_018256937.1, XP_018257926.1, XP_018258046.1	FpoaeR|FPOA_02986, FpoaeR|FPOA_11986, FpoaeR|FPOA_12000, FpoaeR|FPOA_12241, FpoaeR|FPOA_12249, FpoaeR|FPOA_12290, FpoaeR|FPOA_12358, FpoaeR|FPOA_12488, FpoaeR|FPOA_12533, FpoaeR|FPOA_13099, FpoaeR|FPOA_13102, FpoaeR|FPOA_13113, FpoaeR|FPOA_13118, FpoaeR|FPOA_13134, FpoaeR|FPOA_13348, FpoaeR|FPOA_13416, FpoaeR|FPOA_13423, FpoaeR|FPOA_13429, FpoaeR|FPOA_13445, FpoaeR|FPOA_13542, FpoaeR|FPOA_13543, …	FproR|FPRN_07769	FpsgR|FPSE_00499	FsamR|gene7869	FsolR|NechaG40581	FverR|FVEG_02723T0
OG0000026	FacuR|gene11209, FacuR|gene13976, FacuR|gene5145	FasiR|gene4360, FasiR|gene4361, FasiR|gene4649	FasiR2|gene2132, FasiR2|gene2133, FasiR2|gene6565	Faus151|gene5261, Faus151|gene5262	Faus154|gene1934, Faus154|gene1935	FaveR|KIL88347.1, FaveR|KIL92855.1, FaveR|KIL96652.1	FbooR|gene4063, FbooR|gene4064	FbulR|gene11562, FbulR|gene13028, FbulR|gene1384, FbulR|gene206, FbulR|gene7008, FbulR|gene7895, FbulR|gene8809	Fcor153|gene4537, Fcor153|gene4538	FculR|FCUL_01182.1, FculR|FCUL_07128.1, FculR|FCUL_09206.1	FequiR|gene11401, FequiR|gene11527, FequiR|gene3391, FequiR|gene7548	FfujR|FFUJ_00184, FfujR|FFUJ_05707, FfujR|FFUJ_11302	FgerR|gene6692, FgerR|gene6693	FgramR|FGRAMPH1_01G16839, FgramR|FGRAMPH1_01G16841, FgramR|FGRAMPH1_01G21697	FlangR|FLAG1_02791, FlangR|FLAG1_02819, FlangR|FLAG1_11806	FlouR|gene4382, FlouR|gene4383	FmangR|FMAN_01882, FmangR|FMAN_08718, FmangR|FMAN_14441, FmangR|FMAN_15181	Fmer152|gene10007, Fmer152|gene10008	FmerR|gene3124, FmerR|gene3125	XP_018234032.1, XP_018237844.1	FpoaeR|FPOA_07096, FpoaeR|FPOA_10501	FproR|FPRN_01837, FproR|FPRN_01883, FproR|FPRN_08866, FproR|FPRN_14218	FpsgR|FPSE_12422, FpsgR|FPSE_12423	FsamR|gene55, FsamR|gene56	FsolR|NechaG77089, FsolR|NechaG78650, FsolR|NechaG85007	FverR|FVEG_00135T0, FverR|FVEG_01538T0, FverR|FVEG_02466T0, FverR|FVEG_13002T0
OG0000027	FacuR|gene10506, FacuR|gene12480, FacuR|gene12481, FacuR|gene12483	FasiR|gene1424, FasiR|gene5726	FasiR2|gene5069, FasiR2|gene9438	Faus151|gene214, Faus151|gene2420	Faus154|gene376, Faus154|gene5875	FaveR|KIL93258.1	FbooR|gene11374, FbooR|gene11438, FbooR|gene3527	FbulR|gene1404, FbulR|gene1569, FbulR|gene4696	Fcor153|gene2687, Fcor153|gene4231	FculR|FCUL_09585.1, FculR|FCUL_11598.1, FculR|FCUL_12512.1, FculR|FCUL_12513.1	FequiR|gene2565, FequiR|gene6420	FfujR|FFUJ_04249	FgerR|gene11619, FgerR|gene2153, FgerR|gene9417	FgramR|FGRAMPH1_01G22581, FgramR|FGRAMPH1_01G27155	FlangR|FLAG1_01056, FlangR|FLAG1_01244, FlangR|FLAG1_06519, FlangR|FLAG1_07705, FlangR|FLAG1_11097	FlouR|gene489, FlouR|gene7103	FmangR|FMAN_03115, FmangR|FMAN_14237	Fmer152|gene5423, Fmer152|gene8983	FmerR|gene4132, FmerR|gene512	XP_018241706.1, XP_018241707.1, XP_018241708.1, XP_018241709.1, XP_018241710.1, XP_018251736.1, XP_018251883.1, XP_018253567.1, XP_018253568.1, XP_018253687.1	FpoaeR|FPOA_11392, FpoaeR|FPOA_12043, FpoaeR|FPOA_12404, FpoaeR|FPOA_12410, FpoaeR|FPOA_12414, FpoaeR|FPOA_12416, FpoaeR|FPOA_12927, FpoaeR|FPOA_12930, FpoaeR|FPOA_13357, FpoaeR|FPOA_13372, FpoaeR|FPOA_13952	FproR|FPRN_03128	FpsgR|FPSE_01697, FpsgR|FPSE_05109	FsamR|gene1435	FsolR|NechaG45375, FsolR|NechaG66648	FverR|FVEG_03948T0
OG0000028	FacuR|gene10054, FacuR|gene1928, FacuR|gene9286	FasiR|gene5567, FasiR|gene9821	FasiR2|gene5661, FasiR2|gene9109	Faus151|gene2815, Faus151|gene8204	Faus154|gene6636, Faus154|gene796	FaveR|KIL87218.1, FaveR|KIL88562.1, FaveR|KIL92337.1	FbooR|gene9282, FbooR|gene9771	FbulR|gene10044, FbulR|gene10460, FbulR|gene13634, FbulR|gene13635, FbulR|gene5361	Fcor153|gene10305, Fcor153|gene5375	FculR|FCUL_03737.1, FculR|FCUL_06049.1		FfujR|FFUJ_06621, FfujR|FFUJ_06794, FfujR|FFUJ_09155, FfujR|FFUJ_09201	FgerR|gene4570, FgerR|gene9685	FgramR|FGRAMPH1_01G08671, FgramR|FGRAMPH1_01G14071	FlangR|FLAG1_08243, FlangR|FLAG1_11318	FlouR|gene5047, FlouR|gene6945	FmangR|FMAN_06896, FmangR|FMAN_09648, FmangR|FMAN_13040	Fmer152|gene633, Fmer152|gene9497	FmerR|gene11564, FmerR|gene5595	XP_018236425.1, XP_018239634.1, XP_018245886.1, XP_018248831.1, XP_018250176.1, XP_018250177.1, XP_018250178.1	FpoaeR|FPOA_03611, FpoaeR|FPOA_05787	FproR|FPRN_07101, FproR|FPRN_09757, FproR|FPRN_13065	FpsgR|FPSE_05339, FpsgR|FPSE_05700	FsamR|gene4129, FsamR|gene5958, FsamR|gene7497	FsolR|NechaG33168, FsolR|NechaG51441, FsolR|NechaG55235, FsolR|NechaG79751, FsolR|NechaG82678, FsolR|NechaG86280, FsolR|NechaG88551, FsolR|NechaG93987	FverR|FVEG_01576T0, FverR|FVEG_03339T0, FverR|FVEG_06514T0, FverR|FVEG_10049T0
OG0000029	FacuR|gene10861, FacuR|gene2459	FasiR|gene11083, FasiR|gene6352	FasiR2|gene10101, FasiR2|gene2654	Faus151|gene4309, Faus151|gene9033	Faus154|gene4392, Faus154|gene7969	FaveR|KIL84914.1, FaveR|KIL87516.1	FbooR|gene10111, FbooR|gene9236	FbulR|gene1194, FbulR|gene13285, FbulR|gene5264	Fcor153|gene10414, Fcor153|gene7155	FculR|FCUL_05588.1, FculR|FCUL_07013.1	FequiR|gene1767, FequiR|gene4398	FfujR|FFUJ_03818, FfujR|FFUJ_10350, FfujR|FFUJ_11723	FgerR|gene11117, FgerR|gene4776	FgramR|FGRAMPH1_01G12999, FgramR|FGRAMPH1_01G16547	FlangR|FLAG1_05765, FlangR|FLAG1_09284	FlouR|gene10157, FlouR|gene7587	FmangR|FMAN_03542, FmangR|FMAN_13215, FmangR|FMAN_14872	Fmer152|gene1616, Fmer152|gene7024	FmerR|gene10130, FmerR|gene11004	XP_018241125.1, XP_018250747.1, XP_018250748.1, XP_018250749.1, XP_018250750.1, XP_018257114.1, XP_018257115.1, XP_018257116.1, XP_018257117.1, XP_018257118.1, XP_018257119.1, XP_018257120.1, XP_018257121.1, XP_018257122.1, XP_018257123.1	FpoaeR|FPOA_05338, FpoaeR|FPOA_06828	FproR|FPRN_03554, FproR|FPRN_13242, FproR|FPRN_14647	FpsgR|FPSE_04003, FpsgR|FPSE_10246	FsamR|gene3438, FsamR|gene8613	FsolR|NechaG33652, FsolR|NechaG80856	FverR|FVEG_03539T0, FverR|FVEG_07444T0, FverR|FVEG_10882T0, FverR|FVEG_10883T0, FverR|FVEG_13709T0
OG0000030	FacuR|gene13036, FacuR|gene2520, FacuR|gene4488, FacuR|gene4489, FacuR|gene6344	FasiR|gene7910, FasiR|gene7912	FasiR2|gene462	Faus151|gene11651, Faus151|gene4397, Faus151|gene4399	Faus154|gene7790, Faus154|gene7792	FaveR|KIL84083.1, FaveR|KIL89224.1, FaveR|KIL90353.1	FbooR|gene10603, FbooR|gene10605	FbulR|gene13911, FbulR|gene4334, FbulR|gene6325, FbulR|gene8426, FbulR|gene9600	Fcor153|gene4671	FculR|FCUL_10884.1	FequiR|gene11729, FequiR|gene11793, FequiR|gene11808, FequiR|gene5757	FfujR|FFUJ_04031, FfujR|FFUJ_06765, FfujR|FFUJ_09203, FfujR|FFUJ_12728, FfujR|FFUJ_14105	FgerR|gene10621	FgramR|FGRAMPH1_01G05187, FgramR|FGRAMPH1_01G25541, FgramR|FGRAMPH1_01G25547	FlangR|FLAG1_11114, FlangR|FLAG1_11115	FlouR|gene11466	FmangR|FMAN_03329, FmangR|FMAN_03336, FmangR|FMAN_11893, FmangR|FMAN_15390	Fmer152|gene3954, Fmer152|gene3956	FmerR|gene2403, FmerR|gene2405	XP_018241381.1, XP_018254476.1	FpoaeR|FPOA_03847, FpoaeR|FPOA_10669	FproR|FPRN_03346, FproR|FPRN_11834, FproR|FPRN_12039, FproR|FPRN_15165	FpsgR|FPSE_10519, FpsgR|FPSE_10521	FsamR|gene12044	FsolR|NechaG19162, FsolR|NechaG78343, FsolR|NechaG78376, FsolR|NechaG79956, FsolR|NechaG82208, FsolR|NechaG82303, FsolR|NechaG82545, FsolR|NechaG85208, FsolR|NechaG87138, FsolR|NechaG88084	FverR|FVEG_03743T0, FverR|FVEG_13583T0
OG0000031	FacuR|gene9402, FacuR|gene9848	FasiR|gene130, FasiR|gene3878, FasiR|gene8579	FasiR2|gene11170, FasiR2|gene5239, FasiR2|gene7620	Faus151|gene11227, Faus151|gene11933, Faus151|gene4403	Faus154|gene11836, Faus154|gene7786, Faus154|gene8943	FaveR|KIL85400.1, FaveR|KIL94029.1, FaveR|KIL94337.1	FbooR|gene10943, FbooR|gene7737	FbulR|gene605	Fcor153|gene4682, Fcor153|gene5037, Fcor153|gene5106	FculR|FCUL_02480.1, FculR|FCUL_10881.1	FequiR|gene11409, FequiR|gene11410, FequiR|gene12305, FequiR|gene12375, FequiR|gene12427, FequiR|gene12444, FequiR|gene7534	FfujR|FFUJ_11463, FfujR|FFUJ_11464	FgerR|gene7785	FgramR|FGRAMPH1_01G05565, FgramR|FGRAMPH1_01G05697, FgramR|FGRAMPH1_01G25315, FgramR|FGRAMPH1_01G25533	FlangR|FLAG1_06711, FlangR|FLAG1_10957, FlangR|FLAG1_11342	FlouR|gene7443, FlouR|gene9583	FmangR|FMAN_14600, FmangR|FMAN_14601	Fmer152|gene11835, Fmer152|gene3951, Fmer152|gene9978	FmerR|gene1065, FmerR|gene2400, FmerR|gene2582	XP_018257618.1, XP_018257619.1, XP_018257620.1	FpoaeR|FPOA_02369, FpoaeR|FPOA_09415, FpoaeR|FPOA_10687, FpoaeR|FPOA_11313	FproR|FPRN_14384	FpsgR|FPSE_03746, FpsgR|FPSE_03814, FpsgR|FPSE_10525	FsamR|gene10740, FsamR|gene12220, FsamR|gene8047, FsamR|gene9914	FsolR|NechaG29528, FsolR|NechaG82979, FsolR|NechaG86743, FsolR|NechaG86744
OG0000032	FacuR|gene12604, FacuR|gene3481, FacuR|gene4478	FasiR|gene11778, FasiR|gene1501	FasiR2|gene3572, FasiR2|gene5244	Faus151|gene149, Faus151|gene3116	Faus154|gene440, Faus154|gene8286	FaveR|KIL83684.1, FaveR|KIL85984.1, FaveR|KIL88221.1, FaveR|KIL93146.1	FbooR|gene11426, FbooR|gene3204	FbulR|gene254, FbulR|gene639, FbulR|gene8270, FbulR|gene999	Fcor153|gene4168, Fcor153|gene8887	FculR|FCUL_00107.1, FculR|FCUL_11670.1	FequiR|gene12227, FequiR|gene4826	FfujR|FFUJ_02241, FfujR|FFUJ_04060, FfujR|FFUJ_10194, FfujR|FFUJ_12687	FgerR|gene11175, FgerR|gene6300	FgramR|FGRAMPH1_01G00271, FgramR|FGRAMPH1_01G27335	FlangR|FLAG1_00248, FlangR|FLAG1_06393	FlouR|gene10659, FlouR|gene9260	FmangR|FMAN_03300, FmangR|FMAN_03803, FmangR|FMAN_11852, FmangR|FMAN_12086	Fmer152|gene2058, Fmer152|gene913	FmerR|gene10028, FmerR|gene1273	XP_018241418.1, XP_018241419.1, XP_018241420.1, XP_018254141.1, XP_018255252.1, XP_018258368.1	FpoaeR|FPOA_00003, FpoaeR|FPOA_11462	FproR|FPRN_03317, FproR|FPRN_03803, FproR|FPRN_11793, FproR|FPRN_12056	FpsgR|FPSE_08135, FpsgR|FPSE_10228	FsamR|gene10707, FsamR|gene1357	FsolR|NechaG90489	FverR|FVEG_03765T0, FverR|FVEG_08289T0, FverR|FVEG_11002T0, FverR|FVEG_12631T0, FverR|FVEG_12632T0, FverR|FVEG_13403T0
OG0000033	FacuR|gene3578, FacuR|gene3579, FacuR|gene3580	FasiR|gene90, FasiR|gene91, FasiR|gene92	FasiR2|gene2355, FasiR2|gene2356, FasiR2|gene2357	Faus151|gene3085, Faus151|gene3086, Faus151|gene3087	Faus154|gene8254, Faus154|gene8255, Faus154|gene8256	FaveR|KIL90140.1, FaveR|KIL90141.1, FaveR|KIL90142.1, FaveR|KIL90177.1	FbooR|gene10915, FbooR|gene10916, FbooR|gene10917	FbulR|gene11619, FbulR|gene14344, FbulR|gene14345, FbulR|gene6941, FbulR|gene8220, FbulR|gene8503	Fcor153|gene10793, Fcor153|gene10794, Fcor153|gene10795	FculR|FCUL_00079.1, FculR|FCUL_00080.1, FculR|FCUL_00081.1	FequiR|gene11381, FequiR|gene11382, FequiR|gene587, FequiR|gene588	FfujR|FFUJ_08158, FfujR|FFUJ_12447, FfujR|FFUJ_12567	FgerR|gene10141, FgerR|gene10142, FgerR|gene10143	FgramR|FGRAMPH1_01G00197, FgramR|FGRAMPH1_01G00199, FgramR|FGRAMPH1_01G00201		FlouR|gene11101, FlouR|gene11102, FlouR|gene11103	FmangR|FMAN_10805, FmangR|FMAN_11731	Fmer152|gene2086, Fmer152|gene2087, Fmer152|gene5558	FmerR|gene2048, FmerR|gene4786, FmerR|gene4787			FproR|FPRN_10839, FproR|FPRN_11565, FproR|FPRN_11676	FpsgR|FPSE_10646, FpsgR|FPSE_10647, FpsgR|FPSE_10648		FsolR|NechaG45224	FverR|FVEG_03523T0, FverR|FVEG_03524T0, FverR|FVEG_03525T0, FverR|FVEG_13865T0, FverR|FVEG_13964T0
OG0000034		FasiR|gene5589, FasiR|gene6612, FasiR|gene7607	FasiR2|gene1405, FasiR2|gene2708, FasiR2|gene5683	Faus151|gene2792, Faus151|gene5147, Faus151|gene9664	Faus154|gene10030, Faus154|gene6056, Faus154|gene822	FaveR|KIL84186.1, FaveR|KIL86947.1	FbooR|gene10014, FbooR|gene11150, FbooR|gene8258	FbulR|gene2533	Fcor153|gene3346, Fcor153|gene5401, Fcor153|gene8798	FculR|FCUL_04045.1, FculR|FCUL_06074.1, FculR|FCUL_09364.1	FequiR|gene12280	FfujR|FFUJ_02760, FfujR|FFUJ_10906	FgerR|gene10571, FgerR|gene10986, FgerR|gene4546	FgramR|FGRAMPH1_01G09491, FgramR|FGRAMPH1_01G14125, FgramR|FGRAMPH1_01G15909, FgramR|FGRAMPH1_01G21983	FlangR|FLAG1_08004, FlangR|FLAG1_08773, FlangR|FLAG1_08943, FlangR|FLAG1_10302	FlouR|gene10544, FlouR|gene9054, FlouR|gene9408	FmangR|FMAN_04320	Fmer152|gene1400, Fmer152|gene5928, Fmer152|gene656	FmerR|gene11587, FmerR|gene5566, FmerR|gene6801	XP_018234635.1, XP_018234636.1, XP_018236281.1, XP_018236282.1, XP_018247421.1, XP_018247422.1, XP_018250788.1, XP_018252703.1	FpoaeR|FPOA_03906, FpoaeR|FPOA_05811, FpoaeR|FPOA_09101, FpoaeR|FPOA_11754	FproR|FPRN_04385	FpsgR|FPSE_03310, FpsgR|FPSE_05316, FpsgR|FPSE_09552	FsamR|gene3657, FsamR|gene6654	FsolR|NechaG104883, FsolR|NechaG78996, FsolR|NechaG87575	FverR|FVEG_08541T0
OG0000035	FacuR|gene10026, FacuR|gene13081, FacuR|gene13083, FacuR|gene13084, FacuR|gene2772	FasiR|gene1968, FasiR|gene1969, FasiR|gene3920, FasiR|gene3921	FasiR2|gene11212, FasiR2|gene11213	Faus151|gene11274, Faus151|gene5777, Faus151|gene5778	Faus154|gene4344, Faus154|gene6795, Faus154|gene6796	FaveR|KIL83687.1, FaveR|KIL83688.1, FaveR|KIL87932.1	FbooR|gene11176, FbooR|gene11177	FbulR|gene13036, FbulR|gene13037, FbulR|gene9127	Fcor153|gene11633, Fcor153|gene3097, Fcor153|gene3098	FculR|FCUL_01866.1	FequiR|gene1093	FfujR|FFUJ_00134, FfujR|FFUJ_00135, FfujR|FFUJ_00138, FfujR|FFUJ_10167, FfujR|FFUJ_10168	FgerR|gene11601, FgerR|gene2251, FgerR|gene5727	FgramR|FGRAMPH1_01G04313, FgramR|FGRAMPH1_01G04315, FgramR|FGRAMPH1_01G05795, FgramR|FGRAMPH1_01G05797		FlouR|gene8872	FmangR|FMAN_01960, FmangR|FMAN_01961	Fmer152|gene9268	FmerR|gene5891, FmerR|gene8674, FmerR|gene8675	XP_018258084.1, XP_018258085.1, XP_018258386.1, XP_018258387.1		FproR|FPRN_01949, FproR|FPRN_01950, FproR|FPRN_01951	FpsgR|FPSE_01993, FpsgR|FPSE_11378, FpsgR|FPSE_11379	FsamR|gene11878	FsolR|NechaG52101, FsolR|NechaG52172, FsolR|NechaG75267, FsolR|NechaG84215, FsolR|NechaG84216	FverR|FVEG_00085T0, FverR|FVEG_00088T0, FverR|FVEG_10983T0, FverR|FVEG_10984T0
OG0000036	FacuR|gene13026, FacuR|gene6350	FasiR|gene2494, FasiR|gene840	FasiR2|gene10273, FasiR2|gene2062	Faus151|gene10917, Faus151|gene6268, Faus151|gene9105	Faus154|gene10612, Faus154|gene11739, Faus154|gene562, Faus154|gene7479, Faus154|gene7636	FaveR|KIL92995.1, FaveR|KIL93766.1	FbooR|gene10763, FbooR|gene5084, FbooR|gene9639	FbulR|gene1278	Fcor153|gene11358, Fcor153|gene11466, Fcor153|gene2836, Fcor153|gene5927, Fcor153|gene8290	FculR|FCUL_11901.1	FequiR|gene11129, FequiR|gene11442, FequiR|gene15, FequiR|gene935, FequiR|gene9659	FfujR|FFUJ_06854	FgerR|gene8235, FgerR|gene9065	FgramR|FGRAMPH1_01G08461, FgramR|FGRAMPH1_01G15467, FgramR|FGRAMPH1_01G18825, FgramR|FGRAMPH1_01G27891		FlouR|gene11142, FlouR|gene9365	FmangR|FMAN_12179, FmangR|FMAN_14292	Fmer152|gene5681, Fmer152|gene7693, Fmer152|gene8042	FmerR|gene2819, FmerR|gene8766, FmerR|gene9256	XP_018236160.1, XP_018242444.1, XP_018242746.1, XP_018244673.1, XP_018246937.1, XP_018251398.1, XP_018252888.1, XP_018256970.1		FproR|FPRN_07158, FproR|FPRN_08588	FpsgR|FPSE_03245, FpsgR|FPSE_06782	FsamR|gene4300	FsolR|NechaG100711, FsolR|NechaG52455, FsolR|NechaG76111, FsolR|NechaG85629, FsolR|NechaG86784, FsolR|NechaG88108, FsolR|NechaG91693	FverR|FVEG_11627T0
OG0000037	FacuR|gene13148	FasiR|gene11489, FasiR|gene5248	FasiR2|gene3287, FasiR2|gene6079	Faus151|gene10400, Faus151|gene11108	Faus154|gene6033	FaveR|KIL85262.1, FaveR|KIL87871.1	FbooR|gene9108	FbulR|gene3445, FbulR|gene6551	Fcor153|gene3307, Fcor153|gene5778	FculR|FCUL_06829.1, FculR|FCUL_09340.1	FequiR|gene1049, FequiR|gene12369, FequiR|gene12699, FequiR|gene5771	FfujR|FFUJ_12497	FgerR|gene11212, FgerR|gene9948	FgramR|FGRAMPH1_01G15945, FgramR|FGRAMPH1_01G21929	FlangR|FLAG1_07324, FlangR|FLAG1_09311, FlangR|FLAG1_10522, FlangR|FLAG1_10548, FlangR|FLAG1_11975	FlouR|gene9550	FmangR|FMAN_00024, FmangR|FMAN_03703, FmangR|FMAN_06319, FmangR|FMAN_11658	Fmer152|gene5952	FmerR|gene2962	XP_018248758.1, XP_018252729.1, XP_018258492.1, XP_018258841.1	FpoaeR|FPOA_06892, FpoaeR|FPOA_06893, FpoaeR|FPOA_06897, FpoaeR|FPOA_06907, FpoaeR|FPOA_09126, FpoaeR|FPOA_13708	FproR|FPRN_00014, FproR|FPRN_11617	FpsgR|FPSE_02916, FpsgR|FPSE_08169	FsamR|gene10581, FsamR|gene12177, FsamR|gene2182, FsamR|gene5295	FsolR|NechaG14787, FsolR|NechaG22492, FsolR|NechaG3048, FsolR|NechaG35603, FsolR|NechaG42743, FsolR|NechaG45075, FsolR|NechaG55679, FsolR|NechaG56660, FsolR|NechaG77056, FsolR|NechaG95049	FverR|FVEG_04332T0, FverR|FVEG_13924T0
OG0000038	FacuR|gene13095, FacuR|gene2205	FasiR|gene11488, FasiR|gene6209, FasiR|gene6331	FasiR2|gene2633, FasiR2|gene3288, FasiR2|gene4615	Faus151|gene10741, Faus151|gene11110, Faus151|gene7929, Faus151|gene9003	Faus154|gene4053, Faus154|gene7938	FaveR|KIL85261.1, FaveR|KIL87922.1, FaveR|KIL92189.1	FbooR|gene10541, FbooR|gene10630	FbulR|gene4143, FbulR|gene4617	Fcor153|gene10386, Fcor153|gene10759, Fcor153|gene5776	FculR|FCUL_06830.1, FculR|FCUL_09119.1	FequiR|gene1047, FequiR|gene1546, FequiR|gene2278, FequiR|gene39, FequiR|gene5731	FfujR|FFUJ_00101	FgerR|gene10424, FgerR|gene8270, FgerR|gene9946	FgramR|FGRAMPH1_01G15949, FgramR|FGRAMPH1_01G16075, FgramR|FGRAMPH1_01G16077, FgramR|FGRAMPH1_01G16495, FgramR|FGRAMPH1_01G21431	FlangR|FLAG1_08322, FlangR|FLAG1_09312, FlangR|FLAG1_10502	FlouR|gene9231, FlouR|gene9527	FmangR|FMAN_01979	Fmer152|gene1643, Fmer152|gene9816	FmerR|gene10103, FmerR|gene277, FmerR|gene3234	XP_018258418.1	FpoaeR|FPOA_06796, FpoaeR|FPOA_06895, FpoaeR|FPOA_09088, FpoaeR|FPOA_13710	FproR|FPRN_01973	FpsgR|FPSE_02831, FpsgR|FPSE_04029	FsamR|gene11561, FsamR|gene4289	FsolR|NechaG106438, FsolR|NechaG30546, FsolR|NechaG44809, FsolR|NechaG75745, FsolR|NechaG77123	FverR|FVEG_00073T0
OG0000039	FacuR|gene3558	FasiR|gene159, FasiR|gene844	FasiR2|gene10276, FasiR2|gene8463	Faus151|gene10516, Faus151|gene10921	Faus154|gene10717, Faus154|gene7483	FaveR|KIL94331.1	FbooR|gene11076, FbooR|gene5081	FbulR|gene7014, FbulR|gene7593	Fcor153|gene5582, Fcor153|gene5931	FculR|FCUL_06673.1, FculR|FCUL_08001.1, FculR|FCUL_08002.1	FequiR|gene10901, FequiR|gene1231, FequiR|gene16, FequiR|gene9653	FfujR|FFUJ_05411, FfujR|FFUJ_12410	FgerR|gene11406, FgerR|gene9061	FgramR|FGRAMPH1_01G15521, FgramR|FGRAMPH1_01G18833, FgramR|FGRAMPH1_01G18835	FlangR|FLAG1_06218, FlangR|FLAG1_08551, FlangR|FLAG1_08552	FlouR|gene11057, FlouR|gene9369	FmangR|FMAN_08421, FmangR|FMAN_11574	Fmer152|gene7689, Fmer152|gene9353	FmerR|gene2823, FmerR|gene8945	XP_018238533.1, XP_018238534.1, XP_018256216.1	FpoaeR|FPOA_06387, FpoaeR|FPOA_07948, FpoaeR|FPOA_12261, FpoaeR|FPOA_12481, FpoaeR|FPOA_12483, FpoaeR|FPOA_13198	FproR|FPRN_08577, FproR|FPRN_11528	FpsgR|FPSE_03247, FpsgR|FPSE_03742	FsamR|gene11045, FsamR|gene2914, FsamR|gene2916	FsolR|NechaG3203, FsolR|NechaG37090, FsolR|NechaG4350, FsolR|NechaG49855, FsolR|NechaG55092, FsolR|NechaG56726, FsolR|NechaG87371, FsolR|NechaG88258	FverR|FVEG_07166T0, FverR|FVEG_13267T0
OG0000040	FacuR|gene4116, FacuR|gene9048	FasiR|gene11203, FasiR|gene2330	FasiR2|gene8342, FasiR2|gene8746	Faus151|gene11638, Faus151|gene2556, Faus151|gene7054	Faus154|gene10999, Faus154|gene6684, Faus154|gene8804	FaveR|KIL86359.1, FaveR|KIL94280.1	FbooR|gene10847, FbooR|gene8686	FbulR|gene12826, FbulR|gene14247, FbulR|gene4087	Fcor153|gene11677, Fcor153|gene3260, Fcor153|gene5004	FculR|FCUL_02261.1, FculR|FCUL_05709.1, FculR|FCUL_06933.1	FequiR|gene1057, FequiR|gene240	FfujR|FFUJ_06740, FfujR|FFUJ_10569	FgerR|gene4144, FgerR|gene7650	FgramR|FGRAMPH1_01G13271, FgramR|FGRAMPH1_01G16293	FlangR|FLAG1_10191, FlangR|FLAG1_10876	FlouR|gene3553, FlouR|gene9937	FmangR|FMAN_06938, FmangR|FMAN_13438, FmangR|FMAN_14069	Fmer152|gene1887, Fmer152|gene2366, Fmer152|gene8311	FmerR|gene1114, FmerR|gene2883, FmerR|gene5153	XP_018239570.1, XP_018246976.1, XP_018247742.1	FpoaeR|FPOA_05458, FpoaeR|FPOA_12462, FpoaeR|FPOA_13689	FproR|FPRN_07049, FproR|FPRN_13471	FpsgR|FPSE_05481, FpsgR|FPSE_07785	FsamR|gene10972, FsamR|gene11779, FsamR|gene6300	FsolR|NechaG44739, FsolR|NechaG46005, FsolR|NechaG56645, FsolR|NechaG88824, FsolR|NechaG97247, FsolR|NechaG97439	FverR|FVEG_03394T0, FverR|FVEG_08844T0
OG0000041	FacuR|gene12800, FacuR|gene12801, FacuR|gene7232, FacuR|gene7233	FasiR|gene3735, FasiR|gene9941	FasiR2|gene1172, FasiR2|gene5283	Faus151|gene3295, Faus151|gene4783, Faus151|gene6867	Faus154|gene1053, Faus154|gene3511	FaveR|KIL86787.1, FaveR|KIL87950.1	FbooR|gene10537, FbooR|gene400, FbooR|gene7841	FbulR|gene10436, FbulR|gene1055, FbulR|gene13020	Fcor153|gene11586, Fcor153|gene1344, Fcor153|gene6421, Fcor153|gene9469	FculR|FCUL_00150.1, FculR|FCUL_06329.1	FequiR|gene2282, FequiR|gene5346	FfujR|FFUJ_00196, FfujR|FFUJ_09635	FgerR|gene11091, FgerR|gene65	FgramR|FGRAMPH1_01G00379, FgramR|FGRAMPH1_01G14705	FlangR|FLAG1_06625	FlouR|gene10799, FlouR|gene349	FmangR|FMAN_01188, FmangR|FMAN_01872, FmangR|FMAN_09917, FmangR|FMAN_12624	Fmer152|gene2008, Fmer152|gene2193, Fmer152|gene6905	FmerR|gene5851, FmerR|gene6591, FmerR|gene8279	XP_018234013.1, XP_018249646.1, XP_018258175.1	FpoaeR|FPOA_00118, FpoaeR|FPOA_06063	FproR|FPRN_01870, FproR|FPRN_12629	FpsgR|FPSE_06879, FpsgR|FPSE_07394, FpsgR|FPSE_07990, FpsgR|FPSE_10398	FsamR|gene10430, FsamR|gene5581, FsamR|gene731	FsolR|NechaG41063, FsolR|NechaG70076	FverR|FVEG_00151T0, FverR|FVEG_00853T0, FverR|FVEG_10377T0
OG0000042	FacuR|gene14009, FacuR|gene2406	FasiR|gene6599	FasiR2|gene1462	Faus151|gene5134, Faus151|gene7246	Faus154|gene10042, Faus154|gene9573	FaveR|KIL87553.1, FaveR|KIL88250.1	FbooR|gene8250, FbooR|gene9125	FbulR|gene1178, FbulR|gene7037, FbulR|gene92	Fcor153|gene5710, Fcor153|gene8785	FculR|FCUL_04038.1, FculR|FCUL_06765.1	FequiR|gene12125	FfujR|FFUJ_00209, FfujR|FFUJ_10335, FfujR|FFUJ_10575	FgerR|gene10561, FgerR|gene9797	FgramR|FGRAMPH1_01G09471, FgramR|FGRAMPH1_01G15753	FlangR|FLAG1_06595	FlouR|gene7641	FmangR|FMAN_01861, FmangR|FMAN_13201, FmangR|FMAN_13202, FmangR|FMAN_13445	Fmer152|gene1413, Fmer152|gene8621	FmerR|gene5672, FmerR|gene9037, FmerR|gene9038	XP_018233999.1, XP_018242493.1, XP_018242701.1, XP_018244636.1, XP_018255925.1, XP_018256431.1, XP_018256432.1, XP_018256433.1, XP_018256434.1, XP_018256435.1, XP_018256436.1, XP_018256437.1, XP_018256438.1, XP_018257095.1, XP_018258660.1	FpoaeR|FPOA_03898, FpoaeR|FPOA_03899, FpoaeR|FPOA_06522	FproR|FPRN_01856, FproR|FPRN_13228, FproR|FPRN_13229	FpsgR|FPSE_08095	FsamR|gene10379, FsamR|gene11845, FsamR|gene3664	FsolR|NechaG85212	FverR|FVEG_00165T0, FverR|FVEG_13724T0
OG0000043	FacuR|gene11322, FacuR|gene13258, FacuR|gene2715, FacuR|gene2716, FacuR|gene8549	FasiR|gene6661, FasiR|gene8871	FasiR2|gene236, FasiR2|gene6045	Faus151|gene2220, Faus151|gene6121	Faus154|gene2955, Faus154|gene8056	FaveR|KIL85415.1, FaveR|KIL86384.1, FaveR|KIL88131.1, FaveR|KIL92440.1, FaveR|KIL94213.1	FbooR|gene2366, FbooR|gene3146	FbulR|gene10158, FbulR|gene11903, FbulR|gene3220, FbulR|gene8731	Fcor153|gene1698, Fcor153|gene179	FculR|FCUL_04097.1, FculR|FCUL_08947.1	FequiR|gene186, FequiR|gene460, FequiR|gene785	FfujR|FFUJ_02087, FfujR|FFUJ_05054, FfujR|FFUJ_06337, FfujR|FFUJ_09254	FgerR|gene10373, FgerR|gene4521	FgramR|FGRAMPH1_01G09621, FgramR|FGRAMPH1_01G20969	FlangR|FLAG1_03415	FlouR|gene2830, FlouR|gene8123	FmangR|FMAN_02338, FmangR|FMAN_09342	Fmer152|gene1353, Fmer152|gene4097	FmerR|gene10732, FmerR|gene6848	XP_018245512.1, XP_018245513.1, XP_018245514.1, XP_018245515.1, XP_018245516.1, XP_018245517.1, XP_018248772.1	FpoaeR|FPOA_03955	FproR|FPRN_00031, FproR|FPRN_02330, FproR|FPRN_09483, FproR|FPRN_13013	FpsgR|FPSE_02488, FpsgR|FPSE_09499	FsamR|gene3607	FsolR|NechaG67039	FverR|FVEG_00329T0, FverR|FVEG_06049T0
OG0000044	FacuR|gene14258, FacuR|gene4499, FacuR|gene8750	FasiR|gene10867, FasiR|gene7656	FasiR2|gene2756, FasiR2|gene6321	Faus151|gene2351, Faus151|gene9553	Faus154|gene10549, Faus154|gene9787	FaveR|KIL85961.1, FaveR|KIL87380.1, FaveR|KIL94188.1	FbooR|gene6210, FbooR|gene7836	FbulR|gene2511, FbulR|gene8250, FbulR|gene897	Fcor153|gene6704, Fcor153|gene9473	FculR|FCUL_05350.1, FculR|FCUL_12384.1	FequiR|gene1911, FequiR|gene5729	FfujR|FFUJ_10882, FfujR|FFUJ_12633, FfujR|FFUJ_12701, FfujR|FFUJ_14766	FgerR|gene1228, FgerR|gene8977	FgramR|FGRAMPH1_01G12477, FgramR|FGRAMPH1_01G22165		FlouR|gene5081, FlouR|gene6704	FmangR|FMAN_06405, FmangR|FMAN_11796, FmangR|FMAN_11865, FmangR|FMAN_13769	Fmer152|gene11544, Fmer152|gene7744	FmerR|gene10776, FmerR|gene9481	XP_018246151.1, XP_018247393.1, XP_018247394.1, XP_018252676.1, XP_018254083.1, XP_018254159.1, XP_018254160.1	FpoaeR|FPOA_05111, FpoaeR|FPOA_09171	FproR|FPRN_06537, FproR|FPRN_11738, FproR|FPRN_11807, FproR|FPRN_13792	FpsgR|FPSE_08463, FpsgR|FPSE_09354	FsamR|gene3266, FsamR|gene5033, FsamR|gene6853	FsolR|NechaG53726, FsolR|NechaG63067	FverR|FVEG_08561T0, FverR|FVEG_13354T0, FverR|FVEG_13415T0
OG0000045	FacuR|gene7171, FacuR|gene8236					FaveR|KIL83625.1		FbulR|gene11152, FbulR|gene1411, FbulR|gene3469		FculR|FCUL_12092.1	FequiR|gene2828, FequiR|gene3543, FequiR|gene4261	FfujR|FFUJ_12846			FlangR|FLAG1_09028, FlangR|FLAG1_09720, FlangR|FLAG1_10464, FlangR|FLAG1_11107, FlangR|FLAG1_11269, FlangR|FLAG1_11687, FlangR|FLAG1_11826, FlangR|FLAG1_11947, FlangR|FLAG1_11973, FlangR|FLAG1_11984, FlangR|FLAG1_12039, FlangR|FLAG1_12050, FlangR|FLAG1_12068		FmangR|FMAN_06606, FmangR|FMAN_11976, FmangR|FMAN_14315, FmangR|FMAN_16278			XP_018242457.1, XP_018242458.1, XP_018242737.1, XP_018244178.1, XP_018244664.1, XP_018254880.1, XP_018254881.1, XP_018255059.1, XP_018255852.1, XP_018256365.1, XP_018256962.1, XP_018257367.1, XP_018258032.1, XP_018258033.1	FpoaeR|FPOA_00018, FpoaeR|FPOA_00071, FpoaeR|FPOA_09022, FpoaeR|FPOA_12088, FpoaeR|FPOA_12102, FpoaeR|FPOA_12666, FpoaeR|FPOA_12848, FpoaeR|FPOA_12853, FpoaeR|FPOA_13039, FpoaeR|FPOA_13458, FpoaeR|FPOA_13624, FpoaeR|FPOA_13628	FproR|FPRN_06742, FproR|FPRN_11944	FpsgR|FPSE_02847, FpsgR|FPSE_05523	FsamR|gene4305	FsolR|NechaG82283, FsolR|NechaG88038, FsolR|NechaG88378, FsolR|NechaG88555, FsolR|NechaG88651, FsolR|NechaG88819	FverR|FVEG_14073T0
OG0000046	FacuR|gene13489, FacuR|gene1941, FacuR|gene9025	FasiR|gene5571, FasiR|gene7521	FasiR2|gene10511, FasiR2|gene5665	Faus151|gene2811, Faus151|gene4298, Faus151|gene786	Faus154|gene1207, Faus154|gene4381, Faus154|gene800	FaveR|KIL88576.1, FaveR|KIL91079.1	FbooR|gene428, FbooR|gene9775	FbulR|gene1248, FbulR|gene8628	Fcor153|gene1501, Fcor153|gene5379	FculR|FCUL_06054.1, FculR|FCUL_10444.1	FequiR|gene10426, FequiR|gene12462, FequiR|gene2369, FequiR|gene6850	FfujR|FFUJ_02627, FfujR|FFUJ_09218, FfujR|FFUJ_10264	FgerR|gene1921, FgerR|gene4566	FgramR|FGRAMPH1_01G14083, FgramR|FGRAMPH1_01G24509	FlangR|FLAG1_03996, FlangR|FLAG1_08186	FlouR|gene5051, FlouR|gene619	FmangR|FMAN_04184, FmangR|FMAN_05207, FmangR|FMAN_13021	Fmer152|gene3807, Fmer152|gene637, Fmer152|gene7035	FmerR|gene11015, FmerR|gene11568, FmerR|gene5440	XP_018234401.1, XP_018250189.1, XP_018258316.1	FpoaeR|FPOA_05790, FpoaeR|FPOA_10296	FproR|FPRN_04250, FproR|FPRN_13051, FproR|FPRN_13158	FpsgR|FPSE_04123, FpsgR|FPSE_05335	FsamR|gene11932, FsamR|gene3887	FsolR|NechaG105299, FsolR|NechaG86250	FverR|FVEG_07946T0, FverR|FVEG_07946T1, FverR|FVEG_10061T0, FverR|FVEG_13784T0
OG0000047	FacuR|gene2214, FacuR|gene6467	FasiR|gene5803, FasiR|gene6578	FasiR2|gene1442, FasiR2|gene2946	Faus151|gene5114, Faus151|gene8454	Faus154|gene10059, Faus154|gene10252	FaveR|KIL88526.1, FaveR|KIL92179.1, FaveR|KIL94415.1	FbooR|gene11112, FbooR|gene3605	FbulR|gene12616, FbulR|gene5245, FbulR|gene5817	Fcor153|gene8085, Fcor153|gene8763	FculR|FCUL_04012.1, FculR|FCUL_04017.1, FculR|FCUL_11062.1	FequiR|gene562, FequiR|gene8666	FfujR|FFUJ_06451, FfujR|FFUJ_13722, FfujR|FFUJ_13999	FgerR|gene5630, FgerR|gene646	FgramR|FGRAMPH1_01G09421, FgramR|FGRAMPH1_01G09423, FgramR|FGRAMPH1_01G25977	FlangR|FLAG1_07276, FlangR|FLAG1_08265, FlangR|FLAG1_09647	FlouR|gene5893, FlouR|gene9433	FmangR|FMAN_06158, FmangR|FMAN_09452, FmangR|FMAN_11043	Fmer152|gene1433, Fmer152|gene1434, Fmer152|gene7296	FmerR|gene135, FmerR|gene5651	XP_018236614.1, XP_018236615.1, XP_018238140.1, XP_018238141.1, XP_018239293.1	FpoaeR|FPOA_03836	FproR|FPRN_06271, FproR|FPRN_09593, FproR|FPRN_11084	FpsgR|FPSE_04454, FpsgR|FPSE_09581, FpsgR|FPSE_09582	FsamR|gene11361, FsamR|gene3677, FsamR|gene3678	FsolR|NechaG45714, FsolR|NechaG51300	FverR|FVEG_01728T0, FverR|FVEG_12106T0
OG0000048	FacuR|gene2295, FacuR|gene2694, FacuR|gene4468	FasiR|gene6565, FasiR|gene6566	FasiR2|gene1429, FasiR2|gene1430	Faus151|gene10053, Faus151|gene5098	Faus154|gene2258, Faus154|gene3751	FaveR|KIL85176.1, FaveR|KIL87131.1, FaveR|KIL89271.1, FaveR|KIL90713.1	FbooR|gene10252, FbooR|gene11456	FbulR|gene12048, FbulR|gene12935, FbulR|gene2852, FbulR|gene3062, FbulR|gene654	Fcor153|gene5617, Fcor153|gene8130	FculR|FCUL_04000.1	FequiR|gene10963, FequiR|gene7542, FequiR|gene9313	FfujR|FFUJ_09975, FfujR|FFUJ_09976, FfujR|FFUJ_12651, FfujR|FFUJ_14572	FgerR|gene5615, FgerR|gene6767	FgramR|FGRAMPH1_01G09389, FgramR|FGRAMPH1_01G15427		FlouR|gene11532	FmangR|FMAN_06229, FmangR|FMAN_06230, FmangR|FMAN_12289	Fmer152|gene1454, Fmer152|gene8948	FmerR|gene3336, FmerR|gene5636	XP_018238256.1, XP_018238257.1, XP_018253032.1, XP_018254100.1, XP_018254101.1	FpoaeR|FPOA_03863, FpoaeR|FPOA_06374	FproR|FPRN_06344, FproR|FPRN_06345, FproR|FPRN_11757, FproR|FPRN_12287	FpsgR|FPSE_08272, FpsgR|FPSE_09602	FsamR|gene11622, FsamR|gene8281	FsolR|NechaG36266, FsolR|NechaG37523, FsolR|NechaG77073	FverR|FVEG_09916T0, FverR|FVEG_11154T0, FverR|FVEG_13373T0
OG0000049	FacuR|gene11139, FacuR|gene14091, FacuR|gene2903	FasiR|gene1642, FasiR|gene1643	FasiR2|gene5380, FasiR2|gene5381, FasiR2|gene873	Faus151|gene10470, Faus151|gene10471	Faus154|gene583, Faus154|gene584	FaveR|KIL93087.1, FaveR|KIL93106.1, FaveR|KIL95693.1	FbooR|gene5783, FbooR|gene5784	FbulR|gene5652, FbulR|gene7551	Fcor153|gene2928, Fcor153|gene2929	FculR|FCUL_11817.1, FculR|FCUL_11818.1, FculR|FCUL_12199.1	FequiR|gene4779, FequiR|gene4780, FequiR|gene4781	FfujR|FFUJ_02123, FfujR|FFUJ_04003, FfujR|FFUJ_09955	FgerR|gene3971, FgerR|gene9261, FgerR|gene9262	FgramR|FGRAMPH1_01G11981, FgramR|FGRAMPH1_01G27677, FgramR|FGRAMPH1_01G27679, FgramR|FGRAMPH1_01G27681	FlangR|FLAG1_07481, FlangR|FLAG1_11667	FlouR|gene2579, FlouR|gene2910, FlouR|gene2911	FmangR|FMAN_03684, FmangR|FMAN_12309	Fmer152|gene10114, Fmer152|gene10115	FmerR|gene3285, FmerR|gene3286	XP_018241343.1, XP_018253064.1	FpoaeR|FPOA_05592, FpoaeR|FPOA_11612, FpoaeR|FPOA_11614	FproR|FPRN_03373, FproR|FPRN_12307	FpsgR|FPSE_02156, FpsgR|FPSE_07595, FpsgR|FPSE_08343	FsamR|gene1767, FsamR|gene3064, FsamR|gene3065	FsolR|NechaG75881	FverR|FVEG_03715T0, FverR|FVEG_11176T0, FverR|FVEG_12538T0
OG0000050	FacuR|gene14118, FacuR|gene5138, FacuR|gene9334	FasiR|gene4639, FasiR|gene7905	FasiR2|gene11564, FasiR2|gene6555	Faus151|gene4411, Faus151|gene9378	Faus154|gene7780, Faus154|gene9244	FaveR|KIL83658.1, FaveR|KIL83891.1, FaveR|KIL83923.1, FaveR|KIL88339.1	FbooR|gene11222	FbulR|gene260, FbulR|gene4000, FbulR|gene616, FbulR|gene9107	Fcor153|gene4689, Fcor153|gene58	FculR|FCUL_09055.1	FequiR|gene11818	FfujR|FFUJ_02235, FfujR|FFUJ_11452, FfujR|FFUJ_12897, FfujR|FFUJ_14870	FgerR|gene6603	FgramR|FGRAMPH1_01G21267	FlangR|FLAG1_06506, FlangR|FLAG1_11214, FlangR|FLAG1_11226	FlouR|gene7042	FmangR|FMAN_03798, FmangR|FMAN_06516, FmangR|FMAN_12024, FmangR|FMAN_14270, FmangR|FMAN_14589	Fmer152|gene11510, Fmer152|gene3945	FmerR|gene2394, FmerR|gene7431	XP_018251807.1, XP_018252531.1, XP_018253626.1, XP_018254031.1, XP_018254371.1, XP_018255247.1, XP_018257292.1, XP_018257606.1	FpoaeR|FPOA_03493, FpoaeR|FPOA_06608, FpoaeR|FPOA_08986	FproR|FPRN_03797, FproR|FPRN_06650, FproR|FPRN_11989, FproR|FPRN_14373	FpsgR|FPSE_10529, FpsgR|FPSE_10823	FsamR|gene12108, FsamR|gene4763		FverR|FVEG_12205T0, FverR|FVEG_12624T0, FverR|FVEG_12874T0
OG0000051	FacuR|gene12756, FacuR|gene13290, FacuR|gene13981, FacuR|gene13982, FacuR|gene14480, FacuR|gene8234										FequiR|gene9238									XP_018242394.1, XP_018242506.1, XP_018242514.1, XP_018242682.1, XP_018242689.1, XP_018242783.1, XP_018244617.1, XP_018244624.1, XP_018244709.1, XP_018254847.1, XP_018256426.1, XP_018257008.1, XP_018257301.1, XP_018257302.1, XP_018257455.1, XP_018257541.1	FpoaeR|FPOA_12567, FpoaeR|FPOA_12713, FpoaeR|FPOA_26250, FpoaeR|FPOA_26390, FpoaeR|FPOA_26442, FpoaeR|FPOA_26546, FpoaeR|FPOA_26759, FpoaeR|FPOA_26838, FpoaeR|FPOA_26849, FpoaeR|FPOA_26917, FpoaeR|FPOA_26927, FpoaeR|FPOA_26957, FpoaeR|FPOA_26963, FpoaeR|FPOA_27020, FpoaeR|FPOA_27081, FpoaeR|FPOA_27134, FpoaeR|FPOA_27413, FpoaeR|FPOA_27544, FpoaeR|FPOA_27548, FpoaeR|FPOA_27642, FpoaeR|FPOA_27644, …			FsamR|gene4804	FsolR|NechaG56140
OG0000052	FacuR|gene13592							FbulR|gene11460, FbulR|gene11462, FbulR|gene11574, FbulR|gene11577, FbulR|gene1405							FlangR|FLAG1_10211		FmangR|FMAN_07318, FmangR|FMAN_09610, FmangR|FMAN_14216, FmangR|FMAN_15421, FmangR|FMAN_15475			XP_018244340.1, XP_018251965.1, XP_018252070.1, XP_018253512.1, XP_018253770.1, XP_018253949.1, XP_018253980.1, XP_018254512.1, XP_018255737.1, XP_018257314.1, XP_018257319.1, XP_018257974.1, XP_018257995.1, XP_018257997.1, XP_018258788.1	FpoaeR|FPOA_06655, FpoaeR|FPOA_12009, FpoaeR|FPOA_12149, FpoaeR|FPOA_12168, FpoaeR|FPOA_12222, FpoaeR|FPOA_12254, FpoaeR|FPOA_12295, FpoaeR|FPOA_12369, FpoaeR|FPOA_12551, FpoaeR|FPOA_12732, FpoaeR|FPOA_12736, FpoaeR|FPOA_13028, FpoaeR|FPOA_13064, FpoaeR|FPOA_13163, FpoaeR|FPOA_13216, FpoaeR|FPOA_13233, FpoaeR|FPOA_13290, FpoaeR|FPOA_13306, FpoaeR|FPOA_13328, FpoaeR|FPOA_13512, FpoaeR|FPOA_13516, …	FproR|FPRN_06961	FpsgR|FPSE_07881		FsolR|NechaG12141, FsolR|NechaG19715, FsolR|NechaG19726, FsolR|NechaG36088, FsolR|NechaG55320, FsolR|NechaG82228, FsolR|NechaG94028
OG0000053	FacuR|gene14112, FacuR|gene1754, FacuR|gene3961, FacuR|gene3964	FasiR|gene10533, FasiR|gene9855, FasiR|gene9856	FasiR2|gene3209, FasiR2|gene3210, FasiR2|gene3211	Faus151|gene6297, Faus151|gene8221	Faus154|gene10640, Faus154|gene6654	FaveR|KIL83600.1, FaveR|KIL83604.1, FaveR|KIL83738.1, FaveR|KIL83740.1, FaveR|KIL86793.1	FbooR|gene10389, FbooR|gene11262	FbulR|gene11260, FbulR|gene12157, FbulR|gene12160	Fcor153|gene10324, Fcor153|gene2807	FculR|FCUL_11924.1	FequiR|gene5471, FequiR|gene5473, FequiR|gene5474	FfujR|FFUJ_10282, FfujR|FFUJ_10284, FfujR|FFUJ_10289	FgerR|gene11331	FgramR|FGRAMPH1_01G08707, FgramR|FGRAMPH1_01G21257	FlangR|FLAG1_07175, FlangR|FLAG1_09516, FlangR|FLAG1_11533, FlangR|FLAG1_11534, FlangR|FLAG1_11535	FlouR|gene11443	FmangR|FMAN_13147, FmangR|FMAN_13150, FmangR|FMAN_13155	Fmer152|gene9478	FmerR|gene5614, FmerR|gene9286	XP_018254523.1, XP_018254525.1, XP_018255722.1, XP_018255724.1, XP_018257784.1, XP_018257792.1	FpoaeR|FPOA_11700, FpoaeR|FPOA_11783	FproR|FPRN_13177, FproR|FPRN_13179, FproR|FPRN_13185	FpsgR|FPSE_07381	FsamR|gene10891	FsolR|NechaG79821	FverR|FVEG_13768T0, FverR|FVEG_13770T0
OG0000054	FacuR|gene2104, FacuR|gene2408, FacuR|gene2409, FacuR|gene4561, FacuR|gene4562, FacuR|gene5297, FacuR|gene5318, FacuR|gene5319, FacuR|gene9785	FasiR|gene742	FasiR2|gene8307	Faus151|gene8966	Faus154|gene11345	FaveR|KIL83907.1, FaveR|KIL87555.1, FaveR|KIL89278.1, FaveR|KIL90080.1, FaveR|KIL90707.1	FbooR|gene6096	FbulR|gene1228, FbulR|gene6023, FbulR|gene9882	Fcor153|gene5827	FculR|FCUL_07900.1, FculR|FCUL_12081.1	FequiR|gene1051, FequiR|gene10968, FequiR|gene9747	FfujR|FFUJ_06890, FfujR|FFUJ_10566, FfujR|FFUJ_12587, FfujR|FFUJ_14063	FgerR|gene1384	FgramR|FGRAMPH1_01G18591	FlangR|FLAG1_02789	FlouR|gene2977	FmangR|FMAN_07026, FmangR|FMAN_10897, FmangR|FMAN_11752, FmangR|FMAN_13435	Fmer152|gene6939	FmerR|gene1642	XP_018239468.1, XP_018239720.1, XP_018246972.1, XP_018246973.1, XP_018255058.1	FpoaeR|FPOA_02230, FpoaeR|FPOA_11741	FproR|FPRN_07194, FproR|FPRN_10937, FproR|FPRN_11696, FproR|FPRN_13468	FpsgR|FPSE_00291, FpsgR|FPSE_10701, FpsgR|FPSE_10702	FsamR|gene5898, FsamR|gene7678, FsamR|gene8835		FverR|FVEG_03274T0, FverR|FVEG_07763T0, FverR|FVEG_08847T0, FverR|FVEG_08848T0, FverR|FVEG_13848T0
OG0000055	FacuR|gene11302, FacuR|gene13781, FacuR|gene2941	FasiR|gene10742	FasiR2|gene960	Faus151|gene3157	Faus154|gene8324	FaveR|KIL87009.1, FaveR|KIL87326.1, FaveR|KIL90736.1, FaveR|KIL95648.1	FbooR|gene11186	FbulR|gene11383, FbulR|gene13387, FbulR|gene2614, FbulR|gene8550		FculR|FCUL_00143.1, FculR|FCUL_05217.1	FequiR|gene11200, FequiR|gene7524	FfujR|FFUJ_05527, FfujR|FFUJ_05558, FfujR|FFUJ_09054, FfujR|FFUJ_10972, FfujR|FFUJ_14599	FgerR|gene11020, FgerR|gene3484	FgramR|FGRAMPH1_01G00363, FgramR|FGRAMPH1_01G12171		FlouR|gene7687, FlouR|gene8861	FmangR|FMAN_06257, FmangR|FMAN_08547, FmangR|FMAN_08575, FmangR|FMAN_13853			XP_018238284.1, XP_018246000.1, XP_018247496.1	FpoaeR|FPOA_04977, FpoaeR|FPOA_11753, FpoaeR|FPOA_11839	FproR|FPRN_06374, FproR|FPRN_08694, FproR|FPRN_08718, FproR|FPRN_09943, FproR|FPRN_13880	FpsgR|FPSE_02078, FpsgR|FPSE_10053	FsamR|gene10609, FsamR|gene12153, FsamR|gene1540	FsolR|NechaG27845, FsolR|NechaG40752, FsolR|NechaG41442, FsolR|NechaG45887, FsolR|NechaG53975, FsolR|NechaG86322, FsolR|NechaG92119, FsolR|NechaG92250, FsolR|NechaG99727	FverR|FVEG_06598T0, FverR|FVEG_12011T0, FverR|FVEG_13130T0, FverR|FVEG_13156T0
OG0000056	FacuR|gene1848, FacuR|gene5304	FasiR|gene10758, FasiR|gene3875	FasiR2|gene1546, FasiR2|gene7682	Faus151|gene10530, Faus151|gene7328, Faus151|gene9407	Faus154|gene4745, Faus154|gene8877	FaveR|KIL89267.1	FbooR|gene10556, FbooR|gene8945	FbulR|gene12131, FbulR|gene4484, FbulR|gene7422	Fcor153|gene10895, Fcor153|gene5103, Fcor153|gene8469	FculR|FCUL_05233.1, FculR|FCUL_06879.1	FequiR|gene1424, FequiR|gene4182	FfujR|FFUJ_03622, FfujR|FFUJ_06463, FfujR|FFUJ_10207	FgerR|gene10560, FgerR|gene11359, FgerR|gene3468	FgramR|FGRAMPH1_01G05691, FgramR|FGRAMPH1_01G12207, FgramR|FGRAMPH1_01G16153	FlangR|FLAG1_10140	FlouR|gene11422, FlouR|gene11579, FlouR|gene5594	FmangR|FMAN_05171, FmangR|FMAN_09463, FmangR|FMAN_13076	Fmer152|gene5292, Fmer152|gene6639, Fmer152|gene9549	FmerR|gene11351, FmerR|gene872, FmerR|gene9465	XP_018236179.1, XP_018236585.1, XP_018244203.1	FpoaeR|FPOA_04995	FproR|FPRN_05246, FproR|FPRN_09602, FproR|FPRN_13098	FpsgR|FPSE_02063, FpsgR|FPSE_03749	FsamR|gene2872	FsolR|NechaG45843, FsolR|NechaG48557, FsolR|NechaG55865, FsolR|NechaG84328, FsolR|NechaG86543, FsolR|NechaG94726	FverR|FVEG_05733T0
OG0000057	FacuR|gene10377, FacuR|gene1906, FacuR|gene2850	FasiR|gene11235, FasiR|gene2645	FasiR2|gene3722, FasiR2|gene8373	Faus151|gene10373, Faus151|gene11345	Faus154|gene11230, Faus154|gene6715	FaveR|KIL85014.1, FaveR|KIL95747.1, FaveR|KIL95986.1	FbooR|gene3687, FbooR|gene9982	FbulR|gene10557, FbulR|gene3147, FbulR|gene5937	Fcor153|gene11434, Fcor153|gene3228	FculR|FCUL_06826.1	FequiR|gene5512, FequiR|gene831, FequiR|gene9664	FfujR|FFUJ_07730, FfujR|FFUJ_08021, FfujR|FFUJ_11673	FgerR|gene3896, FgerR|gene9952	FgramR|FGRAMPH1_01G13347, FgramR|FGRAMPH1_01G15935		FlouR|gene6200, FlouR|gene9967	FmangR|FMAN_07876, FmangR|FMAN_08160, FmangR|FMAN_14819	Fmer152|gene11760, Fmer152|gene7859	FmerR|gene3031, FmerR|gene6106	XP_018247995.1, XP_018248515.1, XP_018248516.1, XP_018250837.1		FproR|FPRN_08047, FproR|FPRN_08403, FproR|FPRN_14593	FpsgR|FPSE_08173	FsamR|gene7501	FsolR|NechaG42955, FsolR|NechaG42958, FsolR|NechaG44531, FsolR|NechaG48250, FsolR|NechaG51560, FsolR|NechaG52142, FsolR|NechaG54848, FsolR|NechaG94824, FsolR|NechaG97291, FsolR|NechaG97337	FverR|FVEG_09021T0, FverR|FVEG_09314T0, FverR|FVEG_10832T0
OG0000058	FacuR|gene10318, FacuR|gene4154, FacuR|gene4155	FasiR|gene10367, FasiR|gene2182	FasiR2|gene10926, FasiR2|gene1882, FasiR2|gene1985	Faus151|gene10337, Faus151|gene3312	Faus154|gene3494, Faus154|gene4121, Faus154|gene4917	FaveR|KIL84964.1, FaveR|KIL94318.1, FaveR|KIL94319.1	FbooR|gene9392	FbulR|gene10851, FbulR|gene10868, FbulR|gene10869, FbulR|gene9625	Fcor153|gene9433	FculR|FCUL_00170.1, FculR|FCUL_02071.1	FequiR|gene10218, FequiR|gene1222	FfujR|FFUJ_00056, FfujR|FFUJ_05184, FfujR|FFUJ_12422, FfujR|FFUJ_12423, FfujR|FFUJ_12441	FgerR|gene10631, FgerR|gene11394, FgerR|gene371	FgramR|FGRAMPH1_01G00431, FgramR|FGRAMPH1_01G04775		FlouR|gene10657, FlouR|gene2069	FmangR|FMAN_02209, FmangR|FMAN_11584, FmangR|FMAN_11602	Fmer152|gene11041, Fmer152|gene1990	FmerR|gene2638, FmerR|gene4565	XP_018238519.1, XP_018238520.1, XP_018238521.1, XP_018238522.1	FpoaeR|FPOA_00136	FproR|FPRN_02199, FproR|FPRN_11538, FproR|FPRN_11559	FpsgR|FPSE_06898, FpsgR|FPSE_09213	FsamR|gene1476, FsamR|gene3210, FsamR|gene3211	FsolR|NechaG81180	FverR|FVEG_05926T0, FverR|FVEG_13967T0, FverR|FVEG_13968T0, FverR|FVEG_13982T0
OG0000059	FacuR|gene11347, FacuR|gene4565, FacuR|gene4566, FacuR|gene6991	FasiR|gene6233, FasiR|gene6234	FasiR2|gene4640, FasiR2|gene4641	Faus151|gene11482	Faus154|gene4078, Faus154|gene4079	FaveR|KIL88154.1, FaveR|KIL90704.1, FaveR|KIL94114.1	FbooR|gene10685, FbooR|gene11288	FbulR|gene1159, FbulR|gene1160, FbulR|gene4005, FbulR|gene8615	Fcor153|gene10733	FculR|FCUL_09146.1	FequiR|gene1021, FequiR|gene10970, FequiR|gene1556, FequiR|gene4364	FfujR|FFUJ_09255, FfujR|FFUJ_10314	FgerR|gene11508, FgerR|gene8730	FgramR|FGRAMPH1_01G21491, FgramR|FGRAMPH1_01G21493	FlangR|FLAG1_02785, FlangR|FLAG1_08037, FlangR|FLAG1_10266, FlangR|FLAG1_10267	FlouR|gene11394, FlouR|gene11419, FlouR|gene11570	FmangR|FMAN_13001, FmangR|FMAN_13182	Fmer152|gene9792, Fmer152|gene9793	FmerR|gene301, FmerR|gene302	XP_018250213.1, XP_018251394.1, XP_018251395.1, XP_018252520.1, XP_018257083.1	FpoaeR|FPOA_09054	FproR|FPRN_06658, FproR|FPRN_13010, FproR|FPRN_13011, FproR|FPRN_13012, FproR|FPRN_13210	FpsgR|FPSE_02803	FsamR|gene4256	FsolR|NechaG100770, FsolR|NechaG76109, FsolR|NechaG77069	FverR|FVEG_11625T0, FverR|FVEG_12211T0
OG0000060	FacuR|gene11687, FacuR|gene13075, FacuR|gene14137, FacuR|gene14490, FacuR|gene9418	FasiR|gene10713, FasiR|gene6541	FasiR2|gene8580, FasiR2|gene931	Faus151|gene10169	Faus154|gene4701	FaveR|KIL86287.1, FaveR|KIL87489.1, FaveR|KIL88233.1	FbooR|gene10007	FbulR|gene11167, FbulR|gene13550, FbulR|gene64	Fcor153|gene8424	FculR|FCUL_05188.1		FfujR|FFUJ_06892, FfujR|FFUJ_09987, FfujR|FFUJ_10605	FgerR|gene10284	FgramR|FGRAMPH1_01G09343, FgramR|FGRAMPH1_01G12103	FlangR|FLAG1_12218	FlouR|gene8912	FmangR|FMAN_07029, FmangR|FMAN_12279, FmangR|FMAN_13475	Fmer152|gene5247	FmerR|gene11306	XP_018239724.1, XP_018247020.1, XP_018247021.1, XP_018253019.1	FpoaeR|FPOA_03684, FpoaeR|FPOA_03868, FpoaeR|FPOA_06487	FproR|FPRN_07196, FproR|FPRN_13506	FpsgR|FPSE_11220	FsamR|gene5595	FsolR|NechaG12640, FsolR|NechaG44769, FsolR|NechaG53281, FsolR|NechaG77031, FsolR|NechaG77319, FsolR|NechaG77355, FsolR|NechaG79878, FsolR|NechaG80145, FsolR|NechaG80908, FsolR|NechaG85897, FsolR|NechaG86353, FsolR|NechaG86908, FsolR|NechaG87188, FsolR|NechaG87206, FsolR|NechaG87550, FsolR|NechaG89512, FsolR|NechaG98494	FverR|FVEG_03273T0, FverR|FVEG_08815T0
OG0000061	FacuR|gene2659, FacuR|gene6483, FacuR|gene6484	FasiR|gene11075	FasiR2|gene10093	Faus151|gene4410, Faus151|gene5504	Faus154|gene10145, Faus154|gene7781	FaveR|KIL87104.1, FaveR|KIL93205.1		FbulR|gene10538, FbulR|gene12634, FbulR|gene12635	Fcor153|gene4688, Fcor153|gene7128, Fcor153|gene7147			FfujR|FFUJ_04299, FfujR|FFUJ_04302, FfujR|FFUJ_04308, FfujR|FFUJ_04309, FfujR|FFUJ_05242, FfujR|FFUJ_11696, FfujR|FFUJ_11822	FgerR|gene10589, FgerR|gene10590	FgramR|FGRAMPH1_01G12979, FgramR|FGRAMPH1_01G25517	FlangR|FLAG1_07971	FlouR|gene9577	FmangR|FMAN_02153, FmangR|FMAN_14843, FmangR|FMAN_14964, FmangR|FMAN_14965	Fmer152|gene3946, Fmer152|gene7000	FmerR|gene10980, FmerR|gene2395	XP_018236756.1, XP_018245762.1, XP_018249086.1, XP_018250590.1, XP_018250591.1		FproR|FPRN_02136, FproR|FPRN_02137, FproR|FPRN_14621, FproR|FPRN_14657, FproR|FPRN_14741, FproR|FPRN_14742	FpsgR|FPSE_06768, FpsgR|FPSE_10255, FpsgR|FPSE_10528	FsamR|gene4468, FsamR|gene4477	FsolR|NechaG21798, FsolR|NechaG49645, FsolR|NechaG52518, FsolR|NechaG79480	FverR|FVEG_05873T0, FverR|FVEG_10699T0, FverR|FVEG_10854T0, FverR|FVEG_10855T0
OG0000062	FacuR|gene14257, FacuR|gene2688	FasiR|gene5433, FasiR|gene9728	FasiR2|gene9209, FasiR2|gene9707	Faus151|gene10694, Faus151|gene3153, Faus151|gene6026	Faus154|gene11124, Faus154|gene5714, Faus154|gene8320	FaveR|KIL85181.1, FaveR|KIL87137.1, FaveR|KIL87381.1	FbooR|gene10384, FbooR|gene5686, FbooR|gene7870	FbulR|gene11109	Fcor153|gene10117, Fcor153|gene10866	FculR|FCUL_00141.1, FculR|FCUL_04895.1, FculR|FCUL_05916.1, FculR|FCUL_05917.1	FequiR|gene11213, FequiR|gene5462, FequiR|gene5510	FfujR|FFUJ_00307	FgerR|gene11023, FgerR|gene11320, FgerR|gene3586	FgramR|FGRAMPH1_01G00355, FgramR|FGRAMPH1_01G11409, FgramR|FGRAMPH1_01G13761, FgramR|FGRAMPH1_01G13763	FlangR|FLAG1_07660, FlangR|FLAG1_08072, FlangR|FLAG1_11422	FlouR|gene10925, FlouR|gene3882, FlouR|gene7690	FmangR|FMAN_05338	Fmer152|gene10632, Fmer152|gene3587	FmerR|gene398, FmerR|gene7814, FmerR|gene9875	XP_018243130.1	FpoaeR|FPOA_04691, FpoaeR|FPOA_05658, FpoaeR|FPOA_09018	FproR|FPRN_05443	FpsgR|FPSE_04564, FpsgR|FPSE_04565, FpsgR|FPSE_05561, FpsgR|FPSE_10054	FsamR|gene10599, FsamR|gene1826, FsamR|gene1827, FsamR|gene6725		FverR|FVEG_09886T0
OG0000063	FacuR|gene12200, FacuR|gene14281, FacuR|gene4867	FasiR|gene10846	FasiR2|gene6300	Faus151|gene4200	Faus154|gene9936	FaveR|KIL87353.1	FbooR|gene11394	FbulR|gene2466, FbulR|gene2467, FbulR|gene2468, FbulR|gene2541, FbulR|gene2542, FbulR|gene2543, FbulR|gene8798	Fcor153|gene6727	FculR|FCUL_05328.1	FequiR|gene6392	FfujR|FFUJ_10914, FfujR|FFUJ_10915, FfujR|FFUJ_10916, FfujR|FFUJ_10956, FfujR|FFUJ_10958, FfujR|FFUJ_10959, FfujR|FFUJ_10960, FfujR|FFUJ_12541	FgerR|gene11605	FgramR|FGRAMPH1_01G12425		FlouR|gene9564	FmangR|FMAN_11703, FmangR|FMAN_13798, FmangR|FMAN_13799, FmangR|FMAN_13800, FmangR|FMAN_13839, FmangR|FMAN_13840, FmangR|FMAN_13841, FmangR|FMAN_13842	Fmer152|gene7722	FmerR|gene10753	XP_018247429.1, XP_018247430.1, XP_018247431.1, XP_018247487.1	FpoaeR|FPOA_05092	FproR|FPRN_11650, FproR|FPRN_13823, FproR|FPRN_13824, FproR|FPRN_13825, FproR|FPRN_13864, FproR|FPRN_13866, FproR|FPRN_13867, FproR|FPRN_13868	FpsgR|FPSE_08484	FsamR|gene6832	FsolR|NechaG79659, FsolR|NechaG82628, FsolR|NechaG82684, FsolR|NechaG82991, FsolR|NechaG85997	FverR|FVEG_08493T0, FverR|FVEG_08531T0
OG0000064	FacuR|gene13619, FacuR|gene5315, FacuR|gene6202	FasiR|gene4669, FasiR|gene6245		Faus151|gene9068, Faus151|gene9426	Faus154|gene11271, Faus154|gene11900, Faus154|gene4088, Faus154|gene4658	FaveR|KIL89240.1	FbooR|gene9214	FbulR|gene14379, FbulR|gene2490, FbulR|gene4006, FbulR|gene4630	Fcor153|gene10572, Fcor153|gene8382	FculR|FCUL_09153.1, FculR|FCUL_12063.1		FfujR|FFUJ_02101, FfujR|FFUJ_05326, FfujR|FFUJ_08153, FfujR|FFUJ_08232	FgerR|gene3980	FgramR|FGRAMPH1_01G12005, FgramR|FGRAMPH1_01G21513	FlangR|FLAG1_11470	FlouR|gene2588, FlouR|gene2589, FlouR|gene8767	FmangR|FMAN_06524, FmangR|FMAN_10731, FmangR|FMAN_10808	Fmer152|gene1512, Fmer152|gene5205	FmerR|gene11264, FmerR|gene3070, FmerR|gene3206	XP_018246186.1, XP_018251428.1, XP_018255862.1, XP_018255863.1, XP_018256375.1	FpoaeR|FPOA_09049, FpoaeR|FPOA_12887	FproR|FPRN_02064, FproR|FPRN_06659, FproR|FPRN_10765, FproR|FPRN_10842, FproR|FPRN_16001, FproR|FPRN_16002	FpsgR|FPSE_04849	FsamR|gene1557, FsamR|gene2915	FsolR|NechaG25838, FsolR|NechaG78055, FsolR|NechaG83088, FsolR|NechaG94229	FverR|FVEG_11652T0, FverR|FVEG_11728T0
OG0000065	FacuR|gene12076, FacuR|gene12077, FacuR|gene14347, FacuR|gene6212, FacuR|gene9546	FasiR|gene4672, FasiR|gene4674, FasiR|gene4675		Faus151|gene10338	Faus154|gene10553, Faus154|gene4120	FaveR|KIL83612.1		FbulR|gene13731			FequiR|gene4645						FmangR|FMAN_14323, FmangR|FMAN_16281			XP_018244189.1, XP_018244546.1, XP_018251962.1, XP_018251973.1, XP_018252078.1, XP_018255858.1, XP_018255859.1, XP_018255942.1, XP_018256371.1, XP_018256372.1, XP_018256454.1, XP_018256536.1, XP_018256537.1, XP_018257967.1	FpoaeR|FPOA_06899, FpoaeR|FPOA_12064, FpoaeR|FPOA_12165, FpoaeR|FPOA_12629, FpoaeR|FPOA_12631, FpoaeR|FPOA_12635, FpoaeR|FPOA_12636, FpoaeR|FPOA_12710, FpoaeR|FPOA_12711, FpoaeR|FPOA_12720, FpoaeR|FPOA_13244, FpoaeR|FPOA_13261, FpoaeR|FPOA_13280, FpoaeR|FPOA_13294, FpoaeR|FPOA_13295, FpoaeR|FPOA_13340, FpoaeR|FPOA_13817, FpoaeR|FPOA_13820, FpoaeR|FPOA_13879, FpoaeR|FPOA_13880, FpoaeR|FPOA_14014, …				FsolR|NechaG56255
OG0000066	FacuR|gene8298, FacuR|gene8594, FacuR|gene8595	FasiR|gene3901, FasiR|gene6699	FasiR2|gene11193, FasiR2|gene274	Faus151|gene2258, Faus151|gene9981	Faus154|gene10787, Faus154|gene8093	FaveR|KIL92085.1, FaveR|KIL92086.1, FaveR|KIL96244.1	FbooR|gene3183, FbooR|gene6622	FbulR|gene532, FbulR|gene935, FbulR|gene936	Fcor153|gene10921, Fcor153|gene1735	FculR|FCUL_02465.1, FculR|FCUL_02466.1, FculR|FCUL_04141.1	FequiR|gene417, FequiR|gene418	FfujR|FFUJ_05832, FfujR|FFUJ_05833, FfujR|FFUJ_07466	FgerR|gene2232, FgerR|gene4811	FgramR|FGRAMPH1_01G05747, FgramR|FGRAMPH1_01G09715, FgramR|FGRAMPH1_01G09717	FlangR|FLAG1_04846, FlangR|FLAG1_04847	FlouR|gene5198, FlouR|gene5772, FlouR|gene5773	FmangR|FMAN_07644, FmangR|FMAN_08845, FmangR|FMAN_08846	Fmer152|gene9437, Fmer152|gene9823	FmerR|gene2606, FmerR|gene6884	XP_018237661.1, XP_018237662.1, XP_018240693.1	FpoaeR|FPOA_03997	FproR|FPRN_07790, FproR|FPRN_08993, FproR|FPRN_08994	FpsgR|FPSE_06862, FpsgR|FPSE_06863, FpsgR|FPSE_09458	FsamR|gene7709, FsamR|gene7710	FsolR|NechaG67078	FverR|FVEG_02345T0, FverR|FVEG_02346T0, FverR|FVEG_02708T0
OG0000067	FacuR|gene9233, FacuR|gene9509											FfujR|FFUJ_01356, FfujR|FFUJ_14432			FlangR|FLAG1_07870					XP_018254546.1, XP_018255699.1	FpoaeR|FPOA_05419, FpoaeR|FPOA_12482, FpoaeR|FPOA_13602, FpoaeR|FPOA_14256, FpoaeR|FPOA_15565, FpoaeR|FPOA_16426, FpoaeR|FPOA_17375, FpoaeR|FPOA_17809, FpoaeR|FPOA_17811, FpoaeR|FPOA_17876, FpoaeR|FPOA_18017, FpoaeR|FPOA_19318, FpoaeR|FPOA_19419, FpoaeR|FPOA_19501, FpoaeR|FPOA_19514, FpoaeR|FPOA_19796, FpoaeR|FPOA_20512, FpoaeR|FPOA_20969, FpoaeR|FPOA_21002, FpoaeR|FPOA_21029, FpoaeR|FPOA_21050, …
OG0000068	FacuR|gene1909	FasiR|gene2280, FasiR|gene2342, FasiR|gene4181	FasiR2|gene3317, FasiR2|gene4880, FasiR2|gene7561, FasiR2|gene8569	Faus151|gene10361, Faus151|gene10531, Faus151|gene4911, Faus151|gene6308	Faus154|gene10979, Faus154|gene11218, Faus154|gene7006, Faus154|gene7862	FaveR|KIL95989.1	FbooR|gene10555, FbooR|gene883	FbulR|gene14272	Fcor153|gene10127, Fcor153|gene10896, Fcor153|gene11423, Fcor153|gene11512	FculR|FCUL_06878.1, FculR|FCUL_11936.1	FequiR|gene742	FfujR|FFUJ_07749, FfujR|FFUJ_10299	FgerR|gene10559, FgerR|gene6162	FgramR|FGRAMPH1_01G06405, FgramR|FGRAMPH1_01G16151	FlangR|FLAG1_08967, FlangR|FLAG1_09203, FlangR|FLAG1_11828	FlouR|gene11423, FlouR|gene4473	FmangR|FMAN_07895, FmangR|FMAN_13166	Fmer152|gene11576, Fmer152|gene2553, Fmer152|gene7870, Fmer152|gene9550	FmerR|gene2759, FmerR|gene4684, FmerR|gene6110, FmerR|gene871	XP_018248015.1, XP_018257775.1	FpoaeR|FPOA_02664, FpoaeR|FPOA_13679	FproR|FPRN_08066, FproR|FPRN_13195	FpsgR|FPSE_00380, FpsgR|FPSE_07362, FpsgR|FPSE_10683	FsamR|gene4662, FsamR|gene9916		FverR|FVEG_09038T0, FverR|FVEG_13755T0
OG0000069	FacuR|gene10373, FacuR|gene11940, FacuR|gene14473, FacuR|gene1982, FacuR|gene5833, FacuR|gene5834, FacuR|gene7319	FasiR|gene2375	FasiR2|gene2296	Faus151|gene6490	Faus154|gene5220	FaveR|KIL84019.1, FaveR|KIL85010.1, FaveR|KIL85268.1, FaveR|KIL86454.1, FaveR|KIL87611.1, FaveR|KIL92267.1	FbooR|gene8797	FbulR|gene13963, FbulR|gene1719, FbulR|gene23, FbulR|gene8248	Fcor153|gene10294		FequiR|gene1671, FequiR|gene736	FfujR|FFUJ_02221, FfujR|FFUJ_10649, FfujR|FFUJ_12240, FfujR|FFUJ_12708, FfujR|FFUJ_14696	FgerR|gene10172	FgramR|FGRAMPH1_01G08157	FlangR|FLAG1_11898	FlouR|gene8561	FmangR|FMAN_03784, FmangR|FMAN_06336, FmangR|FMAN_11872, FmangR|FMAN_13526, FmangR|FMAN_15222	Fmer152|gene4184	FmerR|gene10288	XP_018236306.1, XP_018238402.1, XP_018247077.1, XP_018250314.1, XP_018254171.1, XP_018255233.1	FpoaeR|FPOA_08851	FproR|FPRN_03784, FproR|FPRN_06470, FproR|FPRN_11366, FproR|FPRN_11814, FproR|FPRN_13553	FpsgR|FPSE_11188	FsamR|gene1574	FsolR|NechaG56444, FsolR|NechaG98217	FverR|FVEG_08778T0, FverR|FVEG_10498T0, FverR|FVEG_11931T0, FverR|FVEG_12608T0
OG0000070	FacuR|gene10421, FacuR|gene12752, FacuR|gene12754, FacuR|gene14343, FacuR|gene2298, FacuR|gene2299, FacuR|gene6227, FacuR|gene8235							FbulR|gene4609, FbulR|gene4610			FequiR|gene2163, FequiR|gene5706				FlangR|FLAG1_07738, FlangR|FLAG1_09473, FlangR|FLAG1_11631, FlangR|FLAG1_12116, FlangR|FLAG1_12182, FlangR|FLAG1_12186, FlangR|FLAG1_12209					XP_018242555.1, XP_018242664.1, XP_018244599.1	FpoaeR|FPOA_11975, FpoaeR|FPOA_12069, FpoaeR|FPOA_12070, FpoaeR|FPOA_12475, FpoaeR|FPOA_12478, FpoaeR|FPOA_12504, FpoaeR|FPOA_12591, FpoaeR|FPOA_12632, FpoaeR|FPOA_12637, FpoaeR|FPOA_12775, FpoaeR|FPOA_12943, FpoaeR|FPOA_13108, FpoaeR|FPOA_13439, FpoaeR|FPOA_13476, FpoaeR|FPOA_13682, FpoaeR|FPOA_13862, FpoaeR|FPOA_13871, FpoaeR|FPOA_13963, FpoaeR|FPOA_13965, FpoaeR|FPOA_13974, FpoaeR|FPOA_14004, …	FproR|FPRN_15215	FpsgR|FPSE_10341
OG0000071	FacuR|gene2902, FacuR|gene6307, FacuR|gene9349	FasiR|gene776, FasiR|gene883	FasiR2|gene3424, FasiR2|gene3541	Faus151|gene10313, Faus151|gene8127	Faus154|gene4145, Faus154|gene7417	FaveR|KIL88462.1, FaveR|KIL93006.1, FaveR|KIL95694.1	FbooR|gene3869, FbooR|gene8506	FbulR|gene10846, FbulR|gene12977, FbulR|gene1617, FbulR|gene6589	Fcor153|gene5862, Fcor153|gene9154	FculR|FCUL_07934.1, FculR|FCUL_09207.1, FculR|FCUL_12203.1	FequiR|gene619	FfujR|FFUJ_04022, FfujR|FFUJ_05237	FgerR|gene1418, FgerR|gene1419, FgerR|gene6849	FgramR|FGRAMPH1_01G18679, FgramR|FGRAMPH1_01G18681, FgramR|FGRAMPH1_01G21649	FlangR|FLAG1_08578	FlouR|gene10041, FlouR|gene9188	FmangR|FMAN_02158, FmangR|FMAN_03341	Fmer152|gene8879, Fmer152|gene9861	FmerR|gene1676, FmerR|gene2662	XP_018245745.1, XP_018258469.1	FpoaeR|FPOA_09319, FpoaeR|FPOA_11752, FpoaeR|FPOA_13729, FpoaeR|FPOA_14010	FproR|FPRN_02143, FproR|FPRN_03355	FpsgR|FPSE_02412, FpsgR|FPSE_08303	FsamR|gene12072, FsamR|gene12207, FsamR|gene3344	FsolR|NechaG7033, FsolR|NechaG78092	FverR|FVEG_00272T0, FverR|FVEG_03734T0, FverR|FVEG_05880T0
OG0000072	FacuR|gene11887, FacuR|gene13058, FacuR|gene2931	FasiR|gene4590, FasiR|gene8096	FasiR2|gene6886, FasiR2|gene7979	Faus151|gene10967, Faus151|gene4780	Faus154|gene3029, Faus154|gene3645	FaveR|KIL84110.1, FaveR|KIL95658.1	FbooR|gene9476	FbulR|gene12336, FbulR|gene13158	Fcor153|gene106, Fcor153|gene6424	FculR|FCUL_03903.1, FculR|FCUL_09014.1	FequiR|gene12259, FequiR|gene651	FfujR|FFUJ_08198, FfujR|FFUJ_09450, FfujR|FFUJ_11009	FgerR|gene10534, FgerR|gene9815	FgramR|FGRAMPH1_01G09127, FgramR|FGRAMPH1_01G21159		FlouR|gene10946, FlouR|gene9500	FmangR|FMAN_10765, FmangR|FMAN_12809, FmangR|FMAN_14480	Fmer152|gene11010, Fmer152|gene6902	FmerR|gene1177, FmerR|gene8276	XP_018236295.1, XP_018236296.1, XP_018247534.1, XP_018249965.1, XP_018251466.1, XP_018257625.1, XP_018257626.1	FpoaeR|FPOA_03393, FpoaeR|FPOA_08950	FproR|FPRN_10802, FproR|FPRN_12813, FproR|FPRN_13167, FproR|FPRN_13915	FpsgR|FPSE_05424, FpsgR|FPSE_07461	FsamR|gene3586, FsamR|gene4726	FsolR|NechaG52602, FsolR|NechaG77642, FsolR|NechaG79667	FverR|FVEG_08448T0, FverR|FVEG_10192T0, FverR|FVEG_11690T0
OG0000073	FacuR|gene3143, FacuR|gene8825	FasiR|gene11362, FasiR|gene6184	FasiR2|gene3336, FasiR2|gene8651	Faus151|gene10704, Faus151|gene9342	Faus154|gene9050, Faus154|gene9278	FaveR|KIL89223.1, FaveR|KIL93918.1, FaveR|KIL94049.1	FbooR|gene10364, FbooR|gene8868	FbulR|gene4008, FbulR|gene6055, FbulR|gene6901	Fcor153|gene23, Fcor153|gene7744	FculR|FCUL_09088.1, FculR|FCUL_12437.1	FequiR|gene11444, FequiR|gene1226, FequiR|gene3522, FequiR|gene5577, FequiR|gene8423	FfujR|FFUJ_03565, FfujR|FFUJ_13949	FgerR|gene4176, FgerR|gene6637	FgramR|FGRAMPH1_01G13641, FgramR|FGRAMPH1_01G21345	FlangR|FLAG1_09599, FlangR|FLAG1_10539	FlouR|gene11217, FlouR|gene6470	FmangR|FMAN_05122, FmangR|FMAN_06527, FmangR|FMAN_11094	Fmer152|gene4303, Fmer152|gene9604	FmerR|gene377, FmerR|gene9821	XP_018236115.1, XP_018252517.1	FpoaeR|FPOA_05604	FproR|FPRN_05190, FproR|FPRN_06661, FproR|FPRN_11105	FpsgR|FPSE_02862, FpsgR|FPSE_02863, FpsgR|FPSE_08354	FsamR|gene1780, FsamR|gene4766	FsolR|NechaG24373, FsolR|NechaG48023, FsolR|NechaG86526, FsolR|NechaG94767	FverR|FVEG_07709T0, FverR|FVEG_12214T0
OG0000074	FacuR|gene13764, FacuR|gene3480, FacuR|gene9073	FasiR|gene5313, FasiR|gene8004, FasiR|gene8868	FasiR2|gene5179, FasiR2|gene5900, FasiR2|gene6042	Faus151|gene6123, Faus151|gene9326	Faus154|gene2953, Faus154|gene8398	FaveR|KIL83683.1, FaveR|KIL86382.1, FaveR|KIL86992.1	FbooR|gene2364, FbooR|gene6879	FbulR|gene1001, FbulR|gene10493, FbulR|gene5307	Fcor153|gene181, Fcor153|gene2110	FculR|FCUL_05144.1, FculR|FCUL_08944.1	FequiR|gene11483, FequiR|gene2219	FfujR|FFUJ_10192, FfujR|FFUJ_11818, FfujR|FFUJ_13971	FgerR|gene4523, FgerR|gene509	FgramR|FGRAMPH1_01G12009, FgramR|FGRAMPH1_01G20963, FgramR|FGRAMPH1_01G24967	FlangR|FLAG1_07940, FlangR|FLAG1_07993	FlouR|gene2832, FlouR|gene4098	FmangR|FMAN_11074, FmangR|FMAN_12089, FmangR|FMAN_14959	Fmer152|gene11418, Fmer152|gene4095	FmerR|gene10730, FmerR|gene9071	XP_018239318.1, XP_018250598.1, XP_018258374.1	FpoaeR|FPOA_04919	FproR|FPRN_11057, FproR|FPRN_12058, FproR|FPRN_14737	FpsgR|FPSE_02491, FpsgR|FPSE_11143		FsolR|NechaG106537, FsolR|NechaG122315, FsolR|NechaG53217	FverR|FVEG_07668T0, FverR|FVEG_10703T0, FverR|FVEG_11000T0
OG0000075	FacuR|gene4425, FacuR|gene5898	FasiR|gene3778, FasiR|gene5568	FasiR2|gene1216, FasiR2|gene5662, FasiR2|gene6196	Faus151|gene2814, Faus151|gene5386	Faus154|gene2515, Faus154|gene797	FaveR|KIL86839.1, FaveR|KIL88553.1	FbooR|gene356, FbooR|gene9772	FbulR|gene12086, FbulR|gene13752, FbulR|gene5910	Fcor153|gene1301, Fcor153|gene5376	FculR|FCUL_06050.1, FculR|FCUL_06051.1, FculR|FCUL_06373.1, FculR|FCUL_12452.1	FequiR|gene12465, FequiR|gene5295	FfujR|FFUJ_09192, FfujR|FFUJ_09690	FgerR|gene110, FgerR|gene4569	FgramR|FGRAMPH1_01G14075, FgramR|FGRAMPH1_01G14809	FlangR|FLAG1_05066, FlangR|FLAG1_11319	FlouR|gene305, FlouR|gene5048	FmangR|FMAN_12569, FmangR|FMAN_13049, FmangR|FMAN_14168	Fmer152|gene5972, Fmer152|gene634	FmerR|gene11565, FmerR|gene7051	XP_018249569.1, XP_018250165.1, XP_018252009.1, XP_018252123.1, XP_018253471.1, XP_018253878.1, XP_018253890.1, XP_018257935.1	FpoaeR|FPOA_06111	FproR|FPRN_12573, FproR|FPRN_13074	FpsgR|FPSE_05338, FpsgR|FPSE_08752	FsamR|gene4130, FsamR|gene648	FsolR|NechaG81431	FverR|FVEG_10039T0, FverR|FVEG_10425T0
OG0000076	FacuR|gene4745	FasiR|gene11283	FasiR2|gene8420	Faus151|gene5650	Faus154|gene8971	FaveR|KIL87630.1	FbooR|gene3735, FbooR|gene3736	FbulR|gene2952, FbulR|gene35	Fcor153|gene7666	FculR|FCUL_05784.1	FequiR|gene8388	FfujR|FFUJ_10637, FfujR|FFUJ_10638	FgerR|gene3848, FgerR|gene3849	FgramR|FGRAMPH1_01G13455, FgramR|FGRAMPH1_01G13457	FlangR|FLAG1_09310, FlangR|FLAG1_12121	FlouR|gene9559, FlouR|gene9560	FmangR|FMAN_13513, FmangR|FMAN_13514	Fmer152|gene10461	FmerR|gene9359	XP_018247057.1, XP_018247058.1, XP_018247059.1, XP_018247060.1, XP_018251938.1, XP_018251939.1, XP_018251940.1, XP_018251941.1, XP_018251942.1, XP_018251943.1, XP_018251944.1, XP_018251945.1, XP_018251946.1, XP_018253525.1, XP_018253894.1, XP_018253895.1	FpoaeR|FPOA_05528, FpoaeR|FPOA_05529, FpoaeR|FPOA_12265, FpoaeR|FPOA_13117, FpoaeR|FPOA_13122, FpoaeR|FPOA_13128, FpoaeR|FPOA_13492, FpoaeR|FPOA_13753	FproR|FPRN_13540, FproR|FPRN_13541	FpsgR|FPSE_01850, FpsgR|FPSE_01851	FsamR|gene1702, FsamR|gene7395	FsolR|NechaG65036, FsolR|NechaG73792, FsolR|NechaG85185	FverR|FVEG_08788T0
OG0000077	FacuR|gene10005, FacuR|gene10006	FasiR|gene5294	FasiR2|gene5163, FasiR2|gene5881	Faus151|gene6073, Faus151|gene9307	Faus154|gene5760, Faus154|gene8417	FaveR|KIL85745.1, FaveR|KIL91243.1	FbooR|gene6861	FbulR|gene13595, FbulR|gene2634, FbulR|gene9330	Fcor153|gene10071, Fcor153|gene2129	FculR|FCUL_04937.1, FculR|FCUL_10623.1	FequiR|gene8518, FequiR|gene9221	FfujR|FFUJ_02433, FfujR|FFUJ_02436, FfujR|FFUJ_05511	FgerR|gene490	FgramR|FGRAMPH1_01G11513, FgramR|FGRAMPH1_01G24923, FgramR|FGRAMPH1_01G24925	FlangR|FLAG1_02404, FlangR|FLAG1_02405, FlangR|FLAG1_03203	FlouR|gene5348, FlouR|gene9453	FmangR|FMAN_04004, FmangR|FMAN_04007, FmangR|FMAN_08531	Fmer152|gene3541, Fmer152|gene5187	FmerR|gene7908, FmerR|gene9726	XP_018234107.1, XP_018255496.1, XP_018256103.1, XP_018256105.1	FpoaeR|FPOA_04737, FpoaeR|FPOA_10457, FpoaeR|FPOA_10458	FproR|FPRN_03995, FproR|FPRN_04070, FproR|FPRN_08678	FpsgR|FPSE_05504, FpsgR|FPSE_09446, FpsgR|FPSE_09447	FsamR|gene8708, FsamR|gene8709, FsamR|gene9003	FsolR|NechaG105211, FsolR|NechaG48339	FverR|FVEG_07771T0, FverR|FVEG_12813T0, FverR|FVEG_13171T0
OG0000078	FacuR|gene10138, FacuR|gene10139, FacuR|gene10301, FacuR|gene14047	FasiR|gene1782, FasiR|gene6277	FasiR2|gene4007		Faus154|gene11725, Faus154|gene11846, Faus154|gene11896, Faus154|gene11909, Faus154|gene11926, Faus154|gene11930, Faus154|gene11931			FbulR|gene9894	Fcor153|gene11856		FequiR|gene10230, FequiR|gene4622, FequiR|gene5364, FequiR|gene6422, FequiR|gene6423, FequiR|gene6424				FlangR|FLAG1_10946, FlangR|FLAG1_11206, FlangR|FLAG1_11207, FlangR|FLAG1_12162	FlouR|gene11512, FlouR|gene11542				XP_018242596.1, XP_018242631.1, XP_018244446.1, XP_018244447.1, XP_018244564.1, XP_018253951.1, XP_018254497.1, XP_018255756.1, XP_018257391.1	FpoaeR|FPOA_03623, FpoaeR|FPOA_03624, FpoaeR|FPOA_06586, FpoaeR|FPOA_06587, FpoaeR|FPOA_09373, FpoaeR|FPOA_09374, FpoaeR|FPOA_11996, FpoaeR|FPOA_12035, FpoaeR|FPOA_12209, FpoaeR|FPOA_12210, FpoaeR|FPOA_12211, FpoaeR|FPOA_12675, FpoaeR|FPOA_12676, FpoaeR|FPOA_12774, FpoaeR|FPOA_13048, FpoaeR|FPOA_13080, FpoaeR|FPOA_13488, FpoaeR|FPOA_13506, FpoaeR|FPOA_13536, FpoaeR|FPOA_13553, FpoaeR|FPOA_13895			FsamR|gene11573	FsolR|NechaG88350, FsolR|NechaG88729
OG0000079	FacuR|gene1493, FacuR|gene7371	FasiR|gene1307, FasiR|gene2715	FasiR2|gene10615, FasiR2|gene3232	Faus151|gene2476, Faus151|gene449	Faus154|gene242, Faus154|gene5931	FaveR|KIL89044.1, FaveR|KIL93438.1	FbooR|gene10667, FbooR|gene11480, FbooR|gene11482, FbooR|gene3833	FbulR|gene10823, FbulR|gene5476	Fcor153|gene2631, Fcor153|gene6057	FculR|FCUL_09641.1, FculR|FCUL_11457.1	FequiR|gene10225, FequiR|gene11001, FequiR|gene6300	FfujR|FFUJ_03388, FfujR|FFUJ_04397	FgerR|gene11385, FgerR|gene2783	FgramR|FGRAMPH1_01G22713, FgramR|FGRAMPH1_01G26865	FlangR|FLAG1_00723, FlangR|FLAG1_04163	FlouR|gene2211, FlouR|gene6169	FmangR|FMAN_02984, FmangR|FMAN_04943	Fmer152|gene2334, Fmer152|gene6801	FmerR|gene4187, FmerR|gene6312	XP_018235853.1, XP_018241948.1	FpoaeR|FPOA_06647, FpoaeR|FPOA_09557, FpoaeR|FPOA_11257, FpoaeR|FPOA_12018	FproR|FPRN_02996, FproR|FPRN_05013, FproR|FPRN_15210	FpsgR|FPSE_01640, FpsgR|FPSE_03337	FsamR|gene5455, FsamR|gene8755	FsolR|NechaG66759, FsolR|NechaG68754, FsolR|NechaG70670, FsolR|NechaG98257	FverR|FVEG_04081T0, FverR|FVEG_05512T0
OG0000080	FacuR|gene10833, FacuR|gene1592		FasiR2|gene11211	Faus151|gene11278, Faus151|gene7577, Faus151|gene8222, Faus151|gene8223	Faus154|gene4347, Faus154|gene6655, Faus154|gene6656, Faus154|gene6882	FaveR|KIL84911.1	FbooR|gene6605	FbulR|gene4317	Fcor153|gene10326, Fcor153|gene11636	FculR|FCUL_02486.1	FequiR|gene1771	FfujR|FFUJ_06770, FfujR|FFUJ_06972	FgerR|gene11333, FgerR|gene2249	FgramR|FGRAMPH1_01G05789, FgramR|FGRAMPH1_01G08711	FlangR|FLAG1_09163, FlangR|FLAG1_11600	FlouR|gene10774	FmangR|FMAN_07104	Fmer152|gene4999, Fmer152|gene9265, Fmer152|gene9476	FmerR|gene3065, FmerR|gene5616, FmerR|gene5888	XP_018239834.1, XP_018242958.1, XP_018242961.1, XP_018254721.1, XP_018254722.1, XP_018254723.1, XP_018255509.1, XP_018256093.1, XP_018256670.1, XP_018256671.1, XP_018256902.1, XP_018256905.1	FpoaeR|FPOA_02403, FpoaeR|FPOA_06626, FpoaeR|FPOA_06657, FpoaeR|FPOA_09183, FpoaeR|FPOA_12173, FpoaeR|FPOA_12610, FpoaeR|FPOA_13009, FpoaeR|FPOA_13161, FpoaeR|FPOA_13920	FproR|FPRN_07080, FproR|FPRN_07279	FpsgR|FPSE_01997	FsamR|gene11147	FsolR|NechaG75671
OG0000081	FacuR|gene13495, FacuR|gene13496, FacuR|gene2731	FasiR|gene6459, FasiR|gene6460	FasiR2|gene10203, FasiR2|gene10204	Faus151|gene5272, Faus151|gene8196	Faus154|gene1945, Faus154|gene6628	FaveR|KIL86407.1, FaveR|KIL88407.1, FaveR|KIL91085.1, FaveR|KIL91087.1	FbooR|gene4075	FbulR|gene1376, FbulR|gene14327, FbulR|gene9587	Fcor153|gene10297, Fcor153|gene4548	FculR|FCUL_07119.1	FequiR|gene4327	FfujR|FFUJ_02634, FfujR|FFUJ_08184	FgerR|gene8886, FgerR|gene8887, FgerR|gene9677	FgramR|FGRAMPH1_01G08655, FgramR|FGRAMPH1_01G16817, FgramR|FGRAMPH1_01G16819	FlangR|FLAG1_06206	FlouR|gene6937, FlouR|gene7532, FlouR|gene7533	FmangR|FMAN_04191, FmangR|FMAN_10780, FmangR|FMAN_16247, FmangR|FMAN_16248	Fmer152|gene9997	FmerR|gene3114	XP_018234411.1, XP_018234412.1, XP_018251478.1	FpoaeR|FPOA_07084, FpoaeR|FPOA_07087	FproR|FPRN_04257, FproR|FPRN_10813	FpsgR|FPSE_04838, FpsgR|FPSE_04840, FpsgR|FPSE_05693	FsamR|gene12005, FsamR|gene44	FsolR|NechaG54457, FsolR|NechaG76715, FsolR|NechaG76717, FsolR|NechaG84746, FsolR|NechaG85289, FsolR|NechaG88709	FverR|FVEG_07952T0
OG0000082	FacuR|gene3880, FacuR|gene4068, FacuR|gene5165	FasiR|gene1747, FasiR|gene6542, FasiR|gene8070	FasiR2|gene2808, FasiR2|gene7954, FasiR2|gene8581	Faus151|gene4443, Faus151|gene5079, Faus151|gene6288, Faus151|gene6905	Faus154|gene10632, Faus154|gene3615, Faus154|gene3734	FaveR|KIL84626.1, FaveR|KIL85249.1, FaveR|KIL88369.1, FaveR|KIL94239.1	FbooR|gene9138, FbooR|gene9835, FbooR|gene9949	FbulR|gene3348	Fcor153|gene2816, Fcor153|gene4720, Fcor153|gene6453, Fcor153|gene8148	FculR|FCUL_03878.1, FculR|FCUL_11916.1, FculR|FCUL_12344.1	FequiR|gene1008, FequiR|gene10407, FequiR|gene1742, FequiR|gene79	FfujR|FFUJ_09213	FgerR|gene10485, FgerR|gene10915, FgerR|gene5599	FgramR|FGRAMPH1_01G09057, FgramR|FGRAMPH1_01G09347, FgramR|FGRAMPH1_01G27937	FlangR|FLAG1_07399	FlouR|gene11105, FlouR|gene11120		Fmer152|gene1474, Fmer152|gene6871, Fmer152|gene8022	FmerR|gene4463, FmerR|gene8246, FmerR|gene9278			FproR|FPRN_13056	FpsgR|FPSE_07389, FpsgR|FPSE_07536	FsamR|gene10825, FsamR|gene4708	FsolR|NechaG53546	FverR|FVEG_03255T0, FverR|FVEG_08391T0, FverR|FVEG_09795T0
OG0000083	FacuR|gene1115	FasiR|gene2836	FasiR2|gene3978	Faus151|gene10558, Faus151|gene10559	Faus154|gene1572, Faus154|gene1573	FaveR|KIL84384.1	FbooR|gene5340	FbulR|gene526	Fcor153|gene6915, Fcor153|gene6916	FculR|FCUL_12441.1	FequiR|gene10500, FequiR|gene6374, FequiR|gene7445	FfujR|FFUJ_03121, FfujR|FFUJ_06170, FfujR|FFUJ_07458	FgerR|gene1778, FgerR|gene1779	FgramR|FGRAMPH1_01G04151, FgramR|FGRAMPH1_01G23027, FgramR|FGRAMPH1_01G23029, FgramR|FGRAMPH1_01G23031	FlangR|FLAG1_06333, FlangR|FLAG1_06334, FlangR|FLAG1_06335, FlangR|FLAG1_06336	FlouR|gene1084	FmangR|FMAN_04675, FmangR|FMAN_07636	Fmer152|gene3396	FmerR|gene9629	XP_018235381.1, XP_018236951.1, XP_018240681.1, XP_018254712.1, XP_018254984.1, XP_018255518.1, XP_018257436.1, XP_018257521.1	FpoaeR|FPOA_09674, FpoaeR|FPOA_09675, FpoaeR|FPOA_09690, FpoaeR|FPOA_09713	FproR|FPRN_04745, FproR|FPRN_07781, FproR|FPRN_09306	FpsgR|FPSE_01511, FpsgR|FPSE_01512, FpsgR|FPSE_06251	FsamR|gene11003, FsamR|gene11004, FsamR|gene11005, FsamR|gene11008	FsolR|NechaG102576	FverR|FVEG_02024T0, FverR|FVEG_05237T0
OG0000084	FacuR|gene2237, FacuR|gene2415	FasiR|gene11190, FasiR|gene7986	FasiR2|gene3699, FasiR2|gene8328	Faus151|gene11514, Faus151|gene8218	Faus154|gene6651, Faus154|gene6671	FaveR|KIL87189.1, FaveR|KIL87561.1, FaveR|KIL95711.1	FbooR|gene9194	FbulR|gene4103, FbulR|gene6742, FbulR|gene6743, FbulR|gene8826	Fcor153|gene10321, Fcor153|gene3274	FculR|FCUL_05695.1	FequiR|gene2378	FfujR|FFUJ_03551, FfujR|FFUJ_10553	FgerR|gene11330, FgerR|gene4131	FgramR|FGRAMPH1_01G08703, FgramR|FGRAMPH1_01G13239	FlangR|FLAG1_08096	FlouR|gene11314, FlouR|gene3540	FmangR|FMAN_05106, FmangR|FMAN_13422, FmangR|FMAN_14539	Fmer152|gene11633, Fmer152|gene9481	FmerR|gene1239, FmerR|gene5611	XP_018236097.1, XP_018246952.1, XP_018257458.1, XP_018257544.1, XP_018257731.1, XP_018257988.1, XP_018258284.1	FpoaeR|FPOA_05445	FproR|FPRN_05176, FproR|FPRN_13455, FproR|FPRN_14319, FproR|FPRN_14320	FpsgR|FPSE_05495, FpsgR|FPSE_11587	FsamR|gene10360, FsamR|gene6288	FsolR|NechaG104924, FsolR|NechaG33361	FverR|FVEG_05687T0, FverR|FVEG_08860T0, FverR|FVEG_12916T0
OG0000085	FacuR|gene11272, FacuR|gene11273, FacuR|gene3452, FacuR|gene6130, FacuR|gene6131, FacuR|gene6513	FasiR|gene6302, FasiR|gene9913	FasiR2|gene1390, FasiR2|gene3284	Faus151|gene7012, Faus151|gene8598	Faus154|gene10328, Faus154|gene5592	FaveR|KIL84937.1, FaveR|KIL85716.1	FbooR|gene10790, FbooR|gene4991	FbulR|gene6124, FbulR|gene6272	Fcor153|gene11235, Fcor153|gene7625	FculR|FCUL_06969.1	FequiR|gene1751, FequiR|gene5053	FfujR|FFUJ_01802, FfujR|FFUJ_03780	FgerR|gene10880, FgerR|gene2041	FgramR|FGRAMPH1_01G03877, FgramR|FGRAMPH1_01G16399	FlangR|FLAG1_02257, FlangR|FLAG1_07879	FlouR|gene7910, FlouR|gene9089	FmangR|FMAN_00307, FmangR|FMAN_03575	Fmer152|gene10056, Fmer152|gene10277, Fmer152|gene11864, Fmer152|gene1677	FmerR|gene10070, FmerR|gene2581, FmerR|gene2664, FmerR|gene4503	XP_018249128.1, XP_018251653.1, XP_018251654.1, XP_018253741.1	FpoaeR|FPOA_01637, FpoaeR|FPOA_06749	FproR|FPRN_00298	FpsgR|FPSE_04054, FpsgR|FPSE_10993	FsamR|gene12204, FsamR|gene12214, FsamR|gene7949	FsolR|NechaG98537	FverR|FVEG_09678T0
OG0000086	FacuR|gene14074, FacuR|gene3601, FacuR|gene3602, FacuR|gene3603, FacuR|gene4547	FasiR|gene1720, FasiR|gene1735, FasiR|gene9853	FasiR2|gene4405, FasiR2|gene5462	Faus151|gene6264	Faus154|gene10607, Faus154|gene10620	FaveR|KIL85914.1, FaveR|KIL90164.1, FaveR|KIL90165.1, FaveR|KIL90168.1, FaveR|KIL93121.1	FbooR|gene10406, FbooR|gene11368	FbulR|gene12159, FbulR|gene12161	Fcor153|gene2828, Fcor153|gene2842		FequiR|gene10752, FequiR|gene10753, FequiR|gene10754	FfujR|FFUJ_10281, FfujR|FFUJ_10283, FfujR|FFUJ_10285	FgerR|gene11115, FgerR|gene11448	FgramR|FGRAMPH1_01G27879, FgramR|FGRAMPH1_01G27911		FlouR|gene10437, FlouR|gene10447	FmangR|FMAN_13146, FmangR|FMAN_13148, FmangR|FMAN_13149	Fmer152|gene8034, Fmer152|gene8048	FmerR|gene9250, FmerR|gene9265	XP_018254520.1, XP_018254524.1, XP_018255723.1, XP_018255728.1, XP_018257793.1	FpoaeR|FPOA_03572, FpoaeR|FPOA_11708	FproR|FPRN_13176, FproR|FPRN_13178, FproR|FPRN_13182	FpsgR|FPSE_06776, FpsgR|FPSE_06786	FsamR|gene11473, FsamR|gene9450		FverR|FVEG_13769T0, FverR|FVEG_13771T0
OG0000087	FacuR|gene6173	FasiR|gene5644, FasiR|gene892	FasiR2|gene3433, FasiR2|gene5501	Faus151|gene10306, Faus151|gene10307, Faus151|gene11476	Faus154|gene4156, Faus154|gene9508, Faus154|gene9509	FaveR|KIL86140.1, FaveR|KIL87083.1	FbooR|gene3880, FbooR|gene8476	FbulR|gene13388, FbulR|gene2598, FbulR|gene2617	Fcor153|gene2756, Fcor153|gene9143	FculR|FCUL_09496.1	FequiR|gene11072, FequiR|gene5801, FequiR|gene7573	FfujR|FFUJ_05530, FfujR|FFUJ_05551, FfujR|FFUJ_05557	FgerR|gene6860, FgerR|gene9637	FgramR|FGRAMPH1_01G21675, FgramR|FGRAMPH1_01G21677, FgramR|FGRAMPH1_01G22357	FlangR|FLAG1_01130, FlangR|FLAG1_08881	FlouR|gene10294, FlouR|gene9199	FmangR|FMAN_08569, FmangR|FMAN_08574, FmangR|FMAN_14728, FmangR|FMAN_16166	Fmer152|gene6776, Fmer152|gene9872	FmerR|gene11864	XP_018250657.1, XP_018256048.1, XP_018256056.1	FpoaeR|FPOA_09217, FpoaeR|FPOA_09382, FpoaeR|FPOA_09434	FproR|FPRN_08697, FproR|FPRN_08717	FpsgR|FPSE_10128, FpsgR|FPSE_11199	FsamR|gene10315, FsamR|gene11172	FsolR|NechaG85259	FverR|FVEG_10749T0, FverR|FVEG_13131T0, FverR|FVEG_13133T0
OG0000088	FacuR|gene14479, FacuR|gene7951	FasiR|gene4608, FasiR|gene7795	FasiR2|gene347, FasiR2|gene6904	Faus151|gene10985, Faus151|gene8922	Faus154|gene7287, Faus154|gene9214	FaveR|KIL88234.1, FaveR|KIL93794.1	FbooR|gene8096, FbooR|gene8707	FbulR|gene1903, FbulR|gene5227	Fcor153|gene4800, Fcor153|gene88	FculR|FCUL_09027.1, FculR|FCUL_10771.1	FequiR|gene12339, FequiR|gene5862		FgerR|gene10036, FgerR|gene11617	FgramR|FGRAMPH1_01G21197, FgramR|FGRAMPH1_01G25263	FlangR|FLAG1_08233	FlouR|gene11581, FlouR|gene9287	FmangR|FMAN_06177, FmangR|FMAN_06684	Fmer152|gene11700, Fmer152|gene6248	FmerR|gene1195, FmerR|gene1864	XP_018238166.1, XP_018242525.1, XP_018242526.1, XP_018242527.1, XP_018242528.1, XP_018242672.1, XP_018244607.1, XP_018252304.1, XP_018252305.1, XP_018252306.1	FpoaeR|FPOA_08955, FpoaeR|FPOA_10599	FproR|FPRN_06291, FproR|FPRN_06829	FpsgR|FPSE_07479, FpsgR|FPSE_08936	FsamR|gene1880, FsamR|gene4731	FsolR|NechaG31704, FsolR|NechaG51230, FsolR|NechaG68891, FsolR|NechaG69169	FverR|FVEG_12082T0, FverR|FVEG_12360T0
OG0000089	FacuR|gene10159, FacuR|gene10165, FacuR|gene10166, FacuR|gene13532	FasiR|gene4679, FasiR|gene4680	FasiR2|gene7045, FasiR2|gene7046	Faus151|gene4721, Faus151|gene4722, Faus151|gene4723	Faus154|gene5423, Faus154|gene5424, Faus154|gene5425	FaveR|KIL88024.1, FaveR|KIL95599.1, FaveR|KIL95600.1, FaveR|KIL95608.1	FbooR|gene2280, FbooR|gene8073, FbooR|gene8074	FbulR|gene3299, FbulR|gene3305	Fcor153|gene1887, Fcor153|gene1888		FequiR|gene10259, FequiR|gene11931, FequiR|gene8854	FfujR|FFUJ_14376	FgerR|gene2651	FgramR|FGRAMPH1_01G10105	FlangR|FLAG1_07332, FlangR|FLAG1_07333	FlouR|gene2641, FlouR|gene2642	FmangR|FMAN_08206, FmangR|FMAN_08208	Fmer152|gene3884, Fmer152|gene3885	FmerR|gene15, FmerR|gene16	XP_018232163.1, XP_018239806.1, XP_018248571.1, XP_018248572.1, XP_018248575.1, XP_018248576.1		FproR|FPRN_08453	FpsgR|FPSE_10515	FsamR|gene2330	FsolR|NechaG106221, FsolR|NechaG82054, FsolR|NechaG82059, FsolR|NechaG82060, FsolR|NechaG82061	FverR|FVEG_09266T0, FverR|FVEG_09362T0, FverR|FVEG_09364T0, FverR|FVEG_09690T0
OG0000090	FacuR|gene10950, FacuR|gene10951	FasiR|gene8933	FasiR2|gene6815	Faus151|gene7357	Faus154|gene2394	FaveR|KIL88876.1, FaveR|KIL88877.1	FbooR|gene1271	FbulR|gene7401, FbulR|gene7402	Fcor153|gene6118	FculR|FCUL_06503.1	FequiR|gene12607	FfujR|FFUJ_09821, FfujR|FFUJ_09822	FgerR|gene5516, FgerR|gene5517	FgramR|FGRAMPH1_01G15093, FgramR|FGRAMPH1_01G15097	FlangR|FLAG1_07681, FlangR|FLAG1_09005, FlangR|FLAG1_11732	FlouR|gene7316	FmangR|FMAN_12437, FmangR|FMAN_12438	Fmer152|gene6391	FmerR|gene7174	XP_018253288.1, XP_018253289.1, XP_018253809.1, XP_018253839.1, XP_018258006.1	FpoaeR|FPOA_06234, FpoaeR|FPOA_06235, FpoaeR|FPOA_06651, FpoaeR|FPOA_11967, FpoaeR|FPOA_11971, FpoaeR|FPOA_12151, FpoaeR|FPOA_12372, FpoaeR|FPOA_12707, FpoaeR|FPOA_12842, FpoaeR|FPOA_13029, FpoaeR|FPOA_13056, FpoaeR|FPOA_13205, FpoaeR|FPOA_13730, FpoaeR|FPOA_13935, FpoaeR|FPOA_14002, FpoaeR|FPOA_14050	FproR|FPRN_12441, FproR|FPRN_12442	FpsgR|FPSE_12088, FpsgR|FPSE_12089	FsamR|gene5681, FsamR|gene5682	FsolR|NechaG82099, FsolR|NechaG95721	FverR|FVEG_11306T0, FverR|FVEG_11307T0
OG0000091	FacuR|gene13076	FasiR|gene10979, FasiR|gene218	FasiR2|gene10000, FasiR2|gene8958	Faus151|gene1237	Faus154|gene1738, Faus154|gene4500	FaveR|KIL84589.1, FaveR|KIL87938.1	FbooR|gene6047, FbooR|gene9099	FbulR|gene1517, FbulR|gene2615, FbulR|gene9822	Fcor153|gene6220, Fcor153|gene7295	FculR|FCUL_05475.1	FequiR|gene5606	FfujR|FFUJ_05528, FfujR|FFUJ_05581, FfujR|FFUJ_11911	FgerR|gene10754	FgramR|FGRAMPH1_01G12747, FgramR|FGRAMPH1_01G17339, FgramR|FGRAMPH1_01G27989	FlangR|FLAG1_10209, FlangR|FLAG1_10994, FlangR|FLAG1_10995	FlouR|gene11553, FlouR|gene4789	FmangR|FMAN_06644, FmangR|FMAN_08594, FmangR|FMAN_15058, FmangR|FMAN_16167	Fmer152|gene10011, Fmer152|gene3691	FmerR|gene10894, FmerR|gene5350	XP_018254564.1, XP_018255684.1	FpoaeR|FPOA_06521, FpoaeR|FPOA_07675, FpoaeR|FPOA_11721, FpoaeR|FPOA_11748, FpoaeR|FPOA_11781, FpoaeR|FPOA_13231, FpoaeR|FPOA_13322, FpoaeR|FPOA_13787	FproR|FPRN_06781, FproR|FPRN_06782, FproR|FPRN_08695, FproR|FPRN_08739, FproR|FPRN_14836	FpsgR|FPSE_07297, FpsgR|FPSE_07357, FpsgR|FPSE_10637		FsolR|NechaG36398, FsolR|NechaG92249
OG0000092	FacuR|gene347, FacuR|gene8196	FasiR|gene5898	FasiR2|gene6615	Faus151|gene4364, Faus151|gene6800	Faus154|gene6581, Faus154|gene8763	FaveR|KIL85504.1, FaveR|KIL94567.1, FaveR|KIL95410.1	FbooR|gene10937, FbooR|gene838	FbulR|gene11373, FbulR|gene12408, FbulR|gene2264	Fcor153|gene7865, Fcor153|gene9832	FculR|FCUL_10919.1, FculR|FCUL_10920.1	FequiR|gene1822	FfujR|FFUJ_01416, FfujR|FFUJ_08817, FfujR|FFUJ_14670	FgerR|gene10270, FgerR|gene9770	FgramR|FGRAMPH1_01G03025, FgramR|FGRAMPH1_01G25645, FgramR|FGRAMPH1_01G25647	FlangR|FLAG1_03446	FlouR|gene11505, FlouR|gene4233	FmangR|FMAN_00700, FmangR|FMAN_06312, FmangR|FMAN_10147	Fmer152|gene4515, Fmer152|gene9072	FmerR|gene260, FmerR|gene5165, FmerR|gene6632	XP_018231853.1, XP_018238364.1, XP_018246284.1	FpoaeR|FPOA_01260	FproR|FPRN_00689, FproR|FPRN_06444, FproR|FPRN_10177	FpsgR|FPSE_01787, FpsgR|FPSE_07892	FsamR|gene12172	FsolR|NechaG106081, FsolR|NechaG52856, FsolR|NechaG74545, FsolR|NechaG93179, FsolR|NechaG9795	FverR|FVEG_01351T0, FverR|FVEG_06807T0, FverR|FVEG_11952T0
OG0000093	FacuR|gene607, FacuR|gene9874	FasiR|gene6366, FasiR|gene9005, FasiR|gene9006	FasiR2|gene2668	Faus151|gene10114, Faus151|gene7236	Faus154|gene7987, Faus154|gene9561	FaveR|KIL84895.1	FbooR|gene10844, FbooR|gene7188	FbulR|gene5359, FbulR|gene8635	Fcor153|gene4646, Fcor153|gene5498	FculR|FCUL_06754.1, FculR|FCUL_07028.1	FequiR|gene4807	FfujR|FFUJ_00074, FfujR|FFUJ_03898, FfujR|FFUJ_06617	FgerR|gene11568, FgerR|gene4761	FgramR|FGRAMPH1_01G15721, FgramR|FGRAMPH1_01G15723, FgramR|FGRAMPH1_01G16583, FgramR|FGRAMPH1_01G28023	FlangR|FLAG1_05748	FlouR|gene10781, FlouR|gene7600	FmangR|FMAN_02000, FmangR|FMAN_09645	Fmer152|gene1598, Fmer152|gene7124	FmerR|gene10148, FmerR|gene9026	XP_018236419.1, XP_018241197.1	FpoaeR|FPOA_06843, FpoaeR|FPOA_09283	FproR|FPRN_02001, FproR|FPRN_03502, FproR|FPRN_09752	FpsgR|FPSE_03987, FpsgR|FPSE_08080	FsamR|gene3454, FsamR|gene5331	FsolR|NechaG35981, FsolR|NechaG36311, FsolR|NechaG55084, FsolR|NechaG86865	FverR|FVEG_00047T0, FverR|FVEG_00999T0, FverR|FVEG_01580T0, FverR|FVEG_03621T0, FverR|FVEG_03622T0
OG0000094	FacuR|gene12152, FacuR|gene1607, FacuR|gene7383	FasiR|gene2703, FasiR|gene9091	FasiR2|gene10603, FasiR2|gene9731	Faus151|gene2463, Faus151|gene3387	Faus154|gene3418, Faus154|gene5918	FaveR|KIL85168.1, FaveR|KIL86243.1, FaveR|KIL89055.1, FaveR|KIL93663.1	FbooR|gene3486, FbooR|gene9933	FbulR|gene496, FbulR|gene5173	Fcor153|gene2644, Fcor153|gene814	FculR|FCUL_09623.1	FequiR|gene11014	FfujR|FFUJ_03404, FfujR|FFUJ_06641, FfujR|FFUJ_06753	FgerR|gene10458, FgerR|gene2110	FgramR|FGRAMPH1_01G00631, FgramR|FGRAMPH1_01G22673	FlangR|FLAG1_07768	FlouR|gene11186, FlouR|gene6121	FmangR|FMAN_04962, FmangR|FMAN_06924, FmangR|FMAN_09697	Fmer152|gene2346	FmerR|gene4175, FmerR|gene9401	XP_018235889.1, XP_018236316.1	FpoaeR|FPOA_09545	FproR|FPRN_05031, FproR|FPRN_07065, FproR|FPRN_09776	FpsgR|FPSE_01655, FpsgR|FPSE_06984, FpsgR|FPSE_07572	FsamR|gene5039, FsamR|gene8740	FsolR|NechaG45382, FsolR|NechaG47041, FsolR|NechaG52268, FsolR|NechaG52764, FsolR|NechaG79526, FsolR|NechaG97906	FverR|FVEG_01522T0, FverR|FVEG_05526T0
OG0000095	FacuR|gene1114, FacuR|gene299	FasiR|gene2858, FasiR|gene9987	FasiR2|gene1814, FasiR2|gene4000	Faus151|gene4111, Faus151|gene7848	Faus154|gene1550, Faus154|gene6420	FaveR|KIL84385.1, FaveR|KIL94788.1	FbooR|gene5318, FbooR|gene6125	FbulR|gene5295, FbulR|gene6983	Fcor153|gene1236, Fcor153|gene6938	FculR|FCUL_00921.1, FculR|FCUL_09799.1	FequiR|gene10173, FequiR|gene1890, FequiR|gene4011, FequiR|gene7444	FfujR|FFUJ_00668, FfujR|FFUJ_03122, FfujR|FFUJ_05320	FgerR|gene1801, FgerR|gene8620	FgramR|FGRAMPH1_01G02139, FgramR|FGRAMPH1_01G23087	FlangR|FLAG1_01279, FlangR|FLAG1_04789	FlouR|gene10423, FlouR|gene6207	FmangR|FMAN_01421, FmangR|FMAN_04676	Fmer152|gene3418, Fmer152|gene4878	FmerR|gene3399, FmerR|gene7286	XP_018233120.1, XP_018235382.1, XP_018235383.1	FpoaeR|FPOA_00962, FpoaeR|FPOA_09691	FproR|FPRN_01417, FproR|FPRN_04746	FpsgR|FPSE_09098, FpsgR|FPSE_11629	FsamR|gene6356, FsamR|gene9409	FsolR|NechaG31648, FsolR|NechaG64833, FsolR|NechaG79248	FverR|FVEG_00612T0, FverR|FVEG_05238T0
OG0000096	FacuR|gene14120, FacuR|gene2258, FacuR|gene2260, FacuR|gene2494, FacuR|gene4773	FasiR|gene10589, FasiR|gene10590	FasiR2|gene806, FasiR2|gene807	Faus151|gene5543, Faus151|gene5544	Faus154|gene4580, Faus154|gene4581	FaveR|KIL85309.1, FaveR|KIL87168.1, FaveR|KIL87170.1	FbooR|gene4369, FbooR|gene4370	FbulR|gene12559, FbulR|gene14341	Fcor153|gene4343	FculR|FCUL_05063.1	FequiR|gene11246, FequiR|gene11247, FequiR|gene2375	FfujR|FFUJ_03662, FfujR|FFUJ_11937, FfujR|FFUJ_11940	FgerR|gene4994	FgramR|FGRAMPH1_01G11823, FgramR|FGRAMPH1_01G11825	FlangR|FLAG1_09374, FlangR|FLAG1_10455, FlangR|FLAG1_10493	FlouR|gene6523	FmangR|FMAN_00066, FmangR|FMAN_05217, FmangR|FMAN_15082, FmangR|FMAN_15085	Fmer152|gene7344, Fmer152|gene7345	FmerR|gene1951, FmerR|gene1952	XP_018250457.1, XP_018250461.1, XP_018250462.1	FpoaeR|FPOA_04845	FproR|FPRN_05284, FproR|FPRN_14859, FproR|FPRN_14862	FpsgR|FPSE_02234, FpsgR|FPSE_02235	FsamR|gene9085	FsolR|NechaG62329	FverR|FVEG_10621T0, FverR|FVEG_10622T0, FverR|FVEG_10625T0
OG0000097	FacuR|gene10512, FacuR|gene13458, FacuR|gene14339, FacuR|gene2485, FacuR|gene3561, FacuR|gene4763, FacuR|gene6070	FasiR|gene10445	FasiR2|gene533	Faus151|gene8617	Faus154|gene8713	FaveR|KIL83633.1, FaveR|KIL94328.1	FbooR|gene8316	FbulR|gene10189, FbulR|gene10873, FbulR|gene6105	Fcor153|gene9782	FculR|FCUL_03789.1, FculR|FCUL_10970.1	FequiR|gene12351, FequiR|gene517, FequiR|gene5810, FequiR|gene5816	FfujR|FFUJ_06701, FfujR|FFUJ_12415	FgerR|gene562	FgramR|FGRAMPH1_01G25779	FlangR|FLAG1_07104, FlangR|FLAG1_07848, FlangR|FLAG1_08045	FlouR|gene11093	FmangR|FMAN_05318, FmangR|FMAN_11579, FmangR|FMAN_15472	Fmer152|gene7901	FmerR|gene8925	XP_018238527.1, XP_018242861.1, XP_018243114.1, XP_018244273.1, XP_018254983.1, XP_018255011.1, XP_018255012.1, XP_018256794.1, XP_018256817.1	FpoaeR|FPOA_10771, FpoaeR|FPOA_10837	FproR|FPRN_05425, FproR|FPRN_06960, FproR|FPRN_11533	FpsgR|FPSE_02389, FpsgR|FPSE_09881	FsamR|gene4406	FsolR|NechaG88249	FverR|FVEG_04360T0, FverR|FVEG_07160T0
OG0000098	FacuR|gene13037, FacuR|gene2521, FacuR|gene6343, FacuR|gene9545			Faus151|gene2356, Faus151|gene4389	Faus154|gene6128	FaveR|KIL88583.1, FaveR|KIL89225.1, FaveR|KIL90352.1		FbulR|gene12276, FbulR|gene12468, FbulR|gene6324, FbulR|gene9601	Fcor153|gene10627	FculR|FCUL_12238.1	FequiR|gene11728, FequiR|gene5758	FfujR|FFUJ_06766, FfujR|FFUJ_09202, FfujR|FFUJ_10693, FfujR|FFUJ_12951		FgramR|FGRAMPH1_01G05183	FlangR|FLAG1_06719, FlangR|FLAG1_12072, FlangR|FLAG1_12145		FmangR|FMAN_13571, FmangR|FMAN_15402, FmangR|FMAN_15403	Fmer152|gene11351	FmerR|gene4461	XP_018247140.1, XP_018248827.1, XP_018254477.1	FpoaeR|FPOA_03622, FpoaeR|FPOA_03849, FpoaeR|FPOA_10670, FpoaeR|FPOA_10671, FpoaeR|FPOA_14046	FproR|FPRN_08551, FproR|FPRN_12038, FproR|FPRN_13599	FpsgR|FPSE_10517	FsamR|gene12045	FsolR|NechaG78344, FsolR|NechaG78374, FsolR|NechaG82209, FsolR|NechaG82546, FsolR|NechaG85531, FsolR|NechaG85605, FsolR|NechaG87137, FsolR|NechaG87671, FsolR|NechaG88069, FsolR|NechaG88961	FverR|FVEG_08385T0, FverR|FVEG_08740T0, FverR|FVEG_14177T0
OG0000099	FacuR|gene13166, FacuR|gene2778	FasiR|gene11798, FasiR|gene8086, FasiR|gene8087	FasiR2|gene5265, FasiR2|gene7970, FasiR2|gene7971	Faus151|gene3142, Faus151|gene4765, Faus151|gene4766	Faus154|gene3632, Faus154|gene3633, Faus154|gene8306	FaveR|KIL86223.1	FbooR|gene10974, FbooR|gene11422	FbulR|gene5813, FbulR|gene8670	Fcor153|gene6437, Fcor153|gene8861	FculR|FCUL_03894.1	FequiR|gene534, FequiR|gene845	FfujR|FFUJ_03936, FfujR|FFUJ_06447	FgerR|gene11413, FgerR|gene11516, FgerR|gene11517	FgramR|FGRAMPH1_01G00323, FgramR|FGRAMPH1_01G09093, FgramR|FGRAMPH1_01G09095		FlouR|gene11573, FlouR|gene7705	FmangR|FMAN_03426, FmangR|FMAN_09448	Fmer152|gene2034, Fmer152|gene6888, Fmer152|gene6889	FmerR|gene6565, FmerR|gene8263, FmerR|gene8264	XP_018236610.1, XP_018241272.1	FpoaeR|FPOA_00830	FproR|FPRN_03441, FproR|FPRN_09589	FpsgR|FPSE_07517, FpsgR|FPSE_07518, FpsgR|FPSE_10067	FsamR|gene10816, FsamR|gene10817, FsamR|gene11528, FsamR|gene6484	FsolR|NechaG122703	FverR|FVEG_01732T0, FverR|FVEG_03654T0
OG0000100	FacuR|gene10840, FacuR|gene10841, FacuR|gene10968, FacuR|gene10969, FacuR|gene10992, FacuR|gene12224, FacuR|gene14121, FacuR|gene14181, FacuR|gene14450, FacuR|gene3099, FacuR|gene3100, FacuR|gene6831, FacuR|gene6832	FasiR|gene2262									FequiR|gene1455, FequiR|gene2293, FequiR|gene5718, FequiR|gene5803				FlangR|FLAG1_07717, FlangR|FLAG1_07718, FlangR|FLAG1_07858, FlangR|FLAG1_10155, FlangR|FLAG1_10914, FlangR|FLAG1_11219, FlangR|FLAG1_12057					XP_018242558.1, XP_018242648.1, XP_018251776.1, XP_018253650.1, XP_018254040.1, XP_018254541.1, XP_018255706.1, XP_018256516.1, XP_018256562.1, XP_018256866.1, XP_018257433.1, XP_018257518.1	FpoaeR|FPOA_03639, FpoaeR|FPOA_06771, FpoaeR|FPOA_09028, FpoaeR|FPOA_11987, FpoaeR|FPOA_12003, FpoaeR|FPOA_12188, FpoaeR|FPOA_12318, FpoaeR|FPOA_12541, FpoaeR|FPOA_12950, FpoaeR|FPOA_12955, FpoaeR|FPOA_13089, FpoaeR|FPOA_13425, FpoaeR|FPOA_13724, FpoaeR|FPOA_14027, FpoaeR|FPOA_20968, FpoaeR|FPOA_21135, FpoaeR|FPOA_23159, FpoaeR|FPOA_23726, FpoaeR|FPOA_24143, FpoaeR|FPOA_25061
OG0000101	FacuR|gene11293, FacuR|gene4493	FasiR|gene7663, FasiR|gene8562	FasiR2|gene2763, FasiR2|gene7603	Faus151|gene10989, Faus151|gene11210, Faus151|gene2363	Faus154|gene6121, Faus154|gene8960	FaveR|KIL85969.1, FaveR|KIL90744.1	FbooR|gene7720, FbooR|gene7827	FbulR|gene1206, FbulR|gene184, FbulR|gene4337	Fcor153|gene742, Fcor153|gene9481	FculR|FCUL_02369.1, FculR|FCUL_09424.1	FequiR|gene10738, FequiR|gene1134	FfujR|FFUJ_06912, FfujR|FFUJ_12731, FfujR|FFUJ_14612	FgerR|gene7768, FgerR|gene8968	FgramR|FGRAMPH1_01G05531, FgramR|FGRAMPH1_01G22145	FlangR|FLAG1_07605, FlangR|FLAG1_10024	FlouR|gene6713, FlouR|gene7460	FmangR|FMAN_07052, FmangR|FMAN_11896	Fmer152|gene11344, Fmer152|gene9716	FmerR|gene1048, FmerR|gene4454	XP_018238298.1, XP_018239742.1, XP_018254190.1	FpoaeR|FPOA_02302, FpoaeR|FPOA_09157	FproR|FPRN_06386, FproR|FPRN_07218, FproR|FPRN_11837	FpsgR|FPSE_03834, FpsgR|FPSE_09344	FsamR|gene5014, FsamR|gene5872	FsolR|NechaG106073	FverR|FVEG_03259T0, FverR|FVEG_11998T0, FverR|FVEG_13431T0
OG0000102	FacuR|gene13256, FacuR|gene5334	FasiR|gene107, FasiR|gene1746	FasiR2|gene2807, FasiR2|gene5218	Faus151|gene3102, Faus151|gene6287	Faus154|gene10631, Faus154|gene8272	FaveR|KIL84997.1, FaveR|KIL90065.1, FaveR|KIL93741.1	FbooR|gene11424, FbooR|gene9948	FbulR|gene250, FbulR|gene4329	Fcor153|gene2817, Fcor153|gene8900	FculR|FCUL_00092.1, FculR|FCUL_11915.1	FequiR|gene12221, FequiR|gene363, FequiR|gene4264	FfujR|FFUJ_02247, FfujR|FFUJ_06461, FfujR|FFUJ_06987	FgerR|gene10914, FgerR|gene9978	FgramR|FGRAMPH1_01G00239, FgramR|FGRAMPH1_01G27935	FlangR|FLAG1_09382, FlangR|FLAG1_11210	FlouR|gene8795, FlouR|gene9985	FmangR|FMAN_03809, FmangR|FMAN_07120, FmangR|FMAN_09461	Fmer152|gene2072, Fmer152|gene8023	FmerR|gene10014, FmerR|gene9277	XP_018239852.1, XP_018251623.1, XP_018255258.1		FproR|FPRN_03809, FproR|FPRN_07294	FpsgR|FPSE_07390, FpsgR|FPSE_08125	FsamR|gene8564, FsamR|gene9879	FsolR|NechaG67083, FsolR|NechaG87953, FsolR|NechaG93886, FsolR|NechaG95243	FverR|FVEG_03187T0, FverR|FVEG_12638T0
OG0000103	FacuR|gene5555, FacuR|gene6355, FacuR|gene8819	FasiR|gene10959	FasiR2|gene6398, FasiR2|gene9980		Faus154|gene4522	FaveR|KIL87304.1, FaveR|KIL94055.1	FbooR|gene11373, FbooR|gene8939	FbulR|gene11630, FbulR|gene11634, FbulR|gene11950		FculR|FCUL_05451.1, FculR|FCUL_07062.1	FequiR|gene5582	FfujR|FFUJ_01797, FfujR|FFUJ_05276, FfujR|FFUJ_05490, FfujR|FFUJ_06378, FfujR|FFUJ_06954, FfujR|FFUJ_11520	FgerR|gene11276, FgerR|gene5849	FgramR|FGRAMPH1_01G12695, FgramR|FGRAMPH1_01G16675	FlangR|FLAG1_02363, FlangR|FLAG1_07797, FlangR|FLAG1_09245, FlangR|FLAG1_11820	FlouR|gene11452, FlouR|gene1401, FlouR|gene1454	FmangR|FMAN_02122, FmangR|FMAN_08512, FmangR|FMAN_14663, FmangR|FMAN_16105	Fmer152|gene768	FmerR|gene10872	XP_018236675.1, XP_018245795.1, XP_018256129.1	FpoaeR|FPOA_04688, FpoaeR|FPOA_05207, FpoaeR|FPOA_06878	FproR|FPRN_02107, FproR|FPRN_07260, FproR|FPRN_08659, FproR|FPRN_14440	FpsgR|FPSE_05564	FsamR|gene11594, FsamR|gene3489	FsolR|NechaG35215, FsolR|NechaG37158	FverR|FVEG_01797T0, FverR|FVEG_13191T0
OG0000104	FacuR|gene10827, FacuR|gene13917, FacuR|gene14147, FacuR|gene7336	FasiR|gene2673, FasiR|gene549	FasiR2|gene162	Faus151|gene1967	Faus154|gene6178	FaveR|KIL84839.1, FaveR|KIL86438.1, FaveR|KIL88435.1	FbooR|gene4004	FbulR|gene10925, FbulR|gene4862, FbulR|gene4867	Fcor153|gene1960	FculR|FCUL_05568.1, FculR|FCUL_07693.1	FequiR|gene2063, FequiR|gene4379	FfujR|FFUJ_08657, FfujR|FFUJ_10437	FgerR|gene5893	FgramR|FGRAMPH1_01G12955, FgramR|FGRAMPH1_01G18121	FlangR|FLAG1_05283, FlangR|FLAG1_09248, FlangR|FLAG1_11135, FlangR|FLAG1_11706	FlouR|gene3750	FmangR|FMAN_10309, FmangR|FMAN_13306, FmangR|FMAN_13307, FmangR|FMAN_14269	Fmer152|gene336, Fmer152|gene7009	FmerR|gene10989, FmerR|gene3879		FpoaeR|FPOA_05321, FpoaeR|FPOA_07327, FpoaeR|FPOA_12050, FpoaeR|FPOA_12077, FpoaeR|FPOA_12114, FpoaeR|FPOA_12863, FpoaeR|FPOA_12866, FpoaeR|FPOA_12869	FproR|FPRN_10339, FproR|FPRN_13337, FproR|FPRN_13338, FproR|FPRN_13339	FpsgR|FPSE_05187, FpsgR|FPSE_10266	FsamR|gene286		FverR|FVEG_06974T0, FverR|FVEG_13626T0, FverR|FVEG_13627T0
OG0000105	FacuR|gene14042, FacuR|gene9561	FasiR|gene2303, FasiR|gene9807	FasiR2|gene8720, FasiR2|gene9629	Faus151|gene8776, Faus151|gene9902	Faus154|gene10907, Faus154|gene5794	FaveR|KIL85895.1, FaveR|KIL88212.1, FaveR|KIL93739.1	FbooR|gene10989, FbooR|gene3363	FbulR|gene11914, FbulR|gene13914	Fcor153|gene10998, Fcor153|gene4435	FculR|FCUL_04964.1, FculR|FCUL_06907.1	FequiR|gene11625	FfujR|FFUJ_09173, FfujR|FFUJ_12337	FgerR|gene8504, FgerR|gene9146	FgramR|FGRAMPH1_01G11587, FgramR|FGRAMPH1_01G16223	FlangR|FLAG1_08051	FlouR|gene8373, FlouR|gene9773	FmangR|FMAN_11506, FmangR|FMAN_13067	Fmer152|gene3507, Fmer152|gene8338	FmerR|gene1088, FmerR|gene311	XP_018248784.1, XP_018250265.1, XP_018250266.1	FpoaeR|FPOA_04761, FpoaeR|FPOA_13173	FproR|FPRN_11468, FproR|FPRN_13092	FpsgR|FPSE_06695, FpsgR|FPSE_12219	FsamR|gene8312, FsamR|gene8981	FsolR|NechaG34332, FsolR|NechaG35104, FsolR|NechaG39711, FsolR|NechaG43859, FsolR|NechaG46233, FsolR|NechaG82333, FsolR|NechaG88293	FverR|FVEG_07235T0, FverR|FVEG_09972T0
OG0000106	FacuR|gene10152				Faus154|gene11911	FaveR|KIL95615.1					FequiR|gene2820, FequiR|gene2821, FequiR|gene3703				FlangR|FLAG1_01447, FlangR|FLAG1_10642					XP_018254493.1, XP_018254929.1, XP_018254930.1, XP_018255561.1	FpoaeR|FPOA_12096, FpoaeR|FPOA_12202, FpoaeR|FPOA_12894, FpoaeR|FPOA_12896, FpoaeR|FPOA_12975, FpoaeR|FPOA_13743, FpoaeR|FPOA_15230, FpoaeR|FPOA_16423, FpoaeR|FPOA_17866, FpoaeR|FPOA_17937, FpoaeR|FPOA_17978, FpoaeR|FPOA_18110, FpoaeR|FPOA_19034, FpoaeR|FPOA_21114, FpoaeR|FPOA_21115, FpoaeR|FPOA_21204, FpoaeR|FPOA_21231, FpoaeR|FPOA_21232, FpoaeR|FPOA_21249, FpoaeR|FPOA_21250, FpoaeR|FPOA_22381, …				FsolR|NechaG58131
OG0000107	FacuR|gene12144	FasiR|gene5168		Faus151|gene10051, Faus151|gene10052	Faus154|gene2259, Faus154|gene2260, Faus154|gene7784	FaveR|KIL85347.1	FbooR|gene10250, FbooR|gene10251, FbooR|gene11377	FbulR|gene12968, FbulR|gene13304, FbulR|gene1953	Fcor153|gene4683, Fcor153|gene5618, Fcor153|gene5619	FculR|FCUL_06643.1, FculR|FCUL_10880.1	FequiR|gene5735	FfujR|FFUJ_03571, FfujR|FFUJ_03572, FfujR|FFUJ_06467, FfujR|FFUJ_09146	FgerR|gene10592, FgerR|gene6765, FgerR|gene6766	FgramR|FGRAMPH1_01G15423, FgramR|FGRAMPH1_01G15425	FlangR|FLAG1_05771, FlangR|FLAG1_05772, FlangR|FLAG1_12020	FlouR|gene7582, FlouR|gene7583, FlouR|gene9579	FmangR|FMAN_06636, FmangR|FMAN_09466, FmangR|FMAN_09814	Fmer152|gene3950, Fmer152|gene8949, Fmer152|gene8950	FmerR|gene2399, FmerR|gene3334, FmerR|gene3335	XP_018235843.1, XP_018236119.1, XP_018245898.1, XP_018257479.1, XP_018257569.1		FproR|FPRN_06772, FproR|FPRN_09606, FproR|FPRN_09863	FpsgR|FPSE_08273	FsamR|gene8282, FsamR|gene8283	FsolR|NechaG73935	FverR|FVEG_06521T0
OG0000108	FacuR|gene1589, FacuR|gene8170	FasiR|gene2420, FasiR|gene4580	FasiR2|gene6876, FasiR2|gene8707	Faus151|gene11120, Faus151|gene8687	Faus154|gene11562, Faus154|gene3018, Faus154|gene3019	FaveR|KIL84909.1, FaveR|KIL85099.1	FbooR|gene8919	FbulR|gene3801, FbulR|gene8093, FbulR|gene9679	Fcor153|gene10835, Fcor153|gene116	FculR|FCUL_03585.1, FculR|FCUL_09004.1	FequiR|gene10375, FequiR|gene5875	FfujR|FFUJ_03879, FfujR|FFUJ_14290, FfujR|FFUJ_14291	FgerR|gene10097, FgerR|gene9837	FgramR|FGRAMPH1_01G08281, FgramR|FGRAMPH1_01G21137	FlangR|FLAG1_06644	FlouR|gene9787	FmangR|FMAN_03469, FmangR|FMAN_08287	Fmer152|gene4230, Fmer152|gene9700	FmerR|gene2998, FmerR|gene5218	XP_018241223.1, XP_018251482.1	FpoaeR|FPOA_03457, FpoaeR|FPOA_08914	FproR|FPRN_03482, FproR|FPRN_08532, FproR|FPRN_08533	FpsgR|FPSE_02419, FpsgR|FPSE_03391	FsamR|gene10031, FsamR|gene3523	FsolR|NechaG53468, FsolR|NechaG82169, FsolR|NechaG82535, FsolR|NechaG99050	FverR|FVEG_03599T0, FverR|FVEG_09428T0, FverR|FVEG_09429T0
OG0000109	FacuR|gene3952	FasiR|gene10943, FasiR|gene7650	FasiR2|gene2750, FasiR2|gene4399	Faus151|gene10283, Faus151|gene11358, Faus151|gene692	Faus154|gene10490, Faus154|gene4539, Faus154|gene6102	FaveR|KIL84553.1	FbooR|gene10445, FbooR|gene4512, FbooR|gene7867		Fcor153|gene11785, Fcor153|gene3390, Fcor153|gene7257	FculR|FCUL_03780.1, FculR|FCUL_05435.1, FculR|FCUL_09406.1	FequiR|gene12134, FequiR|gene2408, FequiR|gene8499	FfujR|FFUJ_06591	FgerR|gene11564, FgerR|gene5863, FgerR|gene9376	FgramR|FGRAMPH1_01G12665, FgramR|FGRAMPH1_01G16017, FgramR|FGRAMPH1_01G22097	FlangR|FLAG1_08053, FlangR|FLAG1_09196, FlangR|FLAG1_09757	FlouR|gene1415, FlouR|gene1440, FlouR|gene6992, FlouR|gene8320	FmangR|FMAN_09593, FmangR|FMAN_14187	Fmer152|gene11333, Fmer152|gene7831, Fmer152|gene784	FmerR|gene10856, FmerR|gene2971, FmerR|gene5542	XP_018236457.1	FpoaeR|FPOA_03687, FpoaeR|FPOA_05192	FproR|FPRN_09725	FpsgR|FPSE_04679, FpsgR|FPSE_09325, FpsgR|FPSE_11583	FsamR|gene5591, FsamR|gene5825		FverR|FVEG_01614T0
OG0000110	FacuR|gene12122, FacuR|gene4339	FasiR|gene11750, FasiR|gene9924	FasiR2|gene10469, FasiR2|gene11652	Faus151|gene7975, Faus151|gene8586, Faus151|gene9914	Faus154|gene10894, Faus154|gene5603, Faus154|gene9686	FaveR|KIL84127.1	FbooR|gene10638, FbooR|gene7216, FbooR|gene7456	FbulR|gene4040	Fcor153|gene11653, Fcor153|gene7636, Fcor153|gene9047	FculR|FCUL_00039.1, FculR|FCUL_01696.1, FculR|FCUL_06919.1	FequiR|gene1737, FequiR|gene5495	FfujR|FFUJ_14711	FgerR|gene2051, FgerR|gene7505, FgerR|gene7637	FgramR|FGRAMPH1_01G00111, FgramR|FGRAMPH1_01G03901, FgramR|FGRAMPH1_01G16249	FlangR|FLAG1_11727	FlouR|gene9146, FlouR|gene9300, FlouR|gene9762	FmangR|FMAN_00033, FmangR|FMAN_06351	Fmer152|gene10265, Fmer152|gene5593, Fmer152|gene8326	FmerR|gene1099, FmerR|gene2674, FmerR|gene2805		FpoaeR|FPOA_00057, FpoaeR|FPOA_06698	FproR|FPRN_00017, FproR|FPRN_06484	FpsgR|FPSE_04876, FpsgR|FPSE_07771, FpsgR|FPSE_07839	FsamR|gene5942, FsamR|gene7396	FsolR|NechaG28984, FsolR|NechaG34783, FsolR|NechaG55449
OG0000111	FacuR|gene4872, FacuR|gene5146, FacuR|gene6567, FacuR|gene7500, FacuR|gene7501, FacuR|gene8006	FasiR|gene1779, FasiR|gene9044	FasiR2|gene2390, FasiR2|gene6224	Faus151|gene10614, Faus151|gene7989	Faus154|gene9593, Faus154|gene9674	FaveR|KIL87642.1, FaveR|KIL88348.1, FaveR|KIL88516.1	FbooR|gene11315, FbooR|gene7444	FbulR|gene11160, FbulR|gene12268, FbulR|gene1458	Fcor153|gene5742	FculR|FCUL_00054.1, FculR|FCUL_06789.1, FculR|FCUL_06790.1	FequiR|gene1216, FequiR|gene2249, FequiR|gene8408	FfujR|FFUJ_08030, FfujR|FFUJ_10684, FfujR|FFUJ_14107	FgerR|gene11299, FgerR|gene7515	FgramR|FGRAMPH1_01G00137, FgramR|FGRAMPH1_01G15801		FlouR|gene11237	FmangR|FMAN_08180, FmangR|FMAN_13562, FmangR|FMAN_15386	Fmer152|gene5581, Fmer152|gene8640	FmerR|gene2817, FmerR|gene9058	XP_018247128.1, XP_018247129.1	FpoaeR|FPOA_06514	FproR|FPRN_08413, FproR|FPRN_13591, FproR|FPRN_15156	FpsgR|FPSE_08116	FsamR|gene11526, FsamR|gene5940	FsolR|NechaG34421	FverR|FVEG_08747T0, FverR|FVEG_09331T0
OG0000112	FacuR|gene5121, FacuR|gene5122	FasiR|gene3745	FasiR2|gene1182	Faus151|gene6877	Faus154|gene11368	FaveR|KIL86806.1	FbooR|gene390	FbulR|gene1038, FbulR|gene2300	Fcor153|gene1334	FculR|FCUL_06338.1, FculR|FCUL_06339.1	FequiR|gene4254, FequiR|gene5328, FequiR|gene5329	FfujR|FFUJ_09654, FfujR|FFUJ_09655, FfujR|FFUJ_09656, FfujR|FFUJ_12672	FgerR|gene75	FgramR|FGRAMPH1_01G14729, FgramR|FGRAMPH1_01G14731, FgramR|FGRAMPH1_01G14733, FgramR|FGRAMPH1_01G14735	FlangR|FLAG1_06612, FlangR|FLAG1_06614	FlouR|gene338, FlouR|gene339	FmangR|FMAN_11833, FmangR|FMAN_12602, FmangR|FMAN_12603, FmangR|FMAN_12604	Fmer152|gene2203	FmerR|gene5861	XP_018249615.1, XP_018249616.1, XP_018254126.1	FpoaeR|FPOA_06075, FpoaeR|FPOA_06076, FpoaeR|FPOA_06077	FproR|FPRN_11778, FproR|FPRN_12607, FproR|FPRN_12608, FproR|FPRN_12609	FpsgR|FPSE_07573	FsamR|gene613, FsamR|gene614, FsamR|gene8339	FsolR|NechaG100831, FsolR|NechaG31448, FsolR|NechaG84033, FsolR|NechaG94287	FverR|FVEG_10396T0, FverR|FVEG_10397T0, FverR|FVEG_13389T0
OG0000113	FacuR|gene5726	FasiR|gene8262	FasiR2|gene6468	Faus151|gene565	Faus154|gene2119	FaveR|KIL96389.1	FbooR|gene1363	FbulR|gene13212	Fcor153|gene504	FculR|FCUL_03195.1, FculR|FCUL_12161.1, FculR|FCUL_12236.1	FequiR|gene2173, FequiR|gene2416	FfujR|FFUJ_07311	FgerR|gene11247, FgerR|gene1622	FgramR|FGRAMPH1_01G00017, FgramR|FGRAMPH1_01G07383	FlangR|FLAG1_04953, FlangR|FLAG1_08659, FlangR|FLAG1_10147, FlangR|FLAG1_11830	FlouR|gene4078	FmangR|FMAN_07488	Fmer152|gene4760	FmerR|gene9175	XP_018240396.1, XP_018242477.1, XP_018242723.1, XP_018244428.1, XP_018244650.1, XP_018253798.1, XP_018253846.1, XP_018254947.1, XP_018256948.1	FpoaeR|FPOA_03064, FpoaeR|FPOA_12166, FpoaeR|FPOA_12727, FpoaeR|FPOA_13026, FpoaeR|FPOA_13083, FpoaeR|FPOA_13165, FpoaeR|FPOA_13235, FpoaeR|FPOA_13236, FpoaeR|FPOA_13564, FpoaeR|FPOA_13873, FpoaeR|FPOA_14020, FpoaeR|FPOA_14021, FpoaeR|FPOA_14031, FpoaeR|FPOA_14105	FproR|FPRN_07629	FpsgR|FPSE_02635	FsamR|gene5111	FsolR|NechaG61231, FsolR|NechaG88445	FverR|FVEG_02865T0
OG0000114	FacuR|gene5846, FacuR|gene6104, FacuR|gene9898	FasiR|gene11479, FasiR|gene235, FasiR|gene6238	FasiR2|gene1948, FasiR2|gene3297, FasiR2|gene8975	Faus151|gene1220, Faus151|gene9422	Faus154|gene1721, Faus154|gene4084	FaveR|KIL84037.1, FaveR|KIL91638.1	FbooR|gene6030, FbooR|gene9218	FbulR|gene11478	Fcor153|gene10576, Fcor153|gene6203	FculR|FCUL_07366.1	FequiR|gene1184, FequiR|gene3245	FfujR|FFUJ_13457, FfujR|FFUJ_14076	FgerR|gene8725, FgerR|gene952	FgramR|FGRAMPH1_01G17381, FgramR|FGRAMPH1_01G21503	FlangR|FLAG1_03094, FlangR|FLAG1_10003, FlangR|FLAG1_11465	FlouR|gene4806, FlouR|gene8771	FmangR|FMAN_05892, FmangR|FMAN_10913	Fmer152|gene11617, Fmer152|gene3708	FmerR|gene307, FmerR|gene5366	XP_018243857.1, XP_018243858.1, XP_018243859.1, XP_018243860.1, XP_018243861.1, XP_018243862.1, XP_018243863.1	FpoaeR|FPOA_07657	FproR|FPRN_06002, FproR|FPRN_10949	FpsgR|FPSE_07281	FsamR|gene2679, FsamR|gene4245	FsolR|NechaG48882, FsolR|NechaG50600	FverR|FVEG_04891T0
OG0000115	FacuR|gene13899, FacuR|gene7028, FacuR|gene7029	FasiR|gene5253, FasiR|gene5254	FasiR2|gene6073, FasiR2|gene6074	Faus151|gene10394, Faus151|gene10395	Faus154|gene6038, Faus154|gene6039	FaveR|KIL83785.1, FaveR|KIL88400.1, FaveR|KIL94091.1	FbooR|gene9113, FbooR|gene9114	FbulR|gene11162, FbulR|gene3449, FbulR|gene4492	Fcor153|gene3312, Fcor153|gene3313	FculR|FCUL_09346.1	FequiR|gene5779, FequiR|gene5780	FfujR|FFUJ_03635, FfujR|FFUJ_12492, FfujR|FFUJ_12493	FgerR|gene9997	FgramR|FGRAMPH1_01G21941, FgramR|FGRAMPH1_01G21943		FlouR|gene10750	FmangR|FMAN_05185, FmangR|FMAN_11653, FmangR|FMAN_11654	Fmer152|gene5946, Fmer152|gene5947	FmerR|gene10223, FmerR|gene10224	XP_018236186.1, XP_018236187.1, XP_018236188.1, XP_018236189.1, XP_018252724.1, XP_018252725.1	FpoaeR|FPOA_09132	FproR|FPRN_05258, FproR|FPRN_08523, FproR|FPRN_11612, FproR|FPRN_11613	FpsgR|FPSE_02921	FsamR|gene10562, FsamR|gene12247	FsolR|NechaG52033, FsolR|NechaG94116	FverR|FVEG_09421T0, FverR|FVEG_13928T0
OG0000116	FacuR|gene12123, FacuR|gene12124, FacuR|gene9568	FasiR|gene11751, FasiR|gene7077, FasiR|gene9925	FasiR2|gene10470, FasiR2|gene11653, FasiR2|gene11740	Faus151|gene3828, Faus151|gene7976, Faus151|gene8585	Faus154|gene4013, Faus154|gene5604, Faus154|gene9685	FaveR|KIL84128.1, FaveR|KIL85888.1, FaveR|KIL86404.1, FaveR|KIL92322.1	FbooR|gene2800, FbooR|gene7217, FbooR|gene7455		Fcor153|gene3633, Fcor153|gene7637, Fcor153|gene9046	FculR|FCUL_00040.1, FculR|FCUL_01697.1, FculR|FCUL_08164.1	FequiR|gene1738		FgerR|gene2052, FgerR|gene3513, FgerR|gene7506	FgramR|FGRAMPH1_01G00115, FgramR|FGRAMPH1_01G03903, FgramR|FGRAMPH1_01G19233	FlangR|FLAG1_01626	FlouR|gene30, FlouR|gene9145, FlouR|gene9299	FmangR|FMAN_00034	Fmer152|gene10264, Fmer152|gene49, Fmer152|gene5592	FmerR|gene2675, FmerR|gene2806, FmerR|gene4972	XP_018258115.1	FpoaeR|FPOA_00054, FpoaeR|FPOA_00055, FpoaeR|FPOA_00056, FpoaeR|FPOA_06697	FproR|FPRN_00018	FpsgR|FPSE_02988, FpsgR|FPSE_04877, FpsgR|FPSE_07838	FsamR|gene5943
OG0000117	FacuR|gene10093, FacuR|gene14277	FasiR|gene10854	FasiR2|gene6308	Faus151|gene9566	Faus154|gene9800	FaveR|KIL87358.1, FaveR|KIL87359.1, FaveR|KIL92379.1	FbooR|gene6197	FbulR|gene11086, FbulR|gene2534	Fcor153|gene6717	FculR|FCUL_05336.1, FculR|FCUL_09263.1	FequiR|gene11853	FfujR|FFUJ_00049, FfujR|FFUJ_10147, FfujR|FFUJ_10183, FfujR|FFUJ_10907	FgerR|gene1215	FgramR|FGRAMPH1_01G08807, FgramR|FGRAMPH1_01G12445	FlangR|FLAG1_10646, FlangR|FLAG1_11948	FlouR|gene5068	FmangR|FMAN_02023, FmangR|FMAN_10972, FmangR|FMAN_12096, FmangR|FMAN_12133, FmangR|FMAN_13792, FmangR|FMAN_16059	Fmer152|gene7731	FmerR|gene10763	XP_018243086.1, XP_018247423.1, XP_018258536.1	FpoaeR|FPOA_05099	FproR|FPRN_02023, FproR|FPRN_05398, FproR|FPRN_12090, FproR|FPRN_12127, FproR|FPRN_13816, FproR|FPRN_14156	FpsgR|FPSE_05719, FpsgR|FPSE_08476	FsamR|gene3596, FsamR|gene5348, FsamR|gene6840	FsolR|NechaG36590, FsolR|NechaG43561, FsolR|NechaG88923, FsolR|NechaG95420	FverR|FVEG_04340T0, FverR|FVEG_08540T0, FverR|FVEG_08540T1
OG0000118		FasiR|gene5258, FasiR|gene6587	FasiR2|gene1450	Faus151|gene5124	Faus154|gene10052		FbooR|gene11434, FbooR|gene8239	FbulR|gene1416, FbulR|gene2600, FbulR|gene2601	Fcor153|gene8772	FculR|FCUL_04029.1, FculR|FCUL_11951.1, FculR|FCUL_12192.1, FculR|FCUL_12214.1, FculR|FCUL_12215.1			FgerR|gene6119	FgramR|FGRAMPH1_01G09443, FgramR|FGRAMPH1_01G23581, FgramR|FGRAMPH1_01G28007	FlangR|FLAG1_08673, FlangR|FLAG1_11400, FlangR|FLAG1_11638	FlouR|gene10745, FlouR|gene10921	FmangR|FMAN_14250	Fmer152|gene1424	FmerR|gene5661	XP_018242476.1, XP_018242724.1, XP_018244651.1, XP_018254511.1, XP_018255738.1, XP_018256949.1	FpoaeR|FPOA_03621, FpoaeR|FPOA_03886, FpoaeR|FPOA_03887, FpoaeR|FPOA_06554, FpoaeR|FPOA_12723, FpoaeR|FPOA_12892, FpoaeR|FPOA_12898, FpoaeR|FPOA_12901, FpoaeR|FPOA_13224, FpoaeR|FPOA_13351, FpoaeR|FPOA_13804, FpoaeR|FPOA_13890		FpsgR|FPSE_03218, FpsgR|FPSE_05646, FpsgR|FPSE_07348, FpsgR|FPSE_09572	FsamR|gene3673, FsamR|gene3695	FsolR|NechaG54350, FsolR|NechaG82207, FsolR|NechaG88429, FsolR|NechaG98437
OG0000119	FacuR|gene13595, FacuR|gene13987, FacuR|gene1758, FacuR|gene8284	FasiR|gene11432, FasiR|gene7603, FasiR|gene7768	FasiR2|gene1337, FasiR2|gene3446	Faus151|gene8948, Faus151|gene9660	Faus154|gene6052, Faus154|gene7314	FaveR|KIL85848.1, FaveR|KIL86193.1, FaveR|KIL94194.1	FbooR|gene10125, FbooR|gene9001	FbulR|gene1710, FbulR|gene753	Fcor153|gene3327, Fcor153|gene4828	FculR|FCUL_09359.1, FculR|FCUL_10746.1	FequiR|gene10400, FequiR|gene9091	FfujR|FFUJ_02188, FfujR|FFUJ_02210	FgerR|gene8804, FgerR|gene9984	FgramR|FGRAMPH1_01G21973, FgramR|FGRAMPH1_01G25203		FlouR|gene7249, FlouR|gene9049	FmangR|FMAN_03752, FmangR|FMAN_03771, FmangR|FMAN_15398	Fmer152|gene5932, Fmer152|gene6221	FmerR|gene1837, FmerR|gene5561, FmerR|gene5562	XP_018245863.1, XP_018255193.1, XP_018255223.1	FpoaeR|FPOA_10576	FproR|FPRN_03754, FproR|FPRN_03775	FpsgR|FPSE_03314, FpsgR|FPSE_08062	FsamR|gene1903, FsamR|gene5801	FsolR|NechaG40539	FverR|FVEG_12585T0, FverR|FVEG_12617T0
OG0000120	FacuR|gene2198	FasiR|gene8088	FasiR2|gene7972	Faus151|gene11240, Faus151|gene4769	Faus154|gene11680, Faus154|gene3636	FaveR|KIL92195.1	FbooR|gene11156	FbulR|gene10053, FbulR|gene2627, FbulR|gene873	Fcor153|gene11122, Fcor153|gene6434	FculR|FCUL_03895.1	FequiR|gene10453, FequiR|gene11603, FequiR|gene1569	FfujR|FFUJ_03748, FfujR|FFUJ_05517, FfujR|FFUJ_06611	FgerR|gene11515	FgramR|FGRAMPH1_01G09101	FlangR|FLAG1_10382	FlouR|gene11400	FmangR|FMAN_03605, FmangR|FMAN_08537, FmangR|FMAN_09637	Fmer152|gene11239, Fmer152|gene6891	FmerR|gene8266	XP_018236452.1, XP_018241074.1, XP_018256112.1, XP_018256113.1, XP_018256114.1, XP_018256115.1, XP_018256116.1, XP_018256117.1	FpoaeR|FPOA_00046, FpoaeR|FPOA_04731	FproR|FPRN_03624, FproR|FPRN_08684, FproR|FPRN_09745	FpsgR|FPSE_07516	FsamR|gene10815, FsamR|gene11799, FsamR|gene9008	FsolR|NechaG46071, FsolR|NechaG56037, FsolR|NechaG78391, FsolR|NechaG84400	FverR|FVEG_01587T0, FverR|FVEG_03479T0, FverR|FVEG_13165T0
OG0000121	FacuR|gene10350, FacuR|gene12478, FacuR|gene2770	FasiR|gene1104, FasiR|gene6314	FasiR2|gene4706, FasiR2|gene7580	Faus151|gene6997, Faus151|gene7452	Faus154|gene10342, Faus154|gene10755	FaveR|KIL83775.1, FaveR|KIL86232.1	FbooR|gene9028, FbooR|gene9371	FbulR|gene8765, FbulR|gene8766, FbulR|gene8829	Fcor153|gene11367, Fcor153|gene11403	FculR|FCUL_02344.1, FculR|FCUL_06983.1	FequiR|gene10913, FequiR|gene2202, FequiR|gene4194, FequiR|gene9667	FfujR|FFUJ_03548	FgerR|gene10733, FgerR|gene7226	FgramR|FGRAMPH1_01G05475, FgramR|FGRAMPH1_01G16453	FlangR|FLAG1_06078, FlangR|FLAG1_09687	FlouR|gene8457, FlouR|gene9116	FmangR|FMAN_05103, FmangR|FMAN_06723	Fmer152|gene10532, Fmer152|gene1660	FmerR|gene10086, FmerR|gene2718	XP_018236092.1, XP_018252284.1	FpoaeR|FPOA_02276	FproR|FPRN_05173, FproR|FPRN_06868, FproR|FPRN_06869	FpsgR|FPSE_00288, FpsgR|FPSE_04015	FsamR|gene3419, FsamR|gene5897	FsolR|NechaG84296, FsolR|NechaG87852	FverR|FVEG_05684T0, FverR|FVEG_12396T0
OG0000122	FacuR|gene11900, FacuR|gene13164, FacuR|gene2950, FacuR|gene3417, FacuR|gene8287	FasiR|gene2522, FasiR|gene2620	FasiR2|gene11563, FasiR2|gene440, FasiR2|gene4636, FasiR2|gene6179	Faus151|gene11486, Faus151|gene4425, Faus151|gene7220	Faus154|gene11086, Faus154|gene4074, Faus154|gene7766	FaveR|KIL85392.1, FaveR|KIL86203.1, FaveR|KIL92302.1, FaveR|KIL95639.1	FbooR|gene10124, FbooR|gene11324, FbooR|gene11453	FbulR|gene8238	Fcor153|gene10737, Fcor153|gene4704, Fcor153|gene5515	FculR|FCUL_06738.1	FequiR|gene12122	FfujR|FFUJ_12718, FfujR|FFUJ_14150, FfujR|FFUJ_14624	FgerR|gene10187, FgerR|gene11002, FgerR|gene4479	FgramR|FGRAMPH1_01G15681, FgramR|FGRAMPH1_01G15683, FgramR|FGRAMPH1_01G21477, FgramR|FGRAMPH1_01G25481		FlouR|gene10512, FlouR|gene10513, FlouR|gene11139, FlouR|gene9622		Fmer152|gene3929, Fmer152|gene7143	FmerR|gene2379, FmerR|gene9010		FpoaeR|FPOA_06467	FproR|FPRN_06398, FproR|FPRN_11824	FpsgR|FPSE_10546, FpsgR|FPSE_10831	FsamR|gene9891	FsolR|NechaG19779
OG0000123	FacuR|gene4657, FacuR|gene4658, FacuR|gene4659					FaveR|KIL88718.1, FaveR|KIL88719.1, FaveR|KIL88720.1, FaveR|KIL88721.1		FbulR|gene1337			FequiR|gene159	FfujR|FFUJ_09419, FfujR|FFUJ_09422			FlangR|FLAG1_10421, FlangR|FLAG1_10924		FmangR|FMAN_12843			XP_018249995.1, XP_018253780.1, XP_018253781.1, XP_018253782.1, XP_018253784.1	FpoaeR|FPOA_12008, FpoaeR|FPOA_12014, FpoaeR|FPOA_12148, FpoaeR|FPOA_12167, FpoaeR|FPOA_12223, FpoaeR|FPOA_12255, FpoaeR|FPOA_12294, FpoaeR|FPOA_12302, FpoaeR|FPOA_12368, FpoaeR|FPOA_12552, FpoaeR|FPOA_12728, FpoaeR|FPOA_12761, FpoaeR|FPOA_12765, FpoaeR|FPOA_12772, FpoaeR|FPOA_12850, FpoaeR|FPOA_13027, FpoaeR|FPOA_13082, FpoaeR|FPOA_13164, FpoaeR|FPOA_13234, FpoaeR|FPOA_13307, FpoaeR|FPOA_13513, …	FproR|FPRN_12844			FsolR|NechaG100746, FsolR|NechaG102248, FsolR|NechaG78553, FsolR|NechaG81191	FverR|FVEG_10170T0
OG0000124	FacuR|gene14006, FacuR|gene5159, FacuR|gene9544, FacuR|gene9570	FasiR|gene1602, FasiR|gene2558, FasiR|gene2649	FasiR2|gene3486, FasiR2|gene3726, FasiR2|gene5340	Faus151|gene45	Faus154|gene542	FaveR|KIL83629.1, FaveR|KIL85884.1, FaveR|KIL88363.1	FbooR|gene10812	FbulR|gene1802, FbulR|gene4178	Fcor153|gene2966	FculR|FCUL_11216.1, FculR|FCUL_12137.1, FculR|FCUL_12284.1	FequiR|gene1173, FequiR|gene12272, FequiR|gene1517, FequiR|gene9646	FfujR|FFUJ_07025, FfujR|FFUJ_11497	FgerR|gene11249	FgramR|FGRAMPH1_01G27581, FgramR|FGRAMPH1_01G27583	FlangR|FLAG1_09178, FlangR|FLAG1_10028, FlangR|FLAG1_11925	FlouR|gene10613	FmangR|FMAN_07159, FmangR|FMAN_14641		FmerR|gene8843	XP_018239892.1, XP_018239893.1, XP_018239894.1, XP_018250307.1, XP_018251760.1, XP_018253664.1, XP_018253665.1, XP_018253966.1, XP_018257370.1	FpoaeR|FPOA_12484, FpoaeR|FPOA_13621, FpoaeR|FPOA_13717	FproR|FPRN_07331, FproR|FPRN_14417	FpsgR|FPSE_09632			FverR|FVEG_03155T0, FverR|FVEG_12834T0
OG0000125	FacuR|gene12126, FacuR|gene8856			Faus151|gene2353, Faus151|gene6345	Faus154|gene10551, Faus154|gene6970	FaveR|KIL87288.1, FaveR|KIL93688.1	FbooR|gene7833, FbooR|gene7834, FbooR|gene9800	FbulR|gene10429, FbulR|gene2857, FbulR|gene3528, FbulR|gene5366	Fcor153|gene9475	FculR|FCUL_09431.1, FculR|FCUL_09432.1	FequiR|gene12112, FequiR|gene5444	FfujR|FFUJ_06615, FfujR|FFUJ_07121, FfujR|FFUJ_11873	FgerR|gene6100, FgerR|gene8975	FgramR|FGRAMPH1_01G22159, FgramR|FGRAMPH1_01G22161	FlangR|FLAG1_11930	FlouR|gene6706, FlouR|gene6707, FlouR|gene8659	FmangR|FMAN_05285, FmangR|FMAN_09643, FmangR|FMAN_16212	Fmer152|gene11546, Fmer152|gene9205	FmerR|gene9329, FmerR|gene9479	XP_018236434.1, XP_018240067.1, XP_018240068.1	FpoaeR|FPOA_09165, FpoaeR|FPOA_09169, FpoaeR|FPOA_11809	FproR|FPRN_05393, FproR|FPRN_07433, FproR|FPRN_09750, FproR|FPRN_14796	FpsgR|FPSE_07327, FpsgR|FPSE_09351, FpsgR|FPSE_09352	FsamR|gene5021, FsamR|gene5029		FverR|FVEG_01585T0, FverR|FVEG_03057T0
OG0000126		FasiR|gene5640, FasiR|gene5641				FaveR|KIL92138.1					FequiR|gene10162, FequiR|gene10176	FfujR|FFUJ_02091					FmangR|FMAN_15550			XP_018254628.1, XP_018255616.1	FpoaeR|FPOA_06920, FpoaeR|FPOA_11994, FpoaeR|FPOA_12233, FpoaeR|FPOA_12264, FpoaeR|FPOA_12327, FpoaeR|FPOA_12443, FpoaeR|FPOA_12669, FpoaeR|FPOA_12679, FpoaeR|FPOA_12888, FpoaeR|FPOA_13240, FpoaeR|FPOA_13540, FpoaeR|FPOA_13562, FpoaeR|FPOA_13698, FpoaeR|FPOA_13746, FpoaeR|FPOA_13850, FpoaeR|FPOA_13930, FpoaeR|FPOA_14026, FpoaeR|FPOA_14075, FpoaeR|FPOA_20842, FpoaeR|FPOA_20867, FpoaeR|FPOA_20884, …
OG0000127	FacuR|gene245, FacuR|gene8463	FasiR|gene5009	FasiR2|gene10401	Faus151|gene10566, Faus151|gene9788	Faus154|gene2722, Faus154|gene2723	FaveR|KIL84461.1, FaveR|KIL89520.1	FbooR|gene8285	FbulR|gene12291, FbulR|gene1655, FbulR|gene6891	Fcor153|gene2414, Fcor153|gene2415	FculR|FCUL_04692.1, FculR|FCUL_04693.1	FequiR|gene6559	FfujR|FFUJ_00481, FfujR|FFUJ_03584, FfujR|FFUJ_05768	FgerR|gene3656	FgramR|FGRAMPH1_01G10927, FgramR|FGRAMPH1_01G10929		FlouR|gene6546, FlouR|gene6547	FmangR|FMAN_01601, FmangR|FMAN_01602, FmangR|FMAN_05135, FmangR|FMAN_08778	Fmer152|gene2479, Fmer152|gene2480	FmerR|gene2502, FmerR|gene2503	XP_018233619.1, XP_018233620.1, XP_018236129.1, XP_018237770.1	FpoaeR|FPOA_04499	FproR|FPRN_01602, FproR|FPRN_01603, FproR|FPRN_05210, FproR|FPRN_08928	FpsgR|FPSE_11999	FsamR|gene11113	FsolR|NechaG75383, FsolR|NechaG75761, FsolR|NechaG78022, FsolR|NechaG86153	FverR|FVEG_00425T0, FverR|FVEG_00427T0, FverR|FVEG_02408T0, FverR|FVEG_05708T0
OG0000128	FacuR|gene1211, FacuR|gene366	FasiR|gene2951, FasiR|gene5917	FasiR2|gene4527, FasiR2|gene6634	Faus151|gene6781, Faus151|gene8760	Faus154|gene1459, Faus154|gene6562	FaveR|KIL84286.1, FaveR|KIL94548.1	FbooR|gene1690, FbooR|gene819	FbulR|gene12219, FbulR|gene3491	Fcor153|gene2572, Fcor153|gene7884	FculR|FCUL_01334.1, FculR|FCUL_09908.1	FequiR|gene2635, FequiR|gene6946	FfujR|FFUJ_01435, FfujR|FFUJ_03025	FgerR|gene5107, FgerR|gene9219	FgramR|FGRAMPH1_01G03069, FgramR|FGRAMPH1_01G23321	FlangR|FLAG1_00598, FlangR|FLAG1_06576	FlouR|gene4214, FlouR|gene641	FmangR|FMAN_00681, FmangR|FMAN_04581	Fmer152|gene4496, Fmer152|gene4962	FmerR|gene3492, FmerR|gene6651	XP_018231810.1, XP_018231811.1, XP_018231812.1, XP_018231813.1, XP_018235168.1	FpoaeR|FPOA_01279, FpoaeR|FPOA_09809	FproR|FPRN_04650	FpsgR|FPSE_07609, FpsgR|FPSE_11819	FsamR|gene2283, FsamR|gene3983	FsolR|NechaG60151, FsolR|NechaG65440	FverR|FVEG_01370T0, FverR|FVEG_05139T0
OG0000129	FacuR|gene549	FasiR|gene6812	FasiR2|gene7006	Faus151|gene8857	Faus154|gene5463	FaveR|KIL91881.1, FaveR|KIL92340.1	FbooR|gene2318	FbulR|gene11841, FbulR|gene4700	Fcor153|gene1849	FculR|FCUL_04269.1	FequiR|gene7936	FfujR|FFUJ_06051	FgerR|gene2612	FgramR|FGRAMPH1_01G10011	FlangR|FLAG1_00897, FlangR|FLAG1_01245, FlangR|FLAG1_11772	FlouR|gene6559	FmangR|FMAN_09060	Fmer152|gene5831	FmerR|gene6427	XP_018237259.1, XP_018237260.1, XP_018237261.1, XP_018237262.1, XP_018237263.1, XP_018237264.1, XP_018237265.1, XP_018237266.1, XP_018237267.1, XP_018237268.1, XP_018237269.1, XP_018237270.1, XP_018237271.1, XP_018237272.1, XP_018237273.1, XP_018237274.1, XP_018237275.1, XP_018237276.1, XP_018237277.1, XP_018237278.1	FpoaeR|FPOA_04120, FpoaeR|FPOA_12273, FpoaeR|FPOA_12275, FpoaeR|FPOA_12280, FpoaeR|FPOA_13415, FpoaeR|FPOA_13601	FproR|FPRN_09206	FpsgR|FPSE_04665	FsamR|gene1593	FsolR|NechaG67175	FverR|FVEG_02129T0
OG0000130	FacuR|gene1578	FasiR|gene10555, FasiR|gene11729, FasiR|gene7901	FasiR2|gene10447, FasiR2|gene3876, FasiR2|gene451	Faus151|gene11649, Faus151|gene4415, Faus151|gene7944	Faus154|gene10504, Faus154|gene7776, Faus154|gene9715	FaveR|KIL92252.1	FbooR|gene10114, FbooR|gene10493	FbulR|gene13671, FbulR|gene7317	Fcor153|gene10623, Fcor153|gene4694, Fcor153|gene9076	FculR|FCUL_00013.1, FculR|FCUL_10875.1	FequiR|gene1420	FfujR|FFUJ_03670, FfujR|FFUJ_06873	FgerR|gene10734, FgerR|gene11049, FgerR|gene11073	FgramR|FGRAMPH1_01G00061, FgramR|FGRAMPH1_01G16055, FgramR|FGRAMPH1_01G25503		FlouR|gene10594, FlouR|gene10620, FlouR|gene9612	FmangR|FMAN_05228, FmangR|FMAN_07008	Fmer152|gene3939, Fmer152|gene7816, Fmer152|gene9895	FmerR|gene2389, FmerR|gene2986, FmerR|gene3249	XP_018236237.1, XP_018239701.1, XP_018253022.1	FpoaeR|FPOA_10675	FproR|FPRN_05291, FproR|FPRN_07176	FpsgR|FPSE_07861, FpsgR|FPSE_10539	FsamR|gene12047		FverR|FVEG_03292T0, FverR|FVEG_05774T0
OG0000131	FacuR|gene10371, FacuR|gene14043, FacuR|gene1601	FasiR|gene2286, FasiR|gene9808	FasiR2|gene3323, FasiR2|gene9628	Faus151|gene8777, Faus151|gene9886	Faus154|gene10923, Faus154|gene5795	FaveR|KIL88211.1	FbooR|gene3364, FbooR|gene8646	FbulR|gene5309, FbulR|gene7863	Fcor153|gene10983, Fcor153|gene4434	FculR|FCUL_04965.1, FculR|FCUL_06890.1	FequiR|gene11624, FequiR|gene1701	FfujR|FFUJ_03722, FfujR|FFUJ_08168, FfujR|FFUJ_11816	FgerR|gene8519, FgerR|gene9145	FgramR|FGRAMPH1_01G11591, FgramR|FGRAMPH1_01G16189		FlouR|gene8374, FlouR|gene8433	FmangR|FMAN_03630, FmangR|FMAN_10796, FmangR|FMAN_14957	Fmer152|gene3506, Fmer152|gene8354	FmerR|gene1072, FmerR|gene312	XP_018241023.1, XP_018250600.1, XP_018250601.1, XP_018258458.1	FpoaeR|FPOA_04762, FpoaeR|FPOA_06620, FpoaeR|FPOA_06621	FproR|FPRN_03651, FproR|FPRN_10829, FproR|FPRN_14735	FpsgR|FPSE_06696, FpsgR|FPSE_12406	FsamR|gene8979	FsolR|NechaG97074	FverR|FVEG_03443T0, FverR|FVEG_11715T0
OG0000132	FacuR|gene12022, FacuR|gene12023, FacuR|gene12139, FacuR|gene13185, FacuR|gene13186, FacuR|gene14000, FacuR|gene1615, FacuR|gene4532, FacuR|gene6032, FacuR|gene8153, FacuR|gene8731, FacuR|gene8737, FacuR|gene8841, FacuR|gene8842, FacuR|gene8843, FacuR|gene8845, FacuR|gene8846, FacuR|gene8847, FacuR|gene8848, FacuR|gene8849, FacuR|gene8850, FacuR|gene9068	FasiR|gene2156, FasiR|gene6559	FasiR2|gene10899, FasiR2|gene1424	Faus151|gene5090	Faus154|gene3745	FaveR|KIL87087.1, FaveR|KIL87828.1, FaveR|KIL94205.1	FbooR|gene11231, FbooR|gene9005	FbulR|gene12613, FbulR|gene7641	Fcor153|gene8137, Fcor153|gene8138	FculR|FCUL_03993.1	FequiR|gene770, FequiR|gene783, FequiR|gene8422	FfujR|FFUJ_12008	FgerR|gene5611	FgramR|FGRAMPH1_01G09373	FlangR|FLAG1_04748	FlouR|gene8750	FmangR|FMAN_15153	Fmer152|gene1462	FmerR|gene5629	XP_018250392.1		FproR|FPRN_14936	FpsgR|FPSE_09183	FsamR|gene7126		FverR|FVEG_10547T0
OG0000133	FacuR|gene2077, FacuR|gene3576, FacuR|gene5335	FasiR|gene5784	FasiR2|gene2927	Faus151|gene8436	Faus154|gene10271	FaveR|KIL90063.1, FaveR|KIL90105.1, FaveR|KIL90138.1	FbooR|gene3585	FbulR|gene11606, FbulR|gene12591, FbulR|gene6021, FbulR|gene6622, FbulR|gene7643	Fcor153|gene8103	FculR|FCUL_11042.1	FequiR|gene2315	FfujR|FFUJ_05249, FfujR|FFUJ_06732, FfujR|FFUJ_09300, FfujR|FFUJ_12011, FfujR|FFUJ_13596	FgerR|gene627	FgramR|FGRAMPH1_01G25929		FlouR|gene6366	FmangR|FMAN_02146, FmangR|FMAN_06031, FmangR|FMAN_06946, FmangR|FMAN_12967, FmangR|FMAN_15150	Fmer152|gene7314	FmerR|gene117	XP_018250256.1, XP_018250389.1	FpoaeR|FPOA_08864, FpoaeR|FPOA_12908, FpoaeR|FPOA_13916, FpoaeR|FPOA_13958	FproR|FPRN_02129, FproR|FPRN_06143, FproR|FPRN_07041, FproR|FPRN_12966, FproR|FPRN_14938	FpsgR|FPSE_11052		FsolR|NechaG18537, FsolR|NechaG85996	FverR|FVEG_03396T0, FverR|FVEG_05034T0, FverR|FVEG_05867T0, FverR|FVEG_09989T0, FverR|FVEG_10544T0, FverR|FVEG_12008T0
OG0000134	FacuR|gene2689	FasiR|gene4629, FasiR|gene7410	FasiR2|gene6545, FasiR2|gene9550	Faus151|gene10715, Faus151|gene5523	Faus154|gene10164, Faus154|gene9235	FaveR|KIL87136.1, FaveR|KIL93991.1	FbooR|gene10325, FbooR|gene4353	FbulR|gene1932, FbulR|gene2879	Fcor153|gene4359, Fcor153|gene67	FculR|FCUL_05043.1	FequiR|gene11290, FequiR|gene3533	FfujR|FFUJ_11859	FgerR|gene4978, FgerR|gene6593	FgramR|FGRAMPH1_01G11775, FgramR|FGRAMPH1_01G21241	FlangR|FLAG1_06513, FlangR|FLAG1_08486	FlouR|gene10396, FlouR|gene9588	FmangR|FMAN_06653, FmangR|FMAN_15006	Fmer152|gene10838, Fmer152|gene9177	FmerR|gene1935, FmerR|gene7418	XP_018250549.1, XP_018250550.1, XP_018252373.1, XP_018252374.1	FpoaeR|FPOA_04831, FpoaeR|FPOA_09001	FproR|FPRN_06791, FproR|FPRN_14783	FpsgR|FPSE_02256, FpsgR|FPSE_04470	FsamR|gene4777, FsamR|gene9068	FsolR|NechaG45772, FsolR|NechaG52439, FsolR|NechaG53587, FsolR|NechaG59348, FsolR|NechaG94758	FverR|FVEG_10663T0, FverR|FVEG_12322T0
OG0000135	FacuR|gene13039, FacuR|gene2741	FasiR|gene2275, FasiR|gene9064	FasiR2|gene6244	Faus151|gene10593	Faus154|gene9614	FaveR|KIL84085.1, FaveR|KIL85233.1	FbooR|gene10741, FbooR|gene9573	FbulR|gene10477, FbulR|gene14359, FbulR|gene9316	Fcor153|gene5764	FculR|FCUL_06810.1	FequiR|gene12299, FequiR|gene2339	FfujR|FFUJ_03690, FfujR|FFUJ_06703, FfujR|FFUJ_06913, FfujR|FFUJ_14803	FgerR|gene10125	FgramR|FGRAMPH1_01G15843, FgramR|FGRAMPH1_01G22271	FlangR|FLAG1_11625	FlouR|gene10359	FmangR|FMAN_06453	Fmer152|gene11120, Fmer152|gene11651	FmerR|gene4470, FmerR|gene4545	XP_018236268.1, XP_018239536.1, XP_018252626.1, XP_018254556.1, XP_018255693.1	FpoaeR|FPOA_12386	FproR|FPRN_05320, FproR|FPRN_06584, FproR|FPRN_07014, FproR|FPRN_07219	FpsgR|FPSE_08154	FsamR|gene3196, FsamR|gene5048, FsamR|gene7480	FsolR|NechaG52948, FsolR|NechaG55997, FsolR|NechaG73218, FsolR|NechaG81268	FverR|FVEG_03405T0, FverR|FVEG_05792T0, FverR|FVEG_10483T0, FverR|FVEG_11829T0
OG0000136	FacuR|gene13892, FacuR|gene2769, FacuR|gene3414, FacuR|gene8870	FasiR|gene11494, FasiR|gene978	FasiR2|gene11083	Faus151|gene2597	Faus154|gene8846	FaveR|KIL84657.1, FaveR|KIL84668.1, FaveR|KIL85499.1, FaveR|KIL86233.1, FaveR|KIL87276.1		FbulR|gene9207	Fcor153|gene4961		FequiR|gene11687, FequiR|gene59, FequiR|gene9027	FfujR|FFUJ_02217, FfujR|FFUJ_06665, FfujR|FFUJ_10351, FfujR|FFUJ_10850	FgerR|gene7451	FgramR|FGRAMPH1_01G05155	FlangR|FLAG1_08630, FlangR|FLAG1_08631	FlouR|gene3619	FmangR|FMAN_11025, FmangR|FMAN_13216, FmangR|FMAN_13731	Fmer152|gene1846	FmerR|gene5111	XP_018250310.1, XP_018257124.1		FproR|FPRN_08514, FproR|FPRN_11039, FproR|FPRN_13243, FproR|FPRN_13758, FproR|FPRN_14924		FsamR|gene4752, FsamR|gene7644	FsolR|NechaG3490, FsolR|NechaG80764, FsolR|NechaG85399, FsolR|NechaG85412, FsolR|NechaG85988, FsolR|NechaG88127, FsolR|NechaG88205, FsolR|NechaG88233, FsolR|NechaG88254	FverR|FVEG_01543T0, FverR|FVEG_01586T0, FverR|FVEG_08594T0
OG0000137	FacuR|gene11867, FacuR|gene3125			Faus151|gene9659	Faus154|gene4065, Faus154|gene6051	FaveR|KIL93937.1	FbooR|gene10126	FbulR|gene1919, FbulR|gene200, FbulR|gene3457, FbulR|gene85, FbulR|gene9635	Fcor153|gene3326	FculR|FCUL_09358.1	FequiR|gene5826, FequiR|gene8201, FequiR|gene8203	FfujR|FFUJ_05197, FfujR|FFUJ_10583, FfujR|FFUJ_12484, FfujR|FFUJ_14844	FgerR|gene9985	FgramR|FGRAMPH1_01G21971	FlangR|FLAG1_06972, FlangR|FLAG1_08940, FlangR|FLAG1_11610		FmangR|FMAN_02197, FmangR|FMAN_06491, FmangR|FMAN_11645, FmangR|FMAN_13453, FmangR|FMAN_16047	Fmer152|gene5933	FmerR|gene5560	XP_018238320.1, XP_018245695.1, XP_018246992.1, XP_018252355.1, XP_018252577.1, XP_018252714.1	FpoaeR|FPOA_07860, FpoaeR|FPOA_09071	FproR|FPRN_02185, FproR|FPRN_06407, FproR|FPRN_06624, FproR|FPRN_11603, FproR|FPRN_13484	FpsgR|FPSE_02818, FpsgR|FPSE_03315	FsamR|gene3367, FsamR|gene4273	FsolR|NechaG79831, FsolR|NechaG86393	FverR|FVEG_11984T0, FverR|FVEG_12336T0
OG0000138	FacuR|gene3250, FacuR|gene4337	FasiR|gene2667, FasiR|gene4646, FasiR|gene5611	FasiR2|gene5705, FasiR2|gene6562	Faus151|gene10620, Faus151|gene2770, Faus151|gene9370	Faus154|gene845, Faus154|gene9252	FaveR|KIL88262.1, FaveR|KIL93808.1	FbooR|gene1934, FbooR|gene7746	FbulR|gene1891	Fcor153|gene50, Fcor153|gene5422	FculR|FCUL_06095.1, FculR|FCUL_09062.1	FequiR|gene2443, FequiR|gene5844	FfujR|FFUJ_00105, FfujR|FFUJ_14286	FgerR|gene10878, FgerR|gene6611	FgramR|FGRAMPH1_01G14177, FgramR|FGRAMPH1_01G21283	FlangR|FLAG1_06516	FlouR|gene7035	FmangR|FMAN_06690, FmangR|FMAN_08300, FmangR|FMAN_10930	Fmer152|gene10365, Fmer152|gene11295, Fmer152|gene679	FmerR|gene11610, FmerR|gene351, FmerR|gene4263	XP_018239416.1, XP_018248681.1, XP_018252315.1	FpoaeR|FPOA_05838, FpoaeR|FPOA_08979	FproR|FPRN_06835, FproR|FPRN_08537, FproR|FPRN_10965	FpsgR|FPSE_02889	FsamR|gene4757, FsamR|gene5577, FsamR|gene8437	FsolR|NechaG95210	FverR|FVEG_12365T0
OG0000139	FacuR|gene5468, FacuR|gene5825	FasiR|gene117, FasiR|gene4140	FasiR2|gene4840, FasiR2|gene5228	Faus151|gene3112, Faus151|gene4949	Faus154|gene7900, Faus154|gene8282	FaveR|KIL84014.1, FaveR|KIL95793.1	FbooR|gene11333, FbooR|gene847	FbulR|gene12708, FbulR|gene14208, FbulR|gene7276	Fcor153|gene10165, Fcor153|gene8891	FculR|FCUL_02719.1	FequiR|gene12232, FequiR|gene7727	FfujR|FFUJ_00166, FfujR|FFUJ_07959	FgerR|gene11373, FgerR|gene6125	FgramR|FGRAMPH1_01G00261, FgramR|FGRAMPH1_01G06317	FlangR|FLAG1_02749	FlouR|gene7650	FmangR|FMAN_01906, FmangR|FMAN_08101	Fmer152|gene2062, Fmer152|gene2515	FmerR|gene10024, FmerR|gene4646	XP_018234053.1, XP_018234054.1, XP_018248422.1, XP_018258783.1	FpoaeR|FPOA_02625	FproR|FPRN_08338, FproR|FPRN_16004	FpsgR|FPSE_00340, FpsgR|FPSE_08129	FsamR|gene4626, FsamR|gene5057	FsolR|NechaG55015, FsolR|NechaG70519, FsolR|NechaG72948	FverR|FVEG_00118T0, FverR|FVEG_07762T0, FverR|FVEG_09248T0, FverR|FVEG_12265T0
OG0000140	FacuR|gene6195	FasiR|gene4176, FasiR|gene8078	FasiR2|gene4876, FasiR2|gene7962	Faus151|gene4759, Faus151|gene4914	Faus154|gene3623, Faus154|gene7865	FaveR|KIL86118.1, FaveR|KIL94435.1	FbooR|gene882, FbooR|gene9147	FbulR|gene5943, FbulR|gene6718	Fcor153|gene10130, Fcor153|gene6445	FculR|FCUL_02754.1, FculR|FCUL_03887.1	FequiR|gene7691, FequiR|gene853	FfujR|FFUJ_08017, FfujR|FFUJ_13696	FgerR|gene10476, FgerR|gene6159	FgramR|FGRAMPH1_01G06397, FgramR|FGRAMPH1_01G09077	FlangR|FLAG1_07396, FlangR|FLAG1_08964	FlouR|gene10320, FlouR|gene4469	FmangR|FMAN_06131, FmangR|FMAN_08156	Fmer152|gene2550, Fmer152|gene6879	FmerR|gene4681, FmerR|gene8254	XP_018238096.1, XP_018248501.1	FpoaeR|FPOA_02660, FpoaeR|FPOA_03665	FproR|FPRN_06244, FproR|FPRN_08399	FpsgR|FPSE_00376, FpsgR|FPSE_07527	FsamR|gene10829, FsamR|gene4660	FsolR|NechaG25602, FsolR|NechaG35599, FsolR|NechaG37501, FsolR|NechaG44133, FsolR|NechaG53888	FverR|FVEG_09310T0, FverR|FVEG_12133T0
OG0000141	FacuR|gene10292, FacuR|gene10293, FacuR|gene10294, FacuR|gene14049, FacuR|gene8242	FasiR|gene6461		Faus151|gene11922, Faus151|gene11923, Faus151|gene11963, Faus151|gene11964	Faus154|gene11850, Faus154|gene11877			FbulR|gene1088			FequiR|gene3488, FequiR|gene5360, FequiR|gene883, FequiR|gene884				FlangR|FLAG1_09152, FlangR|FLAG1_09534, FlangR|FLAG1_10165, FlangR|FLAG1_10212, FlangR|FLAG1_10213, FlangR|FLAG1_10972		FmangR|FMAN_14123, FmangR|FMAN_14252			XP_018253826.1, XP_018255036.1, XP_018255037.1, XP_018255038.1, XP_018255039.1, XP_018255040.1, XP_018255041.1, XP_018255960.1, XP_018255961.1, XP_018255962.1, XP_018255963.1, XP_018255964.1, XP_018257375.1, XP_018257395.1, XP_018257397.1, XP_018258083.1, XP_018258086.1	FpoaeR|FPOA_12020, FpoaeR|FPOA_12157, FpoaeR|FPOA_12498, FpoaeR|FPOA_12672, FpoaeR|FPOA_12861, FpoaeR|FPOA_13867, FpoaeR|FPOA_13940, FpoaeR|FPOA_14090				FsolR|NechaG89060, FsolR|NechaG89203, FsolR|NechaG89231, FsolR|NechaG89529
OG0000142	FacuR|gene10070, FacuR|gene10086, FacuR|gene8464	FasiR|gene10557, FasiR|gene4088	FasiR2|gene4788	Faus151|gene2999, Faus151|gene7937, Faus151|gene7980	Faus154|gene4176, Faus154|gene9683, Faus154|gene9722	FaveR|KIL92357.1, FaveR|KIL92363.1, FaveR|KIL93010.1	FbooR|gene2883	FbulR|gene11097	Fcor153|gene3563, Fcor153|gene9042, Fcor153|gene9083	FculR|FCUL_02661.1, FculR|FCUL_03755.1	FequiR|gene768	FfujR|FFUJ_12617	FgerR|gene11589, FgerR|gene6472	FgramR|FGRAMPH1_01G06189	FlangR|FLAG1_04452	FlouR|gene1534	FmangR|FMAN_05302, FmangR|FMAN_11783	Fmer152|gene2766, Fmer152|gene5590, Fmer152|gene9888	FmerR|gene2808, FmerR|gene3242, FmerR|gene6056	XP_018243095.1, XP_018254066.1, XP_018254067.1, XP_018254068.1	FpoaeR|FPOA_06591, FpoaeR|FPOA_06735, FpoaeR|FPOA_11912	FproR|FPRN_05412, FproR|FPRN_11726	FpsgR|FPSE_06005, FpsgR|FPSE_08700, FpsgR|FPSE_08701	FsamR|gene1469, FsamR|gene9887	FsolR|NechaG48560	FverR|FVEG_04350T0, FverR|FVEG_13340T0
OG0000143	FacuR|gene9597	FasiR|gene2554, FasiR|gene7731	FasiR2|gene312, FasiR2|gene3482	Faus151|gene10630, Faus151|gene7744	Faus154|gene11511, Faus154|gene7345	FaveR|KIL85839.1, FaveR|KIL85877.1	FbooR|gene11336, FbooR|gene3308	FbulR|gene468	Fcor153|gene11349, Fcor153|gene11491, Fcor153|gene7111	FculR|FCUL_10716.1	FequiR|gene4370, FequiR|gene9119	FfujR|FFUJ_02015, FfujR|FFUJ_02305, FfujR|FFUJ_10399	FgerR|gene11567, FgerR|gene4381	FgramR|FGRAMPH1_01G00041, FgramR|FGRAMPH1_01G12901, FgramR|FGRAMPH1_01G25127		FlouR|gene11360, FlouR|gene4509	FmangR|FMAN_00097, FmangR|FMAN_03872, FmangR|FMAN_13267, FmangR|FMAN_15385	Fmer152|gene10768, Fmer152|gene6187	FmerR|gene1803, FmerR|gene2748	XP_018254283.1, XP_018254284.1, XP_018255322.1, XP_018257196.1	FpoaeR|FPOA_05297, FpoaeR|FPOA_10545	FproR|FPRN_03865, FproR|FPRN_13296	FpsgR|FPSE_08028, FpsgR|FPSE_10290	FsamR|gene1934, FsamR|gene2101	FsolR|NechaG52208, FsolR|NechaG87221	FverR|FVEG_12692T0, FverR|FVEG_13663T0
OG0000144	FacuR|gene11698	FasiR|gene11495, FasiR|gene7998, FasiR|gene878	FasiR2|gene3897, FasiR2|gene5173, FasiR2|gene7672	Faus151|gene7320	Faus154|gene8885	FaveR|KIL83781.1, FaveR|KIL85943.1, FaveR|KIL86231.1	FbooR|gene7135, FbooR|gene9446	FbulR|gene11157, FbulR|gene14317	Fcor153|gene5096	FculR|FCUL_03809.1, FculR|FCUL_12153.1, FculR|FCUL_12166.1, FculR|FCUL_12217.1	FequiR|gene1573, FequiR|gene9233	FfujR|FFUJ_09070, FfujR|FFUJ_14132, FfujR|FFUJ_14258	FgerR|gene8013, FgerR|gene8987	FgramR|FGRAMPH1_01G05673, FgramR|FGRAMPH1_01G08875	FlangR|FLAG1_09754, FlangR|FLAG1_10238, FlangR|FLAG1_10478, FlangR|FLAG1_10889	FlouR|gene8496	FmangR|FMAN_09897, FmangR|FMAN_14242, FmangR|FMAN_15367	Fmer152|gene6630	FmerR|gene9456	XP_018245946.1	FpoaeR|FPOA_06786, FpoaeR|FPOA_11937, FpoaeR|FPOA_12232	FproR|FPRN_09928, FproR|FPRN_15047, FproR|FPRN_15130	FpsgR|FPSE_02373, FpsgR|FPSE_03759	FsamR|gene10020, FsamR|gene9212	FsolR|NechaG25866, FsolR|NechaG81272	FverR|FVEG_06582T0
OG0000145		FasiR|gene2390	FasiR2|gene2310	Faus151|gene6472, Faus151|gene6473, Faus151|gene6494	Faus154|gene5236, Faus154|gene5237		FbooR|gene11427, FbooR|gene11436		Fcor153|gene10277, Fcor153|gene10278	FculR|FCUL_03549.1, FculR|FCUL_03550.1	FequiR|gene3498, FequiR|gene4755, FequiR|gene8861	FfujR|FFUJ_05235	FgerR|gene10861, FgerR|gene10862, FgerR|gene11588	FgramR|FGRAMPH1_01G08149, FgramR|FGRAMPH1_01G08191, FgramR|FGRAMPH1_01G08197	FlangR|FLAG1_10243, FlangR|FLAG1_10244	FlouR|gene9420, FlouR|gene9421		Fmer152|gene4200, Fmer152|gene4201	FmerR|gene10304, FmerR|gene10305	XP_018233445.1, XP_018239267.1, XP_018247301.1	FpoaeR|FPOA_03402, FpoaeR|FPOA_03403, FpoaeR|FPOA_03406, FpoaeR|FPOA_03407, FpoaeR|FPOA_03418, FpoaeR|FPOA_03421, FpoaeR|FPOA_03422, FpoaeR|FPOA_03431, FpoaeR|FPOA_03964, FpoaeR|FPOA_11620, FpoaeR|FPOA_11665		FpsgR|FPSE_09768, FpsgR|FPSE_09769, FpsgR|FPSE_10678	FsamR|gene3577	FsolR|NechaG76718, FsolR|NechaG76719, FsolR|NechaG80168, FsolR|NechaG81935	FverR|FVEG_04984T0
OG0000146	FacuR|gene12093, FacuR|gene151, FacuR|gene4222	FasiR|gene9258, FasiR|gene9497	FasiR2|gene4227, FasiR2|gene9898	Faus151|gene1667, Faus151|gene3521	Faus154|gene3259, Faus154|gene3935	FaveR|KIL83862.1, FaveR|KIL94929.1	FbooR|gene262, FbooR|gene7336	FbulR|gene10440, FbulR|gene4065	Fcor153|gene1021, Fcor153|gene977	FculR|FCUL_00432.1, FculR|FCUL_00685.1	FequiR|gene3873, FequiR|gene9570	FfujR|FFUJ_00614, FfujR|FFUJ_00915	FgerR|gene2406, FgerR|gene5052	FgramR|FGRAMPH1_01G01037, FgramR|FGRAMPH1_01G01613	FlangR|FLAG1_01753, FlangR|FLAG1_08023	FlouR|gene1854, FlouR|gene5308	FmangR|FMAN_01179, FmangR|FMAN_01471	Fmer152|gene9412, Fmer152|gene980	FmerR|gene632, FmerR|gene8107	XP_018232834.1, XP_018233390.1	FpoaeR|FPOA_00401, FpoaeR|FPOA_00646	FproR|FPRN_01176, FproR|FPRN_01469	FpsgR|FPSE_00059, FpsgR|FPSE_06397	FsamR|gene5196, FsamR|gene7585	FsolR|NechaG103165, FsolR|NechaG98894	FverR|FVEG_00557T0, FverR|FVEG_00855T0
OG0000147	FacuR|gene298, FacuR|gene860	FasiR|gene2163, FasiR|gene7187	FasiR2|gene10906, FasiR2|gene7171	Faus151|gene7156, Faus151|gene7713	Faus154|gene4895, Faus154|gene7375	FaveR|KIL91511.1, FaveR|KIL94789.1	FbooR|gene3029, FbooR|gene9958	FbulR|gene11119, FbulR|gene13173	Fcor153|gene3815, Fcor153|gene7807	FculR|FCUL_02050.1, FculR|FCUL_08273.1	FequiR|gene3094, FequiR|gene9961	FfujR|FFUJ_09903, FfujR|FFUJ_13293	FgerR|gene352, FgerR|gene8764	FgramR|FGRAMPH1_01G04735, FgramR|FGRAMPH1_01G19483	FlangR|FLAG1_02105, FlangR|FLAG1_06422	FlouR|gene140, FlouR|gene2051	FmangR|FMAN_05732, FmangR|FMAN_12358	Fmer152|gene159, Fmer152|gene5805	FmerR|gene11071, FmerR|gene8496	XP_018243611.1, XP_018243612.1, XP_018253141.1	FpoaeR|FPOA_01993, FpoaeR|FPOA_08228	FproR|FPRN_05834, FproR|FPRN_12360	FpsgR|FPSE_04254, FpsgR|FPSE_09190	FsamR|gene7133, FsamR|gene9610	FsolR|NechaG71647, FsolR|NechaG91137	FverR|FVEG_04732T0, FverR|FVEG_11230T0
OG0000148	FacuR|gene2083, FacuR|gene3361, FacuR|gene3956, FacuR|gene5148, FacuR|gene6528							FbulR|gene4807			FequiR|gene1430	FfujR|FFUJ_02038, FfujR|FFUJ_14737					FmangR|FMAN_06379			XP_018238445.1		FproR|FPRN_06508			FsolR|NechaG43279, FsolR|NechaG5039, FsolR|NechaG52222, FsolR|NechaG56709, FsolR|NechaG73983, FsolR|NechaG73986, FsolR|NechaG76026, FsolR|NechaG76523, FsolR|NechaG77345, FsolR|NechaG77358, FsolR|NechaG78380, FsolR|NechaG78444, FsolR|NechaG78531, FsolR|NechaG80745, FsolR|NechaG80919, FsolR|NechaG81075, FsolR|NechaG81177, FsolR|NechaG81484, FsolR|NechaG82031, FsolR|NechaG82410, FsolR|NechaG82423, F…	FverR|FVEG_11895T0
OG0000149	FacuR|gene2465, FacuR|gene4542, FacuR|gene9392	FasiR|gene11725, FasiR|gene2466	FasiR2|gene10443, FasiR2|gene2037, FasiR2|gene4048	Faus151|gene10639, Faus151|gene7949	Faus154|gene9710	FaveR|KIL85391.1, FaveR|KIL85920.1, FaveR|KIL87512.1	FbooR|gene10694, FbooR|gene11249	FbulR|gene2442, FbulR|gene3424	Fcor153|gene9071	FculR|FCUL_00007.1	FequiR|gene11394, FequiR|gene11833, FequiR|gene4304	FfujR|FFUJ_10931, FfujR|FFUJ_11307	FgerR|gene11054, FgerR|gene11224	FgramR|FGRAMPH1_01G00071, FgramR|FGRAMPH1_01G15879	FlangR|FLAG1_10969, FlangR|FLAG1_11047, FlangR|FLAG1_11233	FlouR|gene10561, FlouR|gene10615	FmangR|FMAN_13814, FmangR|FMAN_14445	Fmer152|gene11685	FmerR|gene3547	XP_018242891.1, XP_018247449.1, XP_018256764.1, XP_018256846.1, XP_018257165.1, XP_018258704.1	FpoaeR|FPOA_03822	FproR|FPRN_13840, FproR|FPRN_14222	FpsgR|FPSE_07829	FsamR|gene10603, FsamR|gene3173	FsolR|NechaG56081, FsolR|NechaG92331	FverR|FVEG_12983T0
OG0000150	FacuR|gene2514	FasiR|gene10687	FasiR2|gene905	Faus151|gene4787		FaveR|KIL89209.1		FbulR|gene13394, FbulR|gene1627, FbulR|gene1806, FbulR|gene2460, FbulR|gene4063, FbulR|gene5360			FequiR|gene11260, FequiR|gene1588	FfujR|FFUJ_00913, FfujR|FFUJ_06619, FfujR|FFUJ_07021, FfujR|FFUJ_08079, FfujR|FFUJ_10950, FfujR|FFUJ_11090			FlangR|FLAG1_09843		FmangR|FMAN_01181, FmangR|FMAN_07155, FmangR|FMAN_09646, FmangR|FMAN_10881, FmangR|FMAN_13833, FmangR|FMAN_13971	Fmer152|gene6909	FmerR|gene8283	XP_018232838.1, XP_018236423.1, XP_018239891.1, XP_018247479.1, XP_018251630.1, XP_018257811.1	FpoaeR|FPOA_09378	FproR|FPRN_01178, FproR|FPRN_07327, FproR|FPRN_09755, FproR|FPRN_10920, FproR|FPRN_13858, FproR|FPRN_13997	FpsgR|FPSE_07393		FsolR|NechaG101156, FsolR|NechaG24252, FsolR|NechaG37062, FsolR|NechaG4083, FsolR|NechaG55648, FsolR|NechaG93191	FverR|FVEG_00854T0, FverR|FVEG_01578T0, FverR|FVEG_03159T0, FverR|FVEG_08502T0, FverR|FVEG_11803T0
OG0000151	FacuR|gene10332, FacuR|gene3424, FacuR|gene7015	FasiR|gene5535, FasiR|gene6207	FasiR2|gene3366, FasiR2|gene5629	Faus151|gene2847, Faus151|gene3123, Faus151|gene7018	Faus154|gene10321, Faus154|gene764, Faus154|gene8293	FaveR|KIL84675.1, FaveR|KIL88628.1, FaveR|KIL94077.1	FbooR|gene10421, FbooR|gene11266, FbooR|gene7350	FbulR|gene13110, FbulR|gene3815	Fcor153|gene11229, Fcor153|gene5346, Fcor153|gene8880	FculR|FCUL_00115.1, FculR|FCUL_06016.1	FequiR|gene12380	FfujR|FFUJ_09344	FgerR|gene10296, FgerR|gene4599	FgramR|FGRAMPH1_01G00287, FgramR|FGRAMPH1_01G14005, FgramR|FGRAMPH1_01G16383	FlangR|FLAG1_10500, FlangR|FLAG1_10834	FlouR|gene10730, FlouR|gene5018	FmangR|FMAN_12933	Fmer152|gene1684, Fmer152|gene2050, Fmer152|gene604	FmerR|gene10036, FmerR|gene10063, FmerR|gene11535	XP_018250108.1, XP_018250109.1		FproR|FPRN_12922	FpsgR|FPSE_04061, FpsgR|FPSE_05368, FpsgR|FPSE_10088	FsamR|gene4099, FsamR|gene4290		FverR|FVEG_10100T0
OG0000152	FacuR|gene10034, FacuR|gene4870	FasiR|gene11301, FasiR|gene11732	FasiR2|gene10450, FasiR2|gene8589	Faus151|gene5668, Faus151|gene7941	Faus154|gene8990, Faus154|gene9718	FaveR|KIL87644.1, FaveR|KIL92426.1	FbooR|gene10490, FbooR|gene5896	FbulR|gene12266, FbulR|gene5001	Fcor153|gene7684, Fcor153|gene9079	FculR|FCUL_00010.1, FculR|FCUL_05802.1	FequiR|gene8410	FfujR|FFUJ_09327, FfujR|FFUJ_10682	FgerR|gene11047, FgerR|gene7705	FgramR|FGRAMPH1_01G00053, FgramR|FGRAMPH1_01G13497	FlangR|FLAG1_07742, FlangR|FLAG1_09376, FlangR|FLAG1_09402, FlangR|FLAG1_11804	FlouR|gene11063, FlouR|gene9695	FmangR|FMAN_12941, FmangR|FMAN_13560	Fmer152|gene11531, Fmer152|gene9892	FmerR|gene3246, FmerR|gene4589	XP_018247125.1, XP_018250115.1, XP_018250116.1	FpoaeR|FPOA_00042, FpoaeR|FPOA_05543, FpoaeR|FPOA_13790	FproR|FPRN_12939, FproR|FPRN_13589	FpsgR|FPSE_06068, FpsgR|FPSE_07864	FsamR|gene1717	FsolR|NechaG45623	FverR|FVEG_08749T0, FverR|FVEG_10070T0
OG0000153	FacuR|gene11625, FacuR|gene5035	FasiR|gene6418, FasiR|gene7025	FasiR2|gene3379, FasiR2|gene6380	Faus151|gene5060, Faus151|gene9705	Faus154|gene2851, Faus154|gene8040	FaveR|KIL89943.1, FaveR|KIL95490.1	FbooR|gene2546, FbooR|gene8057	FbulR|gene300, FbulR|gene9082	Fcor153|gene282, Fcor153|gene4591	FculR|FCUL_07069.1, FculR|FCUL_08847.1	FequiR|gene1908, FequiR|gene6032	FfujR|FFUJ_08309, FfujR|FFUJ_08913	FgerR|gene3307, FgerR|gene9475	FgramR|FGRAMPH1_01G16693, FgramR|FGRAMPH1_01G20731	FlangR|FLAG1_01550, FlangR|FLAG1_07606	FlouR|gene1545, FlouR|gene8059	FmangR|FMAN_10050, FmangR|FMAN_10657	Fmer152|gene1541, Fmer152|gene4720	FmerR|gene10628, FmerR|gene2149	XP_018246161.1, XP_018251303.1, XP_018251304.1	FpoaeR|FPOA_07030, FpoaeR|FPOA_08747	FproR|FPRN_10084, FproR|FPRN_10691	FpsgR|FPSE_03925, FpsgR|FPSE_09813	FsamR|gene10130, FsamR|gene3499	FsolR|NechaG104321, FsolR|NechaG45958	FverR|FVEG_06716T0, FverR|FVEG_11568T0
OG0000154	FacuR|gene10839, FacuR|gene13460, FacuR|gene13611, FacuR|gene13613, FacuR|gene13614, FacuR|gene6205	FasiR|gene1799, FasiR|gene899	FasiR2|gene4605	Faus151|gene11685, Faus151|gene7265	Faus154|gene11894	FaveR|KIL83636.1	FbooR|gene10244		Fcor153|gene11795, Fcor153|gene11871, Fcor153|gene5041	FculR|FCUL_12062.1, FculR|FCUL_12119.1, FculR|FCUL_12120.1, FculR|FCUL_12245.1, FculR|FCUL_12261.1, FculR|FCUL_12263.1, FculR|FCUL_12294.1, FculR|FCUL_12336.1, FculR|FCUL_12364.1, FculR|FCUL_12498.1	FequiR|gene6638, FequiR|gene7840		FgerR|gene11063	FgramR|FGRAMPH1_01G28255, FgramR|FGRAMPH1_01G28257, FgramR|FGRAMPH1_01G28283, FgramR|FGRAMPH1_01G28285	FlangR|FLAG1_07702, FlangR|FLAG1_10080, FlangR|FLAG1_10820	FlouR|gene10941, FlouR|gene11156, FlouR|gene11244, FlouR|gene11566		Fmer152|gene11645, Fmer152|gene11679	FmerR|gene3071, FmerR|gene3075	XP_018242960.1, XP_018253654.1, XP_018253853.1, XP_018256672.1, XP_018256904.1	FpoaeR|FPOA_06948		FpsgR|FPSE_07145, FpsgR|FPSE_07147
OG0000155	FacuR|gene14478, FacuR|gene6215										FequiR|gene10160, FequiR|gene12214, FequiR|gene9226				FlangR|FLAG1_10200, FlangR|FLAG1_11622		FmangR|FMAN_07310, FmangR|FMAN_15429, FmangR|FMAN_15519			XP_018242704.1, XP_018242772.1, XP_018242837.1, XP_018242878.1, XP_018243135.1, XP_018244245.1, XP_018244279.1, XP_018244310.1, XP_018244313.1, XP_018247451.1, XP_018254637.1, XP_018254743.1, XP_018254844.1, XP_018256430.1, XP_018256732.1, XP_018256776.1, XP_018256783.1, XP_018256811.1, XP_018257539.1, XP_018258278.1	FpoaeR|FPOA_12049, FpoaeR|FPOA_12079, FpoaeR|FPOA_12113, FpoaeR|FPOA_12154, FpoaeR|FPOA_12175, FpoaeR|FPOA_12534, FpoaeR|FPOA_12612, FpoaeR|FPOA_12724, FpoaeR|FPOA_12725, FpoaeR|FPOA_12862, FpoaeR|FPOA_12865, FpoaeR|FPOA_12868, FpoaeR|FPOA_13004, FpoaeR|FPOA_13007, FpoaeR|FPOA_13040, FpoaeR|FPOA_13192, FpoaeR|FPOA_13196, FpoaeR|FPOA_13426, FpoaeR|FPOA_13618, FpoaeR|FPOA_13745, FpoaeR|FPOA_13863, …				FsolR|NechaG55031
OG0000156	FacuR|gene12166, FacuR|gene6253	FasiR|gene11793, FasiR|gene2486	FasiR2|gene2055, FasiR2|gene5260	Faus151|gene3132, Faus151|gene9098	Faus154|gene7643, Faus154|gene8301	FaveR|KIL93057.1, FaveR|KIL93652.1	FbooR|gene11440, FbooR|gene9202, FbooR|gene9632	FbulR|gene4113	Fcor153|gene8282, Fcor153|gene8872	FculR|FCUL_00123.1, FculR|FCUL_03659.1, FculR|FCUL_05705.1	FequiR|gene1071, FequiR|gene1072, FequiR|gene12181, FequiR|gene4198	FfujR|FFUJ_10541	FgerR|gene10304, FgerR|gene4139, FgerR|gene8242	FgramR|FGRAMPH1_01G00305, FgramR|FGRAMPH1_01G08445, FgramR|FGRAMPH1_01G13261	FlangR|FLAG1_06315, FlangR|FLAG1_10551	FlouR|gene11247, FlouR|gene7278	FmangR|FMAN_13411	Fmer152|gene2040, Fmer152|gene5675	FmerR|gene6559, FmerR|gene8759	XP_018246935.1	FpoaeR|FPOA_00080, FpoaeR|FPOA_03521, FpoaeR|FPOA_05454	FproR|FPRN_13444	FpsgR|FPSE_00749, FpsgR|FPSE_05486, FpsgR|FPSE_10078	FsamR|gene12173, FsamR|gene6295, FsamR|gene8307		FverR|FVEG_08869T0
OG0000157	FacuR|gene6640	FasiR|gene6286, FasiR|gene7341	FasiR2|gene3269, FasiR2|gene9619	Faus151|gene7031, Faus151|gene8786	Faus154|gene10308, Faus154|gene5804	FaveR|KIL89518.1		FbulR|gene12475, FbulR|gene1671	Fcor153|gene11217, Fcor153|gene4426	FculR|FCUL_04974.1		FfujR|FFUJ_03570, FfujR|FFUJ_04223, FfujR|FFUJ_05783, FfujR|FFUJ_11075		FgramR|FGRAMPH1_01G11611, FgramR|FGRAMPH1_01G21319	FlangR|FLAG1_08537, FlangR|FLAG1_08671	FlouR|gene11606, FlouR|gene5581	FmangR|FMAN_03143, FmangR|FMAN_05126, FmangR|FMAN_08793, FmangR|FMAN_16144	Fmer152|gene1695, Fmer152|gene3497	FmerR|gene10049, FmerR|gene321	XP_018236118.1, XP_018237745.1, XP_018237746.1, XP_018237747.1, XP_018237748.1	FpoaeR|FPOA_06556, FpoaeR|FPOA_06727, FpoaeR|FPOA_06789	FproR|FPRN_03155, FproR|FPRN_05193, FproR|FPRN_08944, FproR|FPRN_13982	FpsgR|FPSE_04075, FpsgR|FPSE_06705, FpsgR|FPSE_08300	FsamR|gene7456	FsolR|NechaG29954, FsolR|NechaG37089, FsolR|NechaG50319	FverR|FVEG_02394T0
OG0000158	FacuR|gene7478	FasiR|gene11767, FasiR|gene6712	FasiR2|gene287, FasiR2|gene5479	Faus151|gene2271, Faus151|gene8533	Faus154|gene8106, Faus154|gene9543	FaveR|KIL85322.1, FaveR|KIL92071.1	FbooR|gene3196, FbooR|gene6981	FbulR|gene4264, FbulR|gene949	Fcor153|gene1748, Fcor153|gene2790, Fcor153|gene2791	FculR|FCUL_04157.1, FculR|FCUL_09474.1	FequiR|gene1727, FequiR|gene401	FfujR|FFUJ_05848, FfujR|FFUJ_12961	FgerR|gene4824, FgerR|gene8409	FgramR|FGRAMPH1_01G09751, FgramR|FGRAMPH1_01G22307	FlangR|FLAG1_00791, FlangR|FLAG1_10565	FlouR|gene5759, FlouR|gene6911	FmangR|FMAN_05401, FmangR|FMAN_08861	Fmer152|gene8402, Fmer152|gene9837	FmerR|gene6112, FmerR|gene6898	XP_018237638.1, XP_018243172.1, XP_018243173.1	FpoaeR|FPOA_04013	FproR|FPRN_05500, FproR|FPRN_09010	FpsgR|FPSE_08970, FpsgR|FPSE_10104	FsamR|gene1696, FsamR|gene7160	FsolR|NechaG46144, FsolR|NechaG67097, FsolR|NechaG97663	FverR|FVEG_02332T0, FverR|FVEG_04413T0
OG0000159	FacuR|gene13534, FacuR|gene7573	FasiR|gene10429, FasiR|gene7273	FasiR2|gene1945, FasiR2|gene7257	Faus151|gene3376, Faus151|gene8385	Faus154|gene3428, Faus154|gene8571	FaveR|KIL88026.1, FaveR|KIL92782.1	FbooR|gene8231	FbulR|gene12350	Fcor153|gene3901, Fcor153|gene802	FculR|FCUL_00243.1	FequiR|gene10487, FequiR|gene9301	FfujR|FFUJ_00292, FfujR|FFUJ_04968	FgerR|gene10447, FgerR|gene3387	FgramR|FGRAMPH1_01G00601, FgramR|FGRAMPH1_01G19687	FlangR|FLAG1_05910, FlangR|FLAG1_07209	FlouR|gene8108, FlouR|gene9907	FmangR|FMAN_01782, FmangR|FMAN_02424, FmangR|FMAN_08209	Fmer152|gene1922, Fmer152|gene244	FmerR|gene11156, FmerR|gene9390	XP_018233909.1, XP_018233910.1, XP_018245365.1, XP_018245366.1, XP_018245367.1	FpoaeR|FPOA_00216, FpoaeR|FPOA_08315	FproR|FPRN_01782, FproR|FPRN_02422	FpsgR|FPSE_02534, FpsgR|FPSE_06970	FsamR|gene3293, FsamR|gene7030	FsolR|NechaG41339, FsolR|NechaG90909	FverR|FVEG_00230T0, FverR|FVEG_06142T0
OG0000160	FacuR|gene7594, FacuR|gene7595	FasiR|gene1029, FasiR|gene1030	FasiR2|gene8087, FasiR2|gene8088	Faus151|gene2536, Faus151|gene2537	Faus154|gene8784, Faus154|gene8785	FaveR|KIL90665.1, FaveR|KIL90666.1	FbooR|gene10174, FbooR|gene10175	FbulR|gene11928, FbulR|gene11929, FbulR|gene11930	Fcor153|gene5023, Fcor153|gene5024	FculR|FCUL_02271.1	FequiR|gene924, FequiR|gene9814, FequiR|gene9815	FfujR|FFUJ_12351, FfujR|FFUJ_12352, FfujR|FFUJ_12353	FgerR|gene10699, FgerR|gene10700	FgramR|FGRAMPH1_01G05285, FgramR|FGRAMPH1_01G05287	FlangR|FLAG1_07953	FlouR|gene10814, FlouR|gene10815	FmangR|FMAN_11519, FmangR|FMAN_11520, FmangR|FMAN_11521	Fmer152|gene1906, Fmer152|gene1907	FmerR|gene9634, FmerR|gene9635	XP_018238622.1, XP_018238624.1, XP_018238625.1	FpoaeR|FPOA_02263	FproR|FPRN_11453, FproR|FPRN_11454	FpsgR|FPSE_00206, FpsgR|FPSE_00207	FsamR|gene7597	FsolR|NechaG77038	FverR|FVEG_07220T0, FverR|FVEG_07221T0, FverR|FVEG_07222T0
OG0000161	FacuR|gene11149	FasiR|gene10896	FasiR2|gene6350	Faus151|gene11062, Faus151|gene11903, Faus151|gene7895	Faus154|gene11919, Faus154|gene3530, Faus154|gene9758	FaveR|KIL88381.1, FaveR|KIL93076.1	FbooR|gene4559	FbulR|gene10955, FbulR|gene121, FbulR|gene12369	Fcor153|gene6673	FculR|FCUL_05380.1	FequiR|gene10188, FequiR|gene8425, FequiR|gene8603	FfujR|FFUJ_09110, FfujR|FFUJ_11879, FfujR|FFUJ_12796, FfujR|FFUJ_13008	FgerR|gene1258	FgramR|FGRAMPH1_01G12549	FlangR|FLAG1_07312	FlouR|gene4887	FmangR|FMAN_05448, FmangR|FMAN_09854, FmangR|FMAN_11935, FmangR|FMAN_15023	Fmer152|gene7218, Fmer152|gene9925	FmerR|gene10807, FmerR|gene8163	XP_018243223.1, XP_018245993.1, XP_018250526.1, XP_018254245.1	FpoaeR|FPOA_00093, FpoaeR|FPOA_05144, FpoaeR|FPOA_13857	FproR|FPRN_05550, FproR|FPRN_09896, FproR|FPRN_11897	FpsgR|FPSE_10452	FsamR|gene6880	FsolR|NechaG29805, FsolR|NechaG41149, FsolR|NechaG52198	FverR|FVEG_03471T0, FverR|FVEG_13474T0
OG0000162	FacuR|gene11358, FacuR|gene11728	FasiR|gene11145, FasiR|gene976	FasiR2|gene10162, FasiR2|gene11081	Faus151|gene2599, Faus151|gene4245	Faus154|gene8848, Faus154|gene9845	FaveR|KIL86609.1, FaveR|KIL88163.1	FbooR|gene3784, FbooR|gene4876	FbulR|gene12147, FbulR|gene3918	Fcor153|gene4959, Fcor153|gene7214	FculR|FCUL_02221.1, FculR|FCUL_05647.1	FequiR|gene1277, FequiR|gene4323, FequiR|gene9029	FfujR|FFUJ_10258, FfujR|FFUJ_13911	FgerR|gene4087, FgerR|gene7453	FgramR|FGRAMPH1_01G05151, FgramR|FGRAMPH1_01G13135	FlangR|FLAG1_05851, FlangR|FLAG1_10370	FlouR|gene10482, FlouR|gene3617	FmangR|FMAN_11125, FmangR|FMAN_13122	Fmer152|gene1844, Fmer152|gene4634	FmerR|gene1494, FmerR|gene5109	XP_018239255.1, XP_018257832.1	FpoaeR|FPOA_02164, FpoaeR|FPOA_05396	FproR|FPRN_11131, FproR|FPRN_13152	FpsgR|FPSE_00565, FpsgR|FPSE_12149	FsamR|gene11106, FsamR|gene7646	FsolR|NechaG23522, FsolR|NechaG54651	FverR|FVEG_07621T0, FverR|FVEG_13789T0
OG0000163	FacuR|gene13432, FacuR|gene13433	FasiR|gene2756	FasiR2|gene1349	Faus151|gene2517	Faus154|gene5972	FaveR|KIL84235.1, FaveR|KIL84236.1	FbooR|gene1484	FbulR|gene4682, FbulR|gene4683, FbulR|gene4684	Fcor153|gene11193, Fcor153|gene11194	FculR|FCUL_09683.1, FculR|FCUL_09684.1	FequiR|gene269	FfujR|FFUJ_03339, FfujR|FFUJ_03340, FfujR|FFUJ_03341	FgerR|gene8950, FgerR|gene8951, FgerR|gene8952	FgramR|FGRAMPH1_01G22821, FgramR|FGRAMPH1_01G22823, FgramR|FGRAMPH1_01G22825	FlangR|FLAG1_04123, FlangR|FLAG1_04124	FlouR|gene2633	FmangR|FMAN_04894, FmangR|FMAN_04895, FmangR|FMAN_04896	Fmer152|gene2292, Fmer152|gene2293	FmerR|gene9548, FmerR|gene9549	XP_018235777.1, XP_018235778.1, XP_018235779.1, XP_018235780.1	FpoaeR|FPOA_09601, FpoaeR|FPOA_09602, FpoaeR|FPOA_09603	FproR|FPRN_04964, FproR|FPRN_04965, FproR|FPRN_04966	FpsgR|FPSE_01597	FsamR|gene6783, FsamR|gene6784	FsolR|NechaG60460	FverR|FVEG_05468T0, FverR|FVEG_05469T0, FverR|FVEG_05470T0
OG0000164	FacuR|gene12871, FacuR|gene492	FasiR|gene11030, FasiR|gene4694	FasiR2|gene10049, FasiR2|gene7060	Faus151|gene4707, Faus151|gene9244	Faus154|gene4446, Faus154|gene5409	FaveR|KIL87725.1, FaveR|KIL91932.1	FbooR|gene7696, FbooR|gene8089	FbulR|gene10923, FbulR|gene8114	Fcor153|gene7352, Fcor153|gene9845	FculR|FCUL_04335.1, FculR|FCUL_05528.1	FequiR|gene4448, FequiR|gene7987	FfujR|FFUJ_05996, FfujR|FFUJ_10464	FgerR|gene2665, FgerR|gene4328	FgramR|FGRAMPH1_01G10141, FgramR|FGRAMPH1_01G12865	FlangR|FLAG1_04934	FlouR|gene7411, FlouR|gene7741	FmangR|FMAN_09008, FmangR|FMAN_13336	Fmer152|gene3870, Fmer152|gene8673	FmerR|gene10950, FmerR|gene30	XP_018237378.1, XP_018237379.1, XP_018257272.1	FpoaeR|FPOA_04173, FpoaeR|FPOA_05280	FproR|FPRN_09152, FproR|FPRN_13368	FpsgR|FPSE_08370, FpsgR|FPSE_10162	FsamR|gene7973, FsamR|gene8083	FsolR|NechaG51733, FsolR|NechaG58988	FverR|FVEG_02183T0, FverR|FVEG_13597T0
OG0000165	FacuR|gene10000, FacuR|gene705	FasiR|gene3830, FasiR|gene518	FasiR2|gene131, FasiR2|gene2418	Faus151|gene1998, Faus151|gene5334	Faus154|gene2463, Faus154|gene6147	FaveR|KIL84809.1, FaveR|KIL88944.1	FbooR|gene304, FbooR|gene4035	FbulR|gene10131, FbulR|gene2124	Fcor153|gene1249, Fcor153|gene1991	FculR|FCUL_06429.1, FculR|FCUL_07660.1	FequiR|gene12674, FequiR|gene2094	FfujR|FFUJ_08626, FfujR|FFUJ_09748	FgerR|gene161, FgerR|gene5924	FgramR|FGRAMPH1_01G14929, FgramR|FGRAMPH1_01G18051	FlangR|FLAG1_02042, FlangR|FLAG1_06738	FlouR|gene253, FlouR|gene3781	FmangR|FMAN_10340, FmangR|FMAN_12511	Fmer152|gene367, Fmer152|gene6025	FmerR|gene3848, FmerR|gene7103	XP_018246627.1, XP_018253428.1	FpoaeR|FPOA_06166, FpoaeR|FPOA_07358	FproR|FPRN_10370, FproR|FPRN_12514	FpsgR|FPSE_03511, FpsgR|FPSE_04810	FsamR|gene317, FsamR|gene702	FsolR|NechaG46803, FsolR|NechaG47719	FverR|FVEG_07033T0, FverR|FVEG_11375T0
OG0000166	FacuR|gene13014, FacuR|gene2668, FacuR|gene9918	FasiR|gene1707	FasiR2|gene5448	Faus151|gene11505, Faus151|gene7249	Faus154|gene10594, Faus154|gene9576	FaveR|KIL87157.1, FaveR|KIL90051.1, FaveR|KIL92339.1, FaveR|KIL93780.1	FbooR|gene11115	FbulR|gene697, FbulR|gene8692	Fcor153|gene2857, Fcor153|gene2859, Fcor153|gene5713	FculR|FCUL_06768.1, FculR|FCUL_06866.1, FculR|FCUL_11885.1	FequiR|gene12104, FequiR|gene3476, FequiR|gene642	FfujR|FFUJ_10028, FfujR|FFUJ_12760, FfujR|FFUJ_12902		FgramR|FGRAMPH1_01G15759, FgramR|FGRAMPH1_01G15983, FgramR|FGRAMPH1_01G27847		FlouR|gene10905	FmangR|FMAN_08328, FmangR|FMAN_11905, FmangR|FMAN_12028	Fmer152|gene8062, Fmer152|gene8063, Fmer152|gene8624	FmerR|gene9041, FmerR|gene9235, FmerR|gene9236	XP_018248700.1, XP_018252824.1, XP_018252972.1, XP_018254197.1, XP_018258537.1	FpoaeR|FPOA_11696	FproR|FPRN_08566, FproR|FPRN_11994, FproR|FPRN_12236	FpsgR|FPSE_06800			FverR|FVEG_11107T0
OG0000167	FacuR|gene5298, FacuR|gene7406			Faus151|gene7451, Faus151|gene9550	Faus154|gene10756, Faus154|gene9784	FaveR|KIL89276.1	FbooR|gene11372	FbulR|gene9881	Fcor153|gene11402, Fcor153|gene6701	FculR|FCUL_02346.1, FculR|FCUL_05353.1	FequiR|gene958	FfujR|FFUJ_02358, FfujR|FFUJ_11717, FfujR|FFUJ_12589, FfujR|FFUJ_14311	FgerR|gene1231, FgerR|gene7225	FgramR|FGRAMPH1_01G05479, FgramR|FGRAMPH1_01G12483	FlangR|FLAG1_11324	FlouR|gene8458	FmangR|FMAN_03930, FmangR|FMAN_08274, FmangR|FMAN_14866	Fmer152|gene10533, Fmer152|gene7747	FmerR|gene10779, FmerR|gene2719	XP_018248649.1, XP_018250759.1, XP_018250760.1, XP_018252840.1, XP_018255380.1	FpoaeR|FPOA_02275, FpoaeR|FPOA_05114, FpoaeR|FPOA_06700, FpoaeR|FPOA_09293	FproR|FPRN_03920, FproR|FPRN_08517, FproR|FPRN_11699, FproR|FPRN_14641	FpsgR|FPSE_00293, FpsgR|FPSE_08405, FpsgR|FPSE_08460	FsamR|gene11834, FsamR|gene5339, FsamR|gene7397		FverR|FVEG_10877T0, FverR|FVEG_12741T0
OG0000168	FacuR|gene10175, FacuR|gene6143	FasiR|gene3934, FasiR|gene9921	FasiR2|gene11226, FasiR2|gene11649	Faus151|gene5920, Faus151|gene8590	Faus154|gene4331, Faus154|gene5599	FaveR|KIL85704.1, FaveR|KIL95589.1	FbooR|gene4998, FbooR|gene7940	FbulR|gene12515, FbulR|gene1466	Fcor153|gene3407, Fcor153|gene7632	FculR|FCUL_01693.1, FculR|FCUL_02502.1	FequiR|gene5043, FequiR|gene8843	FfujR|FFUJ_01810, FfujR|FFUJ_08050	FgerR|gene2048, FgerR|gene2264	FgramR|FGRAMPH1_01G03895, FgramR|FGRAMPH1_01G05827	FlangR|FLAG1_02252, FlangR|FLAG1_09799	FlouR|gene7916, FlouR|gene8886	FmangR|FMAN_00300, FmangR|FMAN_08190	Fmer152|gene10269, Fmer152|gene9281	FmerR|gene2671, FmerR|gene5904	XP_018248551.1, XP_018249120.1	FpoaeR|FPOA_01641, FpoaeR|FPOA_02415	FproR|FPRN_00291, FproR|FPRN_08433	FpsgR|FPSE_01980, FpsgR|FPSE_10985	FsamR|gene6894, FsamR|gene8380	FsolR|NechaG43665, FsolR|NechaG89688	FverR|FVEG_09344T0, FverR|FVEG_09685T0
OG0000169	FacuR|gene13273, FacuR|gene6320	FasiR|gene762, FasiR|gene9682	FasiR2|gene3527, FasiR2|gene8141	Faus151|gene11569, Faus151|gene8987	Faus154|gene5668, Faus154|gene7403	FaveR|KIL86049.1, FaveR|KIL92989.1	FbooR|gene11257, FbooR|gene8520	FbulR|gene5747, FbulR|gene8954	Fcor153|gene11216, Fcor153|gene5848	FculR|FCUL_04845.1, FculR|FCUL_07924.1	FequiR|gene11167, FequiR|gene8188	FfujR|FFUJ_05208, FfujR|FFUJ_05595	FgerR|gene1404, FgerR|gene9446	FgramR|FGRAMPH1_01G11303, FgramR|FGRAMPH1_01G18649	FlangR|FLAG1_05234, FlangR|FLAG1_06983	FlouR|gene2957, FlouR|gene7772	FmangR|FMAN_02186, FmangR|FMAN_08608	Fmer152|gene10484, Fmer152|gene6919	FmerR|gene1662, FmerR|gene7768	XP_018245713.1, XP_018255983.1	FpoaeR|FPOA_04643, FpoaeR|FPOA_07872	FproR|FPRN_02173, FproR|FPRN_08753	FpsgR|FPSE_05610, FpsgR|FPSE_08317	FsamR|gene10917, FsamR|gene3356	FsolR|NechaG33136, FsolR|NechaG59530	FverR|FVEG_05904T0, FverR|FVEG_13091T0
OG0000170	FacuR|gene8261, FacuR|gene9316	FasiR|gene11766, FasiR|gene9751	FasiR2|gene5478, FasiR2|gene9633	Faus151|gene6050, Faus151|gene8532	Faus154|gene5738, Faus154|gene9544	FaveR|KIL85323.1, FaveR|KIL86175.1	FbooR|gene6982, FbooR|gene8746	FbulR|gene4265, FbulR|gene6494	Fcor153|gene10094, Fcor153|gene2792	FculR|FCUL_04916.1, FculR|FCUL_09473.1	FequiR|gene11586, FequiR|gene1728	FfujR|FFUJ_05464, FfujR|FFUJ_12962	FgerR|gene3609, FgerR|gene8410	FgramR|FGRAMPH1_01G11459, FgramR|FGRAMPH1_01G22305	FlangR|FLAG1_09997, FlangR|FLAG1_10564	FlouR|gene5325, FlouR|gene6910	FmangR|FMAN_05402, FmangR|FMAN_08480	Fmer152|gene3564, Fmer152|gene8401	FmerR|gene6111, FmerR|gene7885	XP_018243174.1, XP_018256165.1	FpoaeR|FPOA_04715	FproR|FPRN_05501, FproR|FPRN_08632	FpsgR|FPSE_05534, FpsgR|FPSE_10103	FsamR|gene11711, FsamR|gene7161	FsolR|NechaG47784, FsolR|NechaG64674, FsolR|NechaG67874	FverR|FVEG_04414T0, FverR|FVEG_13218T0
OG0000171	FacuR|gene10310, FacuR|gene8728	FasiR|gene1152, FasiR|gene7740	FasiR2|gene321, FasiR2|gene8571	Faus151|gene6293, Faus151|gene9067	Faus154|gene10637, Faus154|gene11835, Faus154|gene4657, Faus154|gene560	FaveR|KIL86406.1, FaveR|KIL94216.1, FaveR|KIL94217.1		FbulR|gene1916	Fcor153|gene2811, Fcor153|gene8381	FculR|FCUL_12387.1	FequiR|gene4244, FequiR|gene8133		FgerR|gene3979	FgramR|FGRAMPH1_01G12003, FgramR|FGRAMPH1_01G28263	FlangR|FLAG1_07046, FlangR|FLAG1_11791	FlouR|gene10938, FlouR|gene2587	FmangR|FMAN_06666	Fmer152|gene5204, Fmer152|gene9569	FmerR|gene11263, FmerR|gene4266	XP_018252358.1, XP_018254666.1, XP_018255576.1, XP_018255577.1, XP_018255578.1, XP_018256582.1	FpoaeR|FPOA_12427, FpoaeR|FPOA_13377, FpoaeR|FPOA_13394, FpoaeR|FPOA_13437, FpoaeR|FPOA_13440, FpoaeR|FPOA_13777, FpoaeR|FPOA_13782	FproR|FPRN_06806		FsamR|gene1462	FsolR|NechaG48380, FsolR|NechaG83615, FsolR|NechaG86856	FverR|FVEG_12333T0
OG0000172	FacuR|gene9297	FasiR|gene1118, FasiR|gene9032	FasiR2|gene7593	Faus151|gene10997	Faus154|gene11432	FaveR|KIL89184.1, FaveR|KIL92362.1	FbooR|gene7712	FbulR|gene14361, FbulR|gene208	Fcor153|gene735	FculR|FCUL_02360.1	FequiR|gene1124, FequiR|gene8692	FfujR|FFUJ_12071, FfujR|FFUJ_14644	FgerR|gene7760	FgramR|FGRAMPH1_01G05515	FlangR|FLAG1_11854	FlouR|gene11402	FmangR|FMAN_06287, FmangR|FMAN_12840, FmangR|FMAN_15202	Fmer152|gene9724, Fmer152|gene9899	FmerR|gene1040, FmerR|gene3253	XP_018238333.1, XP_018239553.1, XP_018245949.1, XP_018254969.1, XP_018256243.1	FpoaeR|FPOA_02293, FpoaeR|FPOA_12463, FpoaeR|FPOA_13688	FproR|FPRN_06417, FproR|FPRN_14997	FpsgR|FPSE_03844	FsamR|gene5292, FsamR|gene5881	FsolR|NechaG101732, FsolR|NechaG43674, FsolR|NechaG52412, FsolR|NechaG55821, FsolR|NechaG7231, FsolR|NechaG7350, FsolR|NechaG75757, FsolR|NechaG77455, FsolR|NechaG82519, FsolR|NechaG89148	FverR|FVEG_11976T0
OG0000173	FacuR|gene9579	FasiR|gene1990, FasiR|gene2542, FasiR|gene880	FasiR2|gene10731, FasiR2|gene11584, FasiR2|gene7674	Faus151|gene11147, Faus151|gene5754	Faus154|gene11287, Faus154|gene11519, Faus154|gene6819	FaveR|KIL85875.1, FaveR|KIL90085.1	FbooR|gene11278, FbooR|gene11279, FbooR|gene9861		Fcor153|gene11340, Fcor153|gene3074, Fcor153|gene9005	FculR|FCUL_01886.1, FculR|FCUL_03697.1	FequiR|gene12100	FfujR|FFUJ_10498, FfujR|FFUJ_10499	FgerR|gene11454, FgerR|gene11512, FgerR|gene11616	FgramR|FGRAMPH1_01G04363, FgramR|FGRAMPH1_01G08581	FlangR|FLAG1_07639, FlangR|FLAG1_07640, FlangR|FLAG1_07641	FlouR|gene11539, FlouR|gene11576, FlouR|gene7940	FmangR|FMAN_11010, FmangR|FMAN_13368	Fmer152|gene5731, Fmer152|gene6674	FmerR|gene2101, FmerR|gene8697	XP_018246888.1	FpoaeR|FPOA_01819, FpoaeR|FPOA_03592	FproR|FPRN_13401	FpsgR|FPSE_00694, FpsgR|FPSE_11354	FsamR|gene12008	FsolR|NechaG102067, FsolR|NechaG86352	FverR|FVEG_14093T0
OG0000174	FacuR|gene11129, FacuR|gene13030	FasiR|gene10757, FasiR|gene1654	FasiR2|gene1545, FasiR2|gene5392	Faus151|gene11268, Faus151|gene9406	Faus154|gene4744, Faus154|gene595	FaveR|KIL84071.1, FaveR|KIL93097.1	FbooR|gene5772, FbooR|gene8946	FbulR|gene7561, FbulR|gene9599	Fcor153|gene2918, Fcor153|gene8468	FculR|FCUL_05232.1, FculR|FCUL_11830.1	FequiR|gene311, FequiR|gene4768	FfujR|FFUJ_03993, FfujR|FFUJ_11083	FgerR|gene3469, FgerR|gene9250	FgramR|FGRAMPH1_01G12205, FgramR|FGRAMPH1_01G27707	FlangR|FLAG1_11718	FlouR|gene2900, FlouR|gene5593	FmangR|FMAN_03369, FmangR|FMAN_13964	Fmer152|gene10554, Fmer152|gene5291	FmerR|gene11350, FmerR|gene3296	XP_018241324.1, XP_018242849.1, XP_018242850.1, XP_018244488.1, XP_018244489.1	FpoaeR|FPOA_04994, FpoaeR|FPOA_11622	FproR|FPRN_03384, FproR|FPRN_13990	FpsgR|FPSE_03457	FsamR|gene3077	FsolR|NechaG45017, FsolR|NechaG51945	FverR|FVEG_03704T0, FverR|FVEG_08384T0
OG0000175	FacuR|gene13206	FasiR|gene1013, FasiR|gene1709	FasiR2|gene5450, FasiR2|gene8071	Faus151|gene11503, Faus151|gene2565	Faus154|gene10596, Faus154|gene8813	FaveR|KIL87810.1	FbooR|gene11117, FbooR|gene4911		Fcor153|gene4995	FculR|FCUL_02254.1, FculR|FCUL_02255.1, FculR|FCUL_11887.1	FequiR|gene10406, FequiR|gene1069	FfujR|FFUJ_02263, FfujR|FFUJ_06871	FgerR|gene9284, FgerR|gene9893	FgramR|FGRAMPH1_01G05239, FgramR|FGRAMPH1_01G05241, FgramR|FGRAMPH1_01G27851		FlouR|gene11373, FlouR|gene3651, FlouR|gene3652	FmangR|FMAN_03824, FmangR|FMAN_07006	Fmer152|gene1878, Fmer152|gene8060	FmerR|gene5144, FmerR|gene9238	XP_018239699.1, XP_018251949.1, XP_018251950.1, XP_018251951.1, XP_018253522.1		FproR|FPRN_03824, FproR|FPRN_05386, FproR|FPRN_07174	FpsgR|FPSE_00600, FpsgR|FPSE_00601, FpsgR|FPSE_06798	FsamR|gene10195, FsamR|gene11947, FsamR|gene9157	FsolR|NechaG51832, FsolR|NechaG80957, FsolR|NechaG86628	FverR|FVEG_14175T0
OG0000176	FacuR|gene12656, FacuR|gene2423	FasiR|gene11199, FasiR|gene4196	FasiR2|gene4895, FasiR2|gene8338	Faus151|gene11943, Faus151|gene4896	Faus154|gene6680, Faus154|gene7847	FaveR|KIL87549.1, FaveR|KIL96004.1	FbooR|gene900, FbooR|gene9203	FbulR|gene3142, FbulR|gene4112	Fcor153|gene3264, Fcor153|gene9621	FculR|FCUL_02773.1	FequiR|gene235, FequiR|gene7677	FfujR|FFUJ_07724, FfujR|FFUJ_10542	FgerR|gene4140, FgerR|gene5821	FgramR|FGRAMPH1_01G06439, FgramR|FGRAMPH1_01G13263	FlangR|FLAG1_10550	FlouR|gene3549, FlouR|gene4488	FmangR|FMAN_07871, FmangR|FMAN_13412	Fmer152|gene11603, Fmer152|gene2568	FmerR|gene2887, FmerR|gene4699	XP_018246936.1, XP_018247990.1	FpoaeR|FPOA_02679, FpoaeR|FPOA_05455	FproR|FPRN_08042, FproR|FPRN_13445	FpsgR|FPSE_00395, FpsgR|FPSE_05485	FsamR|gene4677, FsamR|gene6296	FsolR|NechaG4404, FsolR|NechaG53460, FsolR|NechaG81633	FverR|FVEG_08868T0, FverR|FVEG_09016T0
OG0000177	FacuR|gene13705, FacuR|gene2471	FasiR|gene10712, FasiR|gene11096	FasiR2|gene10114, FasiR2|gene930	Faus151|gene10168, Faus151|gene4291	Faus154|gene4374, Faus154|gene4700	FaveR|KIL86941.1, FaveR|KIL87507.1	FbooR|gene10008, FbooR|gene7307	FbulR|gene10550, FbulR|gene2963	Fcor153|gene7167, Fcor153|gene8423	FculR|FCUL_05187.1, FculR|FCUL_05600.1	FequiR|gene11474, FequiR|gene4410	FfujR|FFUJ_03945, FfujR|FFUJ_11682	FgerR|gene10285, FgerR|gene8569	FgramR|FGRAMPH1_01G12101, FgramR|FGRAMPH1_01G13027	FlangR|FLAG1_09150, FlangR|FLAG1_09355	FlouR|gene8239, FlouR|gene8911	FmangR|FMAN_03416, FmangR|FMAN_14828	Fmer152|gene5246, Fmer152|gene7042	FmerR|gene11022, FmerR|gene11305	XP_018241280.1, XP_018250826.1	FpoaeR|FPOA_04953, FpoaeR|FPOA_05349	FproR|FPRN_03432, FproR|FPRN_14605	FpsgR|FPSE_02107, FpsgR|FPSE_10658	FsamR|gene12015, FsamR|gene8604	FsolR|NechaG105405	FverR|FVEG_03662T0, FverR|FVEG_10840T0
OG0000178	FacuR|gene13794, FacuR|gene3619	FasiR|gene8038	FasiR2|gene5480, FasiR2|gene7919		Faus154|gene3580	FaveR|KIL89368.1, FaveR|KIL90186.1	FbooR|gene10532	FbulR|gene1996, FbulR|gene4400, FbulR|gene6964, FbulR|gene9597	Fcor153|gene6486		FequiR|gene2350, FequiR|gene628	FfujR|FFUJ_00579, FfujR|FFUJ_08177	FgerR|gene10858	FgramR|FGRAMPH1_01G08977		FlouR|gene8396	FmangR|FMAN_01502, FmangR|FMAN_03461, FmangR|FMAN_06585, FmangR|FMAN_10787		FmerR|gene8213	XP_018233454.1, XP_018247615.1, XP_018251492.1, XP_018252445.1		FproR|FPRN_01500, FproR|FPRN_06721, FproR|FPRN_10820, FproR|FPRN_14002	FpsgR|FPSE_02332	FsamR|gene10600, FsamR|gene7157	FsolR|NechaG33619, FsolR|NechaG45721, FsolR|NechaG50780, FsolR|NechaG76534, FsolR|NechaG77023, FsolR|NechaG82450, FsolR|NechaG87071, FsolR|NechaG87154, FsolR|NechaG93134	FverR|FVEG_00526T0, FverR|FVEG_08382T0, FverR|FVEG_11706T0, FverR|FVEG_12263T0, FverR|FVEG_14161T0
OG0000179	FacuR|gene11368, FacuR|gene11458, FacuR|gene4064	FasiR|gene2639, FasiR|gene404	FasiR2|gene18, FasiR2|gene3716	Faus151|gene10010, Faus151|gene10367	Faus154|gene11077, Faus154|gene11224	FaveR|KIL84698.1, FaveR|KIL88172.1	FbooR|gene5374, FbooR|gene9976	FbulR|gene12120, FbulR|gene8845	Fcor153|gene10361, Fcor153|gene11428	FculR|FCUL_06820.1, FculR|FCUL_07534.1	FequiR|gene10703, FequiR|gene1461	FfujR|FFUJ_08504, FfujR|FFUJ_10220	FgerR|gene6442, FgerR|gene9958	FgramR|FGRAMPH1_01G15923, FgramR|FGRAMPH1_01G17771	FlangR|FLAG1_07023	FlouR|gene4184, FlouR|gene9961	FmangR|FMAN_10462, FmangR|FMAN_13089	Fmer152|gene481, Fmer152|gene7865	FmerR|gene2766, FmerR|gene3733	XP_018246849.1, XP_018257878.1, XP_018257879.1	FpoaeR|FPOA_06567, FpoaeR|FPOA_07484	FproR|FPRN_10492, FproR|FPRN_13110	FpsgR|FPSE_08179, FpsgR|FPSE_09293	FsamR|gene2187, FsamR|gene2496	FsolR|NechaG46887	FverR|FVEG_07152T0
OG0000180	FacuR|gene5408, FacuR|gene5409, FacuR|gene5410	FasiR|gene3592	FasiR2|gene1028	Faus151|gene2705, Faus151|gene2706	Faus154|gene909, Faus154|gene910	FaveR|KIL88763.1, FaveR|KIL88764.1, FaveR|KIL88765.1	FbooR|gene1868	FbulR|gene2574, FbulR|gene2575, FbulR|gene2576	Fcor153|gene5485, Fcor153|gene5486			FfujR|FFUJ_09475, FfujR|FFUJ_09477	FgerR|gene6541, FgerR|gene6542	FgramR|FGRAMPH1_01G14335, FgramR|FGRAMPH1_01G14337	FlangR|FLAG1_06800, FlangR|FLAG1_06801	FlouR|gene4747	FmangR|FMAN_12778, FmangR|FMAN_12779, FmangR|FMAN_12781	Fmer152|gene743, Fmer152|gene744	FmerR|gene11675, FmerR|gene11676	XP_018249930.1, XP_018249931.1, XP_018249932.1, XP_018249934.1	FpoaeR|FPOA_05907	FproR|FPRN_12784, FproR|FPRN_12786	FpsgR|FPSE_05229, FpsgR|FPSE_05230	FsamR|gene4179	FsolR|NechaG81245, FsolR|NechaG81246, FsolR|NechaG81247, FsolR|NechaG81248	FverR|FVEG_10218T0, FverR|FVEG_10220T0, FverR|FVEG_10221T0
OG0000181	FacuR|gene11366, FacuR|gene11367, FacuR|gene6552	FasiR|gene2397, FasiR|gene7833	FasiR2|gene2317, FasiR2|gene384	Faus151|gene11188, Faus151|gene6466	Faus154|gene5244, Faus154|gene7255	FaveR|KIL85077.1, FaveR|KIL88171.1	FbooR|gene10328, FbooR|gene9398	FbulR|gene4319	Fcor153|gene10271, Fcor153|gene4770	FculR|FCUL_03557.1, FculR|FCUL_10800.1	FequiR|gene10351, FequiR|gene7533	FfujR|FFUJ_06974, FfujR|FFUJ_14749	FgerR|gene10869, FgerR|gene9919	FgramR|FGRAMPH1_01G08211, FgramR|FGRAMPH1_01G25333	FlangR|FLAG1_06487, FlangR|FLAG1_07775	FlouR|gene9413, FlouR|gene9479	FmangR|FMAN_06389, FmangR|FMAN_07106	Fmer152|gene10285, Fmer152|gene4207	FmerR|gene10311, FmerR|gene2318	XP_018238463.1, XP_018239836.1	FpoaeR|FPOA_03429, FpoaeR|FPOA_10738	FproR|FPRN_06520, FproR|FPRN_07281	FpsgR|FPSE_07033, FpsgR|FPSE_09776	FsamR|gene10168, FsamR|gene3555	FsolR|NechaG90530	FverR|FVEG_03200T0, FverR|FVEG_11886T0
OG0000182	FacuR|gene8400	FasiR|gene7797, FasiR|gene9719	FasiR2|gene349, FasiR2|gene9716	Faus151|gene6017, Faus151|gene8920	Faus154|gene5705, Faus154|gene7285	FaveR|KIL86084.1, FaveR|KIL94288.1	FbooR|gene7512, FbooR|gene8098	FbulR|gene10860, FbulR|gene13681	Fcor153|gene11160, Fcor153|gene4798	FculR|FCUL_04886.1, FculR|FCUL_10773.1	FequiR|gene11203, FequiR|gene12337	FfujR|FFUJ_10529, FfujR|FFUJ_12431	FgerR|gene11483, FgerR|gene3577	FgramR|FGRAMPH1_01G11387, FgramR|FGRAMPH1_01G25267	FlangR|FLAG1_06170, FlangR|FLAG1_08231	FlouR|gene3892, FlouR|gene9713	FmangR|FMAN_11591, FmangR|FMAN_13398	Fmer152|gene3596, Fmer152|gene6250	FmerR|gene1866, FmerR|gene7805	XP_018238505.1, XP_018246924.1	FpoaeR|FPOA_04680, FpoaeR|FPOA_10601	FproR|FPRN_11548, FproR|FPRN_13431	FpsgR|FPSE_05572, FpsgR|FPSE_08934	FsamR|gene1878, FsamR|gene6716	FsolR|NechaG44627, FsolR|NechaG49897	FverR|FVEG_08879T0, FverR|FVEG_13977T0
OG0000183	FacuR|gene13111, FacuR|gene8736	FasiR|gene2562, FasiR|gene7594	FasiR2|gene1328, FasiR2|gene3491	Faus151|gene8182, Faus151|gene9651	Faus154|gene6042, Faus154|gene6614	FaveR|KIL87904.1, FaveR|KIL94207.1	FbooR|gene9118, FbooR|gene9967	FbulR|gene3452, FbulR|gene3453, FbulR|gene598	Fcor153|gene3317, Fcor153|gene9022	FculR|FCUL_03715.1, FculR|FCUL_09349.1	FequiR|gene4231, FequiR|gene5768	FfujR|FFUJ_11471, FfujR|FFUJ_12489	FgerR|gene10150, FgerR|gene9993	FgramR|FGRAMPH1_01G08621, FgramR|FGRAMPH1_01G21951	FlangR|FLAG1_09098	FlouR|gene11510, FlouR|gene9746	FmangR|FMAN_11650, FmangR|FMAN_14611	Fmer152|gene5747, Fmer152|gene5943	FmerR|gene10228, FmerR|gene2117	XP_018252721.1, XP_018257631.1	FpoaeR|FPOA_03599, FpoaeR|FPOA_09119	FproR|FPRN_11609, FproR|FPRN_14391	FpsgR|FPSE_00671, FpsgR|FPSE_11023	FsamR|gene11951, FsamR|gene5812	FsolR|NechaG51205, FsolR|NechaG53048	FverR|FVEG_12858T0
OG0000184	FacuR|gene9002, FacuR|gene9881	FasiR|gene4635, FasiR|gene9642	FasiR2|gene1745, FasiR2|gene6551	Faus151|gene10709, Faus151|gene7121	Faus154|gene3789, Faus154|gene9240	FaveR|KIL88116.1, FaveR|KIL93995.1	FbooR|gene10319, FbooR|gene3420	FbulR|gene11779, FbulR|gene1911	Fcor153|gene1167, Fcor153|gene62	FculR|FCUL_00844.1, FculR|FCUL_09051.1	FequiR|gene3539, FequiR|gene9416	FfujR|FFUJ_00447	FgerR|gene1535, FgerR|gene6599	FgramR|FGRAMPH1_01G01977, FgramR|FGRAMPH1_01G21251	FlangR|FLAG1_03941, FlangR|FLAG1_06509	FlouR|gene10391, FlouR|gene6603	FmangR|FMAN_01637, FmangR|FMAN_06661	Fmer152|gene10844, Fmer152|gene9090	FmerR|gene7424, FmerR|gene779	XP_018233679.1, XP_018252363.1	FpoaeR|FPOA_01030, FpoaeR|FPOA_09005	FproR|FPRN_01640, FproR|FPRN_06801	FpsgR|FPSE_04465, FpsgR|FPSE_09226	FsamR|gene10251, FsamR|gene4782	FsolR|NechaG18644, FsolR|NechaG52624, FsolR|NechaG75413	FverR|FVEG_12327T0
OG0000185	FacuR|gene11912, FacuR|gene13024, FacuR|gene14111, FacuR|gene9605			Faus151|gene3380, Faus151|gene6266	Faus154|gene10610, Faus154|gene3424	FaveR|KIL92293.1, FaveR|KIL93768.1, FaveR|KIL93835.1	FbooR|gene11306, FbooR|gene9941	FbulR|gene11450, FbulR|gene5758	Fcor153|gene2838, Fcor153|gene806	FculR|FCUL_00246.1, FculR|FCUL_11899.1	FequiR|gene1612	FfujR|FFUJ_03459, FfujR|FFUJ_03764	FgerR|gene10450, FgerR|gene11429	FgramR|FGRAMPH1_01G00609, FgramR|FGRAMPH1_01G27887	FlangR|FLAG1_05913, FlangR|FLAG1_09865	FlouR|gene10438, FlouR|gene9910	FmangR|FMAN_00031, FmangR|FMAN_03586, FmangR|FMAN_05015, FmangR|FMAN_08434	Fmer152|gene1919, Fmer152|gene8044	FmerR|gene9254, FmerR|gene9393	XP_018235982.1	FpoaeR|FPOA_00220	FproR|FPRN_03604, FproR|FPRN_05086, FproR|FPRN_08589, FproR|FPRN_09691	FpsgR|FPSE_06784, FpsgR|FPSE_06973	FsamR|gene3297	FsolR|NechaG7997, FsolR|NechaG94444	FverR|FVEG_01636T0, FverR|FVEG_12415T0
OG0000186	FacuR|gene12926, FacuR|gene9850	FasiR|gene11383, FasiR|gene2071	FasiR2|gene10813, FasiR2|gene9174	Faus151|gene11732, Faus151|gene7565	Faus154|gene11567, Faus154|gene11606	FaveR|KIL90546.1, FaveR|KIL94026.1	FbooR|gene2480, FbooR|gene5719	FbulR|gene601	Fcor153|gene7765, Fcor153|gene9381	FculR|FCUL_01967.1, FculR|FCUL_05882.1	FequiR|gene5549, FequiR|gene9877	FfujR|FFUJ_11468, FfujR|FFUJ_12193	FgerR|gene266, FgerR|gene4197	FgramR|FGRAMPH1_01G04543, FgramR|FGRAMPH1_01G13685	FlangR|FLAG1_04507, FlangR|FLAG1_07168	FlouR|gene1317, FlouR|gene5158	FmangR|FMAN_11371, FmangR|FMAN_14605	Fmer152|gene11228, Fmer152|gene11596	FmerR|gene8409, FmerR|gene9842	XP_018238884.1, XP_018257627.1	FpoaeR|FPOA_01897, FpoaeR|FPOA_05626	FproR|FPRN_08206, FproR|FPRN_14388	FpsgR|FPSE_03469, FpsgR|FPSE_05402	FsamR|gene1800, FsamR|gene3832, FsamR|gene8249	FsolR|NechaG89566	FverR|FVEG_07377T0, FverR|FVEG_12861T0
OG0000187	FacuR|gene10867, FacuR|gene14486	FasiR|gene11789, FasiR|gene6289	FasiR2|gene3272, FasiR2|gene5256	Faus151|gene3128, Faus151|gene7027	Faus154|gene10311, Faus154|gene8297	FaveR|KIL84940.1, FaveR|KIL86292.1	FbooR|gene10425, FbooR|gene10793	FbulR|gene5666	Fcor153|gene11220, Fcor153|gene8876	FculR|FCUL_00120.1, FculR|FCUL_06954.1	FequiR|gene1148	FfujR|FFUJ_02148	FgerR|gene10301, FgerR|gene11310	FgramR|FGRAMPH1_01G00297, FgramR|FGRAMPH1_01G16353	FlangR|FLAG1_11356	FlouR|gene10734, FlouR|gene10931	FmangR|FMAN_00021, FmangR|FMAN_03706	Fmer152|gene1692, Fmer152|gene2045	FmerR|gene10041, FmerR|gene10053	XP_018239460.1, XP_018248755.1, XP_018255104.1	FpoaeR|FPOA_13927	FproR|FPRN_00011, FproR|FPRN_03711	FpsgR|FPSE_04070, FpsgR|FPSE_10083	FsamR|gene10722, FsamR|gene7931	FsolR|NechaG12293, FsolR|NechaG22173, FsolR|NechaG42966, FsolR|NechaG48110, FsolR|NechaG91958	FverR|FVEG_09954T0, FverR|FVEG_12556T0
OG0000188	FacuR|gene12050, FacuR|gene12897	FasiR|gene11056, FasiR|gene9789	FasiR2|gene10075, FasiR2|gene9671	Faus151|gene6089, Faus151|gene9216	Faus154|gene4418, Faus154|gene5776	FaveR|KIL86155.1, FaveR|KIL87698.1	FbooR|gene3345, FbooR|gene8982	FbulR|gene12827, FbulR|gene4857	Fcor153|gene4452, Fcor153|gene7124	FculR|FCUL_04950.1, FculR|FCUL_05558.1	FequiR|gene11224, FequiR|gene4422	FfujR|FFUJ_06741, FfujR|FFUJ_10428	FgerR|gene3646, FgerR|gene4301	FgramR|FGRAMPH1_01G11549, FgramR|FGRAMPH1_01G12927	FlangR|FLAG1_08579, FlangR|FLAG1_10109, FlangR|FLAG1_10894	FlouR|gene5360, FlouR|gene7877	FmangR|FMAN_06937, FmangR|FMAN_13298	Fmer152|gene3524, Fmer152|gene6996	FmerR|gene10976, FmerR|gene7925	XP_018257226.1	FpoaeR|FPOA_04743, FpoaeR|FPOA_05309	FproR|FPRN_07050, FproR|FPRN_13327	FpsgR|FPSE_06675, FpsgR|FPSE_10277	FsamR|gene11546, FsamR|gene8998	FsolR|NechaG81019	FverR|FVEG_03395T0, FverR|FVEG_13638T0
OG0000189	FacuR|gene12290, FacuR|gene13288	FasiR|gene8831	FasiR2|gene6005	Faus151|gene6163	Faus154|gene2902, Faus154|gene2919	FaveR|KIL84944.1, FaveR|KIL85927.1, FaveR|KIL90004.1	FbooR|gene2483	FbulR|gene2495, FbulR|gene8986	Fcor153|gene218	FculR|FCUL_08909.1, FculR|FCUL_08910.1	FequiR|gene5971	FfujR|FFUJ_08237, FfujR|FFUJ_12611	FgerR|gene3244, FgerR|gene3245	FgramR|FGRAMPH1_01G20875, FgramR|FGRAMPH1_01G20877, FgramR|FGRAMPH1_01G22113	FlangR|FLAG1_04252, FlangR|FLAG1_04253, FlangR|FLAG1_04256	FlouR|gene1609, FlouR|gene6727	FmangR|FMAN_10725, FmangR|FMAN_11775	Fmer152|gene4056	FmerR|gene10692	XP_018251423.1, XP_018254057.1, XP_018254058.1	FpoaeR|FPOA_08816, FpoaeR|FPOA_08818	FproR|FPRN_10761, FproR|FPRN_11718	FpsgR|FPSE_12426, FpsgR|FPSE_12427	FsamR|gene11223, FsamR|gene11224, FsamR|gene9093	FsolR|NechaG40039, FsolR|NechaG53758, FsolR|NechaG55992, FsolR|NechaG84430, FsolR|NechaG86163	FverR|FVEG_11646T0
OG0000190	FacuR|gene13031	FasiR|gene9922	FasiR2|gene11650, FasiR2|gene8479	Faus151|gene10496, Faus151|gene8589	Faus154|gene10700, Faus154|gene5600	FaveR|KIL84070.1, FaveR|KIL88387.1, FaveR|KIL90214.1	FbooR|gene10396, FbooR|gene4999	FbulR|gene11447, FbulR|gene6502	Fcor153|gene5600, Fcor153|gene7633	FculR|FCUL_01694.1	FequiR|gene1227	FfujR|FFUJ_05473, FfujR|FFUJ_13966	FgerR|gene11598, FgerR|gene2049	FgramR|FGRAMPH1_01G03897, FgramR|FGRAMPH1_01G15505	FlangR|FLAG1_10253	FlouR|gene11430, FlouR|gene7917	FmangR|FMAN_08495, FmangR|FMAN_09818, FmangR|FMAN_16148	Fmer152|gene10268, Fmer152|gene9338	FmerR|gene2672, FmerR|gene8928	XP_018239322.1, XP_018254201.1, XP_018256150.1	FpoaeR|FPOA_03870, FpoaeR|FPOA_06406	FproR|FPRN_08641, FproR|FPRN_11052	FpsgR|FPSE_03725, FpsgR|FPSE_10983, FpsgR|FPSE_10984	FsamR|gene3194, FsamR|gene8262	FsolR|NechaG106343, FsolR|NechaG98359	FverR|FVEG_01694T0, FverR|FVEG_07664T0
OG0000191	FacuR|gene14142	FasiR|gene10895, FasiR|gene11069, FasiR|gene11070	FasiR2|gene10088, FasiR2|gene6349	Faus151|gene4321, Faus151|gene4322, Faus151|gene7896	Faus154|gene4404, Faus154|gene4405, Faus154|gene9759	FaveR|KIL87484.1	FbooR|gene10051, FbooR|gene10052, FbooR|gene4560	FbulR|gene8130	Fcor153|gene7141, Fcor153|gene7142	FculR|FCUL_05379.1, FculR|FCUL_05574.1, FculR|FCUL_05575.1	FequiR|gene10189, FequiR|gene4386	FfujR|FFUJ_10447	FgerR|gene1257, FgerR|gene4287	FgramR|FGRAMPH1_01G12547, FgramR|FGRAMPH1_01G12967, FgramR|FGRAMPH1_01G12969	FlangR|FLAG1_07313, FlangR|FLAG1_07976	FlouR|gene10074, FlouR|gene10075, FlouR|gene4888	FmangR|FMAN_13319	Fmer152|gene7012, Fmer152|gene9926	FmerR|gene10806, FmerR|gene10992	XP_018257247.1, XP_018257248.1, XP_018257249.1	FpoaeR|FPOA_05326	FproR|FPRN_13350	FpsgR|FPSE_10260, FpsgR|FPSE_10261, FpsgR|FPSE_10453	FsamR|gene8625	FsolR|NechaG83017	FverR|FVEG_13615T0
OG0000192	FacuR|gene14360	FasiR|gene4413, FasiR|gene5597	FasiR2|gene5691, FasiR2|gene670	Faus151|gene2784, Faus151|gene5209	Faus154|gene1882, Faus154|gene831	FaveR|KIL92888.1	FbooR|gene1947, FbooR|gene5132	FbulR|gene7110, FbulR|gene7111, FbulR|gene7946	Fcor153|gene4485, Fcor153|gene5408	FculR|FCUL_06082.1	FequiR|gene12495, FequiR|gene12496, FequiR|gene8297	FfujR|FFUJ_05093, FfujR|FFUJ_09372	FgerR|gene6275, FgerR|gene9761	FgramR|FGRAMPH1_01G14145, FgramR|FGRAMPH1_01G16965	FlangR|FLAG1_02818	FlouR|gene10035, FlouR|gene2688	FmangR|FMAN_02296, FmangR|FMAN_12894	Fmer152|gene4001, Fmer152|gene665	FmerR|gene11596, FmerR|gene3177	XP_018245581.1, XP_018250058.1	FpoaeR|FPOA_07144	FproR|FPRN_02288, FproR|FPRN_12894	FpsgR|FPSE_04941, FpsgR|FPSE_05308	FsamR|gene107, FsamR|gene8425	FsolR|NechaG103332, FsolR|NechaG55460, FsolR|NechaG56807, FsolR|NechaG94988	FverR|FVEG_06007T0, FverR|FVEG_10115T0
OG0000193			FasiR2|gene2318, FasiR2|gene8449, FasiR2|gene8450	Faus151|gene9029, Faus151|gene9031	Faus154|gene11032, Faus154|gene7825, Faus154|gene7965, Faus154|gene7967		FbooR|gene11153, FbooR|gene11272, FbooR|gene9235	FbulR|gene13287, FbulR|gene14100	Fcor153|gene10410, Fcor153|gene10411, Fcor153|gene5568	FculR|FCUL_07011.1, FculR|FCUL_12218.1	FequiR|gene10961, FequiR|gene1770	FfujR|FFUJ_03817	FgerR|gene10379, FgerR|gene4777	FgramR|FGRAMPH1_01G08781, FgramR|FGRAMPH1_01G16543	FlangR|FLAG1_06226, FlangR|FLAG1_09825	FlouR|gene7586	FmangR|FMAN_03543	Fmer152|gene10886, Fmer152|gene1618, Fmer152|gene1620	FmerR|gene10126, FmerR|gene10128	XP_018241102.1, XP_018241103.1	FpoaeR|FPOA_06405, FpoaeR|FPOA_06419, FpoaeR|FPOA_06821	FproR|FPRN_03555	FpsgR|FPSE_04005, FpsgR|FPSE_04006, FpsgR|FPSE_04028, FpsgR|FPSE_10853, FpsgR|FPSE_11232	FsamR|gene11031, FsamR|gene3433, FsamR|gene8261	FsolR|NechaG87952	FverR|FVEG_03515T0
OG0000194	FacuR|gene293, FacuR|gene6419	FasiR|gene9274, FasiR|gene9983	FasiR2|gene1810, FasiR2|gene9914	Faus151|gene1683, Faus151|gene7844	Faus154|gene3243, Faus154|gene6416	FaveR|KIL94794.1, FaveR|KIL94945.1	FbooR|gene278, FbooR|gene6121	FbulR|gene4081, FbulR|gene9003	Fcor153|gene1232, Fcor153|gene993	FculR|FCUL_00452.1, FculR|FCUL_00916.1	FequiR|gene3857, FequiR|gene4006	FfujR|FFUJ_00761, FfujR|FFUJ_00931	FgerR|gene5068, FgerR|gene8624	FgramR|FGRAMPH1_01G01079, FgramR|FGRAMPH1_01G02129	FlangR|FLAG1_01275, FlangR|FLAG1_04569	FlouR|gene11597, FlouR|gene4314, FlouR|gene5292	FmangR|FMAN_01332	Fmer152|gene4882, Fmer152|gene996	FmerR|gene7282, FmerR|gene8123	XP_018232789.1, XP_018233112.1	FpoaeR|FPOA_00418, FpoaeR|FPOA_00966	FproR|FPRN_01160, FproR|FPRN_01326	FpsgR|FPSE_00075, FpsgR|FPSE_11624	FsamR|gene6361, FsamR|gene7569	FsolR|NechaG90172	FverR|FVEG_00874T0
OG0000195	FacuR|gene294, FacuR|gene6418	FasiR|gene9273, FasiR|gene9984	FasiR2|gene1811, FasiR2|gene9913	Faus151|gene1682, Faus151|gene7845	Faus154|gene3244, Faus154|gene6417	FaveR|KIL94793.1, FaveR|KIL94944.1	FbooR|gene277, FbooR|gene6122	FbulR|gene4080, FbulR|gene9004	Fcor153|gene1233, Fcor153|gene992	FculR|FCUL_00451.1, FculR|FCUL_00917.1	FequiR|gene3858, FequiR|gene4007	FfujR|FFUJ_00760, FfujR|FFUJ_00930	FgerR|gene5067, FgerR|gene8623	FgramR|FGRAMPH1_01G01077, FgramR|FGRAMPH1_01G02131	FlangR|FLAG1_01276, FlangR|FLAG1_04570	FlouR|gene5293, FlouR|gene6204	FmangR|FMAN_01165, FmangR|FMAN_16019	Fmer152|gene4881, Fmer152|gene995	FmerR|gene7283, FmerR|gene8122	XP_018232790.1, XP_018233113.1	FpoaeR|FPOA_00417	FproR|FPRN_01161, FproR|FPRN_01327	FpsgR|FPSE_00074, FpsgR|FPSE_11625	FsamR|gene6360, FsamR|gene7570	FsolR|NechaG74979	FverR|FVEG_00705T0, FverR|FVEG_00873T0
OG0000196	FacuR|gene1731, FacuR|gene2310	FasiR|gene11004, FasiR|gene5676	FasiR2|gene10023, FasiR2|gene5533	Faus151|gene2371, Faus151|gene756	Faus154|gene4473, Faus154|gene5826	FaveR|KIL86898.1, FaveR|KIL89149.1	FbooR|gene8669	FbulR|gene1603, FbulR|gene8435	Fcor153|gene2737, Fcor153|gene7324	FculR|FCUL_05501.1, FculR|FCUL_09540.1	FequiR|gene11062, FequiR|gene5618	FfujR|FFUJ_03507, FfujR|FFUJ_11640	FgerR|gene10018, FgerR|gene2202	FgramR|FGRAMPH1_01G12805, FgramR|FGRAMPH1_01G22469	FlangR|FLAG1_01109, FlangR|FLAG1_08373	FlouR|gene5649	FmangR|FMAN_05063, FmangR|FMAN_14786	Fmer152|gene6757, Fmer152|gene8701	FmerR|gene10921, FmerR|gene4083	XP_018236040.1, XP_018250877.1	FpoaeR|FPOA_05252, FpoaeR|FPOA_09456	FproR|FPRN_05133, FproR|FPRN_14557	FpsgR|FPSE_01749, FpsgR|FPSE_08398	FsamR|gene11296, FsamR|gene6583	FsolR|NechaG39564, FsolR|NechaG52243	FverR|FVEG_05644T0, FverR|FVEG_10801T0
OG0000197	FacuR|gene2190, FacuR|gene5237	FasiR|gene2365, FasiR|gene8080	FasiR2|gene2286, FasiR2|gene7964	Faus151|gene6502	Faus154|gene3625, Faus154|gene5211	FaveR|KIL85062.1, FaveR|KIL92203.1	FbooR|gene10511, FbooR|gene9149	FbulR|gene10383, FbulR|gene4332	Fcor153|gene10656, Fcor153|gene6443	FculR|FCUL_03532.1, FculR|FCUL_03889.1	FequiR|gene10330, FequiR|gene1566	FfujR|FFUJ_06588, FfujR|FFUJ_06990	FgerR|gene10474, FgerR|gene9515	FgramR|FGRAMPH1_01G08139, FgramR|FGRAMPH1_01G09081	FlangR|FLAG1_07401, FlangR|FLAG1_10374	FlouR|gene10847	FmangR|FMAN_07123, FmangR|FMAN_09590	Fmer152|gene4176, Fmer152|gene6881	FmerR|gene10280, FmerR|gene8256	XP_018236460.1, XP_018239855.1	FpoaeR|FPOA_03400, FpoaeR|FPOA_03663	FproR|FPRN_07297, FproR|FPRN_09722	FpsgR|FPSE_07525, FpsgR|FPSE_10672	FsamR|gene10822, FsamR|gene3579	FsolR|NechaG35086, FsolR|NechaG50496	FverR|FVEG_01611T0, FverR|FVEG_03183T0
OG0000198	FacuR|gene11680, FacuR|gene11681, FacuR|gene13455, FacuR|gene13620, FacuR|gene13645, FacuR|gene14004, FacuR|gene3054, FacuR|gene5123, FacuR|gene6200, FacuR|gene9504, FacuR|gene9505, FacuR|gene9506, FacuR|gene9507							FbulR|gene8089, FbulR|gene8290, FbulR|gene8293			FequiR|gene2165, FequiR|gene2827, FequiR|gene3694, FequiR|gene4648, FequiR|gene5367, FequiR|gene5705, FequiR|gene5812, FequiR|gene8599						FmangR|FMAN_09615, FmangR|FMAN_14165, FmangR|FMAN_14298, FmangR|FMAN_14309, FmangR|FMAN_14310, FmangR|FMAN_15417, FmangR|FMAN_15466, FmangR|FMAN_15497			XP_018251999.1, XP_018253808.1, XP_018253883.1	FpoaeR|FPOA_06968, FpoaeR|FPOA_06996, FpoaeR|FPOA_12170, FpoaeR|FPOA_12244, FpoaeR|FPOA_12311, FpoaeR|FPOA_12588, FpoaeR|FPOA_12734, FpoaeR|FPOA_12738, FpoaeR|FPOA_12743, FpoaeR|FPOA_13032, FpoaeR|FPOA_13546, FpoaeR|FPOA_13812, FpoaeR|FPOA_13909	FproR|FPRN_06958			FsolR|NechaG88727
OG0000199	FacuR|gene3574, FacuR|gene3575, FacuR|gene8552, FacuR|gene8553	FasiR|gene5512, FasiR|gene6664	FasiR2|gene239, FasiR2|gene5606	Faus151|gene2223, Faus151|gene2871	Faus154|gene741, Faus154|gene8059	FaveR|KIL83593.1, FaveR|KIL90137.1, FaveR|KIL92119.1	FbooR|gene3149, FbooR|gene9500	FbulR|gene8729	Fcor153|gene1701, Fcor153|gene5323	FculR|FCUL_04100.1, FculR|FCUL_12530.1	FequiR|gene12236, FequiR|gene455, FequiR|gene613	FfujR|FFUJ_06335	FgerR|gene10370, FgerR|gene11305, FgerR|gene9537	FgramR|FGRAMPH1_01G09627, FgramR|FGRAMPH1_01G13957	FlangR|FLAG1_03418, FlangR|FLAG1_07406	FlouR|gene11437, FlouR|gene8120	FmangR|FMAN_15307	Fmer152|gene1350, Fmer152|gene6168	FmerR|gene6851, FmerR|gene968	XP_018236739.1	FpoaeR|FPOA_03957, FpoaeR|FPOA_05735	FproR|FPRN_09481	FpsgR|FPSE_06591, FpsgR|FPSE_09496	FsamR|gene3603, FsamR|gene4076	FsolR|NechaG99505	FverR|FVEG_01833T0
OG0000200	FacuR|gene4589	FasiR|gene7347	FasiR2|gene9613	Faus151|gene8792	Faus154|gene5810	FaveR|KIL84985.1, FaveR|KIL85300.1	FbooR|gene3377	FbulR|gene13777, FbulR|gene3995, FbulR|gene6936	Fcor153|gene4420	FculR|FCUL_04980.1	FequiR|gene11656	FfujR|FFUJ_05400, FfujR|FFUJ_06711, FfujR|FFUJ_14864	FgerR|gene7570	FgramR|FGRAMPH1_01G11623		FlouR|gene5575	FmangR|FMAN_06510, FmangR|FMAN_06964, FmangR|FMAN_08406, FmangR|FMAN_09661	Fmer152|gene3491	FmerR|gene327	XP_018239530.1, XP_018252540.1, XP_018252541.1, XP_018252542.1, XP_018252543.1, XP_018252544.1, XP_018252545.1, XP_018252546.1, XP_018252547.1, XP_018252548.1, XP_018252549.1, XP_018252550.1, XP_018256224.1		FproR|FPRN_04064, FproR|FPRN_06644, FproR|FPRN_07022	FpsgR|FPSE_06711	FsamR|gene10704, FsamR|gene9172	FsolR|NechaG33956, FsolR|NechaG44393	FverR|FVEG_03409T0, FverR|FVEG_12199T0, FverR|FVEG_13275T0
OG0000201	FacuR|gene5236, FacuR|gene7964	FasiR|gene2366, FasiR|gene2367	FasiR2|gene2287, FasiR2|gene2288	Faus151|gene6500, Faus151|gene6501	Faus154|gene5212, Faus154|gene5213	FaveR|KIL85063.1, FaveR|KIL90099.1	FbooR|gene10512	FbulR|gene14074, FbulR|gene1831, FbulR|gene8090	Fcor153|gene10654, Fcor153|gene10655, Fcor153|gene11801	FculR|FCUL_03533.1, FculR|FCUL_03534.1	FequiR|gene10331	FfujR|FFUJ_06991, FfujR|FFUJ_06992	FgerR|gene9513, FgerR|gene9514	FgramR|FGRAMPH1_01G08141	FlangR|FLAG1_10375	FlouR|gene10845, FlouR|gene10846	FmangR|FMAN_07124, FmangR|FMAN_07125, FmangR|FMAN_14253, FmangR|FMAN_16277	Fmer152|gene4177	FmerR|gene10281	XP_018239857.1, XP_018239858.1, XP_018243040.1, XP_018243041.1, XP_018255770.1	FpoaeR|FPOA_03398, FpoaeR|FPOA_03399	FproR|FPRN_07298	FpsgR|FPSE_10673, FpsgR|FPSE_10674	FsamR|gene3580, FsamR|gene3581	FsolR|NechaG85614	FverR|FVEG_03182T0
OG0000202	FacuR|gene12641, FacuR|gene5503	FasiR|gene4108, FasiR|gene4208	FasiR2|gene4808, FasiR2|gene4907	Faus151|gene4884, Faus151|gene4980	Faus154|gene7835, Faus154|gene7932	FaveR|KIL95823.1, FaveR|KIL96017.1	FbooR|gene7025, FbooR|gene912	FbulR|gene3129, FbulR|gene4667	Fcor153|gene10611, Fcor153|gene9633	FculR|FCUL_02786.1	FequiR|gene7665, FequiR|gene7759	FfujR|FFUJ_07710, FfujR|FFUJ_07873	FgerR|gene5809, FgerR|gene7928	FgramR|FGRAMPH1_01G06239, FgramR|FGRAMPH1_01G06467	FlangR|FLAG1_05255	FlouR|gene10833, FlouR|gene6056	FmangR|FMAN_07856, FmangR|FMAN_08016	Fmer152|gene2579, Fmer152|gene3043	FmerR|gene4710, FmerR|gene7740	XP_018247974.1, XP_018248225.1	FpoaeR|FPOA_02592, FpoaeR|FPOA_02690	FproR|FPRN_08029, FproR|FPRN_08190	FpsgR|FPSE_00407, FpsgR|FPSE_11930	FsamR|gene2722, FsamR|gene4689	FsolR|NechaG43433, FsolR|NechaG61944	FverR|FVEG_09003T0, FverR|FVEG_09160T0
OG0000203	FacuR|gene5847, FacuR|gene6103, FacuR|gene9033	FasiR|gene11478, FasiR|gene236	FasiR2|gene3298, FasiR2|gene8976	Faus151|gene1219	Faus154|gene1720	FaveR|KIL84038.1, FaveR|KIL86347.1, FaveR|KIL91637.1	FbooR|gene6029	FbulR|gene11479	Fcor153|gene6202	FculR|FCUL_07367.1	FequiR|gene10, FequiR|gene1183, FequiR|gene3244	FfujR|FFUJ_13456, FfujR|FFUJ_14075	FgerR|gene953	FgramR|FGRAMPH1_01G17383	FlangR|FLAG1_03095	FlouR|gene4807	FmangR|FMAN_05891, FmangR|FMAN_06863, FmangR|FMAN_10912	Fmer152|gene3709	FmerR|gene5367	XP_018239588.1, XP_018239618.1, XP_018243856.1, XP_018251500.1	FpoaeR|FPOA_07656	FproR|FPRN_06001, FproR|FPRN_10948	FpsgR|FPSE_05712, FpsgR|FPSE_07280	FsamR|gene2159, FsamR|gene2680, FsamR|gene7422, FsamR|gene9915	FsolR|NechaG56041, FsolR|NechaG77470, FsolR|NechaG91240, FsolR|NechaG92084, FsolR|NechaG96330, FsolR|NechaG97783	FverR|FVEG_04890T0
OG0000204	FacuR|gene12471, FacuR|gene6346	FasiR|gene11794, FasiR|gene729	FasiR2|gene5261, FasiR2|gene8294	Faus151|gene10420, Faus151|gene3133	Faus154|gene11333, Faus154|gene8302	FaveR|KIL85219.1, FaveR|KIL92965.1	FbooR|gene11160, FbooR|gene6083	FbulR|gene5350, FbulR|gene5638	Fcor153|gene5814, Fcor153|gene8871	FculR|FCUL_00124.1, FculR|FCUL_07889.1	FequiR|gene1066, FequiR|gene8241	FfujR|FFUJ_05146, FfujR|FFUJ_06627	FgerR|gene10305, FgerR|gene1371	FgramR|FGRAMPH1_01G00309, FgramR|FGRAMPH1_01G18561	FlangR|FLAG1_05796	FlouR|gene2987, FlouR|gene7713	FmangR|FMAN_02246, FmangR|FMAN_09654	Fmer152|gene2039, Fmer152|gene6952	FmerR|gene1629, FmerR|gene6560	XP_018236409.1, XP_018245638.1	FpoaeR|FPOA_00081, FpoaeR|FPOA_07831	FproR|FPRN_02236, FproR|FPRN_09763	FpsgR|FPSE_06310, FpsgR|FPSE_10077	FsamR|gene11432, FsamR|gene3394	FsolR|NechaG33844	FverR|FVEG_01566T0, FverR|FVEG_05961T0
OG0000205	FacuR|gene13284, FacuR|gene14488, FacuR|gene7918	FasiR|gene2447	FasiR2|gene4692	Faus151|gene10832	Faus154|gene7682	FaveR|KIL86289.1, FaveR|KIL89822.1	FbooR|gene10856	FbulR|gene14252, FbulR|gene5548, FbulR|gene5675	Fcor153|gene8244	FculR|FCUL_03619.1	FequiR|gene1509, FequiR|gene50	FfujR|FFUJ_02159, FfujR|FFUJ_08432, FfujR|FFUJ_09909	FgerR|gene11465	FgramR|FGRAMPH1_01G08357		FlouR|gene11294	FmangR|FMAN_03733, FmangR|FMAN_10533, FmangR|FMAN_12353	Fmer152|gene7641	FmerR|gene3351	XP_018251073.1, XP_018253135.1, XP_018255068.1		FproR|FPRN_03726, FproR|FPRN_10563, FproR|FPRN_12354	FpsgR|FPSE_03424	FsamR|gene10907, FsamR|gene2096, FsamR|gene2124	FsolR|NechaG39755, FsolR|NechaG44927, FsolR|NechaG51206, FsolR|NechaG51633, FsolR|NechaG53821, FsolR|NechaG53948, FsolR|NechaG75606, FsolR|NechaG85283, FsolR|NechaG86313	FverR|FVEG_11223T0, FverR|FVEG_11439T0, FverR|FVEG_12569T0
OG0000206	FacuR|gene8168		FasiR2|gene5748, FasiR2|gene5752	Faus151|gene4844, Faus151|gene4848, Faus151|gene5150	Faus154|gene10027, Faus154|gene3701, Faus154|gene3705	FaveR|KIL85101.1	FbooR|gene10241, FbooR|gene7043	FbulR|gene14187, FbulR|gene2462, FbulR|gene6111	Fcor153|gene8172, Fcor153|gene8176, Fcor153|gene8801	FculR|FCUL_03952.1	FequiR|gene222, FequiR|gene5744	FfujR|FFUJ_09922, FfujR|FFUJ_10953	FgerR|gene11366, FgerR|gene7910	FgramR|FGRAMPH1_01G06279, FgramR|FGRAMPH1_01G09257		FlouR|gene11275, FlouR|gene6037	FmangR|FMAN_12339, FmangR|FMAN_13836	Fmer152|gene1504, Fmer152|gene1505, Fmer152|gene1509	FmerR|gene2467, FmerR|gene2471, FmerR|gene7759	XP_018253118.1	FpoaeR|FPOA_03783, FpoaeR|FPOA_03820	FproR|FPRN_12341, FproR|FPRN_13861	FpsgR|FPSE_10864, FpsgR|FPSE_10868, FpsgR|FPSE_10869	FsamR|gene3170, FsamR|gene3171	FsolR|NechaG76140, FsolR|NechaG85216	FverR|FVEG_11211T0
OG0000207	FacuR|gene12415, FacuR|gene9279	FasiR|gene10574, FasiR|gene4654	FasiR2|gene6570	Faus151|gene7952, Faus151|gene8239, Faus151|gene9360	Faus154|gene9261, Faus154|gene9707		FbooR|gene7755	FbulR|gene12567, FbulR|gene1526	Fcor153|gene41, Fcor153|gene9068	FculR|FCUL_00005.1, FculR|FCUL_09069.1	FequiR|gene11272, FequiR|gene11407	FfujR|FFUJ_01102, FfujR|FFUJ_02029, FfujR|FFUJ_12104	FgerR|gene6620	FgramR|FGRAMPH1_01G21303		FlouR|gene7026	FmangR|FMAN_00082, FmangR|FMAN_00997, FmangR|FMAN_06872, FmangR|FMAN_15236	Fmer152|gene10374, Fmer152|gene11682	FmerR|gene3544, FmerR|gene360	XP_018232484.1, XP_018248704.1, XP_018248846.1, XP_018250346.1	FpoaeR|FPOA_12083	FproR|FPRN_00085, FproR|FPRN_00990	FpsgR|FPSE_07813	FsamR|gene9593	FsolR|NechaG31990, FsolR|NechaG45455, FsolR|NechaG84145, FsolR|NechaG96581, FsolR|NechaG97040	FverR|FVEG_01044T0, FverR|FVEG_09882T0, FverR|FVEG_10512T0
OG0000208	FacuR|gene14005		FasiR2|gene3901	Faus151|gene11948, Faus151|gene11971		FaveR|KIL83639.1, FaveR|KIL87266.1		FbulR|gene1091, FbulR|gene7519, FbulR|gene7520		FculR|FCUL_12190.1	FequiR|gene10768, FequiR|gene5717				FlangR|FLAG1_09701, FlangR|FLAG1_09852, FlangR|FLAG1_10997, FlangR|FLAG1_11267, FlangR|FLAG1_12197					XP_018242887.1, XP_018244175.1, XP_018253979.1, XP_018256533.1, XP_018256768.1, XP_018256842.1, XP_018257392.1, XP_018258591.1, XP_018258592.1, XP_018258712.1, XP_018258713.1, XP_018258792.1	FpoaeR|FPOA_11985, FpoaeR|FPOA_12206, FpoaeR|FPOA_12704, FpoaeR|FPOA_12882, FpoaeR|FPOA_13050, FpoaeR|FPOA_13085, FpoaeR|FPOA_13208, FpoaeR|FPOA_13225, FpoaeR|FPOA_13308, FpoaeR|FPOA_13309, FpoaeR|FPOA_13315, FpoaeR|FPOA_13576, FpoaeR|FPOA_13706, FpoaeR|FPOA_13889, FpoaeR|FPOA_13938, FpoaeR|FPOA_14064, FpoaeR|FPOA_14088, FpoaeR|FPOA_14096, FpoaeR|FPOA_14114				FsolR|NechaG79762, FsolR|NechaG88406
OG0000209	FacuR|gene14194	FasiR|gene10934	FasiR2|gene4390, FasiR2|gene4427	Faus151|gene11374, Faus151|gene683	Faus154|gene4548, Faus154|gene4551	FaveR|KIL87445.1	FbooR|gene4521, FbooR|gene4522	FbulR|gene10584, FbulR|gene5223	Fcor153|gene7246, Fcor153|gene7248	FculR|FCUL_05420.1, FculR|FCUL_05422.1	FequiR|gene8509, FequiR|gene8511	FfujR|FFUJ_10773, FfujR|FFUJ_14521	FgerR|gene5872, FgerR|gene5874	FgramR|FGRAMPH1_01G12639, FgramR|FGRAMPH1_01G12643	FlangR|FLAG1_08615, FlangR|FLAG1_08616	FlouR|gene1424, FlouR|gene1426, FlouR|gene1429, FlouR|gene1431	FmangR|FMAN_06182, FmangR|FMAN_13652	Fmer152|gene11181, Fmer152|gene793	FmerR|gene10844, FmerR|gene10847	XP_018238172.1, XP_018247235.1	FpoaeR|FPOA_05181, FpoaeR|FPOA_05183	FproR|FPRN_06296, FproR|FPRN_13681	FpsgR|FPSE_04669, FpsgR|FPSE_07498	FsamR|gene9759, FsamR|gene9761	FsolR|NechaG87537	FverR|FVEG_08661T0, FverR|FVEG_12077T0
OG0000210		FasiR|gene7925, FasiR|gene9740	FasiR2|gene479, FasiR2|gene9693	Faus151|gene11678, Faus151|gene4377, Faus151|gene6039	Faus154|gene5727, Faus154|gene7817		FbooR|gene10658, FbooR|gene7883	FbulR|gene6481, FbulR|gene8633	Fcor153|gene10104, Fcor153|gene10638, Fcor153|gene11936	FculR|FCUL_04908.1, FculR|FCUL_10908.1	FequiR|gene11236, FequiR|gene4241	FfujR|FFUJ_03896, FfujR|FFUJ_05456	FgerR|gene10386, FgerR|gene3598	FgramR|FGRAMPH1_01G11437, FgramR|FGRAMPH1_01G25599	FlangR|FLAG1_09610	FlouR|gene10765, FlouR|gene3869	FmangR|FMAN_03489, FmangR|FMAN_08470	Fmer152|gene3574, Fmer152|gene3975	FmerR|gene246, FmerR|gene7827	XP_018241199.1, XP_018256174.1	FpoaeR|FPOA_04705, FpoaeR|FPOA_10650	FproR|FPRN_03500, FproR|FPRN_08622	FpsgR|FPSE_04383, FpsgR|FPSE_04384, FpsgR|FPSE_05548	FsamR|gene6736, FsamR|gene9881, FsamR|gene9931	FsolR|NechaG33837	FverR|FVEG_03619T0, FverR|FVEG_13231T0
OG0000211	FacuR|gene3681, FacuR|gene587	FasiR|gene11520, FasiR|gene5339	FasiR2|gene3597, FasiR2|gene7313	Faus151|gene11646, Faus151|gene1354	Faus154|gene11832, Faus154|gene5101, Faus154|gene9731	FaveR|KIL85483.1, FaveR|KIL91845.1	FbooR|gene10831, FbooR|gene10832, FbooR|gene5614	FbulR|gene7753	Fcor153|gene11888, Fcor153|gene4076	FculR|FCUL_08433.1, FculR|FCUL_12509.1	FequiR|gene1186, FequiR|gene3697, FequiR|gene459, FequiR|gene5916	FfujR|FFUJ_05218	FgerR|gene11408, FgerR|gene11409, FgerR|gene9508	FgramR|FGRAMPH1_01G15905, FgramR|FGRAMPH1_01G15907, FgramR|FGRAMPH1_01G19829	FlangR|FLAG1_00257	FlouR|gene11196, FlouR|gene6500	FmangR|FMAN_02179	Fmer152|gene9879	FmerR|gene428	XP_018245720.1	FpoaeR|FPOA_08372, FpoaeR|FPOA_10630	FproR|FPRN_02163	FpsgR|FPSE_00948	FsamR|gene3591, FsamR|gene5069, FsamR|gene6189	FsolR|NechaG39291, FsolR|NechaG85524	FverR|FVEG_05897T0
OG0000212	FacuR|gene1942, FacuR|gene9024	FasiR|gene2549, FasiR|gene5572	FasiR2|gene4043, FasiR2|gene5666	Faus151|gene11140, Faus151|gene2810	Faus154|gene11280, Faus154|gene801	FaveR|KIL88577.1	FbooR|gene10613, FbooR|gene9776	FbulR|gene14313, FbulR|gene8627	Fcor153|gene5380, Fcor153|gene9012	FculR|FCUL_03705.1, FculR|FCUL_06055.1	FequiR|gene10427, FequiR|gene12461	FfujR|FFUJ_09219	FgerR|gene11240, FgerR|gene4565	FgramR|FGRAMPH1_01G08597, FgramR|FGRAMPH1_01G14085	FlangR|FLAG1_08187	FlouR|gene10708, FlouR|gene5052	FmangR|FMAN_05206, FmangR|FMAN_13020	Fmer152|gene5737, Fmer152|gene638	FmerR|gene11569, FmerR|gene2107	XP_018247562.1, XP_018250190.1, XP_018250191.1, XP_018258315.1	FpoaeR|FPOA_05791	FproR|FPRN_13050	FpsgR|FPSE_00687, FpsgR|FPSE_05334	FsamR|gene11933, FsamR|gene3601	FsolR|NechaG49265, FsolR|NechaG51556	FverR|FVEG_08300T0, FverR|FVEG_10062T0
OG0000213	FacuR|gene10787, FacuR|gene14449, FacuR|gene14452, FacuR|gene2133, FacuR|gene3080, FacuR|gene4289, FacuR|gene5574, FacuR|gene7338	FasiR|gene5610	FasiR2|gene5704	Faus151|gene11776, Faus151|gene2771	Faus154|gene11247, Faus154|gene11902, Faus154|gene844	FaveR|KIL86436.1, FaveR|KIL90294.1, FaveR|KIL90942.1, FaveR|KIL90943.1	FbooR|gene1935	FbulR|gene11396, FbulR|gene6474, FbulR|gene8206	Fcor153|gene11896, Fcor153|gene11897, Fcor153|gene5421	FculR|FCUL_06094.1, FculR|FCUL_12188.1	FequiR|gene10929	FfujR|FFUJ_05449, FfujR|FFUJ_12461, FfujR|FFUJ_14011	FgerR|gene10879	FgramR|FGRAMPH1_01G14173	FlangR|FLAG1_11490	FlouR|gene11067	FmangR|FMAN_11031, FmangR|FMAN_11623	Fmer152|gene678	FmerR|gene11609	XP_018239333.1, XP_018252684.1, XP_018257985.1, XP_018258287.1		FproR|FPRN_11045, FproR|FPRN_11580	FpsgR|FPSE_11240		FsolR|NechaG10992	FverR|FVEG_07658T0
OG0000214	FacuR|gene14069, FacuR|gene14302, FacuR|gene2656, FacuR|gene3780			Faus151|gene9117	Faus154|gene7623	FaveR|KIL92415.1	FbooR|gene9657	FbulR|gene6104		FculR|FCUL_12202.1	FequiR|gene12208, FequiR|gene12262, FequiR|gene1518, FequiR|gene1744	FfujR|FFUJ_06507	FgerR|gene8223	FgramR|FGRAMPH1_01G08491	FlangR|FLAG1_09034, FlangR|FLAG1_11258, FlangR|FLAG1_11999, FlangR|FLAG1_12051	FlouR|gene11125	FmangR|FMAN_02234, FmangR|FMAN_09510, FmangR|FMAN_09511, FmangR|FMAN_09616				FpoaeR|FPOA_03565, FpoaeR|FPOA_06489, FpoaeR|FPOA_11968, FpoaeR|FPOA_11978, FpoaeR|FPOA_11979, FpoaeR|FPOA_12025, FpoaeR|FPOA_12256, FpoaeR|FPOA_12374, FpoaeR|FPOA_12507, FpoaeR|FPOA_12508, FpoaeR|FPOA_12549, FpoaeR|FPOA_12665, FpoaeR|FPOA_12705, FpoaeR|FPOA_12771, FpoaeR|FPOA_13204	FproR|FPRN_06957, FproR|FPRN_09646	FpsgR|FPSE_10641	FsamR|gene2095, FsamR|gene9464	FsolR|NechaG54101, FsolR|NechaG56568, FsolR|NechaG86213
OG0000215	FacuR|gene3111	FasiR|gene6204, FasiR|gene6205	FasiR2|gene3363, FasiR2|gene3364	Faus151|gene10737, Faus151|gene10738	Faus154|gene4049, Faus154|gene4050	FaveR|KIL93951.1	FbooR|gene11449, FbooR|gene9705, FbooR|gene9706	FbulR|gene1960, FbulR|gene1963	Fcor153|gene10762	FculR|FCUL_09117.1	FequiR|gene3560, FequiR|gene3561	FfujR|FFUJ_11876	FgerR|gene8266, FgerR|gene8267	FgramR|FGRAMPH1_01G21423, FgramR|FGRAMPH1_01G21425	FlangR|FLAG1_10428, FlangR|FLAG1_10429	FlouR|gene11588, FlouR|gene7963, FlouR|gene7964	FmangR|FMAN_06622, FmangR|FMAN_06625	Fmer152|gene9819, Fmer152|gene9820	FmerR|gene273, FmerR|gene274	XP_018236246.1, XP_018250528.1, XP_018252399.1, XP_018252400.1	FpoaeR|FPOA_09034, FpoaeR|FPOA_09035	FproR|FPRN_06759, FproR|FPRN_06762	FpsgR|FPSE_02834, FpsgR|FPSE_02835	FsamR|gene4292	FsolR|NechaG45063	FverR|FVEG_12297T0, FverR|FVEG_12299T0
OG0000216	FacuR|gene3168	FasiR|gene11337, FasiR|gene6522	FasiR2|gene5771, FasiR2|gene8626	Faus151|gene5703	Faus154|gene9025		FbooR|gene5860	FbulR|gene5279, FbulR|gene5687, FbulR|gene570, FbulR|gene6544	Fcor153|gene7719	FculR|FCUL_03972.1, FculR|FCUL_05839.1	FequiR|gene8452	FfujR|FFUJ_10721, FfujR|FFUJ_11742, FfujR|FFUJ_12915	FgerR|gene4151, FgerR|gene5585	FgramR|FGRAMPH1_01G09305, FgramR|FGRAMPH1_01G13581	FlangR|FLAG1_07751, FlangR|FLAG1_09856	FlouR|gene6445	FmangR|FMAN_12041, FmangR|FMAN_13600, FmangR|FMAN_14890	Fmer152|gene4328	FmerR|gene9797	XP_018247173.1, XP_018247174.1, XP_018250723.1, XP_018254350.1	FpoaeR|FPOA_03793, FpoaeR|FPOA_05578	FproR|FPRN_00025, FproR|FPRN_13628, FproR|FPRN_14681	FpsgR|FPSE_06102, FpsgR|FPSE_08430, FpsgR|FPSE_10888	FsamR|gene1752, FsamR|gene3147	FsolR|NechaG2446	FverR|FVEG_08711T0, FverR|FVEG_10894T0, FverR|FVEG_13560T0
OG0000217	FacuR|gene10312, FacuR|gene10510, FacuR|gene11692, FacuR|gene14178, FacuR|gene3466, FacuR|gene3467, FacuR|gene8005, FacuR|gene9548	FasiR|gene5411		Faus151|gene11858, Faus151|gene11965	Faus154|gene11726, Faus154|gene11869			FbulR|gene7526	Fcor153|gene11799, Fcor153|gene11940, Fcor153|gene11953		FequiR|gene1602, FequiR|gene2162, FequiR|gene2164, FequiR|gene9230				FlangR|FLAG1_11119, FlangR|FLAG1_12152		FmangR|FMAN_14107, FmangR|FMAN_14325			XP_018242443.1, XP_018242492.1, XP_018242702.1, XP_018242711.1, XP_018242747.1, XP_018242748.1, XP_018244360.1, XP_018244674.1, XP_018254630.1, XP_018254968.1, XP_018255614.1, XP_018255819.1, XP_018255924.1, XP_018256334.1, XP_018256971.1, XP_018256972.1, XP_018257987.1, XP_018258108.1, XP_018258285.1	FpoaeR|FPOA_12101, FpoaeR|FPOA_13229, FpoaeR|FPOA_13569				FsolR|NechaG55089, FsolR|NechaG55462
OG0000218	FacuR|gene14151, FacuR|gene4451	FasiR|gene11063, FasiR|gene3754	FasiR2|gene10082, FasiR2|gene1191	Faus151|gene4328, Faus151|gene6886	Faus154|gene11359, Faus154|gene4411	FaveR|KIL86815.1, FaveR|KIL87476.1	FbooR|gene10561, FbooR|gene381	FbulR|gene4838, FbulR|gene6164	Fcor153|gene1325, Fcor153|gene7135	FculR|FCUL_06349.1	FequiR|gene4374, FequiR|gene5319	FfujR|FFUJ_09666, FfujR|FFUJ_10419	FgerR|gene4294, FgerR|gene84	FgramR|FGRAMPH1_01G12945, FgramR|FGRAMPH1_01G14757	FlangR|FLAG1_05090, FlangR|FLAG1_07985	FlouR|gene329, FlouR|gene7883	FmangR|FMAN_12592, FmangR|FMAN_13288	Fmer152|gene2212, Fmer152|gene7005	FmerR|gene10985, FmerR|gene5870	XP_018249604.1, XP_018257216.1	FpoaeR|FPOA_05316, FpoaeR|FPOA_06087	FproR|FPRN_12597, FproR|FPRN_13317	FpsgR|FPSE_10269, FpsgR|FPSE_10419	FsamR|gene623	FsolR|NechaG94279	FverR|FVEG_10406T0, FverR|FVEG_13654T0
OG0000219	FacuR|gene8996, FacuR|gene8997	FasiR|gene9637, FasiR|gene9638	FasiR2|gene1740, FasiR2|gene1741	Faus151|gene7116, Faus151|gene7117	Faus154|gene3793, Faus154|gene3794	FaveR|KIL84430.1, FaveR|KIL88121.1	FbooR|gene3424, FbooR|gene3425	FbulR|gene151, FbulR|gene152	Fcor153|gene1162, Fcor153|gene1163	FculR|FCUL_00840.1	FequiR|gene9421, FequiR|gene9422	FfujR|FFUJ_00452, FfujR|FFUJ_00453	FgerR|gene1539, FgerR|gene1540	FgramR|FGRAMPH1_01G01965, FgramR|FGRAMPH1_01G01967	FlangR|FLAG1_03945	FlouR|gene6598, FlouR|gene6599	FmangR|FMAN_01631, FmangR|FMAN_01632	Fmer152|gene9094, Fmer152|gene9095	FmerR|gene774, FmerR|gene775	XP_018233664.1	FpoaeR|FPOA_01035, FpoaeR|FPOA_01036	FproR|FPRN_01634, FproR|FPRN_01635	FpsgR|FPSE_09231, FpsgR|FPSE_09232	FsamR|gene10256, FsamR|gene10257	FsolR|NechaG105849, FsolR|NechaG75409	FverR|FVEG_00396T0, FverR|FVEG_00397T0
OG0000220	FacuR|gene10995, FacuR|gene9924			Faus151|gene2348	Faus154|gene10546	FaveR|KIL90045.1	FbooR|gene7840	FbulR|gene10709, FbulR|gene1102, FbulR|gene11794, FbulR|gene1922, FbulR|gene2481, FbulR|gene9641	Fcor153|gene9470		FequiR|gene11417, FequiR|gene5948	FfujR|FFUJ_09399, FfujR|FFUJ_11585, FfujR|FFUJ_12884, FfujR|FFUJ_14751	FgerR|gene8981, FgerR|gene8982	FgramR|FGRAMPH1_01G22173		FlouR|gene6699, FlouR|gene6700	FmangR|FMAN_06708, FmangR|FMAN_11290, FmangR|FMAN_12001, FmangR|FMAN_12863	Fmer152|gene11541	FmerR|gene9484	XP_018238467.1, XP_018242400.1, XP_018242780.1, XP_018244706.1, XP_018252339.1, XP_018257005.1	FpoaeR|FPOA_06553	FproR|FPRN_06811, FproR|FPRN_06852, FproR|FPRN_11305	FpsgR|FPSE_07989		FsolR|NechaG25596, FsolR|NechaG79869, FsolR|NechaG87025, FsolR|NechaG87838	FverR|FVEG_10150T0, FverR|FVEG_11884T0, FverR|FVEG_12339T0, FverR|FVEG_12383T0
OG0000221	FacuR|gene12942, FacuR|gene14127	FasiR|gene11121, FasiR|gene2056	FasiR2|gene10139, FasiR2|gene10798	Faus151|gene11545, Faus151|gene4267	Faus154|gene11635, Faus154|gene9869	FaveR|KIL90531.1	FbooR|gene2465, FbooR|gene3808	FbulR|gene13317, FbulR|gene13855	Fcor153|gene3008, Fcor153|gene7191	FculR|FCUL_01953.1, FculR|FCUL_05624.1	FequiR|gene4342, FequiR|gene9862	FfujR|FFUJ_10370, FfujR|FFUJ_12178	FgerR|gene10839, FgerR|gene251	FgramR|FGRAMPH1_01G04513, FgramR|FGRAMPH1_01G13083	FlangR|FLAG1_04522	FlouR|gene11169, FlouR|gene1302	FmangR|FMAN_11356, FmangR|FMAN_13238	Fmer152|gene4659, Fmer152|gene8476	FmerR|gene1019, FmerR|gene1469	XP_018238908.1, XP_018257146.1, XP_018257147.1	FpoaeR|FPOA_01882	FproR|FPRN_08221, FproR|FPRN_13265	FpsgR|FPSE_12174, FpsgR|FPSE_12338	FsamR|gene3818	FsolR|NechaG53398, FsolR|NechaG96853	FverR|FVEG_07393T0, FverR|FVEG_13691T0
OG0000222		FasiR|gene1763, FasiR|gene2565, FasiR|gene3874	FasiR2|gene3312, FasiR2|gene3494, FasiR2|gene7681	Faus151|gene10520, Faus151|gene7327, Faus151|gene8185	Faus154|gene10988, Faus154|gene6617, Faus154|gene8878	FaveR|KIL87791.1, FaveR|KIL88335.1, FaveR|KIL89287.1		FbulR|gene1893, FbulR|gene7030	Fcor153|gene10885, Fcor153|gene5102, Fcor153|gene9025	FculR|FCUL_02437.1, FculR|FCUL_03718.1, FculR|FCUL_06885.1	FequiR|gene5457	FfujR|FFUJ_03623, FfujR|FFUJ_05427	FgerR|gene10152, FgerR|gene8524	FgramR|FGRAMPH1_01G08627, FgramR|FGRAMPH1_01G16177	FlangR|FLAG1_10142		FmangR|FMAN_05172, FmangR|FMAN_08440	Fmer152|gene5750, Fmer152|gene6638, Fmer152|gene9538	FmerR|gene2120, FmerR|gene883, FmerR|gene9464	XP_018236180.1, XP_018244202.1, XP_018256191.1		FproR|FPRN_05247, FproR|FPRN_06816, FproR|FPRN_08595	FpsgR|FPSE_03750			FverR|FVEG_05734T0, FverR|FVEG_12347T0, FverR|FVEG_13253T0
OG0000223		FasiR|gene3542	FasiR2|gene978	Faus151|gene10316, Faus151|gene2755	Faus154|gene4142, Faus154|gene860	FaveR|KIL85469.1, FaveR|KIL88706.1	FbooR|gene1919	FbulR|gene10700, FbulR|gene5811	Fcor153|gene4661, Fcor153|gene5437, Fcor153|gene9157	FculR|FCUL_06111.1, FculR|FCUL_09172.1, FculR|FCUL_09203.1	FequiR|gene10892, FequiR|gene171, FequiR|gene9680	FfujR|FFUJ_05505	FgerR|gene10348	FgramR|FGRAMPH1_01G14213, FgramR|FGRAMPH1_01G21559	FlangR|FLAG1_06936	FlouR|gene4038	FmangR|FMAN_09446	Fmer152|gene694, Fmer152|gene9858	FmerR|gene11625, FmerR|gene2659	XP_018238542.1, XP_018238543.1, XP_018238544.1, XP_018247716.1, XP_018250013.1	FpoaeR|FPOA_05854, FpoaeR|FPOA_06767	FproR|FPRN_04069, FproR|FPRN_12858, FproR|FPRN_15079	FpsgR|FPSE_05282	FsamR|gene5030, FsamR|gene8119, FsamR|gene8452	FsolR|NechaG34792, FsolR|NechaG46383, FsolR|NechaG54363	FverR|FVEG_10155T0
OG0000224		FasiR|gene4660	FasiR2|gene6576	Faus151|gene9354	Faus154|gene9267		FbooR|gene5123	FbulR|gene1250, FbulR|gene1465	Fcor153|gene35, Fcor153|gene4494	FculR|FCUL_07175.1, FculR|FCUL_09076.1, FculR|FCUL_09077.1, FculR|FCUL_12164.1, FculR|FCUL_12308.1	FequiR|gene7324, FequiR|gene8300	FfujR|FFUJ_03247, FfujR|FFUJ_05086, FfujR|FFUJ_08048	FgerR|gene6284, FgerR|gene6626	FgramR|FGRAMPH1_01G16947, FgramR|FGRAMPH1_01G16949, FgramR|FGRAMPH1_01G21321	FlangR|FLAG1_09029, FlangR|FLAG1_10237	FlouR|gene2680, FlouR|gene7020	FmangR|FMAN_02303, FmangR|FMAN_04801, FmangR|FMAN_08188	Fmer152|gene10380, Fmer152|gene4010	FmerR|gene3168, FmerR|gene366	XP_018235600.1, XP_018245572.1, XP_018245573.1	FpoaeR|FPOA_07135	FproR|FPRN_02294, FproR|FPRN_08431	FpsgR|FPSE_02875, FpsgR|FPSE_04932		FsolR|NechaG32278, FsolR|NechaG73201, FsolR|NechaG79369, FsolR|NechaG90758	FverR|FVEG_05372T0, FverR|FVEG_06014T0
OG0000225		FasiR|gene9113, FasiR|gene9114	FasiR2|gene9753, FasiR2|gene9754	Faus151|gene3407, Faus151|gene3408	Faus154|gene3398, Faus154|gene3399		FbooR|gene6439, FbooR|gene6440	FbulR|gene9226, FbulR|gene9227, FbulR|gene9228, FbulR|gene9232, FbulR|gene9233	Fcor153|gene834, Fcor153|gene835	FculR|FCUL_00272.1, FculR|FCUL_00273.1	FequiR|gene9342	FfujR|FFUJ_00354, FfujR|FFUJ_00355, FfujR|FFUJ_00356	FgerR|gene1104, FgerR|gene1105	FgramR|FGRAMPH1_01G00689, FgramR|FGRAMPH1_01G00691		FlouR|gene5669, FlouR|gene5670	FmangR|FMAN_01722, FmangR|FMAN_01723	Fmer152|gene5314, Fmer152|gene5315	FmerR|gene7964, FmerR|gene7965	XP_018233821.1, XP_018233822.1, XP_018233824.1, XP_018233826.1	FpoaeR|FPOA_00252	FproR|FPRN_01725, FproR|FPRN_01726, FproR|FPRN_01727	FpsgR|FPSE_05421, FpsgR|FPSE_05422	FsamR|gene10652		FverR|FVEG_00293T0, FverR|FVEG_00294T0, FverR|FVEG_00295T0
OG0000226	FacuR|gene1124, FacuR|gene1125	FasiR|gene2869	FasiR2|gene4445	Faus151|gene4122	Faus154|gene1541	FaveR|KIL84375.1	FbooR|gene6354	FbulR|gene3387	Fcor153|gene6949	FculR|FCUL_09808.1	FequiR|gene6862	FfujR|FFUJ_03111	FgerR|gene10394	FgramR|FGRAMPH1_01G23115	FlangR|FLAG1_07820	FlouR|gene9212	FmangR|FMAN_04665	Fmer152|gene3429	FmerR|gene3410	XP_018235337.1, XP_018235338.1, XP_018235339.1, XP_018235340.1, XP_018235341.1, XP_018235342.1, XP_018235343.1, XP_018235344.1, XP_018235345.1, XP_018235346.1, XP_018235347.1, XP_018235348.1, XP_018235349.1, XP_018235350.1, XP_018235351.1, XP_018235352.1, XP_018235353.1, XP_018235354.1, XP_018235355.1, XP_018235356.1, XP_018235357.1, XP_018235358.1	FpoaeR|FPOA_09722	FproR|FPRN_04735	FpsgR|FPSE_09108	FsamR|gene9401	FsolR|NechaG79239	FverR|FVEG_05227T0
OG0000227	FacuR|gene2101, FacuR|gene6361	FasiR|gene11048, FasiR|gene969	FasiR2|gene10067, FasiR2|gene11074	Faus151|gene2606, Faus151|gene9224	Faus154|gene4426, Faus154|gene8855	FaveR|KIL90082.1, FaveR|KIL92948.1	FbooR|gene4870, FbooR|gene8974	FbulR|gene10351	Fcor153|gene4952, Fcor153|gene7116	FculR|FCUL_05550.1	FequiR|gene791, FequiR|gene8225	FfujR|FFUJ_02073, FfujR|FFUJ_10738	FgerR|gene4309, FgerR|gene7460	FgramR|FGRAMPH1_01G05139, FgramR|FGRAMPH1_01G12909		FlouR|gene3610, FlouR|gene7869	FmangR|FMAN_02016, FmangR|FMAN_13617	Fmer152|gene1837, Fmer152|gene6988	FmerR|gene10969, FmerR|gene5102	XP_018247196.1	FpoaeR|FPOA_03369	FproR|FPRN_00044, FproR|FPRN_02015, FproR|FPRN_13645	FpsgR|FPSE_00559, FpsgR|FPSE_10285	FsamR|gene2184, FsamR|gene9993	FsolR|NechaG75781, FsolR|NechaG78004	FverR|FVEG_00036T0, FverR|FVEG_08695T0, FverR|FVEG_09923T0
OG0000228	FacuR|gene13154, FacuR|gene2680	FasiR|gene2615	FasiR2|gene3099, FasiR2|gene6174	Faus151|gene7215	Faus154|gene11091, Faus154|gene11092	FaveR|KIL84123.1, FaveR|KIL87144.1, FaveR|KIL87848.1	FbooR|gene10029	FbulR|gene692, FbulR|gene7304	Fcor153|gene5522, Fcor153|gene5523	FculR|FCUL_06731.1, FculR|FCUL_06732.1	FequiR|gene10704, FequiR|gene3477, FequiR|gene3503	FfujR|FFUJ_06869, FfujR|FFUJ_10021, FfujR|FFUJ_12552	FgerR|gene4472, FgerR|gene4473	FgramR|FGRAMPH1_01G15663, FgramR|FGRAMPH1_01G15665	FlangR|FLAG1_11485	FlouR|gene10047	FmangR|FMAN_11714, FmangR|FMAN_11715, FmangR|FMAN_12244, FmangR|FMAN_16110	Fmer152|gene7148	FmerR|gene9005	XP_018239686.1, XP_018252790.1, XP_018252791.1, XP_018252984.1		FproR|FPRN_07172, FproR|FPRN_11661, FproR|FPRN_12243	FpsgR|FPSE_10835	FsamR|gene8342, FsamR|gene8980		FverR|FVEG_11115T0, FverR|FVEG_13879T0
OG0000229	FacuR|gene10048, FacuR|gene13257, FacuR|gene2703	FasiR|gene10579	FasiR2|gene796	Faus151|gene11232, Faus151|gene5529	Faus154|gene4570	FaveR|KIL87115.1, FaveR|KIL87767.1, FaveR|KIL92332.1	FbooR|gene4359	FbulR|gene10541, FbulR|gene8515	Fcor153|gene11130, Fcor153|gene4353		FequiR|gene11279, FequiR|gene11465, FequiR|gene9690	FfujR|FFUJ_11693, FfujR|FFUJ_12076, FfujR|FFUJ_12580	FgerR|gene4984	FgramR|FGRAMPH1_01G11799	FlangR|FLAG1_11613	FlouR|gene6533	FmangR|FMAN_11746, FmangR|FMAN_14839, FmangR|FMAN_15207	Fmer152|gene11247, Fmer152|gene9183	FmerR|gene1941	XP_018250327.1, XP_018250812.1, XP_018252830.1	FpoaeR|FPOA_04837	FproR|FPRN_11689, FproR|FPRN_14616, FproR|FPRN_15002	FpsgR|FPSE_02248	FsamR|gene6311, FsamR|gene9075	FsolR|NechaG31745, FsolR|NechaG46648, FsolR|NechaG86983, FsolR|NechaG96580	FverR|FVEG_10851T0, FverR|FVEG_13854T0
OG0000230	FacuR|gene13038, FacuR|gene2740	FasiR|gene2274	FasiR2|gene6245	Faus151|gene10592	Faus154|gene9615	FaveR|KIL84084.1, FaveR|KIL85234.1	FbooR|gene10740	FbulR|gene10476, FbulR|gene9317	Fcor153|gene5765	FculR|FCUL_06811.1	FequiR|gene12300, FequiR|gene2340	FfujR|FFUJ_03691, FfujR|FFUJ_06702, FfujR|FFUJ_06915, FfujR|FFUJ_14804	FgerR|gene10126, FgerR|gene11621	FgramR|FGRAMPH1_01G15845, FgramR|FGRAMPH1_01G22273	FlangR|FLAG1_11624, FlangR|FLAG1_12187	FlouR|gene10360	FmangR|FMAN_06454	Fmer152|gene11119, Fmer152|gene11652	FmerR|gene4471, FmerR|gene4546	XP_018236269.1, XP_018239535.1, XP_018252625.1, XP_018254557.1, XP_018255692.1	FpoaeR|FPOA_12387	FproR|FPRN_05321, FproR|FPRN_06585, FproR|FPRN_07013, FproR|FPRN_07221	FpsgR|FPSE_08155	FsamR|gene3197, FsamR|gene5049, FsamR|gene7479	FsolR|NechaG97489, FsolR|NechaG98161	FverR|FVEG_03406T0
OG0000231	FacuR|gene2745, FacuR|gene7304	FasiR|gene10438, FasiR|gene1954	FasiR2|gene10696, FasiR2|gene540	Faus151|gene5792, Faus151|gene8609	Faus154|gene6781, Faus154|gene8721	FaveR|KIL86420.1, FaveR|KIL86470.1, FaveR|KIL94320.1	FbooR|gene6832, FbooR|gene9701	FbulR|gene6540	Fcor153|gene3112, Fcor153|gene9790	FculR|FCUL_01853.1	FequiR|gene5699, FequiR|gene8922	FfujR|FFUJ_02048, FfujR|FFUJ_12440	FgerR|gene554, FgerR|gene5707	FgramR|FGRAMPH1_01G04271, FgramR|FGRAMPH1_01G25763	FlangR|FLAG1_10443	FlouR|gene10314, FlouR|gene6430	FmangR|FMAN_00056, FmangR|FMAN_11601	Fmer152|gene7909, Fmer152|gene9643	FmerR|gene8660, FmerR|gene8917	XP_018238518.1, XP_018248807.1	FpoaeR|FPOA_01791, FpoaeR|FPOA_10762	FproR|FPRN_00068, FproR|FPRN_11558	FpsgR|FPSE_09873, FpsgR|FPSE_11396	FsamR|gene4399, FsamR|gene4799		FverR|FVEG_09906T0, FverR|FVEG_13969T0
OG0000232	FacuR|gene2888	FasiR|gene11672	FasiR2|gene7565	Faus151|gene6304	Faus154|gene7010	FaveR|KIL90109.1, FaveR|KIL95709.1	FbooR|gene9453	FbulR|gene1287, FbulR|gene14241, FbulR|gene2613, FbulR|gene8458	Fcor153|gene11516		FequiR|gene12111	FfujR|FFUJ_05534, FfujR|FFUJ_06812, FfujR|FFUJ_08898, FfujR|FFUJ_09064	FgerR|gene9741	FgramR|FGRAMPH1_01G27971	FlangR|FLAG1_10796	FlouR|gene8780	FmangR|FMAN_00012, FmangR|FMAN_01901, FmangR|FMAN_07098, FmangR|FMAN_08552, FmangR|FMAN_09906, FmangR|FMAN_10066	Fmer152|gene11172	FmerR|gene9293	XP_018245940.1, XP_018258656.1	FpoaeR|FPOA_11732	FproR|FPRN_00005, FproR|FPRN_07118, FproR|FPRN_07269, FproR|FPRN_08698, FproR|FPRN_09934, FproR|FPRN_10100, FproR|FPRN_14601, FproR|FPRN_15040	FpsgR|FPSE_07367	FsamR|gene8828	FsolR|NechaG104938	FverR|FVEG_03326T0, FverR|FVEG_06587T0, FverR|FVEG_13138T0, FverR|FVEG_14010T0
OG0000233	FacuR|gene3622, FacuR|gene5573, FacuR|gene8868	FasiR|gene10369	FasiR2|gene1884	Faus151|gene3314	Faus154|gene3492	FaveR|KIL87278.1, FaveR|KIL87322.1, FaveR|KIL90188.1	FbooR|gene11105	FbulR|gene10393	Fcor153|gene9435	FculR|FCUL_00175.1	FequiR|gene9250	FfujR|FFUJ_06576, FfujR|FFUJ_06819, FfujR|FFUJ_10985, FfujR|FFUJ_11595	FgerR|gene11396	FgramR|FGRAMPH1_01G00441		FlouR|gene10654	FmangR|FMAN_06975, FmangR|FMAN_09580, FmangR|FMAN_13859, FmangR|FMAN_14741	Fmer152|gene1988	FmerR|gene4567	XP_018236470.1, XP_018247489.1, XP_018250666.1	FpoaeR|FPOA_00187, FpoaeR|FPOA_05690	FproR|FPRN_07125, FproR|FPRN_09712, FproR|FPRN_13883, FproR|FPRN_14515	FpsgR|FPSE_06901	FsamR|gene3259, FsamR|gene4032	FsolR|NechaG34938, FsolR|NechaG39480, FsolR|NechaG54243, FsolR|NechaG85055	FverR|FVEG_01601T0, FverR|FVEG_08477T0, FverR|FVEG_10715T0, FverR|FVEG_10759T0
OG0000234	FacuR|gene4830, FacuR|gene4831, FacuR|gene8495	FasiR|gene4582, FasiR|gene5461	FasiR2|gene5555, FasiR2|gene6878	Faus151|gene8002, Faus151|gene8685	Faus154|gene3021, Faus154|gene689	FaveR|KIL87679.1, FaveR|KIL87680.1, FaveR|KIL93717.1	FbooR|gene5577, FbooR|gene8917	FbulR|gene5694	Fcor153|gene114, Fcor153|gene9508	FculR|FCUL_05949.1, FculR|FCUL_09007.1	FequiR|gene4193, FequiR|gene5878	FfujR|FFUJ_10728	FgerR|gene6049, FgerR|gene9839	FgramR|FGRAMPH1_01G13833, FgramR|FGRAMPH1_01G21141	FlangR|FLAG1_11653, FlangR|FLAG1_11697	FlouR|gene8839, FlouR|gene9785	FmangR|FMAN_06812, FmangR|FMAN_13607	Fmer152|gene6115, Fmer152|gene9702	FmerR|gene5220, FmerR|gene914	XP_018247183.1, XP_018247184.1, XP_018252195.1	FpoaeR|FPOA_08911	FproR|FPRN_13635	FpsgR|FPSE_02416, FpsgR|FPSE_06642	FsamR|gene10028, FsamR|gene5900		FverR|FVEG_08705T0
OG0000235	FacuR|gene5312	FasiR|gene1137, FasiR|gene9791	FasiR2|gene3764, FasiR2|gene9673	Faus151|gene10662, Faus151|gene6091	Faus154|gene5778, Faus154|gene6005	FaveR|KIL89235.1	FbooR|gene3347, FbooR|gene8140	FbulR|gene2881, FbulR|gene4802	Fcor153|gene11027, Fcor153|gene4450	FculR|FCUL_04951.1, FculR|FCUL_09297.1	FequiR|gene11220	FfujR|FFUJ_11856, FfujR|FFUJ_14743	FgerR|gene7110, FgerR|gene9162	FgramR|FGRAMPH1_01G11553, FgramR|FGRAMPH1_01G21853	FlangR|FLAG1_07525	FlouR|gene5362, FlouR|gene7192	FmangR|FMAN_15004, FmangR|FMAN_16044	Fmer152|gene11428, Fmer152|gene3522	FmerR|gene2932, FmerR|gene7927	XP_018238456.1, XP_018250552.1, XP_018251556.1	FpoaeR|FPOA_04745	FproR|FPRN_06514, FproR|FPRN_06515, FproR|FPRN_14780	FpsgR|FPSE_06362, FpsgR|FPSE_06677	FsamR|gene8996	FsolR|NechaG41583, FsolR|NechaG92278	FverR|FVEG_10668T0, FverR|FVEG_11890T0
OG0000236	FacuR|gene12988, FacuR|gene5616	FasiR|gene4614, FasiR|gene6338	FasiR2|gene11167, FasiR2|gene2640	Faus151|gene11935, Faus151|gene9012	Faus154|gene7946, Faus154|gene9220	FaveR|KIL84929.1, FaveR|KIL93730.1	FbooR|gene11065, FbooR|gene8701	FbulR|gene3754	Fcor153|gene10393, Fcor153|gene82	FculR|FCUL_07001.1, FculR|FCUL_09032.1	FequiR|gene1755, FequiR|gene5893	FfujR|FFUJ_03798	FgerR|gene10041, FgerR|gene10416	FgramR|FGRAMPH1_01G16515, FgramR|FGRAMPH1_01G21209	FlangR|FLAG1_09177, FlangR|FLAG1_11057	FlouR|gene9239, FlouR|gene9281	FmangR|FMAN_03562, FmangR|FMAN_06766	Fmer152|gene11838, Fmer152|gene1636	FmerR|gene10111, FmerR|gene1201	XP_018252237.1	FpoaeR|FPOA_06779	FproR|FPRN_03571, FproR|FPRN_06908	FpsgR|FPSE_04036, FpsgR|FPSE_07485	FsamR|gene10050, FsamR|gene9184	FsolR|NechaG52994, FsolR|NechaG62414	FverR|FVEG_03519T0, FverR|FVEG_12434T0
OG0000237	FacuR|gene7925, FacuR|gene7926	FasiR|gene6627	FasiR2|gene203	Faus151|gene5160, Faus151|gene5161	Faus154|gene10016, Faus154|gene10017	FaveR|KIL92147.1, FaveR|KIL92148.1	FbooR|gene9273	FbulR|gene13428, FbulR|gene13429	Fcor153|gene8810, Fcor153|gene8811	FculR|FCUL_04056.1, FculR|FCUL_04057.1	FequiR|gene493, FequiR|gene494	FfujR|FFUJ_06386, FfujR|FFUJ_06387	FgerR|gene7418	FgramR|FGRAMPH1_01G09533, FgramR|FGRAMPH1_01G09535	FlangR|FLAG1_03435, FlangR|FLAG1_03436	FlouR|gene9684, FlouR|gene9685	FmangR|FMAN_09385, FmangR|FMAN_09386	Fmer152|gene1387, Fmer152|gene1388	FmerR|gene6813, FmerR|gene6814	XP_018236668.1, XP_018236669.1	FpoaeR|FPOA_03914, FpoaeR|FPOA_03915	FproR|FPRN_09531, FproR|FPRN_09532	FpsgR|FPSE_09537, FpsgR|FPSE_09538	FsamR|gene3650, FsamR|gene3651	FsolR|NechaG77393, FsolR|NechaG77394	FverR|FVEG_01790T0, FverR|FVEG_01791T0
OG0000238	FacuR|gene8799	FasiR|gene10675, FasiR|gene8027	FasiR2|gene1974, FasiR2|gene5202, FasiR2|gene893	Faus151|gene6949, Faus151|gene9081, Faus151|gene9447	Faus154|gene3569, Faus154|gene4110, Faus154|gene4671	FaveR|KIL94140.1	FbooR|gene8465, FbooR|gene8555, FbooR|gene9152	FbulR|gene1301	Fcor153|gene10551, Fcor153|gene6494, Fcor153|gene8394	FculR|FCUL_03840.1, FculR|FCUL_05156.1, FculR|FCUL_09173.1	FequiR|gene918	FfujR|FFUJ_14835	FgerR|gene10470, FgerR|gene11495, FgerR|gene3992	FgramR|FGRAMPH1_01G08941, FgramR|FGRAMPH1_01G12037, FgramR|FGRAMPH1_01G21561		FlouR|gene10529, FlouR|gene2601, FlouR|gene8898	FmangR|FMAN_06481	Fmer152|gene10971, Fmer152|gene5218, Fmer152|gene7177	FmerR|gene11277, FmerR|gene3226, FmerR|gene8203	XP_018252593.1	FpoaeR|FPOA_04929	FproR|FPRN_06615	FpsgR|FPSE_08811	FsamR|gene9890	FsolR|NechaG48802	FverR|FVEG_12176T0
OG0000239	FacuR|gene13642, FacuR|gene9376	FasiR|gene10453, FasiR|gene122	FasiR2|gene5233, FasiR2|gene529	Faus151|gene8603	Faus154|gene8727	FaveR|KIL84030.1, FaveR|KIL85378.1, FaveR|KIL90136.1	FbooR|gene9703	FbulR|gene11169, FbulR|gene3844, FbulR|gene4748, FbulR|gene6037, FbulR|gene685, FbulR|gene721	Fcor153|gene9792	FculR|FCUL_00098.1, FculR|FCUL_00099.1, FculR|FCUL_10961.1		FfujR|FFUJ_10013, FfujR|FFUJ_10049, FfujR|FFUJ_11946	FgerR|gene548	FgramR|FGRAMPH1_01G25749		FlouR|gene10636	FmangR|FMAN_10975, FmangR|FMAN_12252	Fmer152|gene7915	FmerR|gene8911	XP_018239391.1, XP_018245862.1, XP_018250450.1, XP_018252993.1	FpoaeR|FPOA_06545	FproR|FPRN_10999, FproR|FPRN_12250, FproR|FPRN_14869, FproR|FPRN_14919	FpsgR|FPSE_07930	FsamR|gene2118	FsolR|NechaG78008, FsolR|NechaG78206	FverR|FVEG_07737T0, FverR|FVEG_10633T0, FverR|FVEG_11121T0
OG0000240	FacuR|gene9379	FasiR|gene10450, FasiR|gene125	FasiR2|gene5236, FasiR2|gene530	Faus151|gene11844, Faus151|gene8522, Faus151|gene8523, Faus151|gene8606	Faus154|gene11643, Faus154|gene11805, Faus154|gene8724	FaveR|KIL85381.1, FaveR|KIL90133.1		FbulR|gene11171, FbulR|gene3843, FbulR|gene4751, FbulR|gene6034, FbulR|gene719	Fcor153|gene10913, Fcor153|gene10914	FculR|FCUL_00101.1, FculR|FCUL_10964.1	FequiR|gene11134, FequiR|gene12086	FfujR|FFUJ_11949	FgerR|gene551	FgramR|FGRAMPH1_01G25757	FlangR|FLAG1_08829		FmangR|FMAN_10978	Fmer152|gene7912, Fmer152|gene9563	FmerR|gene3359, FmerR|gene8914	XP_018239388.1	FpoaeR|FPOA_06548	FproR|FPRN_11002, FproR|FPRN_12211, FproR|FPRN_14872, FproR|FPRN_14916	FpsgR|FPSE_06109, FpsgR|FPSE_07933	FsamR|gene2121, FsamR|gene5924, FsamR|gene7509	FsolR|NechaG87112	FverR|FVEG_07741T0, FverR|FVEG_08389T0
OG0000241	FacuR|gene10039	FasiR|gene8051		Faus151|gene11133, Faus151|gene6925	Faus154|gene11779, Faus154|gene3594	FaveR|KIL92321.1	FbooR|gene10525	FbulR|gene11806, FbulR|gene4401, FbulR|gene890, FbulR|gene9596	Fcor153|gene6471, Fcor153|gene9017	FculR|FCUL_03860.1	FequiR|gene5478, FequiR|gene5479, FequiR|gene629	FfujR|FFUJ_00578, FfujR|FFUJ_03710	FgerR|gene11151	FgramR|FGRAMPH1_01G09005		FlouR|gene8383	FmangR|FMAN_01503, FmangR|FMAN_03643	Fmer152|gene5741, Fmer152|gene6850	FmerR|gene2111, FmerR|gene8227	XP_018233455.1, XP_018241004.1, XP_018247616.1		FproR|FPRN_01501, FproR|FPRN_03664	FpsgR|FPSE_02318, FpsgR|FPSE_10107	FsamR|gene5087, FsamR|gene5607	FsolR|NechaG101157, FsolR|NechaG33781, FsolR|NechaG39252, FsolR|NechaG42498, FsolR|NechaG55814, FsolR|NechaG90701, FsolR|NechaG97519	FverR|FVEG_00525T0, FverR|FVEG_03455T0, FverR|FVEG_08381T0
OG0000242	FacuR|gene10331, FacuR|gene13952	FasiR|gene5534, FasiR|gene5550	FasiR2|gene5628, FasiR2|gene5644	Faus151|gene2832, Faus151|gene2848	Faus154|gene763, Faus154|gene779	FaveR|KIL88476.1	FbooR|gene7349, FbooR|gene7365	FbulR|gene12079, FbulR|gene13109	Fcor153|gene5345, Fcor153|gene5361	FculR|FCUL_06015.1, FculR|FCUL_06033.1	FequiR|gene12379	FfujR|FFUJ_09184, FfujR|FFUJ_09343	FgerR|gene4584, FgerR|gene4600	FgramR|FGRAMPH1_01G14003, FgramR|FGRAMPH1_01G14041	FlangR|FLAG1_08654, FlangR|FLAG1_08975	FlouR|gene5017, FlouR|gene5033	FmangR|FMAN_12932, FmangR|FMAN_13056	Fmer152|gene603, Fmer152|gene619	FmerR|gene11534, FmerR|gene11550	XP_018250107.1, XP_018250156.1	FpoaeR|FPOA_05773	FproR|FPRN_12923, FproR|FPRN_13081	FpsgR|FPSE_05354, FpsgR|FPSE_05369	FsamR|gene4098, FsamR|gene4115	FsolR|NechaG34170	FverR|FVEG_10032T0, FverR|FVEG_10099T0
OG0000243	FacuR|gene11127, FacuR|gene11307	FasiR|gene1092, FasiR|gene1656	FasiR2|gene3858, FasiR2|gene5394	Faus151|gene11266, Faus151|gene7465	Faus154|gene10742	FaveR|KIL90732.1, FaveR|KIL93099.1	FbooR|gene8910, FbooR|gene9017	FbulR|gene11807, FbulR|gene7564	Fcor153|gene11416, Fcor153|gene2916	FculR|FCUL_02331.1, FculR|FCUL_11832.1	FequiR|gene4762	FfujR|FFUJ_03990, FfujR|FFUJ_14592	FgerR|gene10061, FgerR|gene7238	FgramR|FGRAMPH1_01G05447, FgramR|FGRAMPH1_01G27713	FlangR|FLAG1_06090, FlangR|FLAG1_11548	FlouR|gene11054, FlouR|gene2899	FmangR|FMAN_03372, FmangR|FMAN_06252	Fmer152|gene10520	FmerR|gene2706	XP_018238279.1, XP_018241320.1	FpoaeR|FPOA_02265, FpoaeR|FPOA_11627	FproR|FPRN_03388, FproR|FPRN_06367	FpsgR|FPSE_00275, FpsgR|FPSE_03454	FsamR|gene3079, FsamR|gene7650	FsolR|NechaG45269, FsolR|NechaG96610	FverR|FVEG_03701T0, FverR|FVEG_12015T0
OG0000244	FacuR|gene11148, FacuR|gene13855	FasiR|gene10770, FasiR|gene1701	FasiR2|gene1558, FasiR2|gene5442	Faus151|gene5876, Faus151|gene9490	Faus154|gene4757, Faus154|gene646	FaveR|KIL84078.1, FaveR|KIL93077.1	FbooR|gene4574, FbooR|gene9603	FbulR|gene14147	Fcor153|gene11274, Fcor153|gene2868	FculR|FCUL_05247.1, FculR|FCUL_11879.1	FequiR|gene11736, FequiR|gene4667	FfujR|FFUJ_03951	FgerR|gene3456, FgerR|gene9291	FgramR|FGRAMPH1_01G12237, FgramR|FGRAMPH1_01G27835	FlangR|FLAG1_05014, FlangR|FLAG1_08763	FlouR|gene10794, FlouR|gene5607	FmangR|FMAN_03410	Fmer152|gene4302, Fmer152|gene9567	FmerR|gene11363, FmerR|gene4268	XP_018241284.1	FpoaeR|FPOA_05009, FpoaeR|FPOA_11686, FpoaeR|FPOA_12062, FpoaeR|FPOA_13243	FproR|FPRN_03426	FpsgR|FPSE_06002, FpsgR|FPSE_06806	FsamR|gene2860, FsamR|gene8207	FsolR|NechaG72189, FsolR|NechaG87881	FverR|FVEG_03667T0
OG0000245	FacuR|gene14231	FasiR|gene10569, FasiR|gene10887	FasiR2|gene3889, FasiR2|gene6341	Faus151|gene11113, Faus151|gene9532	Faus154|gene9767	FaveR|KIL87407.1	FbooR|gene6229	FbulR|gene3093, FbulR|gene6672, FbulR|gene6711	Fcor153|gene5773, Fcor153|gene6682	FculR|FCUL_05371.1	FequiR|gene10195	FfujR|FFUJ_00032, FfujR|FFUJ_02310, FfujR|FFUJ_10152, FfujR|FFUJ_10866	FgerR|gene1249	FgramR|FGRAMPH1_01G12521	FlangR|FLAG1_10927	FlouR|gene5100	FmangR|FMAN_02040, FmangR|FMAN_03877, FmangR|FMAN_12128, FmangR|FMAN_13752	Fmer152|gene7766	FmerR|gene10798	XP_018247363.1	FpoaeR|FPOA_05136	FproR|FPRN_02041, FproR|FPRN_03870, FproR|FPRN_12122, FproR|FPRN_13775	FpsgR|FPSE_08443	FsamR|gene6873	FsolR|NechaG34488, FsolR|NechaG44766, FsolR|NechaG51688, FsolR|NechaG84379, FsolR|NechaG89542, FsolR|NechaG95059	FverR|FVEG_08576T0, FverR|FVEG_10969T0, FverR|FVEG_12698T0
OG0000246		FasiR|gene7743, FasiR|gene7744	FasiR2|gene323, FasiR2|gene324	Faus151|gene7753	Faus154|gene7336		FbooR|gene3319	FbulR|gene769, FbulR|gene770, FbulR|gene8832	Fcor153|gene11502	FculR|FCUL_10733.1	FequiR|gene9106	FfujR|FFUJ_02193, FfujR|FFUJ_02194, FfujR|FFUJ_14088	FgerR|gene4372	FgramR|FGRAMPH1_01G25149, FgramR|FGRAMPH1_01G25151	FlangR|FLAG1_08254, FlangR|FLAG1_08255	FlouR|gene4499, FlouR|gene4500	FmangR|FMAN_03756, FmangR|FMAN_03757, FmangR|FMAN_10925	Fmer152|gene6197	FmerR|gene1813	XP_018255214.1, XP_018255215.1, XP_018255216.1	FpoaeR|FPOA_10565, FpoaeR|FPOA_10566	FproR|FPRN_03759, FproR|FPRN_03760, FproR|FPRN_10960, FproR|FPRN_14232	FpsgR|FPSE_08047, FpsgR|FPSE_08048	FsamR|gene1916	FsolR|NechaG25103, FsolR|NechaG40330, FsolR|NechaG53378	FverR|FVEG_05682T0, FverR|FVEG_11798T0, FverR|FVEG_12596T0, FverR|FVEG_12597T0, FverR|FVEG_12991T0
OG0000247	FacuR|gene64, FacuR|gene77	FasiR|gene9388	FasiR2|gene4118	Faus151|gene6744	Faus154|gene3130	FaveR|KIL95056.1	FbooR|gene1172	FbulR|gene11650, FbulR|gene4968, FbulR|gene8910	Fcor153|gene8700	FculR|FCUL_00566.1	FequiR|gene3742	FfujR|FFUJ_01048, FfujR|FFUJ_11003	FgerR|gene1825	FgramR|FGRAMPH1_01G01357	FlangR|FLAG1_00392, FlangR|FLAG1_11229, FlangR|FLAG1_11742, FlangR|FLAG1_12067	FlouR|gene5501	FmangR|FMAN_01051, FmangR|FMAN_13884	Fmer152|gene1109	FmerR|gene4511	XP_018232552.1, XP_018232553.1, XP_018232554.1, XP_018232555.1, XP_018232556.1, XP_018247528.1	FpoaeR|FPOA_00534, FpoaeR|FPOA_03812, FpoaeR|FPOA_12485, FpoaeR|FPOA_12524, FpoaeR|FPOA_12529, FpoaeR|FPOA_13846	FproR|FPRN_01044, FproR|FPRN_13909	FpsgR|FPSE_04437	FsamR|gene11282, FsamR|gene3164	FsolR|NechaG90117	FverR|FVEG_00988T0, FverR|FVEG_08452T0
OG0000248	FacuR|gene317	FasiR|gene10532	FasiR2|gene1371	Faus151|gene3664	Faus154|gene7511	FaveR|KIL94607.1	FbooR|gene4823	FbulR|gene8405	Fcor153|gene6308	FculR|FCUL_01278.1	FequiR|gene2578	FfujR|FFUJ_01375	FgerR|gene1344	FgramR|FGRAMPH1_01G02935	FlangR|FLAG1_03487	FlouR|gene3133	FmangR|FMAN_00741	Fmer152|gene4368	FmerR|gene11513	XP_018231928.1, XP_018231929.1, XP_018231930.1, XP_018231931.1, XP_018231932.1, XP_018231933.1, XP_018231934.1, XP_018231935.1, XP_018231936.1, XP_018231937.1, XP_018231938.1, XP_018231939.1, XP_018231940.1, XP_018231941.1, XP_018231942.1, XP_018231943.1, XP_018231944.1, XP_018231945.1, XP_018231946.1, XP_018231947.1, XP_018231948.1, XP_018231949.1	FpoaeR|FPOA_01221	FproR|FPRN_00730	FpsgR|FPSE_01830	FsamR|gene11792	FsolR|NechaG98717	FverR|FVEG_01311T0
OG0000249	FacuR|gene10515, FacuR|gene12476, FacuR|gene350, FacuR|gene6229	FasiR|gene5901	FasiR2|gene6618	Faus151|gene6797	Faus154|gene6578	FaveR|KIL94564.1	FbooR|gene835	FbulR|gene2267	Fcor153|gene7868	FculR|FCUL_12154.1, FculR|FCUL_12213.1, FculR|FCUL_12225.1, FculR|FCUL_12394.1	FequiR|gene2619, FequiR|gene2826	FfujR|FFUJ_01419	FgerR|gene10267	FgramR|FGRAMPH1_01G03031	FlangR|FLAG1_06560, FlangR|FLAG1_07853, FlangR|FLAG1_08662, FlangR|FLAG1_11516, FlangR|FLAG1_12100	FlouR|gene4230	FmangR|FMAN_00697, FmangR|FMAN_14239, FmangR|FMAN_15518, FmangR|FMAN_16255	Fmer152|gene4512	FmerR|gene6635	XP_018231849.1, XP_018244286.1, XP_018256485.1	FpoaeR|FPOA_01263, FpoaeR|FPOA_12087, FpoaeR|FPOA_12847, FpoaeR|FPOA_12852, FpoaeR|FPOA_13300	FproR|FPRN_00686	FpsgR|FPSE_01784	FsamR|gene3999	FsolR|NechaG74541, FsolR|NechaG88506	FverR|FVEG_01354T0
OG0000250	FacuR|gene13105, FacuR|gene1562, FacuR|gene4142	FasiR|gene6762	FasiR2|gene6956	Faus151|gene2321	Faus154|gene5514	FaveR|KIL87907.1, FaveR|KIL89757.1, FaveR|KIL94307.1	FbooR|gene6756	FbulR|gene498, FbulR|gene6000, FbulR|gene7497	Fcor153|gene1799	FculR|FCUL_04214.1	FequiR|gene12428, FequiR|gene7888	FfujR|FFUJ_06117, FfujR|FFUJ_06673, FfujR|FFUJ_14085	FgerR|gene7967	FgramR|FGRAMPH1_01G09887	FlangR|FLAG1_00846	FlouR|gene6262	FmangR|FMAN_09107, FmangR|FMAN_09736, FmangR|FMAN_10922	Fmer152|gene5880	FmerR|gene6377	XP_018236350.1, XP_018237177.1, XP_018239440.1	FpoaeR|FPOA_04070	FproR|FPRN_09255, FproR|FPRN_09817, FproR|FPRN_10957	FpsgR|FPSE_11942	FsamR|gene10711, FsamR|gene10717, FsamR|gene1642	FsolR|NechaG35627, FsolR|NechaG93166, FsolR|NechaG97061	FverR|FVEG_01519T0, FverR|FVEG_02081T0, FverR|FVEG_07757T0
OG0000251	FacuR|gene1940, FacuR|gene9026	FasiR|gene2551, FasiR|gene5570	FasiR2|gene4041, FasiR2|gene5664	Faus151|gene11138, Faus151|gene2812	Faus154|gene11278, Faus154|gene799	FaveR|KIL86339.1, FaveR|KIL88575.1	FbooR|gene10615, FbooR|gene9774	FbulR|gene8629	Fcor153|gene5378, Fcor153|gene9014	FculR|FCUL_03707.1, FculR|FCUL_06053.1	FequiR|gene10425, FequiR|gene12464, FequiR|gene5260	FfujR|FFUJ_09217	FgerR|gene11242, FgerR|gene4567	FgramR|FGRAMPH1_01G08601, FgramR|FGRAMPH1_01G14081	FlangR|FLAG1_08185	FlouR|gene10706, FlouR|gene5050	FmangR|FMAN_05209, FmangR|FMAN_13022	Fmer152|gene5739, Fmer152|gene636	FmerR|gene11567, FmerR|gene2109	XP_018250188.1, XP_018258317.1	FpoaeR|FPOA_05789	FproR|FPRN_13052	FpsgR|FPSE_00685, FpsgR|FPSE_05336	FsamR|gene11931, FsamR|gene6638	FsolR|NechaG51317, FsolR|NechaG95887	FverR|FVEG_10060T0
OG0000252	FacuR|gene2325, FacuR|gene7453, FacuR|gene7454	FasiR|gene4383, FasiR|gene5688	FasiR2|gene640, FasiR2|gene9400	Faus151|gene5239	Faus154|gene1912	FaveR|KIL89134.1, FaveR|KIL92913.1, FaveR|KIL92914.1	FbooR|gene9860	FbulR|gene1586, FbulR|gene4561	Fcor153|gene4516	FculR|FCUL_07153.1	FequiR|gene11065, FequiR|gene8267	FfujR|FFUJ_03490, FfujR|FFUJ_05110	FgerR|gene6715	FgramR|FGRAMPH1_01G16897, FgramR|FGRAMPH1_01G16923, FgramR|FGRAMPH1_01G22491	FlangR|FLAG1_05962	FlouR|gene4360	FmangR|FMAN_02280, FmangR|FMAN_05046	Fmer152|gene4032	FmerR|gene3146	XP_018236020.1, XP_018245606.1, XP_018245607.1	FpoaeR|FPOA_06826, FpoaeR|FPOA_07112, FpoaeR|FPOA_07114, FpoaeR|FPOA_09460	FproR|FPRN_02270, FproR|FPRN_05116	FpsgR|FPSE_04908	FsamR|gene6579, FsamR|gene76	FsolR|NechaG79628, FsolR|NechaG82795	FverR|FVEG_05626T0, FverR|FVEG_05989T0
OG0000253	FacuR|gene2444					FaveR|KIL87530.1, FaveR|KIL89335.1	FbooR|gene11151	FbulR|gene10467, FbulR|gene1414, FbulR|gene4435	Fcor153|gene11879		FequiR|gene12353, FequiR|gene208	FfujR|FFUJ_10510, FfujR|FFUJ_14829, FfujR|FFUJ_14830		FgramR|FGRAMPH1_01G08719, FgramR|FGRAMPH1_01G08721	FlangR|FLAG1_09140, FlangR|FLAG1_11665, FlangR|FLAG1_11888		FmangR|FMAN_13379	Fmer152|gene9473	FmerR|gene5619	XP_018246900.1, XP_018248789.1, XP_018248790.1, XP_018251665.1, XP_018253723.1, XP_018253724.1, XP_018253725.1, XP_018258558.1, XP_018258559.1, XP_018258560.1, XP_018258561.1, XP_018258848.1	FpoaeR|FPOA_12321, FpoaeR|FPOA_12326, FpoaeR|FPOA_12492, FpoaeR|FPOA_12555, FpoaeR|FPOA_12565, FpoaeR|FPOA_13228	FproR|FPRN_06609, FproR|FPRN_06610, FproR|FPRN_13412		FsamR|gene8573	FsolR|NechaG45567	FverR|FVEG_11808T0, FverR|FVEG_12172T0, FverR|FVEG_14083T0
OG0000254	FacuR|gene3408	FasiR|gene11720, FasiR|gene2281	FasiR2|gene3318, FasiR2|gene7515	Faus151|gene10532, Faus151|gene6360	Faus154|gene10978, Faus154|gene6955	FaveR|KIL90086.1	FbooR|gene10554, FbooR|gene7587	FbulR|gene3823, FbulR|gene5901	Fcor153|gene10897, Fcor153|gene7500	FculR|FCUL_06877.1, FculR|FCUL_11981.1	FequiR|gene2184, FequiR|gene4677	FfujR|FFUJ_08930, FfujR|FFUJ_11161	FgerR|gene10558, FgerR|gene6084	FgramR|FGRAMPH1_01G16149, FgramR|FGRAMPH1_01G28089	FlangR|FLAG1_01913	FlouR|gene11361, FlouR|gene7132	FmangR|FMAN_10035, FmangR|FMAN_14047	Fmer152|gene9189, Fmer152|gene9551	FmerR|gene870, FmerR|gene9344	XP_018246145.1, XP_018247710.1	FpoaeR|FPOA_00109, FpoaeR|FPOA_11914	FproR|FPRN_10064, FproR|FPRN_14070	FpsgR|FPSE_07311, FpsgR|FPSE_10682	FsamR|gene1467	FsolR|NechaG49692	FverR|FVEG_06702T0, FverR|FVEG_08318T0
OG0000255	FacuR|gene3594	FasiR|gene11256, FasiR|gene8209	FasiR2|gene6416, FasiR2|gene8394	Faus151|gene5623, Faus151|gene617	Faus154|gene2067, Faus154|gene6737	FaveR|KIL90155.1	FbooR|gene1416, FbooR|gene3708	FbulR|gene13281, FbulR|gene9	Fcor153|gene3206, Fcor153|gene556	FculR|FCUL_03135.1, FculR|FCUL_05759.1	FequiR|gene11699	FfujR|FFUJ_03822, FfujR|FFUJ_10664	FgerR|gene3874	FgramR|FGRAMPH1_01G07247, FgramR|FGRAMPH1_01G13397	FlangR|FLAG1_02966, FlangR|FLAG1_09524	FlouR|gene4249, FlouR|gene6623	FmangR|FMAN_03538, FmangR|FMAN_13542	Fmer152|gene5085, Fmer152|gene8191	FmerR|gene6084, FmerR|gene9123	XP_018241129.1, XP_018247095.1	FpoaeR|FPOA_03013, FpoaeR|FPOA_05502	FproR|FPRN_03551, FproR|FPRN_13569	FpsgR|FPSE_00470, FpsgR|FPSE_01877	FsamR|gene7370, FsamR|gene8466	FsolR|NechaG56035	FverR|FVEG_03542T0, FverR|FVEG_08764T0
OG0000256	FacuR|gene14176, FacuR|gene14491, FacuR|gene3841	FasiR|gene8029, FasiR|gene8030, FasiR|gene8050	FasiR2|gene5204, FasiR2|gene7911, FasiR2|gene7931	Faus151|gene6947	Faus154|gene3571	FaveR|KIL86286.1	FbooR|gene11113	FbulR|gene207	Fcor153|gene6492	FculR|FCUL_03842.1, FculR|FCUL_03843.1	FequiR|gene12702	FfujR|FFUJ_14103, FfujR|FFUJ_14643	FgerR|gene11346, FgerR|gene11486	FgramR|FGRAMPH1_01G08951, FgramR|FGRAMPH1_01G08953, FgramR|FGRAMPH1_01G08955	FlangR|FLAG1_10888, FlangR|FLAG1_11074	FlouR|gene11427, FlouR|gene11431	FmangR|FMAN_06286, FmangR|FMAN_13581	Fmer152|gene7175	FmerR|gene8205	XP_018238332.1, XP_018247151.1, XP_018247265.1	FpoaeR|FPOA_03677	FproR|FPRN_06416, FproR|FPRN_13609, FproR|FPRN_15167, FproR|FPRN_15168	FpsgR|FPSE_02342, FpsgR|FPSE_02343, FpsgR|FPSE_02344	FsamR|gene9209	FsolR|NechaG78038, FsolR|NechaG80840
OG0000257	FacuR|gene10477, FacuR|gene14500, FacuR|gene3884	FasiR|gene2278		Faus151|gene10528	Faus154|gene10980	FaveR|KIL83784.1, FaveR|KIL86264.1, FaveR|KIL86485.1		FbulR|gene11092	Fcor153|gene10893		FequiR|gene3689	FfujR|FFUJ_03636, FfujR|FFUJ_10206			FlangR|FLAG1_08238		FmangR|FMAN_01920, FmangR|FMAN_05297, FmangR|FMAN_06828, FmangR|FMAN_16257	Fmer152|gene9547	FmerR|gene874	XP_018234069.1, XP_018236190.1, XP_018239546.1, XP_018239557.1, XP_018243092.1	FpoaeR|FPOA_04969, FpoaeR|FPOA_06500	FproR|FPRN_01914, FproR|FPRN_05259, FproR|FPRN_05407, FproR|FPRN_07004, FproR|FPRN_13097		FsamR|gene10970	FsolR|NechaG42458, FsolR|NechaG44390, FsolR|NechaG55392, FsolR|NechaG56083, FsolR|NechaG56474, FsolR|NechaG81183, FsolR|NechaG83121, FsolR|NechaG94703, FsolR|NechaG98210	FverR|FVEG_03389T0, FverR|FVEG_04345T0, FverR|FVEG_05744T0, FverR|FVEG_12489T0
OG0000258	FacuR|gene3898, FacuR|gene5197	FasiR|gene7033, FasiR|gene9935	FasiR2|gene11696, FasiR2|gene5277	Faus151|gene3156, Faus151|gene3871	Faus154|gene7224, Faus154|gene8323	FaveR|KIL88388.1	FbooR|gene10387, FbooR|gene7796	FbulR|gene10490	Fcor153|gene3676, Fcor153|gene8846	FculR|FCUL_00142.1, FculR|FCUL_08123.1	FequiR|gene1234, FequiR|gene8892, FequiR|gene907	FfujR|FFUJ_02039, FfujR|FFUJ_12582, FfujR|FFUJ_13968	FgerR|gene11021, FgerR|gene5166	FgramR|FGRAMPH1_01G00361, FgramR|FGRAMPH1_01G19137	FlangR|FLAG1_07459	FlouR|gene3276	FmangR|FMAN_11077, FmangR|FMAN_16267	Fmer152|gene2018, Fmer152|gene6	FmerR|gene4929, FmerR|gene6581	XP_018239321.1, XP_018252831.1		FproR|FPRN_00078, FproR|FPRN_11054, FproR|FPRN_11691	FpsgR|FPSE_03033	FsamR|gene10608	FsolR|NechaG89035	FverR|FVEG_07665T0, FverR|FVEG_09915T0, FverR|FVEG_13853T0
OG0000259	FacuR|gene3965, FacuR|gene4790, FacuR|gene9536	FasiR|gene1142, FasiR|gene2011, FasiR|gene9066	FasiR2|gene10752, FasiR2|gene3768, FasiR2|gene4008	Faus151|gene5733	Faus154|gene6840	FaveR|KIL89315.1, FaveR|KIL89325.1	FbooR|gene2420	FbulR|gene13784	Fcor153|gene3053	FculR|FCUL_01905.1, FculR|FCUL_09304.1	FequiR|gene11449	FfujR|FFUJ_02316, FfujR|FFUJ_06876, FfujR|FFUJ_08044	FgerR|gene206	FgramR|FGRAMPH1_01G04409, FgramR|FGRAMPH1_01G16345	FlangR|FLAG1_09061, FlangR|FLAG1_09296, FlangR|FLAG1_10016	FlouR|gene1256	FmangR|FMAN_07012, FmangR|FMAN_08185, FmangR|FMAN_12077	Fmer152|gene6695	FmerR|gene6803, FmerR|gene8718	XP_018239707.1, XP_018239708.1, XP_018255242.1, XP_018255328.1	FpoaeR|FPOA_11792	FproR|FPRN_03877, FproR|FPRN_07180, FproR|FPRN_08428		FsamR|gene1585		FverR|FVEG_03289T0, FverR|FVEG_09339T0, FverR|FVEG_12702T0
OG0000260	FacuR|gene11397, FacuR|gene12981, FacuR|gene3969, FacuR|gene4533	FasiR|gene10792, FasiR|gene1732, FasiR|gene9046	FasiR2|gene2795, FasiR2|gene6105	Faus151|gene5854, Faus151|gene6273	Faus154|gene10617, Faus154|gene9882	FaveR|KIL85932.1, FaveR|KIL88204.1, FaveR|KIL93722.1	FbooR|gene10759, FbooR|gene4595	FbulR|gene6619	Fcor153|gene2831, Fcor153|gene6781	FculR|FCUL_05271.1, FculR|FCUL_06792.1, FculR|FCUL_11906.1	FequiR|gene11781	FfujR|FFUJ_09305	FgerR|gene3435	FgramR|FGRAMPH1_01G12297, FgramR|FGRAMPH1_01G27901	FlangR|FLAG1_11352	FlouR|gene10443, FlouR|gene7675	FmangR|FMAN_12963	Fmer152|gene4280, Fmer152|gene8037	FmerR|gene11385, FmerR|gene9261	XP_018250262.1	FpoaeR|FPOA_05034	FproR|FPRN_12962	FpsgR|FPSE_05978	FsamR|gene2836	FsolR|NechaG56594, FsolR|NechaG64650, FsolR|NechaG89551, FsolR|NechaG97987	FverR|FVEG_09986T0
OG0000261	FacuR|gene4082, FacuR|gene9276	FasiR|gene5513	FasiR2|gene5607	Faus151|gene2869, Faus151|gene2870	Faus154|gene742	FaveR|KIL87226.1, FaveR|KIL90012.1, FaveR|KIL94252.1	FbooR|gene9498, FbooR|gene9499	FbulR|gene1397	Fcor153|gene5324	FculR|FCUL_05996.1	FequiR|gene1154, FequiR|gene5, FequiR|gene614, FequiR|gene8596	FfujR|FFUJ_11327	FgerR|gene4621, FgerR|gene9536	FgramR|FGRAMPH1_01G13959	FlangR|FLAG1_07407, FlangR|FLAG1_10355	FlouR|gene10099	FmangR|FMAN_08332, FmangR|FMAN_14460	Fmer152|gene6169, Fmer152|gene6170	FmerR|gene969, FmerR|gene970	XP_018241024.1, XP_018258649.1	FpoaeR|FPOA_05736	FproR|FPRN_10995, FproR|FPRN_14239	FpsgR|FPSE_06589, FpsgR|FPSE_06590, FpsgR|FPSE_07801	FsamR|gene10357, FsamR|gene4074, FsamR|gene4075	FsolR|NechaG52941, FsolR|NechaG86728, FsolR|NechaG87321	FverR|FVEG_12985T0
OG0000262	FacuR|gene4358	FasiR|gene4847	FasiR2|gene8059	Faus151|gene1023	Faus154|gene8177	FaveR|KIL89684.1	FbooR|gene5464	FbulR|gene2374	Fcor153|gene9994	FculR|FCUL_04505.1	FequiR|gene6721	FfujR|FFUJ_06177	FgerR|gene7799	FgramR|FGRAMPH1_01G10521	FlangR|FLAG1_05942	FlouR|gene5840	FmangR|FMAN_09184	Fmer152|gene8089	FmerR|gene7013	XP_018237009.1, XP_018237010.1, XP_018237011.1, XP_018237012.1, XP_018237013.1, XP_018237014.1, XP_018237015.1, XP_018237016.1, XP_018237017.1, XP_018237018.1, XP_018237019.1, XP_018237020.1, XP_018237021.1, XP_018237022.1, XP_018237023.1, XP_018237024.1, XP_018237025.1, XP_018237026.1, XP_018237027.1, XP_018237028.1, XP_018237029.1, XP_018237030.1	FpoaeR|FPOA_04335	FproR|FPRN_09328	FpsgR|FPSE_11689	FsamR|gene6051	FsolR|NechaG92038	FverR|FVEG_01998T0
OG0000263	FacuR|gene11908, FacuR|gene13100, FacuR|gene4518	FasiR|gene2619, FasiR|gene5004	FasiR2|gene10396, FasiR2|gene6178	Faus151|gene7219, Faus151|gene9783	Faus154|gene5379	FaveR|KIL85948.1, FaveR|KIL87912.1, FaveR|KIL92297.1	FbooR|gene10870, FbooR|gene8279, FbooR|gene8280	FbulR|gene3222	Fcor153|gene2409, Fcor153|gene5516	FculR|FCUL_04686.1, FculR|FCUL_06737.1	FequiR|gene778	FfujR|FFUJ_05053, FfujR|FFUJ_10426	FgerR|gene3661, FgerR|gene4478	FgramR|FGRAMPH1_01G10915, FgramR|FGRAMPH1_01G15677, FgramR|FGRAMPH1_01G15679		FlouR|gene6552	FmangR|FMAN_02340, FmangR|FMAN_13296, FmangR|FMAN_15440	Fmer152|gene2485, Fmer152|gene7144	FmerR|gene2497, FmerR|gene9009	XP_018245509.1, XP_018257224.1, XP_018258380.1	FpoaeR|FPOA_06465	FproR|FPRN_02328, FproR|FPRN_13325		FsamR|gene12195	FsolR|NechaG39507, FsolR|NechaG54750	FverR|FVEG_06050T0
OG0000264	FacuR|gene5487	FasiR|gene4121, FasiR|gene4122, FasiR|gene6652	FasiR2|gene227, FasiR2|gene4821, FasiR2|gene4822	Faus151|gene4967, Faus151|gene5186	Faus154|gene11385, Faus154|gene7918	FaveR|KIL95808.1	FbooR|gene7038, FbooR|gene8427	FbulR|gene5274	Fcor153|gene10597, Fcor153|gene10598, Fcor153|gene8837	FculR|FCUL_02695.1, FculR|FCUL_02696.1, FculR|FCUL_04084.1	FequiR|gene470, FequiR|gene7745	FfujR|FFUJ_11734	FgerR|gene7393, FgerR|gene7915	FgramR|FGRAMPH1_01G06269, FgramR|FGRAMPH1_01G09595	FlangR|FLAG1_03406, FlangR|FLAG1_06277	FlouR|gene10810, FlouR|gene6043	FmangR|FMAN_14882	Fmer152|gene1362, Fmer152|gene3029	FmerR|gene6839, FmerR|gene7754	XP_018250731.1	FpoaeR|FPOA_02607, FpoaeR|FPOA_03945	FproR|FPRN_14689	FpsgR|FPSE_09510, FpsgR|FPSE_11913, FpsgR|FPSE_11914	FsamR|gene2709, FsamR|gene3616	FsolR|NechaG122455
OG0000265	FacuR|gene6937, FacuR|gene6938	FasiR|gene8634	FasiR2|gene3645, FasiR2|gene3646	Faus151|gene8474	Faus154|gene7163	FaveR|KIL91326.1, FaveR|KIL91327.1	FbooR|gene10084	FbulR|gene1830, FbulR|gene9423	Fcor153|gene3737, Fcor153|gene3738	FculR|FCUL_08066.1, FculR|FCUL_08067.1	FequiR|gene2879, FequiR|gene2880	FfujR|FFUJ_13111, FfujR|FFUJ_13112, FfujR|FFUJ_13113	FgerR|gene7548	FgramR|FGRAMPH1_01G18997, FgramR|FGRAMPH1_01G18999, FgramR|FGRAMPH1_01G19001	FlangR|FLAG1_01192	FlouR|gene10139, FlouR|gene10140	FmangR|FMAN_05552, FmangR|FMAN_05553, FmangR|FMAN_05554	Fmer152|gene10234	FmerR|gene196	XP_018243348.1, XP_018243349.1, XP_018243350.1	FpoaeR|FPOA_08012, FpoaeR|FPOA_08013	FproR|FPRN_05654, FproR|FPRN_05655	FpsgR|FPSE_00258, FpsgR|FPSE_12253, FpsgR|FPSE_12254	FsamR|gene2982	FsolR|NechaG85066, FsolR|NechaG85455	FverR|FVEG_04553T0
OG0000266	FacuR|gene8204, FacuR|gene8205	FasiR|gene707	FasiR2|gene8272	Faus151|gene10442	Faus154|gene11453	FaveR|KIL95418.1, FaveR|KIL95419.1	FbooR|gene6060	FbulR|gene2827, FbulR|gene2828	Fcor153|gene5792	FculR|FCUL_07866.1, FculR|FCUL_07867.1, FculR|FCUL_12342.1	FequiR|gene1829, FequiR|gene1830	FfujR|FFUJ_08827, FfujR|FFUJ_08828	FgerR|gene1348	FgramR|FGRAMPH1_01G18505, FgramR|FGRAMPH1_01G18507	FlangR|FLAG1_05821, FlangR|FLAG1_05822	FlouR|gene10246	FmangR|FMAN_10136, FmangR|FMAN_10137	Fmer152|gene6975	FmerR|gene1606	XP_018246266.1, XP_018246267.1, XP_018246268.1, XP_018246269.1	FpoaeR|FPOA_03555, FpoaeR|FPOA_07165	FproR|FPRN_10166, FproR|FPRN_10167	FpsgR|FPSE_06283, FpsgR|FPSE_06284	FsamR|gene126, FsamR|gene127, FsamR|gene9898	FsolR|NechaG42879, FsolR|NechaG46571, FsolR|NechaG70932	FverR|FVEG_06797T0, FverR|FVEG_06798T0
OG0000267	FacuR|gene13417, FacuR|gene8435	FasiR|gene3604, FasiR|gene5036	FasiR2|gene1040, FasiR2|gene2139	Faus151|gene11829, Faus151|gene4007	Faus154|gene2752, Faus154|gene921	FaveR|KIL89485.1	FbooR|gene6943	FbulR|gene1498, FbulR|gene9809	Fcor153|gene1477, Fcor153|gene9926	FculR|FCUL_06171.1	FequiR|gene108, FequiR|gene6534	FfujR|FFUJ_05731, FfujR|FFUJ_09492	FgerR|gene10010	FgramR|FGRAMPH1_01G14363	FlangR|FLAG1_04488, FlangR|FLAG1_06813	FlouR|gene4758	FmangR|FMAN_08743, FmangR|FMAN_12765	Fmer152|gene2448, Fmer152|gene8889	FmerR|gene5721, FmerR|gene6453	XP_018237809.1, XP_018249888.1	FpoaeR|FPOA_04526, FpoaeR|FPOA_05920	FproR|FPRN_08891, FproR|FPRN_12772	FpsgR|FPSE_05217, FpsgR|FPSE_08263	FsamR|gene11237, FsamR|gene4191	FsolR|NechaG123357, FsolR|NechaG40086, FsolR|NechaG85594	FverR|FVEG_02443T0, FverR|FVEG_10238T0
OG0000268	FacuR|gene12961, FacuR|gene14179, FacuR|gene8729					FaveR|KIL94215.1		FbulR|gene13835, FbulR|gene7534, FbulR|gene8491				FfujR|FFUJ_12553			FlangR|FLAG1_11623, FlangR|FLAG1_12000, FlangR|FLAG1_12009		FmangR|FMAN_11716			XP_018244181.1, XP_018244327.1, XP_018251727.1, XP_018252794.1, XP_018253693.1, XP_018254503.1, XP_018254956.1, XP_018254957.1, XP_018254958.1, XP_018255748.1, XP_018256472.1, XP_018256522.1, XP_018256523.1	FpoaeR|FPOA_11973, FpoaeR|FPOA_12010, FpoaeR|FPOA_12263, FpoaeR|FPOA_12550, FpoaeR|FPOA_12653, FpoaeR|FPOA_12846, FpoaeR|FPOA_12874, FpoaeR|FPOA_12875, FpoaeR|FPOA_13046, FpoaeR|FPOA_13072, FpoaeR|FPOA_13200, FpoaeR|FPOA_13232, FpoaeR|FPOA_13291, FpoaeR|FPOA_13305, FpoaeR|FPOA_13511, FpoaeR|FPOA_13515, FpoaeR|FPOA_13673, FpoaeR|FPOA_13876, FpoaeR|FPOA_14100	FproR|FPRN_11662			FsolR|NechaG88535	FverR|FVEG_13878T0
OG0000269	FacuR|gene9074, FacuR|gene9292	FasiR|gene10605, FasiR|gene8869	FasiR2|gene6043, FasiR2|gene823	Faus151|gene4803, Faus151|gene5560, Faus151|gene6122	Faus154|gene2954, Faus154|gene3660, Faus154|gene4597	FaveR|KIL86383.1, FaveR|KIL87212.1	FbooR|gene2365, FbooR|gene4386	FbulR|gene10309	Fcor153|gene180, Fcor153|gene4327, Fcor153|gene8216	FculR|FCUL_05080.1, FculR|FCUL_08945.1	FequiR|gene11267	FfujR|FFUJ_12024	FgerR|gene4522, FgerR|gene5010	FgramR|FGRAMPH1_01G11861, FgramR|FGRAMPH1_01G20965		FlouR|gene2831, FlouR|gene6507	FmangR|FMAN_15168	Fmer152|gene10567, Fmer152|gene4096, Fmer152|gene7361	FmerR|gene10731, FmerR|gene1968, FmerR|gene8300	XP_018250373.1	FpoaeR|FPOA_04860	FproR|FPRN_14950	FpsgR|FPSE_02217, FpsgR|FPSE_02490, FpsgR|FPSE_05440	FsamR|gene10204, FsamR|gene7245	FsolR|NechaG94964	FverR|FVEG_10531T0
OG0000270	FacuR|gene9281	FasiR|gene2293, FasiR|gene9824	FasiR2|gene3330, FasiR2|gene9112	Faus151|gene8206, Faus151|gene9892	Faus154|gene10917, Faus154|gene6638	FaveR|KIL85501.1, FaveR|KIL87223.1	FbooR|gene8640, FbooR|gene9279	FbulR|gene4470, FbulR|gene875	Fcor153|gene10308, Fcor153|gene10989	FculR|FCUL_03739.1, FculR|FCUL_06897.1	FequiR|gene1709, FequiR|gene47	FfujR|FFUJ_03597, FfujR|FFUJ_13997	FgerR|gene8513, FgerR|gene9688	FgramR|FGRAMPH1_01G08677, FgramR|FGRAMPH1_01G16203	FlangR|FLAG1_11239	FlouR|gene6948, FlouR|gene8427	FmangR|FMAN_11045	Fmer152|gene8348, Fmer152|gene9494	FmerR|gene1078, FmerR|gene5598	XP_018236150.1, XP_018245871.1	FpoaeR|FPOA_06613	FproR|FPRN_05219, FproR|FPRN_11082	FpsgR|FPSE_05703, FpsgR|FPSE_12399	FsamR|gene8134	FsolR|NechaG87049	FverR|FVEG_03477T0, FverR|FVEG_05717T0, FverR|FVEG_07690T0
OG0000271	FacuR|gene11664, FacuR|gene9330	FasiR|gene9900	FasiR2|gene1378	Faus151|gene4462	Faus154|gene5579	FaveR|KIL85730.1	FbooR|gene4978	FbulR|gene11671, FbulR|gene2587, FbulR|gene8284, FbulR|gene8296	Fcor153|gene7612	FculR|FCUL_01674.1	FequiR|gene5065	FfujR|FFUJ_03974	FgerR|gene2028	FgramR|FGRAMPH1_01G03843	FlangR|FLAG1_02273, FlangR|FLAG1_06297	FlouR|gene2077	FmangR|FMAN_00322, FmangR|FMAN_03388, FmangR|FMAN_14141	Fmer152|gene10043	FmerR|gene2568	XP_018249148.1, XP_018249149.1, XP_018251818.1, XP_018251819.1, XP_018252030.1, XP_018252148.1, XP_018253452.1, XP_018253615.1, XP_018257311.1, XP_018257916.1, XP_018258015.1	FpoaeR|FPOA_01622	FproR|FPRN_00314, FproR|FPRN_03404	FpsgR|FPSE_00757	FsamR|gene10690	FsolR|NechaG39683, FsolR|NechaG83371, FsolR|NechaG89702	FverR|FVEG_03687T0, FverR|FVEG_09661T0
OG0000272	FacuR|gene10415, FacuR|gene14070, FacuR|gene9428	FasiR|gene10416, FasiR|gene8617	FasiR2|gene10324, FasiR2|gene1932	Faus151|gene3363, Faus151|gene8492	Faus154|gene3441, Faus154|gene7145	FaveR|KIL85424.1, FaveR|KIL93125.1	FbooR|gene6260, FbooR|gene9584	FbulR|gene9202	Fcor153|gene3756, Fcor153|gene789	FculR|FCUL_00228.1, FculR|FCUL_08051.1	FequiR|gene12080, FequiR|gene379, FequiR|gene5387	FfujR|FFUJ_10847	FgerR|gene6671, FgerR|gene7531	FgramR|FGRAMPH1_01G00567, FgramR|FGRAMPH1_01G18955	FlangR|FLAG1_01176, FlangR|FLAG1_10263	FlouR|gene10552, FlouR|gene8293	FmangR|FMAN_13728	Fmer152|gene10251, Fmer152|gene1936	FmerR|gene179, FmerR|gene9376	XP_018247329.1	FpoaeR|FPOA_00204, FpoaeR|FPOA_07994	FproR|FPRN_13755	FpsgR|FPSE_05789, FpsgR|FPSE_06955	FsamR|gene2963, FsamR|gene3274	FsolR|NechaG52084	FverR|FVEG_08597T0
OG0000273	FacuR|gene10177, FacuR|gene10182, FacuR|gene10187	FasiR|gene2730	FasiR2|gene5137	Faus151|gene2491	Faus154|gene5946	FaveR|KIL89032.1, FaveR|KIL95574.1, FaveR|KIL95583.1, FaveR|KIL95586.1, FaveR|KIL95587.1	FbooR|gene1458	FbulR|gene7834	Fcor153|gene2617		FequiR|gene8219	FfujR|FFUJ_09019, FfujR|FFUJ_09022, FfujR|FFUJ_09031	FgerR|gene8178	FgramR|FGRAMPH1_01G22759	FlangR|FLAG1_04157	FlouR|gene6153	FmangR|FMAN_09924, FmangR|FMAN_09925, FmangR|FMAN_09928, FmangR|FMAN_09937, FmangR|FMAN_09940, FmangR|FMAN_09942, FmangR|FMAN_09952	Fmer152|gene2319	FmerR|gene9522	XP_018244317.1, XP_018244318.1, XP_018246006.1	FpoaeR|FPOA_09565	FproR|FPRN_09947, FproR|FPRN_09948, FproR|FPRN_09953, FproR|FPRN_09958, FproR|FPRN_09976	FpsgR|FPSE_01625	FsamR|gene6747	FsolR|NechaG83298, FsolR|NechaG83311, FsolR|NechaG83319	FverR|FVEG_06615T0
OG0000274	FacuR|gene10919	FasiR|gene8964, FasiR|gene8965	FasiR2|gene10209, FasiR2|gene10210	Faus151|gene5998, Faus151|gene5999	Faus154|gene2364, Faus154|gene2365	FaveR|KIL88850.1	FbooR|gene1299, FbooR|gene1300	FbulR|gene9731	Fcor153|gene6147, Fcor153|gene6148	FculR|FCUL_06529.1, FculR|FCUL_06530.1	FequiR|gene12579, FequiR|gene12580	FfujR|FFUJ_09852, FfujR|FFUJ_09853	FgerR|gene6738, FgerR|gene6739	FgramR|FGRAMPH1_01G15157, FgramR|FGRAMPH1_01G15159	FlangR|FLAG1_11773	FlouR|gene2392, FlouR|gene2393	FmangR|FMAN_12407, FmangR|FMAN_12408	Fmer152|gene6359, Fmer152|gene6360	FmerR|gene7205, FmerR|gene7206	XP_018253233.1, XP_018253234.1	FpoaeR|FPOA_06272, FpoaeR|FPOA_06273	FproR|FPRN_12411, FproR|FPRN_12412	FpsgR|FPSE_12119, FpsgR|FPSE_12120	FsamR|gene5661	FsolR|NechaG47555, FsolR|NechaG95750	FverR|FVEG_11278T0, FverR|FVEG_11279T0
OG0000275	FacuR|gene11858, FacuR|gene11868	FasiR|gene8558, FasiR|gene8559	FasiR2|gene7599, FasiR2|gene7600	Faus151|gene10992, Faus151|gene10993	Faus154|gene11436, Faus154|gene11437	FaveR|KIL83761.1	FbooR|gene7716, FbooR|gene7717	FbulR|gene201, FbulR|gene210	Fcor153|gene739	FculR|FCUL_02366.1	FequiR|gene1129	FfujR|FFUJ_14634, FfujR|FFUJ_14646	FgerR|gene7764, FgerR|gene7765	FgramR|FGRAMPH1_01G05523, FgramR|FGRAMPH1_01G05525	FlangR|FLAG1_09668	FlouR|gene7463, FlouR|gene7464	FmangR|FMAN_06276, FmangR|FMAN_06289	Fmer152|gene9719, Fmer152|gene9720	FmerR|gene1044, FmerR|gene1045	XP_018238321.1, XP_018238335.1	FpoaeR|FPOA_02298, FpoaeR|FPOA_02299	FproR|FPRN_06408, FproR|FPRN_06419	FpsgR|FPSE_03837, FpsgR|FPSE_03838	FsamR|gene3456, FsamR|gene5875, FsamR|gene5876	FsolR|NechaG49803, FsolR|NechaG75880	FverR|FVEG_11983T0
OG0000276	FacuR|gene11935	FasiR|gene6283	FasiR2|gene3266	Faus151|gene7034	Faus154|gene11019	FaveR|KIL85500.1	FbooR|gene10506	FbulR|gene10536, FbulR|gene4828, FbulR|gene6782, FbulR|gene6783	Fcor153|gene11538	FculR|FCUL_06951.1	FequiR|gene4396, FequiR|gene560	FfujR|FFUJ_11304, FfujR|FFUJ_11698	FgerR|gene7670	FgramR|FGRAMPH1_01G16337	FlangR|FLAG1_08592, FlangR|FLAG1_11293, FlangR|FLAG1_11294	FlouR|gene11113	FmangR|FMAN_06793, FmangR|FMAN_13266, FmangR|FMAN_14845	Fmer152|gene1699	FmerR|gene10045	XP_018250802.1, XP_018250803.1, XP_018250804.1, XP_018250805.1	FpoaeR|FPOA_06725	FproR|FPRN_06943, FproR|FPRN_10799, FproR|FPRN_10800, FproR|FPRN_13295, FproR|FPRN_14623, FproR|FPRN_15038	FpsgR|FPSE_04078	FsamR|gene11038	FsolR|NechaG74437, FsolR|NechaG86838, FsolR|NechaG87903	FverR|FVEG_10857T0, FverR|FVEG_12464T0, FverR|FVEG_12995T0
OG0000277	FacuR|gene13535	FasiR|gene10428	FasiR2|gene1944	Faus151|gene3375	Faus154|gene3429	FaveR|KIL88027.1	FbooR|gene10985, FbooR|gene11460	FbulR|gene12478, FbulR|gene3246	Fcor153|gene801	FculR|FCUL_00240.1, FculR|FCUL_00241.1, FculR|FCUL_00242.1	FequiR|gene11712	FfujR|FFUJ_00289, FfujR|FFUJ_06457	FgerR|gene10446, FgerR|gene6682	FgramR|FGRAMPH1_01G00593, FgramR|FGRAMPH1_01G00595, FgramR|FGRAMPH1_01G00597	FlangR|FLAG1_09085, FlangR|FLAG1_09088	FlouR|gene11526, FlouR|gene9906	FmangR|FMAN_01784, FmangR|FMAN_09457	Fmer152|gene1923, Fmer152|gene1924	FmerR|gene9388, FmerR|gene9389	XP_018233906.1, XP_018258351.1	FpoaeR|FPOA_00212, FpoaeR|FPOA_00214, FpoaeR|FPOA_00215	FproR|FPRN_01784, FproR|FPRN_09599	FpsgR|FPSE_06967, FpsgR|FPSE_06969	FsamR|gene3286, FsamR|gene3291	FsolR|NechaG43464	FverR|FVEG_00231T0, FverR|FVEG_01719T0, FverR|FVEG_01720T0
OG0000278	FacuR|gene13547	FasiR|gene9104	FasiR2|gene9744	Faus151|gene3397	Faus154|gene3408	FaveR|KIL88037.1	FbooR|gene6430	FbulR|gene9379, FbulR|gene9380, FbulR|gene9381, FbulR|gene9382, FbulR|gene9383	Fcor153|gene825		FequiR|gene9334	FfujR|FFUJ_00338, FfujR|FFUJ_00339, FfujR|FFUJ_00340, FfujR|FFUJ_00341, FfujR|FFUJ_00342, FfujR|FFUJ_00343, FfujR|FFUJ_00344		FgramR|FGRAMPH1_01G00663, FgramR|FGRAMPH1_01G00665	FlangR|FLAG1_09079		FmangR|FMAN_01735, FmangR|FMAN_01736, FmangR|FMAN_01737, FmangR|FMAN_01738, FmangR|FMAN_01739, FmangR|FMAN_01740	Fmer152|gene5305	FmerR|gene7955	XP_018233835.1, XP_018233836.1, XP_018233837.1, XP_018233840.1	FpoaeR|FPOA_00243	FproR|FPRN_01738, FproR|FPRN_01739, FproR|FPRN_01740, FproR|FPRN_01741	FpsgR|FPSE_05412	FsamR|gene10642, FsamR|gene10643		FverR|FVEG_00283T0, FverR|FVEG_00284T0, FverR|FVEG_00285T0
OG0000279	FacuR|gene13796	FasiR|gene7894	FasiR2|gene444	Faus151|gene4422	Faus154|gene7769	FaveR|KIL89362.1	FbooR|gene10121	FbulR|gene10572, FbulR|gene4163, FbulR|gene6906, FbulR|gene9154	Fcor153|gene4701	FculR|FCUL_10868.1		FfujR|FFUJ_03560, FfujR|FFUJ_09289, FfujR|FFUJ_10787, FfujR|FFUJ_11513	FgerR|gene11080	FgramR|FGRAMPH1_01G25487	FlangR|FLAG1_06716	FlouR|gene9619	FmangR|FMAN_02058, FmangR|FMAN_05116, FmangR|FMAN_12977, FmangR|FMAN_13667, FmangR|FMAN_14656	Fmer152|gene3932	FmerR|gene2382	XP_018236109.1, XP_018247247.1, XP_018257579.1	FpoaeR|FPOA_10683	FproR|FPRN_02060, FproR|FPRN_05185, FproR|FPRN_12978, FproR|FPRN_13695, FproR|FPRN_14433		FsamR|gene10737, FsamR|gene9904	FsolR|NechaG49814, FsolR|NechaG54161, FsolR|NechaG82836, FsolR|NechaG93751	FverR|FVEG_00028T0, FverR|FVEG_05695T0, FverR|FVEG_08649T0, FverR|FVEG_12821T0
OG0000280		FasiR|gene7824, FasiR|gene8889	FasiR2|gene375, FasiR2|gene6063	Faus151|gene11180, Faus151|gene6104	Faus154|gene2971, Faus154|gene7263, Faus154|gene8109	FaveR|KIL83925.1, FaveR|KIL83947.1	FbooR|gene10809		Fcor153|gene163, Fcor153|gene4778	FculR|FCUL_10793.1, FculR|FCUL_12171.1, FculR|FCUL_12181.1, FculR|FCUL_12329.1	FequiR|gene7535	FfujR|FFUJ_13733	FgerR|gene9910	FgramR|FGRAMPH1_01G05403, FgramR|FGRAMPH1_01G21011, FgramR|FGRAMPH1_01G25313	FlangR|FLAG1_08145, FlangR|FLAG1_10720	FlouR|gene10890	FmangR|FMAN_11291, FmangR|FMAN_11292	Fmer152|gene10294, Fmer152|gene4115, Fmer152|gene9841	FmerR|gene1887, FmerR|gene2908, FmerR|gene6902	XP_018243000.1, XP_018254005.1, XP_018256618.1, XP_018256938.1	FpoaeR|FPOA_10746, FpoaeR|FPOA_13424, FpoaeR|FPOA_13541, FpoaeR|FPOA_13770	FproR|FPRN_11306, FproR|FPRN_15151		FsamR|gene10176	FsolR|NechaG88868
OG0000281		FasiR|gene10731, FasiR|gene7930	FasiR2|gene484, FasiR2|gene949	Faus151|gene10187, Faus151|gene4373	Faus154|gene4719, Faus154|gene7822	FaveR|KIL86282.1	FbooR|gene10315, FbooR|gene9673	FbulR|gene1146, FbulR|gene7268	Fcor153|gene10643, Fcor153|gene8442	FculR|FCUL_05206.1, FculR|FCUL_10913.1	FequiR|gene6729	FfujR|FFUJ_00173, FfujR|FFUJ_11107	FgerR|gene10382, FgerR|gene9239	FgramR|FGRAMPH1_01G12139, FgramR|FGRAMPH1_01G25611	FlangR|FLAG1_09455	FlouR|gene10526, FlouR|gene9661	FmangR|FMAN_01896, FmangR|FMAN_13983	Fmer152|gene3980, Fmer152|gene5265	FmerR|gene11324, FmerR|gene251	XP_018247643.1, XP_018248826.1	FpoaeR|FPOA_10646	FproR|FPRN_01893, FproR|FPRN_14016	FpsgR|FPSE_02089, FpsgR|FPSE_04389	FsamR|gene10969, FsamR|gene9936	FsolR|NechaG39621, FsolR|NechaG49257	FverR|FVEG_00125T0, FverR|FVEG_04313T0, FverR|FVEG_08370T0
OG0000282		FasiR|gene11806		Faus151|gene11642	Faus154|gene8314	FaveR|KIL92177.1, FaveR|KIL93306.1		FbulR|gene9554	Fcor153|gene11920, Fcor153|gene2853, Fcor153|gene6480, Fcor153|gene8853	FculR|FCUL_00134.1	FequiR|gene542, FequiR|gene5737	FfujR|FFUJ_06661, FfujR|FFUJ_09913, FfujR|FFUJ_12988		FgramR|FGRAMPH1_01G00341, FgramR|FGRAMPH1_01G27859	FlangR|FLAG1_11814	FlouR|gene7696	FmangR|FMAN_05428, FmangR|FMAN_09720, FmangR|FMAN_12349	Fmer152|gene2026, Fmer152|gene8319	FmerR|gene1106, FmerR|gene6573	XP_018243204.1, XP_018250539.1, XP_018253131.1	FpoaeR|FPOA_03576, FpoaeR|FPOA_06803	FproR|FPRN_05532, FproR|FPRN_09800, FproR|FPRN_12350, FproR|FPRN_15154	FpsgR|FPSE_10058	FsamR|gene10586, FsamR|gene11442, FsamR|gene11462, FsamR|gene11571	FsolR|NechaG36556, FsolR|NechaG40249, FsolR|NechaG89211, FsolR|NechaG98072	FverR|FVEG_04443T0, FverR|FVEG_11218T0
OG0000283	FacuR|gene10321, FacuR|gene816	FasiR|gene2567, FasiR|gene7149	FasiR2|gene3496, FasiR2|gene5965	Faus151|gene10790, Faus151|gene8187	Faus154|gene10942, Faus154|gene6619	FaveR|KIL84967.1, FaveR|KIL91550.1	FbooR|gene3962, FbooR|gene9971	FbulR|gene9178	Fcor153|gene3776, Fcor153|gene9027	FculR|FCUL_03720.1, FculR|FCUL_08235.1	FequiR|gene3055, FequiR|gene655	FfujR|FFUJ_13253	FgerR|gene10154, FgerR|gene5414	FgramR|FGRAMPH1_01G08631, FgramR|FGRAMPH1_01G19391	FlangR|FLAG1_02066, FlangR|FLAG1_10632	FlouR|gene102, FlouR|gene9742	FmangR|FMAN_05692	Fmer152|gene121, Fmer152|gene5752	FmerR|gene2122, FmerR|gene8384	XP_018243553.1	FpoaeR|FPOA_03601, FpoaeR|FPOA_08190	FproR|FPRN_05794	FpsgR|FPSE_00667, FpsgR|FPSE_04214	FsamR|gene7425, FsamR|gene940	FsolR|NechaG68260	FverR|FVEG_04694T0, FverR|FVEG_14005T0
OG0000284	FacuR|gene2187	FasiR|gene8067, FasiR|gene9018	FasiR2|gene6207, FasiR2|gene7948	Faus151|gene6909, Faus151|gene7250	Faus154|gene3611, Faus154|gene9577	FaveR|KIL92205.1	FbooR|gene9128, FbooR|gene9133	FbulR|gene12572	Fcor153|gene5714, Fcor153|gene6457	FculR|FCUL_03875.1, FculR|FCUL_06769.1, FculR|FCUL_12227.1	FequiR|gene12312, FequiR|gene1561	FfujR|FFUJ_02062	FgerR|gene10489, FgerR|gene9800	FgramR|FGRAMPH1_01G09047, FgramR|FGRAMPH1_01G15761, FgramR|FGRAMPH1_01G25617	FlangR|FLAG1_08414, FlangR|FLAG1_08738, FlangR|FLAG1_08861	FlouR|gene11282, FlouR|gene7638	FmangR|FMAN_00042	Fmer152|gene6867, Fmer152|gene8625	FmerR|gene8241, FmerR|gene9042	XP_018248791.1	FpoaeR|FPOA_03715, FpoaeR|FPOA_06515	FproR|FPRN_00055	FpsgR|FPSE_07541, FpsgR|FPSE_08110	FsamR|gene10894, FsamR|gene11525	FsolR|NechaG85610	FverR|FVEG_09890T0
OG0000285	FacuR|gene13161, FacuR|gene14250, FacuR|gene2382	FasiR|gene10874, FasiR|gene9754	FasiR2|gene6328, FasiR2|gene9636	Faus151|gene6053, Faus151|gene9545	Faus154|gene5741, Faus154|gene9780	FaveR|KIL86106.1, FaveR|KIL87388.1	FbooR|gene6216, FbooR|gene8743	FbulR|gene6678	Fcor153|gene10091, Fcor153|gene6695	FculR|FCUL_04919.1, FculR|FCUL_05358.1	FequiR|gene10211, FequiR|gene11589	FfujR|FFUJ_14901	FgerR|gene1236, FgerR|gene3612	FgramR|FGRAMPH1_01G11469, FgramR|FGRAMPH1_01G12495	FlangR|FLAG1_09994	FlouR|gene5088, FlouR|gene5328	FmangR|FMAN_13759	Fmer152|gene3561, Fmer152|gene7753	FmerR|gene10785, FmerR|gene7888	XP_018247375.1	FpoaeR|FPOA_04718, FpoaeR|FPOA_05120	FproR|FPRN_13782	FpsgR|FPSE_05530, FpsgR|FPSE_08454	FsamR|gene11714, FsamR|gene6859	FsolR|NechaG25618, FsolR|NechaG87630	FverR|FVEG_08571T0
OG0000286	FacuR|gene13779, FacuR|gene2733, FacuR|gene8765	FasiR|gene11510, FasiR|gene9936	FasiR2|gene4419, FasiR2|gene4646, FasiR2|gene5278	Faus151|gene11242, Faus151|gene3158	Faus154|gene11439, Faus154|gene11678, Faus154|gene8325	FaveR|KIL94174.1	FbooR|gene11301, FbooR|gene11448		Fcor153|gene11119, Fcor153|gene8845	FculR|FCUL_00144.1	FequiR|gene11523	FfujR|FFUJ_10303, FfujR|FFUJ_10304	FgerR|gene11549, FgerR|gene11600	FgramR|FGRAMPH1_01G00001, FgramR|FGRAMPH1_01G00365		FlouR|gene11471, FlouR|gene11544	FmangR|FMAN_12205, FmangR|FMAN_13170	Fmer152|gene11812, Fmer152|gene2017	FmerR|gene6582	XP_018257771.1	FpoaeR|FPOA_09074, FpoaeR|FPOA_09075	FproR|FPRN_12200, FproR|FPRN_13198	FpsgR|FPSE_10052	FsamR|gene4275	FsolR|NechaG19007, FsolR|NechaG41289, FsolR|NechaG54874	FverR|FVEG_11068T0, FverR|FVEG_11069T0, FverR|FVEG_13751T0
OG0000287	FacuR|gene3325	FasiR|gene11043, FasiR|gene1578	FasiR2|gene10062, FasiR2|gene1536	Faus151|gene69, Faus151|gene9229	Faus154|gene4431, Faus154|gene518	FaveR|KIL87710.1, FaveR|KIL93366.1	FbooR|gene10599, FbooR|gene8630	FbulR|gene3860	Fcor153|gene2990, Fcor153|gene7110	FculR|FCUL_05545.1, FculR|FCUL_11755.1	FequiR|gene4901	FfujR|FFUJ_04146, FfujR|FFUJ_10400	FgerR|gene4314, FgerR|gene5760	FgramR|FGRAMPH1_01G12899, FgramR|FGRAMPH1_01G27521	FlangR|FLAG1_02581, FlangR|FLAG1_11061	FlouR|gene10448, FlouR|gene4725	FmangR|FMAN_03217, FmangR|FMAN_13268	Fmer152|gene6983, Fmer152|gene835	FmerR|gene10964, FmerR|gene8819	XP_018241557.1	FpoaeR|FPOA_05296, FpoaeR|FPOA_11544	FproR|FPRN_03232, FproR|FPRN_13297	FpsgR|FPSE_09657, FpsgR|FPSE_10291	FsamR|gene3000	FsolR|NechaG58588, FsolR|NechaG93941	FverR|FVEG_03845T0
OG0000288	FacuR|gene13138, FacuR|gene3400, FacuR|gene4294	FasiR|gene10826	FasiR2|gene6140	Faus151|gene5819	Faus154|gene9918	FaveR|KIL87324.1, FaveR|KIL87858.1	FbooR|gene8580	FbulR|gene11385, FbulR|gene1423, FbulR|gene7925	Fcor153|gene6745	FculR|FCUL_05306.1	FequiR|gene11815	FfujR|FFUJ_10974	FgerR|gene3401	FgramR|FGRAMPH1_01G12375	FlangR|FLAG1_09394	FlouR|gene6835	FmangR|FMAN_13855, FmangR|FMAN_15290	Fmer152|gene4243	FmerR|gene11422	XP_018241091.1, XP_018242930.1, XP_018247492.1, XP_018251809.1, XP_018253622.1, XP_018256709.1, XP_018256882.1, XP_018258587.1	FpoaeR|FPOA_05072, FpoaeR|FPOA_12225, FpoaeR|FPOA_12228, FpoaeR|FPOA_12304, FpoaeR|FPOA_13524, FpoaeR|FPOA_13845	FproR|FPRN_10970, FproR|FPRN_13882	FpsgR|FPSE_05944	FsamR|gene2801	FsolR|NechaG87739, FsolR|NechaG93115	FverR|FVEG_08481T0
OG0000289	FacuR|gene3600, FacuR|gene4137	FasiR|gene7935, FasiR|gene7936	FasiR2|gene490, FasiR2|gene491	Faus151|gene4365	Faus154|gene8764, Faus154|gene8765	FaveR|KIL85502.1, FaveR|KIL94302.1	FbooR|gene10935, FbooR|gene10936	FbulR|gene12406, FbulR|gene4793	Fcor153|gene9833	FculR|FCUL_10921.1, FculR|FCUL_10922.1	FequiR|gene11742, FequiR|gene12314	FfujR|FFUJ_14668, FfujR|FFUJ_14757	FgerR|gene9768, FgerR|gene9769	FgramR|FGRAMPH1_01G25641, FgramR|FGRAMPH1_01G25643	FlangR|FLAG1_11688	FlouR|gene10826, FlouR|gene10827	FmangR|FMAN_06310, FmangR|FMAN_06396	Fmer152|gene9073	FmerR|gene259	XP_018238361.1, XP_018238475.1, XP_018238476.1	FpoaeR|FPOA_10639	FproR|FPRN_06442, FproR|FPRN_06528	FpsgR|FPSE_04399, FpsgR|FPSE_04400	FsamR|gene11814	FsolR|NechaG79716, FsolR|NechaG89129	FverR|FVEG_11877T0, FverR|FVEG_11954T0
OG0000290	FacuR|gene4482	FasiR|gene10820, FasiR|gene1754	FasiR2|gene2815, FasiR2|gene6134	Faus151|gene5825, Faus151|gene6298	Faus154|gene7016, Faus154|gene9912	FaveR|KIL85979.1	FbooR|gene11134, FbooR|gene8574	FbulR|gene909	Fcor153|gene2806, Fcor153|gene6751	FculR|FCUL_11925.1	FequiR|gene1118, FequiR|gene11804	FfujR|FFUJ_12647	FgerR|gene3407, FgerR|gene9747	FgramR|FGRAMPH1_01G12361, FgramR|FGRAMPH1_01G27955	FlangR|FLAG1_09739	FlouR|gene6841, FlouR|gene8773	FmangR|FMAN_06355, FmangR|FMAN_06544, FmangR|FMAN_11811	Fmer152|gene4249, Fmer152|gene8013	FmerR|gene11416, FmerR|gene9287	XP_018252499.1, XP_018254095.1	FpoaeR|FPOA_05065	FproR|FPRN_06679, FproR|FPRN_11753	FpsgR|FPSE_05950, FpsgR|FPSE_07380	FsamR|gene10439, FsamR|gene2807	FsolR|NechaG34725, FsolR|NechaG55027	FverR|FVEG_12229T0, FverR|FVEG_13368T0
OG0000291	FacuR|gene5413, FacuR|gene9015	FasiR|gene3589, FasiR|gene5625	FasiR2|gene1025, FasiR2|gene5484	Faus151|gene2709, Faus151|gene8538	Faus154|gene906, Faus154|gene9538	FaveR|KIL86329.1, FaveR|KIL88760.1	FbooR|gene1871, FbooR|gene6976	FbulR|gene2570	Fcor153|gene2785, Fcor153|gene5482	FculR|FCUL_06157.1, FculR|FCUL_09478.1	FequiR|gene1160, FequiR|gene121	FfujR|FFUJ_09472	FgerR|gene6538, FgerR|gene8404	FgramR|FGRAMPH1_01G14329, FgramR|FGRAMPH1_01G22317	FlangR|FLAG1_06798, FlangR|FLAG1_09438	FlouR|gene4744, FlouR|gene6916	FmangR|FMAN_12784	Fmer152|gene740, Fmer152|gene8406	FmerR|gene11672, FmerR|gene6116	XP_018243044.1, XP_018249937.1	FpoaeR|FPOA_05905, FpoaeR|FPOA_09388	FproR|FPRN_12789	FpsgR|FPSE_05233, FpsgR|FPSE_10111	FsamR|gene4177, FsamR|gene7176	FsolR|NechaG42518	FverR|FVEG_10215T0
OG0000292	FacuR|gene10357, FacuR|gene8815	FasiR|gene2675, FasiR|gene6332	FasiR2|gene2634, FasiR2|gene4600	Faus151|gene10334, Faus151|gene9004	Faus154|gene4124, Faus154|gene7939	FaveR|KIL94124.1	FbooR|gene8360	FbulR|gene3993, FbulR|gene4648	Fcor153|gene11599	FculR|FCUL_03753.1, FculR|FCUL_09180.1	FequiR|gene1004	FfujR|FFUJ_00054, FfujR|FFUJ_08128, FfujR|FFUJ_14862	FgerR|gene10423, FgerR|gene9926	FgramR|FGRAMPH1_01G16499, FgramR|FGRAMPH1_01G21599	FlangR|FLAG1_10132	FlouR|gene9186	FmangR|FMAN_02019, FmangR|FMAN_06508, FmangR|FMAN_10837	Fmer152|gene11038, Fmer152|gene1642	FmerR|gene2641	XP_018251517.1, XP_018251551.1, XP_018252552.1	FpoaeR|FPOA_09337	FproR|FPRN_02018, FproR|FPRN_06642, FproR|FPRN_10862	FpsgR|FPSE_02393	FsamR|gene11128	FsolR|NechaG44810, FsolR|NechaG44868, FsolR|NechaG93369	FverR|FVEG_11745T0
OG0000293	FacuR|gene9858, FacuR|gene9859	FasiR|gene5454	FasiR2|gene5549	Faus151|gene7994, Faus151|gene7995	Faus154|gene681, Faus154|gene682	FaveR|KIL94017.1, FaveR|KIL94018.1	FbooR|gene5584, FbooR|gene5585	FbulR|gene4186, FbulR|gene588	Fcor153|gene9500, Fcor153|gene9501	FculR|FCUL_05942.1	FequiR|gene716, FequiR|gene717	FfujR|FFUJ_11479, FfujR|FFUJ_11487	FgerR|gene6056, FgerR|gene6057	FgramR|FGRAMPH1_01G13815, FgramR|FGRAMPH1_01G13817	FlangR|FLAG1_06878	FlouR|gene8831, FlouR|gene8832	FmangR|FMAN_14620, FmangR|FMAN_14632	Fmer152|gene6107, Fmer152|gene6108	FmerR|gene906, FmerR|gene907	XP_018257645.1, XP_018257655.1	FpoaeR|FPOA_05680	FproR|FPRN_14400, FproR|FPRN_14408	FpsgR|FPSE_06650, FpsgR|FPSE_06651	FsamR|gene1848, FsamR|gene1849	FsolR|NechaG122942	FverR|FVEG_12842T0, FverR|FVEG_12849T0
OG0000294	FacuR|gene14239, FacuR|gene9889	FasiR|gene10881, FasiR|gene4666	FasiR2|gene6335, FasiR2|gene6582	Faus151|gene9348, Faus151|gene9538	Faus154|gene9773	FaveR|KIL87399.1, FaveR|KIL93987.1	FbooR|gene10360, FbooR|gene6223	FbulR|gene1941, FbulR|gene9222	Fcor153|gene29, Fcor153|gene6688	FculR|FCUL_05365.1, FculR|FCUL_09083.1	FequiR|gene3527	FfujR|FFUJ_10857	FgerR|gene1243, FgerR|gene6633	FgramR|FGRAMPH1_01G12509, FgramR|FGRAMPH1_01G21335	FlangR|FLAG1_07308, FlangR|FLAG1_09604	FlouR|gene11000	FmangR|FMAN_06645, FmangR|FMAN_13742	Fmer152|gene11814, Fmer152|gene7760	FmerR|gene10792, FmerR|gene372	XP_018247351.1, XP_018252382.1	FpoaeR|FPOA_05129, FpoaeR|FPOA_08994	FproR|FPRN_06783, FproR|FPRN_13766	FpsgR|FPSE_02869	FsamR|gene4771, FsamR|gene6867	FsolR|NechaG105684	FverR|FVEG_08585T0, FverR|FVEG_12316T0
OG0000295	FacuR|gene9934	FasiR|gene2353	FasiR2|gene2274	Faus151|gene6516	Faus154|gene5198	FaveR|KIL88517.1, FaveR|KIL90035.1	FbooR|gene10896	FbulR|gene860	Fcor153|gene10666	FculR|FCUL_03518.1			FgerR|gene9526	FgramR|FGRAMPH1_01G08111		FlouR|gene9861		Fmer152|gene4163	FmerR|gene10266	XP_018242411.1, XP_018242471.1, XP_018242728.1, XP_018242768.1, XP_018242881.1, XP_018242906.1, XP_018244280.1, XP_018244293.1, XP_018244294.1, XP_018244386.1, XP_018244521.1, XP_018244533.1, XP_018244655.1, XP_018244695.1, XP_018254232.1, XP_018255934.1, XP_018256445.1, XP_018256464.1, XP_018256744.1, XP_018256745.1, XP_018256774.1, XP_018256835.1, XP_018256860.1, XP_018256953.1, XP_018256994.1,…			FpsgR|FPSE_09741, FpsgR|FPSE_11089			FverR|FVEG_13465T0
OG0000296	FacuR|gene11796	FasiR|gene4321, FasiR|gene7286	FasiR2|gene1669, FasiR2|gene7270	Faus151|gene9178	Faus154|gene8558	FaveR|KIL86673.1	FbooR|gene7282, FbooR|gene7893	FbulR|gene14185, FbulR|gene6522	Fcor153|gene3914	FculR|FCUL_06589.1, FculR|FCUL_08383.1	FequiR|gene10597, FequiR|gene11325	FfujR|FFUJ_04955, FfujR|FFUJ_09925	FgerR|gene6181, FgerR|gene9185	FgramR|FGRAMPH1_01G15291, FgramR|FGRAMPH1_01G19719	FlangR|FLAG1_05642, FlangR|FLAG1_08091	FlouR|gene6871, FlouR|gene6872	FmangR|FMAN_02437, FmangR|FMAN_12340	Fmer152|gene257, Fmer152|gene258	FmerR|gene11169, FmerR|gene11170	XP_018253115.1	FpoaeR|FPOA_06319	FproR|FPRN_02435, FproR|FPRN_12339	FpsgR|FPSE_09930	FsamR|gene6230	FsolR|NechaG45399, FsolR|NechaG51906, FsolR|NechaG54913, FsolR|NechaG86425, FsolR|NechaG87751, FsolR|NechaG88170	FverR|FVEG_06156T0
OG0000297	FacuR|gene13034	FasiR|gene5239, FasiR|gene9915	FasiR2|gene1391, FasiR2|gene6090	Faus151|gene10410, Faus151|gene8596	Faus154|gene5593, Faus154|gene6023	FaveR|KIL84079.1	FbooR|gene4992, FbooR|gene9588	FbulR|gene777	Fcor153|gene3296, Fcor153|gene7626	FculR|FCUL_01687.1, FculR|FCUL_09330.1	FequiR|gene4273, FequiR|gene5051	FfujR|FFUJ_01804, FfujR|FFUJ_02110	FgerR|gene11177, FgerR|gene2043	FgramR|FGRAMPH1_01G03881, FgramR|FGRAMPH1_01G21905		FlouR|gene7911, FlouR|gene9540	FmangR|FMAN_00305, FmangR|FMAN_03670	Fmer152|gene10275, Fmer152|gene5962	FmerR|gene2665, FmerR|gene2953	XP_018249125.1	FpoaeR|FPOA_09145	FproR|FPRN_00296, FproR|FPRN_03681	FpsgR|FPSE_02905, FpsgR|FPSE_10991	FsamR|gene5304, FsamR|gene5351	FsolR|NechaG87507, FsolR|NechaG89016, FsolR|NechaG89430	FverR|FVEG_07711T0, FverR|FVEG_09679T0
OG0000298	FacuR|gene13416	FasiR|gene3605, FasiR|gene5037	FasiR2|gene1041, FasiR2|gene2140	Faus151|gene11828, Faus151|gene4008	Faus154|gene2753, Faus154|gene922	FaveR|KIL89484.1	FbooR|gene10070, FbooR|gene6944	FbulR|gene1497	Fcor153|gene1476, Fcor153|gene9925	FculR|FCUL_04718.1, FculR|FCUL_06172.1	FequiR|gene6533	FfujR|FFUJ_05730, FfujR|FFUJ_09493	FgerR|gene10009, FgerR|gene10972	FgramR|FGRAMPH1_01G11007, FgramR|FGRAMPH1_01G14365	FlangR|FLAG1_04487	FlouR|gene10057, FlouR|gene4759	FmangR|FMAN_08742	Fmer152|gene2447, Fmer152|gene8890	FmerR|gene5722, FmerR|gene6454	XP_018237810.1, XP_018249886.1, XP_018249887.1	FpoaeR|FPOA_04527, FpoaeR|FPOA_05921	FproR|FPRN_08890, FproR|FPRN_12771	FpsgR|FPSE_05216, FpsgR|FPSE_08262	FsamR|gene11236, FsamR|gene4192	FsolR|NechaG81267	FverR|FVEG_02444T0, FverR|FVEG_10239T0
OG0000299	FacuR|gene13518	FasiR|gene1918	FasiR2|gene10660	Faus151|gene10906, Faus151|gene9611	Faus154|gene653, Faus154|gene9062	FaveR|KIL88012.1	FbooR|gene11343	FbulR|gene12494, FbulR|gene6008	Fcor153|gene11911, Fcor153|gene2861, Fcor153|gene3148	FculR|FCUL_01819.1	FequiR|gene8900	FfujR|FFUJ_14079, FfujR|FFUJ_14409	FgerR|gene11582	FgramR|FGRAMPH1_01G04189	FlangR|FLAG1_09888	FlouR|gene11176	FmangR|FMAN_07128, FmangR|FMAN_10916, FmangR|FMAN_13946	Fmer152|gene10436	FmerR|gene8624	XP_018239451.1, XP_018247574.1		FproR|FPRN_10951, FproR|FPRN_13958	FpsgR|FPSE_11435	FsamR|gene10077, FsamR|gene4837, FsamR|gene9429, FsamR|gene9533	FsolR|NechaG101119, FsolR|NechaG55675, FsolR|NechaG81607, FsolR|NechaG82462, FsolR|NechaG87859, FsolR|NechaG87992, FsolR|NechaG88415, FsolR|NechaG88818	FverR|FVEG_03181T0, FverR|FVEG_08410T0
OG0000300	FacuR|gene13759	FasiR|gene6295		Faus151|gene3080, Faus151|gene5530	Faus154|gene8249		FbooR|gene11371, FbooR|gene8556	FbulR|gene10050, FbulR|gene12413, FbulR|gene488	Fcor153|gene10787, Fcor153|gene10788, Fcor153|gene11226	FculR|FCUL_06959.1	FequiR|gene1205	FfujR|FFUJ_06614, FfujR|FFUJ_06685, FfujR|FFUJ_06867	FgerR|gene10136, FgerR|gene11615	FgramR|FGRAMPH1_01G00185, FgramR|FGRAMPH1_01G16377		FlouR|gene11529, FlouR|gene8143	FmangR|FMAN_07003, FmangR|FMAN_09640, FmangR|FMAN_09751	Fmer152|gene1687, Fmer152|gene5563, Fmer152|gene9185	FmerR|gene10060, FmerR|gene2043	XP_018236335.1	FpoaeR|FPOA_06743	FproR|FPRN_07170, FproR|FPRN_09748, FproR|FPRN_09829	FpsgR|FPSE_02245, FpsgR|FPSE_02246, FpsgR|FPSE_04067	FsamR|gene7942	FsolR|NechaG37243, FsolR|NechaG42336	FverR|FVEG_01581T0, FverR|FVEG_03303T0, FverR|FVEG_14143T0
OG0000301	FacuR|gene14461	FasiR|gene2279, FasiR|gene3477	FasiR2|gene3316, FasiR2|gene3777	Faus151|gene10529, Faus151|gene2215, Faus151|gene4825	Faus154|gene3682, Faus154|gene64	FaveR|KIL90150.1	FbooR|gene10278, FbooR|gene9928	FbulR|gene8221	Fcor153|gene10894, Fcor153|gene8194, Fcor153|gene8537	FculR|FCUL_00050.1, FculR|FCUL_03935.1	FequiR|gene10750, FequiR|gene5823	FfujR|FFUJ_12446, FfujR|FFUJ_14168	FgerR|gene9459, FgerR|gene9660	FgramR|FGRAMPH1_01G09211, FgramR|FGRAMPH1_01G26453	FlangR|FLAG1_04901	FlouR|gene8951, FlouR|gene9039	FmangR|FMAN_11608	Fmer152|gene11270, Fmer152|gene9548	FmerR|gene2489, FmerR|gene873	XP_018238491.1	FpoaeR|FPOA_03747, FpoaeR|FPOA_06689, FpoaeR|FPOA_11073	FproR|FPRN_11564, FproR|FPRN_15101	FpsgR|FPSE_10684	FsamR|gene3132, FsamR|gene8150	FsolR|NechaG82418, FsolR|NechaG86385
OG0000302		FasiR|gene3783, FasiR|gene7829	FasiR2|gene1221, FasiR2|gene380	Faus151|gene11184, Faus151|gene5381	Faus154|gene2510, Faus154|gene7259		FbooR|gene351, FbooR|gene9402	FbulR|gene14196	Fcor153|gene1296, Fcor153|gene4774		FequiR|gene5289	FfujR|FFUJ_09695	FgerR|gene115, FgerR|gene9915	FgramR|FGRAMPH1_01G14819, FgramR|FGRAMPH1_01G25325	FlangR|FLAG1_05061, FlangR|FLAG1_08149	FlouR|gene300, FlouR|gene9475	FmangR|FMAN_07340, FmangR|FMAN_12564	Fmer152|gene10289, Fmer152|gene5977	FmerR|gene3565, FmerR|gene7056	XP_018249563.1, XP_018258873.1, XP_018258874.1, XP_018258875.1, XP_018258876.1	FpoaeR|FPOA_06116, FpoaeR|FPOA_10742	FproR|FPRN_12568	FpsgR|FPSE_07029, FpsgR|FPSE_08747	FsamR|gene10172, FsamR|gene1474, FsamR|gene653	FsolR|NechaG45711, FsolR|NechaG54095, FsolR|NechaG59600, FsolR|NechaG97579
OG0000303	FacuR|gene187, FacuR|gene5587	FasiR|gene4323, FasiR|gene9526	FasiR2|gene1671, FasiR2|gene4256	Faus151|gene10077, Faus151|gene3492	Faus154|gene2310, Faus154|gene3906	FaveR|KIL84547.1	FbooR|gene1090, FbooR|gene7280	FbulR|gene4402	Fcor153|gene1050, Fcor153|gene9356	FculR|FCUL_00718.1, FculR|FCUL_06591.1	FequiR|gene11322, FequiR|gene9539	FfujR|FFUJ_00577	FgerR|gene6183, FgerR|gene8428	FgramR|FGRAMPH1_01G01687, FgramR|FGRAMPH1_01G15295	FlangR|FLAG1_07495, FlangR|FLAG1_08093	FlouR|gene1883, FlouR|gene7715	FmangR|FMAN_01504	Fmer152|gene10340, Fmer152|gene2804	FmerR|gene661, FmerR|gene7259	XP_018233456.1	FpoaeR|FPOA_00675, FpoaeR|FPOA_06321	FproR|FPRN_01502	FpsgR|FPSE_00640	FsamR|gene10854, FsamR|gene12372, FsamR|gene6953	FsolR|NechaG49776, FsolR|NechaG65842	FverR|FVEG_00524T0
OG0000304	FacuR|gene2028, FacuR|gene3192, FacuR|gene3858	FasiR|gene2183, FasiR|gene2389	FasiR2|gene10927, FasiR2|gene2309	Faus151|gene6475	Faus154|gene10961, Faus154|gene4918, Faus154|gene5234	FaveR|KIL84655.1, FaveR|KIL92388.1, FaveR|KIL93867.1	FbooR|gene11201		Fcor153|gene10280	FculR|FCUL_02072.1, FculR|FCUL_03548.1, FculR|FCUL_10893.1	FequiR|gene11403, FequiR|gene369, FequiR|gene9985	FfujR|FFUJ_11363	FgerR|gene11500, FgerR|gene372	FgramR|FGRAMPH1_01G04777, FgramR|FGRAMPH1_01G08189	FlangR|FLAG1_08775, FlangR|FLAG1_11343	FlouR|gene9422	FmangR|FMAN_14499	Fmer152|gene4198	FmerR|gene10302	XP_018257750.1	FpoaeR|FPOA_02013, FpoaeR|FPOA_03420	FproR|FPRN_14276	FpsgR|FPSE_05754, FpsgR|FPSE_09766	FsamR|gene10414, FsamR|gene3163, FsamR|gene3562, FsamR|gene7411, FsamR|gene8814		FverR|FVEG_12956T0
OG0000305	FacuR|gene2856, FacuR|gene4483	FasiR|gene3927	FasiR2|gene11219	Faus151|gene5913	Faus154|gene4338	FaveR|KIL85978.1, FaveR|KIL95741.1	FbooR|gene7933	FbulR|gene1455, FbulR|gene8071, FbulR|gene8254	Fcor153|gene3400	FculR|FCUL_02496.1	FequiR|gene10701, FequiR|gene8849	FfujR|FFUJ_08032, FfujR|FFUJ_12705	FgerR|gene2257	FgramR|FGRAMPH1_01G05813		FlouR|gene8878	FmangR|FMAN_08174, FmangR|FMAN_11869	Fmer152|gene9274	FmerR|gene5897	XP_018248541.1, XP_018248542.1, XP_018248543.1, XP_018248544.1, XP_018254166.1, XP_018254167.1, XP_018254168.1	FpoaeR|FPOA_02409, FpoaeR|FPOA_10685	FproR|FPRN_08415, FproR|FPRN_11811	FpsgR|FPSE_01987	FsamR|gene10738, FsamR|gene11883, FsamR|gene2117	FsolR|NechaG104598, FsolR|NechaG87457, FsolR|NechaG94679	FverR|FVEG_11868T0, FverR|FVEG_13418T0
OG0000306	FacuR|gene3310, FacuR|gene8508, FacuR|gene8509	FasiR|gene1566	FasiR2|gene1524	Faus151|gene81	Faus154|gene506	FaveR|KIL93380.1	FbooR|gene7680	FbulR|gene2686, FbulR|gene3873	Fcor153|gene3002	FculR|FCUL_11742.1	FequiR|gene4888	FfujR|FFUJ_04132, FfujR|FFUJ_05423	FgerR|gene5748	FgramR|FGRAMPH1_01G27493	FlangR|FLAG1_07677, FlangR|FLAG1_09142	FlouR|gene4713	FmangR|FMAN_03231, FmangR|FMAN_14152	Fmer152|gene847	FmerR|gene8807	XP_018236286.1, XP_018241537.1, XP_018241538.1, XP_018244478.1, XP_018251697.1, XP_018251930.1, XP_018253531.1, XP_018253710.1, XP_018253903.1, XP_018254501.1, XP_018255750.1, XP_018256594.1, XP_018257412.1, XP_018257494.1	FpoaeR|FPOA_11531	FproR|FPRN_03246	FpsgR|FPSE_09669	FsamR|gene6593	FsolR|NechaG66814	FverR|FVEG_03831T1
OG0000307	FacuR|gene3722	FasiR|gene8150	FasiR2|gene8896	Faus151|gene677	Faus154|gene2007	FaveR|KIL96277.1	FbooR|gene634	FbulR|gene175	Fcor153|gene616	FculR|FCUL_03064.1	FequiR|gene1325	FfujR|FFUJ_07427	FgerR|gene7161	FgramR|FGRAMPH1_01G07097	FlangR|FLAG1_03787	FlouR|gene997	FmangR|FMAN_07604	Fmer152|gene10164	FmerR|gene11775	XP_018240606.1, XP_018240607.1, XP_018240608.1, XP_018240609.1, XP_018240610.1, XP_018240611.1, XP_018240612.1, XP_018240613.1, XP_018240614.1, XP_018240615.1, XP_018240616.1, XP_018240617.1, XP_018240618.1, XP_018240619.1, XP_018240620.1, XP_018240621.1, XP_018240622.1, XP_018240623.1, XP_018240624.1, XP_018240625.1	FpoaeR|FPOA_02953	FproR|FPRN_07748	FpsgR|FPSE_04548	FsamR|gene7835	FsolR|NechaG80242	FverR|FVEG_02744T0
OG0000308	FacuR|gene10064, FacuR|gene13766, FacuR|gene3968	FasiR|gene10663, FasiR|gene2007	FasiR2|gene10748, FasiR2|gene881	Faus151|gene5737	Faus154|gene6836	FaveR|KIL85266.1, FaveR|KIL86990.1	FbooR|gene10587	FbulR|gene12505, FbulR|gene5310	Fcor153|gene3057	FculR|FCUL_01901.1	FequiR|gene11510	FfujR|FFUJ_11038, FfujR|FFUJ_11815	FgerR|gene10089	FgramR|FGRAMPH1_01G04397	FlangR|FLAG1_07939, FlangR|FLAG1_09300	FlouR|gene10700	FmangR|FMAN_13917, FmangR|FMAN_14956	Fmer152|gene6691	FmerR|gene8714	XP_018247552.1, XP_018250602.1	FpoaeR|FPOA_01835, FpoaeR|FPOA_04918	FproR|FPRN_13945, FproR|FPRN_14734	FpsgR|FPSE_11337	FsamR|gene10296, FsamR|gene11439, FsamR|gene9735	FsolR|NechaG54515, FsolR|NechaG73170, FsolR|NechaG82526, FsolR|NechaG90504, FsolR|NechaG90907	FverR|FVEG_08420T0, FverR|FVEG_10705T0
OG0000309	FacuR|gene4213	FasiR|gene150, FasiR|gene9250	FasiR2|gene8454, FasiR2|gene9890	Faus151|gene1660, Faus151|gene9846	Faus154|gene11028, Faus154|gene3266	FaveR|KIL94920.1	FbooR|gene10924, FbooR|gene255	FbulR|gene191, FbulR|gene6827	Fcor153|gene5572, Fcor153|gene971	FculR|FCUL_00423.1, FculR|FCUL_06682.1	FequiR|gene3881	FfujR|FFUJ_00901, FfujR|FFUJ_14619	FgerR|gene11393, FgerR|gene5045	FgramR|FGRAMPH1_01G01017, FgramR|FGRAMPH1_01G15547	FlangR|FLAG1_01012	FlouR|gene11352, FlouR|gene5316	FmangR|FMAN_01197, FmangR|FMAN_06263	Fmer152|gene10882, Fmer152|gene974	FmerR|gene8101, FmerR|gene8956	XP_018232860.1, XP_018238307.1	FpoaeR|FPOA_00392	FproR|FPRN_01189, FproR|FPRN_06393	FpsgR|FPSE_00051, FpsgR|FPSE_11228	FsamR|gene6465	FsolR|NechaG31032	FverR|FVEG_00844T0, FverR|FVEG_11991T0
OG0000310	FacuR|gene4306, FacuR|gene6880	FasiR|gene5646, FasiR|gene7866	FasiR2|gene417, FasiR2|gene5503	Faus151|gene10309, Faus151|gene4453	Faus154|gene7742, Faus154|gene9511	FaveR|KIL89167.1	FbooR|gene8478, FbooR|gene8881	FbulR|gene5334	Fcor153|gene2758, Fcor153|gene4730	FculR|FCUL_09499.1, FculR|FCUL_10841.1	FequiR|gene11125	FfujR|FFUJ_03523	FgerR|gene10366, FgerR|gene9639	FgramR|FGRAMPH1_01G22363, FgramR|FGRAMPH1_01G25423	FlangR|FLAG1_01132	FlouR|gene10296, FlouR|gene5444	FmangR|FMAN_05077, FmangR|FMAN_09916	Fmer152|gene10191, Fmer152|gene6778	FmerR|gene2355, FmerR|gene4063	XP_018236064.1, XP_018236065.1, XP_018257160.1	FpoaeR|FPOA_09426	FproR|FPRN_05149	FpsgR|FPSE_10131	FsamR|gene10874, FsamR|gene2176, FsamR|gene7180	FsolR|NechaG68874, FsolR|NechaG94070	FverR|FVEG_05661T0
OG0000311	FacuR|gene5821	FasiR|gene11136, FasiR|gene7924	FasiR2|gene478	Faus151|gene11679, Faus151|gene4252, Faus151|gene4378, Faus151|gene7958	Faus154|gene7816, Faus154|gene9702, Faus154|gene9853		FbooR|gene10659, FbooR|gene3793	FbulR|gene507	Fcor153|gene10637, Fcor153|gene11937, Fcor153|gene7206, Fcor153|gene9063	FculR|FCUL_00019.1, FculR|FCUL_05638.1, FculR|FCUL_10907.1	FequiR|gene4296		FgerR|gene10387, FgerR|gene4079	FgramR|FGRAMPH1_01G13117, FgramR|FGRAMPH1_01G25597	FlangR|FLAG1_05859, FlangR|FLAG1_10035	FlouR|gene10640, FlouR|gene10764	FmangR|FMAN_09692	Fmer152|gene3974, Fmer152|gene4643, Fmer152|gene5610	FmerR|gene1485, FmerR|gene245, FmerR|gene2787	XP_018258320.1	FpoaeR|FPOA_05388, FpoaeR|FPOA_10651		FpsgR|FPSE_04382, FpsgR|FPSE_12158	FsamR|gene12043, FsamR|gene9930		FverR|FVEG_14125T0
OG0000312	FacuR|gene13986, FacuR|gene6157, FacuR|gene6290	FasiR|gene1873, FasiR|gene812	FasiR2|gene3187, FasiR2|gene3841	Faus151|gene6214, Faus151|gene8163	Faus154|gene2901, Faus154|gene7453, Faus154|gene9109	FaveR|KIL86521.1	FbooR|gene4193	FbulR|gene9919	Fcor153|gene5898, Fcor153|gene9211	FculR|FCUL_01772.1	FequiR|gene6089, FequiR|gene8138	FfujR|FFUJ_01919	FgerR|gene1455, FgerR|gene8559	FgramR|FGRAMPH1_01G04081, FgramR|FGRAMPH1_01G18765	FlangR|FLAG1_06049, FlangR|FLAG1_09708	FlouR|gene10211, FlouR|gene3410	FmangR|FMAN_00194	Fmer152|gene7979, Fmer152|gene8833	FmerR|gene1683, FmerR|gene8577	XP_018248961.1, XP_018248962.1	FpoaeR|FPOA_01718, FpoaeR|FPOA_07923, FpoaeR|FPOA_08802	FproR|FPRN_00188	FpsgR|FPSE_11484	FsamR|gene3308, FsamR|gene4882	FsolR|NechaG79911	FverR|FVEG_09788T0
OG0000313	FacuR|gene6166	FasiR|gene11774, FasiR|gene1724, FasiR|gene7989	FasiR2|gene5164, FasiR2|gene5466	Faus151|gene6270	Faus154|gene10614	FaveR|KIL86147.1	FbooR|gene10762	FbulR|gene2636, FbulR|gene7073, FbulR|gene8643	Fcor153|gene2834	FculR|FCUL_11903.1	FequiR|gene12534	FfujR|FFUJ_03906, FfujR|FFUJ_05509	FgerR|gene11431	FgramR|FGRAMPH1_01G27895	FlangR|FLAG1_10311, FlangR|FLAG1_10414, FlangR|FLAG1_11170, FlangR|FLAG1_11247	FlouR|gene10440	FmangR|FMAN_03452, FmangR|FMAN_08529	Fmer152|gene8040	FmerR|gene9258	XP_018241240.1, XP_018256101.1	FpoaeR|FPOA_12231, FpoaeR|FPOA_13258	FproR|FPRN_03469, FproR|FPRN_08676	FpsgR|FPSE_06780, FpsgR|FPSE_10857	FsamR|gene9434	FsolR|NechaG101492, FsolR|NechaG79991, FsolR|NechaG85175, FsolR|NechaG95069	FverR|FVEG_03629T0, FverR|FVEG_12456T0, FverR|FVEG_13173T0
OG0000314	FacuR|gene10319, FacuR|gene7088	FasiR|gene924	FasiR2|gene11029	Faus151|gene2654	Faus154|gene9444	FaveR|KIL84965.1, FaveR|KIL86462.1	FbooR|gene6485	FbulR|gene13002, FbulR|gene3824, FbulR|gene6657	Fcor153|gene4905	FculR|FCUL_02173.1	FequiR|gene10089, FequiR|gene12371	FfujR|FFUJ_02133, FfujR|FFUJ_13827	FgerR|gene7184	FgramR|FGRAMPH1_01G05027	FlangR|FLAG1_07232	FlouR|gene5691	FmangR|FMAN_03691, FmangR|FMAN_09474, FmangR|FMAN_11200	Fmer152|gene1789	FmerR|gene5054	XP_018239155.1, XP_018250518.1, XP_018255122.1	FpoaeR|FPOA_02122	FproR|FPRN_03699, FproR|FPRN_11212	FpsgR|FPSE_05174	FsamR|gene2135, FsamR|gene4583	FsolR|NechaG17487, FsolR|NechaG33462, FsolR|NechaG44031, FsolR|NechaG50118, FsolR|NechaG7715, FsolR|NechaG87593, FsolR|NechaG96966	FverR|FVEG_07546T0, FverR|FVEG_12545T0
OG0000315	FacuR|gene14208, FacuR|gene14209, FacuR|gene7310	FasiR|gene10948, FasiR|gene10949	FasiR2|gene9969, FasiR2|gene9970	Faus151|gene698, Faus151|gene699	Faus154|gene4532, Faus154|gene4533	FaveR|KIL87429.1, FaveR|KIL87430.1	FbooR|gene10566	FbulR|gene8014	Fcor153|gene7263	FculR|FCUL_05440.1, FculR|FCUL_05441.1	FequiR|gene8489	FfujR|FFUJ_10814, FfujR|FFUJ_10815	FgerR|gene5859	FgramR|FGRAMPH1_01G12673, FgramR|FGRAMPH1_01G12675	FlangR|FLAG1_08512, FlangR|FLAG1_08513	FlouR|gene1411, FlouR|gene1444	FmangR|FMAN_13695, FmangR|FMAN_13696	Fmer152|gene778	FmerR|gene10862	XP_018247284.1, XP_018247285.1, XP_018248721.1	FpoaeR|FPOA_05196, FpoaeR|FPOA_05197	FproR|FPRN_13721	FpsgR|FPSE_04683, FpsgR|FPSE_04684	FsamR|gene11604, FsamR|gene11605	FsolR|NechaG46445, FsolR|NechaG53446	FverR|FVEG_08622T0
OG0000316	FacuR|gene10832, FacuR|gene9926	FasiR|gene2510	FasiR2|gene2078, FasiR2|gene5734	Faus151|gene4831, Faus151|gene9121	Faus154|gene3688, Faus154|gene7619	FaveR|KIL83577.1, FaveR|KIL90043.1	FbooR|gene11329, FbooR|gene11356	FbulR|gene816	Fcor153|gene8188, Fcor153|gene8966	FculR|FCUL_03676.1	FequiR|gene320, FequiR|gene9681	FfujR|FFUJ_12826	FgerR|gene11506, FgerR|gene8219	FgramR|FGRAMPH1_01G08501, FgramR|FGRAMPH1_01G09223		FlouR|gene11530	FmangR|FMAN_11956	Fmer152|gene5695, Fmer152|gene9516	FmerR|gene2484, FmerR|gene8780	XP_018254271.1, XP_018257991.1, XP_018258281.1	FpoaeR|FPOA_03777	FproR|FPRN_11927	FpsgR|FPSE_00723, FpsgR|FPSE_05467, FpsgR|FPSE_11238		FsolR|NechaG42497, FsolR|NechaG48298, FsolR|NechaG79833, FsolR|NechaG82003, FsolR|NechaG99486	FverR|FVEG_12515T0, FverR|FVEG_13490T0
OG0000317	FacuR|gene11572, FacuR|gene11576	FasiR|gene10329, FasiR|gene10330	FasiR2|gene5292, FasiR2|gene5293	Faus151|gene7606	Faus154|gene6911, Faus154|gene6912	FaveR|KIL95538.1, FaveR|KIL95542.1	FbooR|gene4479	FbulR|gene8343, FbulR|gene8344	Fcor153|gene7544	FculR|FCUL_12026.1	FequiR|gene4722, FequiR|gene4723	FfujR|FFUJ_08979, FfujR|FFUJ_08980	FgerR|gene5355, FgerR|gene5356	FgramR|FGRAMPH1_01G28183, FgramR|FGRAMPH1_01G28185		FlouR|gene4419	FmangR|FMAN_09986, FmangR|FMAN_09987	Fmer152|gene5028	FmerR|gene5389, FmerR|gene5390	XP_018246080.1, XP_018246081.1, XP_018246083.1, XP_018246084.1	FpoaeR|FPOA_11852, FpoaeR|FPOA_11853	FproR|FPRN_10015, FproR|FPRN_10016	FpsgR|FPSE_07111, FpsgR|FPSE_07112	FsamR|gene1526, FsamR|gene1527	FsolR|NechaG46452	FverR|FVEG_06652T0, FverR|FVEG_06653T0
OG0000318	FacuR|gene12845, FacuR|gene12846	FasiR|gene3692	FasiR2|gene1129	Faus151|gene4095	Faus154|gene1009	FaveR|KIL86745.1, FaveR|KIL86746.1	FbooR|gene4310	FbulR|gene5861, FbulR|gene5862	Fcor153|gene1388	FculR|FCUL_06281.1, FculR|FCUL_06282.1	FequiR|gene3609, FequiR|gene3610	FfujR|FFUJ_09593, FfujR|FFUJ_09594	FgerR|gene22	FgramR|FGRAMPH1_01G14605, FgramR|FGRAMPH1_01G14607	FlangR|FLAG1_07062, FlangR|FLAG1_07063	FlouR|gene394	FmangR|FMAN_12665, FmangR|FMAN_12666	Fmer152|gene2150	FmerR|gene5808	XP_018249704.1, XP_018249706.1, XP_018249707.1, XP_018249708.1, XP_018249709.1, XP_018249710.1	FpoaeR|FPOA_06014, FpoaeR|FPOA_06015	FproR|FPRN_12671, FproR|FPRN_12672	FpsgR|FPSE_00167, FpsgR|FPSE_00168	FsamR|gene774	FsolR|NechaG100940, FsolR|NechaG102720	FverR|FVEG_10335T0, FverR|FVEG_10336T0
OG0000319	FacuR|gene14487	FasiR|gene2263, FasiR|gene2270, FasiR|gene9008	FasiR2|gene6198	Faus151|gene7238	Faus154|gene9563, Faus154|gene9565	FaveR|KIL85238.1, FaveR|KIL86290.1, FaveR|KIL87121.1, FaveR|KIL92273.1	FbooR|gene11314, FbooR|gene11355	FbulR|gene6623	Fcor153|gene2804, Fcor153|gene5495, Fcor153|gene5496	FculR|FCUL_06755.1	FequiR|gene1107	FfujR|FFUJ_09299	FgerR|gene9788, FgerR|gene9789	FgramR|FGRAMPH1_01G15729, FgramR|FGRAMPH1_01G15731	FlangR|FLAG1_07720, FlangR|FLAG1_08844	FlouR|gene10779, FlouR|gene11450	FmangR|FMAN_03889, FmangR|FMAN_12968	Fmer152|gene7120, Fmer152|gene7122	FmerR|gene9028, FmerR|gene9029	XP_018250255.1	FpoaeR|FPOA_06533	FproR|FPRN_12967	FpsgR|FPSE_07378, FpsgR|FPSE_08082, FpsgR|FPSE_08083	FsamR|gene10361, FsamR|gene10369	FsolR|NechaG45344	FverR|FVEG_09990T0
OG0000320	FacuR|gene1410	FasiR|gene2438, FasiR|gene7493	FasiR2|gene10483, FasiR2|gene603	Faus151|gene10453, Faus151|gene814	Faus154|gene1235, Faus154|gene7692	FaveR|KIL84427.1	FbooR|gene456, FbooR|gene9315	FbulR|gene12004	Fcor153|gene1529, Fcor153|gene8233	FculR|FCUL_03608.1, FculR|FCUL_10416.1	FequiR|gene7402	FfujR|FFUJ_03166	FgerR|gene1949, FgerR|gene8842	FgramR|FGRAMPH1_01G08335, FgramR|FGRAMPH1_01G24441	FlangR|FLAG1_03970	FlouR|gene3841, FlouR|gene3852, FlouR|gene591	FmangR|FMAN_04720, FmangR|FMAN_07061	Fmer152|gene10820, Fmer152|gene3779	FmerR|gene11831, FmerR|gene821	XP_018235463.1, XP_018235464.1	FpoaeR|FPOA_03476	FproR|FPRN_04790	FpsgR|FPSE_01086, FpsgR|FPSE_03413	FsamR|gene10446, FsamR|gene11455	FsolR|NechaG68582, FsolR|NechaG96233	FverR|FVEG_05285T0
OG0000321	FacuR|gene1430, FacuR|gene1431	FasiR|gene1251	FasiR2|gene1663	Faus151|gene393	Faus154|gene186	FaveR|KIL93495.1, FaveR|KIL93496.1	FbooR|gene3114	FbulR|gene1758, FbulR|gene1759	Fcor153|gene6001	FculR|FCUL_11398.1, FculR|FCUL_11399.1	FequiR|gene6242	FfujR|FFUJ_04457, FfujR|FFUJ_04458	FgerR|gene5562	FgramR|FGRAMPH1_01G26729, FgramR|FGRAMPH1_01G26731, FgramR|FGRAMPH1_01G26733	FlangR|FLAG1_00663, FlangR|FLAG1_00664	FlouR|gene2867	FmangR|FMAN_02923, FmangR|FMAN_02924	Fmer152|gene5469	FmerR|gene6256	XP_018242049.1, XP_018242050.1, XP_018242051.1	FpoaeR|FPOA_11198	FproR|FPRN_02933, FproR|FPRN_02934, FproR|FPRN_02935	FpsgR|FPSE_05864, FpsgR|FPSE_05865, FpsgR|FPSE_05866	FsamR|gene4526, FsamR|gene4527, FsamR|gene4528	FsolR|NechaG32998, FsolR|NechaG76588	FverR|FVEG_04143T0
OG0000322	FacuR|gene1587	FasiR|gene2681, FasiR|gene7360	FasiR2|gene4579, FasiR2|gene9600	Faus151|gene10328, Faus151|gene8805	Faus154|gene4130, Faus154|gene5823	FaveR|KIL84920.1	FbooR|gene3389, FbooR|gene8366	FbulR|gene2185, FbulR|gene4352	Fcor153|gene11605, Fcor153|gene4408	FculR|FCUL_04993.1, FculR|FCUL_09186.1	FequiR|gene10403, FequiR|gene10409, FequiR|gene11228	FfujR|FFUJ_12110, FfujR|FFUJ_12767	FgerR|gene7583, FgerR|gene9932	FgramR|FGRAMPH1_01G11651, FgramR|FGRAMPH1_01G21611	FlangR|FLAG1_10008	FlouR|gene5562, FlouR|gene9180		Fmer152|gene11032, Fmer152|gene3480	FmerR|gene2647, FmerR|gene338	XP_018254206.1, XP_018254209.1, XP_018256256.1	FpoaeR|FPOA_04786, FpoaeR|FPOA_09330, FpoaeR|FPOA_11899	FproR|FPRN_11871	FpsgR|FPSE_02399, FpsgR|FPSE_06725			FverR|FVEG_13446T0
OG0000323	FacuR|gene1846, FacuR|gene4055, FacuR|gene4056	FasiR|gene7646	FasiR2|gene2746	Faus151|gene10278	Faus154|gene6097	FaveR|KIL94225.1	FbooR|gene10450	FbulR|gene10532, FbulR|gene13385	Fcor153|gene3386	FculR|FCUL_09400.1	FequiR|gene1095	FfujR|FFUJ_11702	FgerR|gene10204	FgramR|FGRAMPH1_01G22085	FlangR|FLAG1_08303, FlangR|FLAG1_10043, FlangR|FLAG1_10463, FlangR|FLAG1_11498, FlangR|FLAG1_11664, FlangR|FLAG1_11734, FlangR|FLAG1_11919, FlangR|FLAG1_11959, FlangR|FLAG1_12026, FlangR|FLAG1_12084	FlouR|gene8314	FmangR|FMAN_14849	Fmer152|gene11328	FmerR|gene5537	XP_018244184.1, XP_018253778.1, XP_018253818.1, XP_018256527.1	FpoaeR|FPOA_13783		FpsgR|FPSE_03273	FsamR|gene10573	FsolR|NechaG102270, FsolR|NechaG102287, FsolR|NechaG82211, FsolR|NechaG89365, FsolR|NechaG99841	FverR|FVEG_10861T0
OG0000324	FacuR|gene13135, FacuR|gene2004	FasiR|gene10612, FasiR|gene11241	FasiR2|gene829, FasiR2|gene8379	Faus151|gene5566, Faus151|gene5607	Faus154|gene4603, Faus154|gene6721	FaveR|KIL87589.1, FaveR|KIL87855.1	FbooR|gene11022, FbooR|gene3693	FbulR|gene61	Fcor153|gene3222, Fcor153|gene4321	FculR|FCUL_05086.1, FculR|FCUL_05745.1	FequiR|gene11582, FequiR|gene1652	FfujR|FFUJ_10609	FgerR|gene3890, FgerR|gene3925	FgramR|FGRAMPH1_01G11877, FgramR|FGRAMPH1_01G13365	FlangR|FLAG1_04663, FlangR|FLAG1_08099	FlouR|gene10088, FlouR|gene10878	FmangR|FMAN_13480	Fmer152|gene5101, Fmer152|gene7367	FmerR|gene1974, FmerR|gene6100	XP_018247027.1	FpoaeR|FPOA_04867, FpoaeR|FPOA_05487	FproR|FPRN_13510	FpsgR|FPSE_01892, FpsgR|FPSE_02210	FsamR|gene7251, FsamR|gene7354		FverR|FVEG_08812T0
OG0000325	FacuR|gene2149, FacuR|gene3930, FacuR|gene9615	FasiR|gene2575, FasiR|gene7786	FasiR2|gene3464, FasiR2|gene3504	Faus151|gene11767, Faus151|gene8932	Faus154|gene3519, Faus154|gene7297	FaveR|KIL84582.1, FaveR|KIL85857.1	FbooR|gene10875, FbooR|gene11311	FbulR|gene3672	Fcor153|gene11113, Fcor153|gene4810	FculR|FCUL_03729.1, FculR|FCUL_10764.1	FequiR|gene74, FequiR|gene9082	FfujR|FFUJ_02278	FgerR|gene11559, FgerR|gene8786	FgramR|FGRAMPH1_01G22249, FgramR|FGRAMPH1_01G25243	FlangR|FLAG1_11094	FlouR|gene11453, FlouR|gene7267	FmangR|FMAN_03838	Fmer152|gene11661, Fmer152|gene6239	FmerR|gene1855, FmerR|gene4780	XP_018255290.1	FpoaeR|FPOA_10591	FproR|FPRN_03841	FpsgR|FPSE_08946, FpsgR|FPSE_11072	FsamR|gene1886	FsolR|NechaG34339, FsolR|NechaG34899	FverR|FVEG_12666T0
OG0000326	FacuR|gene11417, FacuR|gene2443	FasiR|gene11188, FasiR|gene6862	FasiR2|gene11324, FasiR2|gene8326	Faus151|gene11516	Faus154|gene6669, Faus154|gene7032	FaveR|KIL87531.1, FaveR|KIL89774.1	FbooR|gene1603, FbooR|gene3741	FbulR|gene13683	Fcor153|gene3276, Fcor153|gene446	FculR|FCUL_05693.1, FculR|FCUL_08666.1	FequiR|gene223	FfujR|FFUJ_10531	FgerR|gene2328, FgerR|gene4129	FgramR|FGRAMPH1_01G13235, FgramR|FGRAMPH1_01G20319	FlangR|FLAG1_11813	FlouR|gene2311, FlouR|gene3538	FmangR|FMAN_13400	Fmer152|gene11635, Fmer152|gene3268	FmerR|gene10464, FmerR|gene1237	XP_018246926.1	FpoaeR|FPOA_05443, FpoaeR|FPOA_08581	FproR|FPRN_13433	FpsgR|FPSE_01302, FpsgR|FPSE_05497	FsamR|gene6285, FsamR|gene7761	FsolR|NechaG122567, FsolR|NechaG55178, FsolR|NechaG55194	FverR|FVEG_08877T0
OG0000327	FacuR|gene13947, FacuR|gene2493	FasiR|gene1947, FasiR|gene2482	FasiR2|gene10689, FasiR2|gene2052	Faus151|gene5799, Faus151|gene7925	Faus154|gene6774, Faus154|gene7646	FaveR|KIL84043.1	FbooR|gene10772, FbooR|gene6839	FbulR|gene2914	Fcor153|gene3119, Fcor153|gene8279	FculR|FCUL_01846.1, FculR|FCUL_03656.1	FequiR|gene623	FfujR|FFUJ_05492, FfujR|FFUJ_10325	FgerR|gene5700, FgerR|gene8246	FgramR|FGRAMPH1_01G04257, FgramR|FGRAMPH1_01G08437	FlangR|FLAG1_10765	FlouR|gene6423, FlouR|gene7282	FmangR|FMAN_08514	Fmer152|gene7607, Fmer152|gene9650	FmerR|gene8653, FmerR|gene8755	XP_018256126.1	FpoaeR|FPOA_01785, FpoaeR|FPOA_03529	FproR|FPRN_08661, FproR|FPRN_13219	FpsgR|FPSE_00752, FpsgR|FPSE_11404	FsamR|gene4805, FsamR|gene8320	FsolR|NechaG86378	FverR|FVEG_13189T0
OG0000328	FacuR|gene10994, FacuR|gene2513, FacuR|gene5333	FasiR|gene5335	FasiR2|gene4648, FasiR2|gene5535	Faus151|gene11764, Faus151|gene11862	Faus154|gene11803, Faus154|gene3516	FaveR|KIL84047.1, FaveR|KIL89208.1	FbooR|gene11093	FbulR|gene11159, FbulR|gene11329, FbulR|gene1224, FbulR|gene5338	Fcor153|gene11116, Fcor153|gene11894		FequiR|gene1050, FequiR|gene42, FequiR|gene7561	FfujR|FFUJ_06635, FfujR|FFUJ_06895, FfujR|FFUJ_14117, FfujR|FFUJ_14268	FgerR|gene11202	FgramR|FGRAMPH1_01G16063	FlangR|FLAG1_05768		FmangR|FMAN_08316, FmangR|FMAN_08317, FmangR|FMAN_09693, FmangR|FMAN_16200	Fmer152|gene11538, Fmer152|gene11659	FmerR|gene4782, FmerR|gene8324	XP_018236391.1, XP_018256194.1		FproR|FPRN_08554, FproR|FPRN_09769, FproR|FPRN_15143				FverR|FVEG_03271T0, FverR|FVEG_09445T0
OG0000329	FacuR|gene2815, FacuR|gene4492, FacuR|gene4767	FasiR|gene11749	FasiR2|gene10468	Faus151|gene7974	Faus154|gene9687	FaveR|KIL85971.1, FaveR|KIL92389.1	FbooR|gene7457, FbooR|gene7458	FbulR|gene2590, FbulR|gene4339	Fcor153|gene9048	FculR|FCUL_00036.1	FequiR|gene12124	FfujR|FFUJ_03971, FfujR|FFUJ_12733	FgerR|gene7504	FgramR|FGRAMPH1_01G00103, FgramR|FGRAMPH1_01G00105		FlouR|gene9147, FlouR|gene9148	FmangR|FMAN_03391, FmangR|FMAN_11898	Fmer152|gene5594, Fmer152|gene5595	FmerR|gene2803, FmerR|gene2804	XP_018254192.1	FpoaeR|FPOA_00073, FpoaeR|FPOA_00077, FpoaeR|FPOA_12623	FproR|FPRN_03407, FproR|FPRN_11839	FpsgR|FPSE_07841, FpsgR|FPSE_07844	FsamR|gene12243, FsamR|gene4742, FsamR|gene5921, FsamR|gene5933	FsolR|NechaG98075	FverR|FVEG_03684T0, FverR|FVEG_13433T0
OG0000330	FacuR|gene12274, FacuR|gene12275, FacuR|gene2919	FasiR|gene8810, FasiR|gene8811	FasiR2|gene5984, FasiR2|gene5985	Faus151|gene6183	Faus154|gene2895	FaveR|KIL89990.1, FaveR|KIL95677.1	FbooR|gene2503	FbulR|gene10416, FbulR|gene10417	Fcor153|gene238	FculR|FCUL_08887.1, FculR|FCUL_08888.1	FequiR|gene5989	FfujR|FFUJ_08253, FfujR|FFUJ_08254	FgerR|gene3265	FgramR|FGRAMPH1_01G20829, FgramR|FGRAMPH1_01G20831	FlangR|FLAG1_04242, FlangR|FLAG1_04243	FlouR|gene1589	FmangR|FMAN_10710, FmangR|FMAN_16220	Fmer152|gene4036	FmerR|gene10672	XP_018251388.1, XP_018251389.1	FpoaeR|FPOA_08794, FpoaeR|FPOA_08795	FproR|FPRN_10746, FproR|FPRN_10747	FpsgR|FPSE_06043, FpsgR|FPSE_06044	FsamR|gene9114, FsamR|gene9115	FsolR|NechaG68940, FsolR|NechaG86474	FverR|FVEG_11621T0, FverR|FVEG_11622T0
OG0000331	FacuR|gene12727, FacuR|gene3235	FasiR|gene2129	FasiR2|gene10872	Faus151|gene7183	Faus154|gene4867	FaveR|KIL93822.1	FbooR|gene1732	FbulR|gene12823, FbulR|gene6197	Fcor153|gene7779	FculR|FCUL_02026.1	FequiR|gene9934	FfujR|FFUJ_02173, FfujR|FFUJ_12262	FgerR|gene324	FgramR|FGRAMPH1_01G04671	FlangR|FLAG1_03184, FlangR|FLAG1_09551, FlangR|FLAG1_11871	FlouR|gene2024	FmangR|FMAN_03741, FmangR|FMAN_11431, FmangR|FMAN_14454	Fmer152|gene5777	FmerR|gene8468	XP_018238782.1, XP_018238783.1, XP_018238784.1	FpoaeR|FPOA_01957, FpoaeR|FPOA_11991, FpoaeR|FPOA_12907, FpoaeR|FPOA_13265, FpoaeR|FPOA_13915, FpoaeR|FPOA_13957	FproR|FPRN_03743, FproR|FPRN_11385	FpsgR|FPSE_09155	FsamR|gene9241, FsamR|gene9431	FsolR|NechaG72345, FsolR|NechaG86540	FverR|FVEG_03397T0, FverR|FVEG_07311T0
OG0000332	FacuR|gene3715, FacuR|gene7922	FasiR|gene6624, FasiR|gene6625	FasiR2|gene201	Faus151|gene5157, Faus151|gene5158	Faus154|gene10019, Faus154|gene10020	FaveR|KIL92151.1, FaveR|KIL92154.1	FbooR|gene9271	FbulR|gene13434	Fcor153|gene8808	FculR|FCUL_04053.1, FculR|FCUL_04054.1	FequiR|gene496, FequiR|gene500	FfujR|FFUJ_06390, FfujR|FFUJ_06393	FgerR|gene7420	FgramR|FGRAMPH1_01G09527, FgramR|FGRAMPH1_01G09529	FlangR|FLAG1_03438	FlouR|gene9681, FlouR|gene9682	FmangR|FMAN_09389, FmangR|FMAN_09391	Fmer152|gene1390, Fmer152|gene1391	FmerR|gene6810, FmerR|gene6811	XP_018236659.1, XP_018236662.1	FpoaeR|FPOA_03921, FpoaeR|FPOA_03922	FproR|FPRN_09535, FproR|FPRN_09538	FpsgR|FPSE_09540	FsamR|gene3647, FsamR|gene3648	FsolR|NechaG99492	FverR|FVEG_01784T0, FverR|FVEG_01787T0
OG0000333	FacuR|gene3917, FacuR|gene5343			Faus151|gene721	Faus154|gene4509	FaveR|KIL84590.1, FaveR|KIL92496.1	FbooR|gene8926	FbulR|gene8122, FbulR|gene9781	Fcor153|gene7285		FequiR|gene10220, FequiR|gene10751, FequiR|gene11754, FequiR|gene2930, FequiR|gene4301, FequiR|gene4450, FequiR|gene5640, FequiR|gene9679	FfujR|FFUJ_10457, FfujR|FFUJ_11536	FgerR|gene5836	FgramR|FGRAMPH1_01G12727	FlangR|FLAG1_09105, FlangR|FLAG1_09379	FlouR|gene1388, FlouR|gene1467	FmangR|FMAN_13328, FmangR|FMAN_14679	Fmer152|gene755	FmerR|gene10885	XP_018250957.1, XP_018257259.1, XP_018257260.1	FpoaeR|FPOA_05221	FproR|FPRN_13360, FproR|FPRN_13929, FproR|FPRN_14457	FpsgR|FPSE_04706	FsamR|gene11482	FsolR|NechaG11983, FsolR|NechaG47693	FverR|FVEG_04560T0, FverR|FVEG_10949T0, FverR|FVEG_13606T0
OG0000334	FacuR|gene12373, FacuR|gene12374, FacuR|gene4203	FasiR|gene9239, FasiR|gene9240	FasiR2|gene9879, FasiR2|gene9880	Faus151|gene1649, Faus151|gene1650	Faus154|gene3276	FaveR|KIL94910.1, FaveR|KIL94911.1	FbooR|gene245	FbulR|gene6815, FbulR|gene6816	Fcor153|gene960, Fcor153|gene961	FculR|FCUL_00412.1	FequiR|gene3890, FequiR|gene3891	FfujR|FFUJ_00889, FfujR|FFUJ_00890	FgerR|gene5034, FgerR|gene5035	FgramR|FGRAMPH1_01G00995	FlangR|FLAG1_01002	FlouR|gene725, FlouR|gene726	FmangR|FMAN_01208	Fmer152|gene963, Fmer152|gene964	FmerR|gene8090, FmerR|gene8091	XP_018232893.1	FpoaeR|FPOA_00382	FproR|FPRN_01200, FproR|FPRN_01201	FpsgR|FPSE_00039, FpsgR|FPSE_00040, FpsgR|FPSE_00041	FsamR|gene6453, FsamR|gene6454	FsolR|NechaG30529	FverR|FVEG_00833T0
OG0000335	FacuR|gene11182, FacuR|gene14361, FacuR|gene4304, FacuR|gene4995	FasiR|gene4414	FasiR2|gene671	Faus151|gene5208	Faus154|gene1881	FaveR|KIL92880.1, FaveR|KIL92889.1	FbooR|gene5133	FbulR|gene7094, FbulR|gene7112	Fcor153|gene4484	FculR|FCUL_07183.1	FequiR|gene8301, FequiR|gene8303	FfujR|FFUJ_05073, FfujR|FFUJ_05094, FfujR|FFUJ_12089	FgerR|gene6274	FgramR|FGRAMPH1_01G16969, FgramR|FGRAMPH1_01G16971	FlangR|FLAG1_02820	FlouR|gene2689	FmangR|FMAN_02295, FmangR|FMAN_02316, FmangR|FMAN_15219	Fmer152|gene4000	FmerR|gene3178	XP_018245555.1, XP_018245582.1	FpoaeR|FPOA_07145	FproR|FPRN_02287, FproR|FPRN_02308, FproR|FPRN_15016	FpsgR|FPSE_04942	FsamR|gene108, FsamR|gene7443	FsolR|NechaG47437, FsolR|NechaG75968, FsolR|NechaG76119, FsolR|NechaG82709	FverR|FVEG_06026T0
OG0000336	FacuR|gene4557	FasiR|gene8046	FasiR2|gene7927	Faus151|gene6931	Faus154|gene3588	FaveR|KIL85904.1	FbooR|gene10519	FbulR|gene3648, FbulR|gene3910, FbulR|gene6410	Fcor153|gene6475	FculR|FCUL_03856.1	FequiR|gene1587	FfujR|FFUJ_02353, FfujR|FFUJ_11087, FfujR|FFUJ_12057, FfujR|FFUJ_12747, FfujR|FFUJ_13907	FgerR|gene10850	FgramR|FGRAMPH1_01G08993	FlangR|FLAG1_09844	FlouR|gene8388	FmangR|FMAN_03925, FmangR|FMAN_11130, FmangR|FMAN_13968, FmangR|FMAN_15187	Fmer152|gene6845	FmerR|gene8221	XP_018239265.1, XP_018247636.1, XP_018250356.1, XP_018255374.1	FpoaeR|FPOA_09377	FproR|FPRN_03915, FproR|FPRN_11135, FproR|FPRN_13994, FproR|FPRN_14984	FpsgR|FPSE_02324	FsamR|gene12112	FsolR|NechaG37100, FsolR|NechaG49824	FverR|FVEG_07618T0, FverR|FVEG_08375T0, FverR|FVEG_12736T0
OG0000337	FacuR|gene4779	FasiR|gene855, FasiR|gene8565	FasiR2|gene10287, FasiR2|gene7606	Faus151|gene10932, Faus151|gene11213	Faus154|gene7494, Faus154|gene8957	FaveR|KIL85313.1	FbooR|gene5071, FbooR|gene7723	FbulR|gene5849	Fcor153|gene11835, Fcor153|gene745	FculR|FCUL_02372.1, FculR|FCUL_08011.1	FequiR|gene5464		FgerR|gene5709, FgerR|gene7771, FgerR|gene9048	FgramR|FGRAMPH1_01G04275, FgramR|FGRAMPH1_01G05537, FgramR|FGRAMPH1_01G18861	FlangR|FLAG1_01140, FlangR|FLAG1_01141, FlangR|FLAG1_09338	FlouR|gene7457, FlouR|gene9381	FmangR|FMAN_05368	Fmer152|gene7679, Fmer152|gene9713	FmerR|gene1051, FmerR|gene2833	XP_018243146.1	FpoaeR|FPOA_02307, FpoaeR|FPOA_07958	FproR|FPRN_05472	FpsgR|FPSE_03260, FpsgR|FPSE_03831	FsamR|gene2925, FsamR|gene5868	FsolR|NechaG47412	FverR|FVEG_04396T0
OG0000338	FacuR|gene4844	FasiR|gene832	FasiR2|gene10265, FasiR2|gene5316	Faus151|gene11662	Faus154|gene6887, Faus154|gene7473	FaveR|KIL87668.1	FbooR|gene4504, FbooR|gene5092	FbulR|gene4145, FbulR|gene9550	Fcor153|gene5919, Fcor153|gene7568	FculR|FCUL_07991.1, FculR|FCUL_07992.1, FculR|FCUL_12051.1	FequiR|gene17	FfujR|FFUJ_00099, FfujR|FFUJ_09918	FgerR|gene1476, FgerR|gene5332	FgramR|FGRAMPH1_01G18805, FgramR|FGRAMPH1_01G18807, FgramR|FGRAMPH1_01G28243	FlangR|FLAG1_05875, FlangR|FLAG1_10715	FlouR|gene3388, FlouR|gene3389, FlouR|gene4442	FmangR|FMAN_12346, FmangR|FMAN_16030	Fmer152|gene7701	FmerR|gene1704, FmerR|gene3059	XP_018253125.1, XP_018253126.1	FpoaeR|FPOA_07943	FproR|FPRN_01975, FproR|FPRN_12345	FpsgR|FPSE_03237, FpsgR|FPSE_03238	FsamR|gene2907		FverR|FVEG_11214T0
OG0000339	FacuR|gene10382, FacuR|gene5238	FasiR|gene2312, FasiR|gene2364	FasiR2|gene2285, FasiR2|gene8728	Faus151|gene6503, Faus151|gene9910	Faus154|gene10898, Faus154|gene5210	FaveR|KIL85018.1, FaveR|KIL85061.1	FbooR|gene10510, FbooR|gene10642	FbulR|gene4331	Fcor153|gene10657, Fcor153|gene11657	FculR|FCUL_03531.1, FculR|FCUL_06915.1	FequiR|gene10328	FfujR|FFUJ_06989	FgerR|gene7632, FgerR|gene9516	FgramR|FGRAMPH1_01G08137, FgramR|FGRAMPH1_01G16241	FlangR|FLAG1_10373	FlouR|gene10848, FlouR|gene9766	FmangR|FMAN_07122	Fmer152|gene4175, Fmer152|gene8330	FmerR|gene10279, FmerR|gene1095	XP_018239854.1, XP_018243104.1	FpoaeR|FPOA_03401	FproR|FPRN_07296	FpsgR|FPSE_07767, FpsgR|FPSE_10671	FsamR|gene8309	FsolR|NechaG51299, FsolR|NechaG75659	FverR|FVEG_03185T0, FverR|FVEG_09981T0
OG0000340	FacuR|gene5498, FacuR|gene5499	FasiR|gene4112	FasiR2|gene4812	Faus151|gene4976	Faus154|gene7928	FaveR|KIL95818.1, FaveR|KIL95819.1	FbooR|gene7029	FbulR|gene4671	Fcor153|gene10608	FculR|FCUL_02686.1, FculR|FCUL_12071.1	FequiR|gene7755	FfujR|FFUJ_07877, FfujR|FFUJ_07878	FgerR|gene7924	FgramR|FGRAMPH1_01G06247, FgramR|FGRAMPH1_01G06249	FlangR|FLAG1_05251, FlangR|FLAG1_07856, FlangR|FLAG1_11161	FlouR|gene6052	FmangR|FMAN_08020, FmangR|FMAN_08021	Fmer152|gene3039	FmerR|gene7744	XP_018248229.1, XP_018248230.1	FpoaeR|FPOA_02596, FpoaeR|FPOA_02597, FpoaeR|FPOA_12169, FpoaeR|FPOA_12310, FpoaeR|FPOA_12733, FpoaeR|FPOA_12737, FpoaeR|FPOA_12742	FproR|FPRN_08194, FproR|FPRN_08195	FpsgR|FPSE_11925, FpsgR|FPSE_11926	FsamR|gene2718	FsolR|NechaG44242, FsolR|NechaG9396	FverR|FVEG_09164T0
OG0000341	FacuR|gene14008, FacuR|gene6067		FasiR2|gene9586, FasiR2|gene9587	Faus151|gene8818	Faus154|gene10126	FaveR|KIL87062.1	FbooR|gene3403, FbooR|gene3404	FbulR|gene9857, FbulR|gene9858, FbulR|gene9859	Fcor153|gene4394	FculR|FCUL_05004.1	FequiR|gene11641, FequiR|gene11642	FfujR|FFUJ_11765, FfujR|FFUJ_11766, FfujR|FFUJ_11767	FgerR|gene7597	FgramR|FGRAMPH1_01G11683, FgramR|FGRAMPH1_01G11685		FlouR|gene5547, FlouR|gene5548	FmangR|FMAN_14909, FmangR|FMAN_14910, FmangR|FMAN_14911, FmangR|FMAN_15264	Fmer152|gene10584	FmerR|gene8340	XP_018250697.1, XP_018250698.1	FpoaeR|FPOA_04799, FpoaeR|FPOA_04800	FproR|FPRN_14660	FpsgR|FPSE_06739, FpsgR|FPSE_06740	FsamR|gene9145	FsolR|NechaG51153, FsolR|NechaG6312, FsolR|NechaG83788, FsolR|NechaG86862	FverR|FVEG_10908T0, FverR|FVEG_10909T0
OG0000342	FacuR|gene6793, FacuR|gene9390	FasiR|gene610	FasiR2|gene4047, FasiR2|gene8175	Faus151|gene10640, Faus151|gene1905	Faus154|gene6239	FaveR|KIL85390.1, FaveR|KIL95320.1	FbooR|gene10695, FbooR|gene8964	FbulR|gene3426, FbulR|gene4951	Fcor153|gene1898	FculR|FCUL_03767.1, FculR|FCUL_07762.1	FequiR|gene2001, FequiR|gene4308	FfujR|FFUJ_08721, FfujR|FFUJ_11305	FgerR|gene11225, FgerR|gene8097	FgramR|FGRAMPH1_01G15877, FgramR|FGRAMPH1_01G18275	FlangR|FLAG1_03505, FlangR|FLAG1_11048	FlouR|gene10562, FlouR|gene1185	FmangR|FMAN_10244, FmangR|FMAN_14443	Fmer152|gene7227	FmerR|gene3941	XP_018246440.1, XP_018258702.1	FpoaeR|FPOA_07208	FproR|FPRN_10272, FproR|FPRN_14220	FpsgR|FPSE_06178	FsamR|gene184	FsolR|NechaG45635, FsolR|NechaG46703	FverR|FVEG_06902T0, FverR|FVEG_12982T0
OG0000343	FacuR|gene8457, FacuR|gene8459	FasiR|gene5005	FasiR2|gene10397	Faus151|gene9784	Faus154|gene5380	FaveR|KIL89525.1, FaveR|KIL89527.1	FbooR|gene8281	FbulR|gene1664, FbulR|gene1666	Fcor153|gene2410	FculR|FCUL_04687.1, FculR|FCUL_04688.1	FequiR|gene6562, FequiR|gene6564	FfujR|FFUJ_05777, FfujR|FFUJ_05779	FgerR|gene3660	FgramR|FGRAMPH1_01G10917, FgramR|FGRAMPH1_01G10919	FlangR|FLAG1_12098	FlouR|gene6551	FmangR|FMAN_08787, FmangR|FMAN_08789	Fmer152|gene2484	FmerR|gene2498	XP_018237758.1, XP_018237760.1, XP_018237761.1	FpoaeR|FPOA_04493, FpoaeR|FPOA_04495	FproR|FPRN_08937, FproR|FPRN_08939	FpsgR|FPSE_11994, FpsgR|FPSE_11995	FsamR|gene11117, FsamR|gene11118, FsamR|gene5902	FsolR|NechaG36628, FsolR|NechaG83032, FsolR|NechaG84321	FverR|FVEG_02399T0, FverR|FVEG_02401T0
OG0000344	FacuR|gene8867	FasiR|gene11334, FasiR|gene4564	FasiR2|gene6858, FasiR2|gene8622, FasiR2|gene8623	Faus151|gene5700, Faus151|gene8708	Faus154|gene2999, Faus154|gene9022	FaveR|KIL87279.1	FbooR|gene2408, FbooR|gene5863	FbulR|gene8203	Fcor153|gene135, Fcor153|gene7716	FculR|FCUL_05837.1, FculR|FCUL_08986.1	FequiR|gene1224, FequiR|gene5908	FfujR|FFUJ_12464	FgerR|gene10663	FgramR|FGRAMPH1_01G13575, FgramR|FGRAMPH1_01G21097	FlangR|FLAG1_08064	FlouR|gene2790	FmangR|FMAN_05309, FmangR|FMAN_11626	Fmer152|gene4331, Fmer152|gene9681	FmerR|gene5200, FmerR|gene9794	XP_018244190.1, XP_018252690.1, XP_018254452.1	FpoaeR|FPOA_08872	FproR|FPRN_05418, FproR|FPRN_11583	FpsgR|FPSE_02438	FsamR|gene2113, FsamR|gene8868	FsolR|NechaG5165, FsolR|NechaG75778	FverR|FVEG_13949T0
OG0000345	FacuR|gene9234, FacuR|gene9670	FasiR|gene6068	FasiR2|gene4658	Faus151|gene3251	Faus154|gene6296	FaveR|KIL85529.1, FaveR|KIL87220.1, FaveR|KIL87254.1	FbooR|gene8021	FbulR|gene1832, FbulR|gene2046	Fcor153|gene7367	FculR|FCUL_01492.1	FequiR|gene51, FequiR|gene5243	FfujR|FFUJ_02158, FfujR|FFUJ_10144	FgerR|gene3045	FgramR|FGRAMPH1_01G03417	FlangR|FLAG1_10706	FlouR|gene6822	FmangR|FMAN_00523, FmangR|FMAN_03732, FmangR|FMAN_12136	Fmer152|gene11580	FmerR|gene11695	XP_018249480.1, XP_018252883.1, XP_018252884.1, XP_018255069.1	FpoaeR|FPOA_01433	FproR|FPRN_03725, FproR|FPRN_12129	FpsgR|FPSE_08566	FsamR|gene10906, FsamR|gene11509	FsolR|NechaG56076, FsolR|NechaG83376, FsolR|NechaG89855	FverR|FVEG_09465T0, FverR|FVEG_11021T0, FverR|FVEG_12567T0, FverR|FVEG_12568T0
OG0000346	FacuR|gene9783	FasiR|gene6487	FasiR2|gene5728	Faus151|gene4824	Faus154|gene3681, Faus154|gene4641	FaveR|KIL83701.1, FaveR|KIL87733.1	FbooR|gene10277	FbulR|gene10266, FbulR|gene8763	Fcor153|gene10975, Fcor153|gene4282, Fcor153|gene8195, Fcor153|gene9004		FequiR|gene12265, FequiR|gene12266	FfujR|FFUJ_06439	FgerR|gene9460	FgramR|FGRAMPH1_01G09209, FgramR|FGRAMPH1_01G11963		FlouR|gene8950	FmangR|FMAN_06720, FmangR|FMAN_09438, FmangR|FMAN_11011, FmangR|FMAN_11012	Fmer152|gene10875, Fmer152|gene9522	FmerR|gene2013, FmerR|gene2490, FmerR|gene8323	XP_018250342.1, XP_018252288.1	FpoaeR|FPOA_03748	FproR|FPRN_06865, FproR|FPRN_09581	FpsgR|FPSE_05462	FsamR|gene3131, FsamR|gene7263	FsolR|NechaG101154, FsolR|NechaG87795	FverR|FVEG_01745T0, FverR|FVEG_12393T0, FverR|FVEG_12394T0
OG0000347	FacuR|gene10181, FacuR|gene10185, FacuR|gene10186	FasiR|gene6422, FasiR|gene6424	FasiR2|gene10166, FasiR2|gene10167, FasiR2|gene10168, FasiR2|gene6376	Faus151|gene9709	Faus154|gene8044	FaveR|KIL95575.1, FaveR|KIL95580.1		FbulR|gene7320	Fcor153|gene4587			FfujR|FFUJ_09033, FfujR|FFUJ_09036					FmangR|FMAN_09938	Fmer152|gene1534, Fmer152|gene1536, Fmer152|gene1537	FmerR|gene2144, FmerR|gene2145, FmerR|gene3077	XP_018244314.1, XP_018244321.1, XP_018246021.1, XP_018246031.1, XP_018246032.1	FpoaeR|FPOA_07028, FpoaeR|FPOA_07029	FproR|FPRN_09954, FproR|FPRN_09974	FpsgR|FPSE_04875, FpsgR|FPSE_10362, FpsgR|FPSE_11099, FpsgR|FPSE_12394	FsamR|gene3496, FsamR|gene3498	FsolR|NechaG83300, FsolR|NechaG83301, FsolR|NechaG83313, FsolR|NechaG83322	FverR|FVEG_06609T0
OG0000348	FacuR|gene10193, FacuR|gene10198	FasiR|gene10352	FasiR2|gene5315	Faus151|gene7583, Faus151|gene7584	Faus154|gene6888, Faus154|gene6889	FaveR|KIL95561.1, FaveR|KIL95566.1	FbooR|gene4501, FbooR|gene4502, FbooR|gene4503	FbulR|gene13473, FbulR|gene13478	Fcor153|gene7566, Fcor153|gene7567	FculR|FCUL_03764.1, FculR|FCUL_12049.1	FequiR|gene4746	FfujR|FFUJ_08992, FfujR|FFUJ_08997	FgerR|gene5333	FgramR|FGRAMPH1_01G28237, FgramR|FGRAMPH1_01G28239	FlangR|FLAG1_07040	FlouR|gene4441	FmangR|FMAN_09968, FmangR|FMAN_09973	Fmer152|gene5005, Fmer152|gene5006	FmerR|gene3057, FmerR|gene3058	XP_018246059.1, XP_018246060.1, XP_018246065.1	FpoaeR|FPOA_11835, FpoaeR|FPOA_11836	FproR|FPRN_09998, FproR|FPRN_10003	FpsgR|FPSE_07137	FsamR|gene1543	FsolR|NechaG6871, FsolR|NechaG83391
OG0000349	FacuR|gene10337, FacuR|gene10342	FasiR|gene2290, FasiR|gene2291	FasiR2|gene3327, FasiR2|gene3328	Faus151|gene9890	Faus154|gene10919	FaveR|KIL84980.1	FbooR|gene8642	FbulR|gene872, FbulR|gene883	Fcor153|gene10987	FculR|FCUL_06894.1, FculR|FCUL_06895.1	FequiR|gene1708	FfujR|FFUJ_03738, FfujR|FFUJ_03750	FgerR|gene8515	FgramR|FGRAMPH1_01G16197, FgramR|FGRAMPH1_01G16199	FlangR|FLAG1_11590, FlangR|FLAG1_12128	FlouR|gene8429	FmangR|FMAN_03604, FmangR|FMAN_03618	Fmer152|gene8350	FmerR|gene1076	XP_018241042.1, XP_018241043.1, XP_018241072.1	FpoaeR|FPOA_06615, FpoaeR|FPOA_06616	FproR|FPRN_03622, FproR|FPRN_03635	FpsgR|FPSE_12401	FsamR|gene8136, FsamR|gene8138	FsolR|NechaG72124, FsolR|NechaG85342	FverR|FVEG_03466T0, FverR|FVEG_03467T0, FverR|FVEG_03468T0, FverR|FVEG_03480T0
OG0000350	FacuR|gene10524	FasiR|gene5576	FasiR2|gene5670	Faus151|gene2807	Faus154|gene805, Faus154|gene806	FaveR|KIL84988.1, FaveR|KIL88647.1, FaveR|KIL88666.1, FaveR|KIL89317.1	FbooR|gene9779	FbulR|gene14213	Fcor153|gene5384, Fcor153|gene5385	FculR|FCUL_06058.1, FculR|FCUL_06059.1	FequiR|gene12467	FfujR|FFUJ_09365, FfujR|FFUJ_14277	FgerR|gene4560, FgerR|gene4561	FgramR|FGRAMPH1_01G14093, FgramR|FGRAMPH1_01G14095	FlangR|FLAG1_08190	FlouR|gene5056, FlouR|gene5057	FmangR|FMAN_08307, FmangR|FMAN_12902	Fmer152|gene641	FmerR|gene11572	XP_018239453.1, XP_018250065.1	FpoaeR|FPOA_05795	FproR|FPRN_12901	FpsgR|FPSE_05330	FsamR|gene11937, FsamR|gene5614, FsamR|gene9590	FsolR|NechaG49710, FsolR|NechaG81090, FsolR|NechaG82489, FsolR|NechaG82653, FsolR|NechaG87222	FverR|FVEG_09434T0
OG0000351	FacuR|gene10751, FacuR|gene12163	FasiR|gene2553, FasiR|gene7449	FasiR2|gene3481, FasiR2|gene3802	Faus151|gene858	Faus154|gene1279	FaveR|KIL85930.1, FaveR|KIL90976.1, FaveR|KIL93656.1, FaveR|KIL93676.1	FbooR|gene500	FbulR|gene4873	Fcor153|gene1573	FculR|FCUL_03932.1, FculR|FCUL_10373.1	FequiR|gene7356	FfujR|FFUJ_11991	FgerR|gene1995	FgramR|FGRAMPH1_01G22107, FgramR|FGRAMPH1_01G24345	FlangR|FLAG1_01719, FlangR|FLAG1_08799, FlangR|FLAG1_11605	FlouR|gene547, FlouR|gene6730	FmangR|FMAN_09702, FmangR|FMAN_15127	Fmer152|gene3734	FmerR|gene2432	XP_018235541.1, XP_018236356.1, XP_018250400.1	FpoaeR|FPOA_10224	FproR|FPRN_09782, FproR|FPRN_14920	FpsgR|FPSE_00186, FpsgR|FPSE_09329	FsamR|gene977	FsolR|NechaG41262, FsolR|NechaG62384, FsolR|NechaG94354	FverR|FVEG_10559T0
OG0000352	FacuR|gene10756, FacuR|gene10757	FasiR|gene7444	FasiR2|gene3797	Faus151|gene863	Faus154|gene1284	FaveR|KIL90970.1, FaveR|KIL90971.1	FbooR|gene505	FbulR|gene7373, FbulR|gene7374	Fcor153|gene1578	FculR|FCUL_10367.1, FculR|FCUL_10368.1	FequiR|gene7350, FequiR|gene7351	FfujR|FFUJ_03217, FfujR|FFUJ_03218	FgerR|gene2000	FgramR|FGRAMPH1_01G24333, FgramR|FGRAMPH1_01G24335	FlangR|FLAG1_01713, FlangR|FLAG1_01714	FlouR|gene542	FmangR|FMAN_04770, FmangR|FMAN_04771	Fmer152|gene3728, Fmer152|gene3729	FmerR|gene2426, FmerR|gene2427	XP_018235547.1, XP_018235548.1, XP_018235549.1, XP_018235550.1	FpoaeR|FPOA_10218, FpoaeR|FPOA_10219	FproR|FPRN_04841, FproR|FPRN_04842	FpsgR|FPSE_00191	FsamR|gene982, FsamR|gene983	FsolR|NechaG68635	FverR|FVEG_05339T0, FverR|FVEG_05340T0
OG0000353	FacuR|gene12111	FasiR|gene1781, FasiR|gene8809	FasiR2|gene2388, FasiR2|gene5983	Faus151|gene6184, Faus151|gene8563	Faus154|gene2894, Faus154|gene5627	FaveR|KIL93699.1	FbooR|gene2504	FbulR|gene3938, FbulR|gene8406	Fcor153|gene11666, Fcor153|gene239	FculR|FCUL_01715.1, FculR|FCUL_08886.1	FequiR|gene10874, FequiR|gene11722, FequiR|gene9021	FfujR|FFUJ_02070, FfujR|FFUJ_13881	FgerR|gene3266	FgramR|FGRAMPH1_01G20827	FlangR|FLAG1_04241, FlangR|FLAG1_07560, FlangR|FLAG1_07561	FlouR|gene1588	FmangR|FMAN_11155	Fmer152|gene11844, Fmer152|gene4035	FmerR|gene10671, FmerR|gene8521		FpoaeR|FPOA_01662, FpoaeR|FPOA_08793	FproR|FPRN_00047, FproR|FPRN_11161	FpsgR|FPSE_06042, FpsgR|FPSE_07010	FsamR|gene8360, FsamR|gene9116	FsolR|NechaG45002, FsolR|NechaG76004	FverR|FVEG_07600T0
OG0000354	FacuR|gene12202	FasiR|gene10279, FasiR|gene7335	FasiR2|gene2905	Faus151|gene11853	Faus154|gene5979	FaveR|KIL86025.1	FbooR|gene3923	FbulR|gene9884	Fcor153|gene9096	FculR|FCUL_09269.1, FculR|FCUL_12059.1, FculR|FCUL_12087.1, FculR|FCUL_12102.1	FequiR|gene909	FfujR|FFUJ_12585	FgerR|gene7082	FgramR|FGRAMPH1_01G21787	FlangR|FLAG1_04978	FlouR|gene11030	FmangR|FMAN_11750	Fmer152|gene10510	FmerR|gene344	XP_018252834.1, XP_018252835.1, XP_018252836.1, XP_018252837.1	FpoaeR|FPOA_09255, FpoaeR|FPOA_12190, FpoaeR|FPOA_12425, FpoaeR|FPOA_12426, FpoaeR|FPOA_13095, FpoaeR|FPOA_13097, FpoaeR|FPOA_13100, FpoaeR|FPOA_13378, FpoaeR|FPOA_13391, FpoaeR|FPOA_13392, FpoaeR|FPOA_13393, FpoaeR|FPOA_13412, FpoaeR|FPOA_13441	FproR|FPRN_11694	FpsgR|FPSE_05683	FsamR|gene5354		FverR|FVEG_13850T0
OG0000355	FacuR|gene12896	FasiR|gene11057	FasiR2|gene10076	Faus151|gene6314, Faus151|gene9215	Faus154|gene4417, Faus154|gene7000	FaveR|KIL87699.1, FaveR|KIL92354.1, FaveR|KIL95497.1	FbooR|gene8985	FbulR|gene10647, FbulR|gene4859	Fcor153|gene7125	FculR|FCUL_03666.1, FculR|FCUL_05559.1	FequiR|gene10899, FequiR|gene4424	FfujR|FFUJ_10430, FfujR|FFUJ_11020	FgerR|gene4300, FgerR|gene8232	FgramR|FGRAMPH1_01G08469, FgramR|FGRAMPH1_01G08471, FgramR|FGRAMPH1_01G12933	FlangR|FLAG1_02593, FlangR|FLAG1_08581	FlouR|gene7878	FmangR|FMAN_13300, FmangR|FMAN_13899	Fmer152|gene6997	FmerR|gene10977	XP_018247546.1, XP_018257228.1	FpoaeR|FPOA_05311, FpoaeR|FPOA_06582	FproR|FPRN_13329, FproR|FPRN_13926	FpsgR|FPSE_10275	FsamR|gene11548, FsamR|gene2172, FsamR|gene9510		FverR|FVEG_08437T0, FverR|FVEG_13636T0
OG0000356	FacuR|gene13212, FacuR|gene13762, FacuR|gene13763	FasiR|gene5314	FasiR2|gene5901	Faus151|gene9327, Faus151|gene9328	Faus154|gene8396, Faus154|gene8397	FaveR|KIL86993.1, FaveR|KIL86994.1, FaveR|KIL87808.1	FbooR|gene6878	FbulR|gene5306	Fcor153|gene2108, Fcor153|gene2109			FfujR|FFUJ_11819, FfujR|FFUJ_11820	FgerR|gene510, FgerR|gene511	FgramR|FGRAMPH1_01G24969, FgramR|FGRAMPH1_01G24971	FlangR|FLAG1_07994	FlouR|gene4099	FmangR|FMAN_14960, FmangR|FMAN_14961	Fmer152|gene11416, Fmer152|gene11417	FmerR|gene9072, FmerR|gene9073	XP_018248838.1, XP_018250595.1, XP_018250596.1, XP_018250597.1		FproR|FPRN_14738, FproR|FPRN_14739	FpsgR|FPSE_11141, FpsgR|FPSE_11142	FsamR|gene5572	FsolR|NechaG30636, FsolR|NechaG54394, FsolR|NechaG90580	FverR|FVEG_10701T0, FverR|FVEG_10702T0
OG0000357	FacuR|gene14459	FasiR|gene174	FasiR2|gene8477	Faus151|gene10499, Faus151|gene11848	Faus154|gene10702, Faus154|gene10964	FaveR|KIL86313.1	FbooR|gene10001	FbulR|gene3657, FbulR|gene6122, FbulR|gene662	Fcor153|gene5598	FculR|FCUL_06660.1	FequiR|gene9740	FfujR|FFUJ_02260, FfujR|FFUJ_06493, FfujR|FFUJ_08199, FfujR|FFUJ_09988	FgerR|gene10681	FgramR|FGRAMPH1_01G15497	FlangR|FLAG1_08222	FlouR|gene10025	FmangR|FMAN_03821, FmangR|FMAN_09495, FmangR|FMAN_10763, FmangR|FMAN_12278	Fmer152|gene9340	FmerR|gene8930	XP_018236556.1, XP_018251464.1, XP_018253020.1	FpoaeR|FPOA_06403	FproR|FPRN_03822, FproR|FPRN_09631, FproR|FPRN_12275	FpsgR|FPSE_03729	FsamR|gene11521, FsamR|gene8259	FsolR|NechaG82783, FsolR|NechaG85425, FsolR|NechaG90691	FverR|FVEG_01691T0, FverR|FVEG_11145T0
OG0000358		FasiR|gene2546	FasiR2|gene11588, FasiR2|gene4046	Faus151|gene11143, Faus151|gene4297	Faus154|gene11283, Faus154|gene4380	FaveR|KIL86342.1, FaveR|KIL87889.1	FbooR|gene10610	FbulR|gene5379	Fcor153|gene9009	FculR|FCUL_03702.1	FequiR|gene1269, FequiR|gene2370	FfujR|FFUJ_05321, FfujR|FFUJ_09226, FfujR|FFUJ_10265	FgerR|gene11237	FgramR|FGRAMPH1_01G08589, FgramR|FGRAMPH1_01G08591	FlangR|FLAG1_10361	FlouR|gene10711	FmangR|FMAN_01913, FmangR|FMAN_13014, FmangR|FMAN_13028	Fmer152|gene5734, Fmer152|gene7036	FmerR|gene11016, FmerR|gene2104	XP_018234062.1, XP_018250199.1		FproR|FPRN_01907, FproR|FPRN_13042, FproR|FPRN_13159	FpsgR|FPSE_00690	FsamR|gene3597	FsolR|NechaG42548, FsolR|NechaG47832, FsolR|NechaG55379, FsolR|NechaG55522, FsolR|NechaG98418	FverR|FVEG_10022T0, FverR|FVEG_13783T0
OG0000359	FacuR|gene11693, FacuR|gene12959, FacuR|gene13260, FacuR|gene1706, FacuR|gene2773, FacuR|gene5872, FacuR|gene6284, FacuR|gene9282	FasiR|gene2307	FasiR2|gene8724	Faus151|gene9906	Faus154|gene10902	FaveR|KIL83905.1, FaveR|KIL84065.1, FaveR|KIL87222.1, FaveR|KIL88167.1, FaveR|KIL93029.1	FbooR|gene11125	FbulR|gene326	Fcor153|gene11003	FculR|FCUL_06912.1	FequiR|gene1151, FequiR|gene11686	FfujR|FFUJ_02254	FgerR|gene8499	FgramR|FGRAMPH1_01G16233	FlangR|FLAG1_07400, FlangR|FLAG1_11541	FlouR|gene9769	FmangR|FMAN_03815	Fmer152|gene8334	FmerR|gene1091	XP_018255268.1, XP_018257851.1	FpoaeR|FPOA_06693	FproR|FPRN_03816, FproR|FPRN_13136	FpsgR|FPSE_12224	FsamR|gene10823, FsamR|gene12126, FsamR|gene9912	FsolR|NechaG3212	FverR|FVEG_12643T0
OG0000360	FacuR|gene2073	FasiR|gene866	FasiR2|gene7660	Faus151|gene7307	Faus154|gene8898	FaveR|KIL89304.1, FaveR|KIL90111.1	FbooR|gene7123	FbulR|gene14284, FbulR|gene580, FbulR|gene9321	Fcor153|gene5083	FculR|FCUL_02420.1	FequiR|gene10916	FfujR|FFUJ_12550, FfujR|FFUJ_12925	FgerR|gene9000	FgramR|FGRAMPH1_01G05647, FgramR|FGRAMPH1_01G08771	FlangR|FLAG1_11467	FlouR|gene11033, FlouR|gene8483	FmangR|FMAN_11712, FmangR|FMAN_12050	Fmer152|gene6617	FmerR|gene9443	XP_018242402.1, XP_018242778.1, XP_018244460.1, XP_018244704.1, XP_018252785.1, XP_018254453.1, XP_018256465.1, XP_018257003.1	FpoaeR|FPOA_02353	FproR|FPRN_11659, FproR|FPRN_12012	FpsgR|FPSE_03772	FsamR|gene10008, FsamR|gene8326	FsolR|NechaG64607	FverR|FVEG_13570T0, FverR|FVEG_13881T0
OG0000361	FacuR|gene11007, FacuR|gene2178	FasiR|gene11505, FasiR|gene9814	FasiR2|gene9102			FaveR|KIL84593.1, FaveR|KIL87023.1, FaveR|KIL92215.1		FbulR|gene10390			FequiR|gene10459, FequiR|gene375, FequiR|gene5588, FequiR|gene7513	FfujR|FFUJ_06579, FfujR|FFUJ_11784, FfujR|FFUJ_14095			FlangR|FLAG1_10680, FlangR|FLAG1_12130		FmangR|FMAN_09583, FmangR|FMAN_14108, FmangR|FMAN_14321			XP_018242604.1, XP_018242605.1, XP_018242622.1, XP_018244556.1, XP_018250639.1	FpoaeR|FPOA_06792	FproR|FPRN_09715, FproR|FPRN_14705, FproR|FPRN_15178, FproR|FPRN_15237	FpsgR|FPSE_09987	FsamR|gene11745, FsamR|gene3414	FsolR|NechaG75115, FsolR|NechaG79868, FsolR|NechaG82543, FsolR|NechaG85237, FsolR|NechaG85503, FsolR|NechaG85533, FsolR|NechaG86266, FsolR|NechaG87161, FsolR|NechaG87690
OG0000362	FacuR|gene12509, FacuR|gene2495, FacuR|gene7152	FasiR|gene865	FasiR2|gene7659	Faus151|gene7305	Faus154|gene8900	FaveR|KIL89189.1	FbooR|gene7121	FbulR|gene2948, FbulR|gene874, FbulR|gene8893	Fcor153|gene5080	FculR|FCUL_02419.1	FequiR|gene12283	FfujR|FFUJ_05263	FgerR|gene9002	FgramR|FGRAMPH1_01G05643	FlangR|FLAG1_07922	FlouR|gene8481, FlouR|gene9896	FmangR|FMAN_16176	Fmer152|gene6615	FmerR|gene9441	XP_018241791.1, XP_018245788.1	FpoaeR|FPOA_02351, FpoaeR|FPOA_06636, FpoaeR|FPOA_10610, FpoaeR|FPOA_12140, FpoaeR|FPOA_12161, FpoaeR|FPOA_12582, FpoaeR|FPOA_12583, FpoaeR|FPOA_12920, FpoaeR|FPOA_12922, FpoaeR|FPOA_13011, FpoaeR|FPOA_13254, FpoaeR|FPOA_13648	FproR|FPRN_02111	FpsgR|FPSE_03774	FsamR|gene10006, FsamR|gene1461		FverR|FVEG_05849T0
OG0000363	FacuR|gene10190, FacuR|gene2498	FasiR|gene10357	FasiR2|gene5320	Faus151|gene10966, Faus151|gene7579	Faus154|gene3028, Faus154|gene6883	FaveR|KIL95569.1	FbooR|gene4508, FbooR|gene8911	FbulR|gene4472, FbulR|gene7848	Fcor153|gene107, Fcor153|gene7572	FculR|FCUL_09013.1, FculR|FCUL_12055.1	FequiR|gene12189	FfujR|FFUJ_03599, FfujR|FFUJ_09012	FgerR|gene5327	FgramR|FGRAMPH1_01G28251	FlangR|FLAG1_07044	FlouR|gene4447	FmangR|FMAN_05154, FmangR|FMAN_09953	Fmer152|gene11011, Fmer152|gene5001	FmerR|gene1176, FmerR|gene3063	XP_018236153.1, XP_018246040.1	FpoaeR|FPOA_08902, FpoaeR|FPOA_11823	FproR|FPRN_05221, FproR|FPRN_09983	FpsgR|FPSE_07140, FpsgR|FPSE_07459	FsamR|gene1555	FsolR|NechaG66080, FsolR|NechaG95263	FverR|FVEG_05719T0, FverR|FVEG_06625T0
OG0000364	FacuR|gene14157, FacuR|gene14158, FacuR|gene2836, FacuR|gene4527	FasiR|gene4174	FasiR2|gene4874	Faus151|gene4916	Faus154|gene7867	FaveR|KIL85938.1, FaveR|KIL87469.1, FaveR|KIL95760.1	FbooR|gene880	FbulR|gene1363, FbulR|gene5954	Fcor153|gene10132	FculR|FCUL_02752.1	FequiR|gene7694, FequiR|gene9302	FfujR|FFUJ_08005, FfujR|FFUJ_11267	FgerR|gene6157	FgramR|FGRAMPH1_01G00599, FgramR|FGRAMPH1_01G06393	FlangR|FLAG1_02783, FlangR|FLAG1_10411	FlouR|gene4467	FmangR|FMAN_08143, FmangR|FMAN_14408	Fmer152|gene2548	FmerR|gene4679	XP_018248498.1, XP_018258195.1	FpoaeR|FPOA_02658, FpoaeR|FPOA_13634	FproR|FPRN_08386, FproR|FPRN_14183	FpsgR|FPSE_00374	FsamR|gene3292, FsamR|gene4658	FsolR|NechaG81948, FsolR|NechaG95014	FverR|FVEG_09295T0, FverR|FVEG_13029T0
OG0000365	FacuR|gene4061, FacuR|gene6349	FasiR|gene5498, FasiR|gene732	FasiR2|gene5592, FasiR2|gene8297	Faus151|gene8038, Faus151|gene8958	Faus154|gene11336, Faus154|gene725	FaveR|KIL92962.1, FaveR|KIL94230.1	FbooR|gene10673, FbooR|gene6086	FbulR|gene3420	Fcor153|gene5817, Fcor153|gene9546	FculR|FCUL_05980.1	FequiR|gene640, FequiR|gene8244	FfujR|FFUJ_11314	FgerR|gene1374, FgerR|gene9553	FgramR|FGRAMPH1_01G13921, FgramR|FGRAMPH1_01G18567	FlangR|FLAG1_05793, FlangR|FLAG1_09948	FlouR|gene2984, FlouR|gene8000	FmangR|FMAN_14449	Fmer152|gene6152, Fmer152|gene6949	FmerR|gene1632, FmerR|gene951		FpoaeR|FPOA_05700, FpoaeR|FPOA_07834	FproR|FPRN_14228	FpsgR|FPSE_06313, FpsgR|FPSE_06607	FsamR|gene3391, FsamR|gene4041	FsolR|NechaG45882	FverR|FVEG_12992T0
OG0000366	FacuR|gene13667, FacuR|gene4510	FasiR|gene2000	FasiR2|gene10741	Faus151|gene5744	Faus154|gene6829	FaveR|KIL90257.1	FbooR|gene9871	FbulR|gene1381, FbulR|gene4330, FbulR|gene4738	Fcor153|gene3064	FculR|FCUL_01896.1	FequiR|gene8985	FfujR|FFUJ_06988, FfujR|FFUJ_11300, FfujR|FFUJ_14038	FgerR|gene10082	FgramR|FGRAMPH1_01G04383	FlangR|FLAG1_07650	FlouR|gene11272	FmangR|FMAN_07121, FmangR|FMAN_10996, FmangR|FMAN_14439	Fmer152|gene6684	FmerR|gene8707	XP_018239368.1, XP_018239853.1, XP_018258748.1, XP_018258749.1, XP_018258750.1, XP_018258751.1	FpoaeR|FPOA_01828	FproR|FPRN_07295, FproR|FPRN_11022, FproR|FPRN_14214	FpsgR|FPSE_11344	FsamR|gene9742	FsolR|NechaG94802, FsolR|NechaG95664	FverR|FVEG_03186T0, FverR|FVEG_07721T0, FverR|FVEG_12999T0
OG0000367	FacuR|gene13893, FacuR|gene14501, FacuR|gene5588	FasiR|gene1764	FasiR2|gene3311	Faus151|gene10519	Faus154|gene10989	FaveR|KIL86265.1, FaveR|KIL87796.1, FaveR|KIL88393.1		FbulR|gene1894, FbulR|gene4458	Fcor153|gene10884, Fcor153|gene4672	FculR|FCUL_06886.1	FequiR|gene11374	FfujR|FFUJ_06729	FgerR|gene8523	FgramR|FGRAMPH1_01G16179	FlangR|FLAG1_10139		FmangR|FMAN_01919, FmangR|FMAN_06949	Fmer152|gene9537	FmerR|gene884	XP_018234068.1, XP_018252351.1, XP_018257819.1	FpoaeR|FPOA_11717, FpoaeR|FPOA_13103	FproR|FPRN_01913, FproR|FPRN_05344, FproR|FPRN_06820, FproR|FPRN_07038		FsamR|gene8801	FsolR|NechaG40463, FsolR|NechaG43965, FsolR|NechaG55397, FsolR|NechaG63237, FsolR|NechaG79668, FsolR|NechaG82171, FsolR|NechaG89357	FverR|FVEG_03424T0, FverR|FVEG_12350T0
OG0000368	FacuR|gene6064	FasiR|gene5240, FasiR|gene6294	FasiR2|gene3277, FasiR2|gene6089	Faus151|gene10409, Faus151|gene7021	Faus154|gene10318, Faus154|gene6024	FaveR|KIL87063.1	FbooR|gene11033, FbooR|gene11465	FbulR|gene1726	Fcor153|gene11225, Fcor153|gene3297	FculR|FCUL_09331.1	FequiR|gene10845, FequiR|gene5461, FequiR|gene593	FfujR|FFUJ_02225	FgerR|gene11178, FgerR|gene11622	FgramR|FGRAMPH1_01G21907	FlangR|FLAG1_08932, FlangR|FLAG1_10083, FlangR|FLAG1_10488	FlouR|gene11569, FlouR|gene9541	FmangR|FMAN_03788	Fmer152|gene1688, Fmer152|gene5961	FmerR|gene10059, FmerR|gene2954	XP_018246949.1	FpoaeR|FPOA_03685, FpoaeR|FPOA_06462	FproR|FPRN_03788	FpsgR|FPSE_02906, FpsgR|FPSE_04064	FsamR|gene10630, FsamR|gene5594		FverR|FVEG_12354T0, FverR|FVEG_12602T0
OG0000369	FacuR|gene6912	FasiR|gene7037, FasiR|gene7048	FasiR2|gene11700, FasiR2|gene11711	Faus151|gene3857, Faus151|gene3867	Faus154|gene7228, Faus154|gene7238	FaveR|KIL91349.1	FbooR|gene2829, FbooR|gene7792	FbulR|gene6067	Fcor153|gene3662, Fcor153|gene3672	FculR|FCUL_08134.1	FequiR|gene2945, FequiR|gene2951	FfujR|FFUJ_13147	FgerR|gene3485, FgerR|gene5170	FgramR|FGRAMPH1_01G19147, FgramR|FGRAMPH1_01G19169	FlangR|FLAG1_01655, FlangR|FLAG1_07464	FlouR|gene1, FlouR|gene3280	FmangR|FMAN_05586	Fmer152|gene10, Fmer152|gene20	FmerR|gene4933, FmerR|gene4943	XP_018243389.1, XP_018243390.1	FpoaeR|FPOA_08076, FpoaeR|FPOA_08087	FproR|FPRN_05687	FpsgR|FPSE_03018, FpsgR|FPSE_03028	FsamR|gene830, FsamR|gene842	FsolR|NechaG85044	FverR|FVEG_04581T0
OG0000370	FacuR|gene7001	FasiR|gene11289, FasiR|gene5227	FasiR2|gene1248, FasiR2|gene8426	Faus151|gene10414, Faus151|gene5656	Faus154|gene6020, Faus154|gene8977	FaveR|KIL83776.1, FaveR|KIL94061.1	FbooR|gene10903, FbooR|gene9592	FbulR|gene8767	Fcor153|gene3292, Fcor153|gene7672	FculR|FCUL_05790.1, FculR|FCUL_09327.1	FequiR|gene896		FgerR|gene11085, FgerR|gene11381	FgramR|FGRAMPH1_01G13469, FgramR|FGRAMPH1_01G21895	FlangR|FLAG1_07620, FlangR|FLAG1_07836	FlouR|gene11329, FlouR|gene9553	FmangR|FMAN_06724	Fmer152|gene10467, Fmer152|gene5966	FmerR|gene2949, FmerR|gene9365	XP_018252283.1, XP_018254047.1	FpoaeR|FPOA_05535, FpoaeR|FPOA_09298	FproR|FPRN_06870	FpsgR|FPSE_01844, FpsgR|FPSE_02902	FsamR|gene1709, FsamR|gene5343	FsolR|NechaG102073	FverR|FVEG_12398T0
OG0000371	FacuR|gene13896, FacuR|gene7281, FacuR|gene9628	FasiR|gene1932, FasiR|gene9947	FasiR2|gene10674, FasiR2|gene5289	Faus151|gene3304, Faus151|gene5814	Faus154|gene3502, Faus154|gene6758		FbooR|gene10499, FbooR|gene9383	FbulR|gene9145	Fcor153|gene11595, Fcor153|gene3135	FculR|FCUL_00160.1, FculR|FCUL_01832.1, FculR|FCUL_12196.1	FequiR|gene9648	FfujR|FFUJ_01962	FgerR|gene10641, FgerR|gene5685	FgramR|FGRAMPH1_01G00403, FgramR|FGRAMPH1_01G04223, FgramR|FGRAMPH1_01G04225		FlouR|gene9322	FmangR|FMAN_00155	Fmer152|gene1999, Fmer152|gene9665	FmerR|gene6600, FmerR|gene8637	XP_018248911.1, XP_018254904.1, XP_018254905.1	FpoaeR|FPOA_01770, FpoaeR|FPOA_06737, FpoaeR|FPOA_08974	FproR|FPRN_00154	FpsgR|FPSE_11421, FpsgR|FPSE_11426	FsamR|gene4822		FverR|FVEG_09822T0
OG0000372	FacuR|gene12085, FacuR|gene8274	FasiR|gene11742, FasiR|gene6552	FasiR2|gene10460, FasiR2|gene1417	Faus151|gene7966	Faus154|gene9695	FaveR|KIL86185.1, FaveR|KIL89332.1	FbooR|gene7466, FbooR|gene9011		Fcor153|gene8142, Fcor153|gene9056	FculR|FCUL_00028.1, FculR|FCUL_03985.1, FculR|FCUL_03986.1	FequiR|gene5429, FequiR|gene5431, FequiR|gene7, FequiR|gene753, FequiR|gene754, FequiR|gene9218		FgerR|gene11109	FgramR|FGRAMPH1_01G00089, FgramR|FGRAMPH1_01G09359	FlangR|FLAG1_07120	FlouR|gene9156	FmangR|FMAN_01949	Fmer152|gene1469, Fmer152|gene5603	FmerR|gene2795, FmerR|gene5622	XP_018250247.1, XP_018250249.1	FpoaeR|FPOA_03873	FproR|FPRN_03599, FproR|FPRN_03601	FpsgR|FPSE_07850	FsamR|gene9466		FverR|FVEG_13019T0, FverR|FVEG_13020T0, FverR|FVEG_13021T0
OG0000373	FacuR|gene8351, FacuR|gene8352, FacuR|gene8353, FacuR|gene8354, FacuR|gene8355, FacuR|gene8357	FasiR|gene6014	FasiR2|gene2561	Faus151|gene3198	Faus154|gene6349	FaveR|KIL83995.1	FbooR|gene10103, FbooR|gene6880	FbulR|gene3498	Fcor153|gene7420	FculR|FCUL_01446.1	FequiR|gene2490	FfujR|FFUJ_01536	FgerR|gene7008	FgramR|FGRAMPH1_01G03305	FlangR|FLAG1_01383	FlouR|gene10166, FlouR|gene4602	FmangR|FMAN_00579	Fmer152|gene540	FmerR|gene6747	XP_018231600.1, XP_018231601.1, XP_018231602.1, XP_018231603.1, XP_018231604.1, XP_018231605.1, XP_018231606.1, XP_018231607.1, XP_018231608.1, XP_018231609.1, XP_018231610.1		FproR|FPRN_00571	FpsgR|FPSE_03377	FsamR|gene5006	FsolR|NechaG98643	FverR|FVEG_01473T0, FverR|FVEG_01474T0
OG0000374	FacuR|gene8416	FasiR|gene9729, FasiR|gene9730	FasiR2|gene9705, FasiR2|gene9706	Faus151|gene6027	Faus154|gene5715	FaveR|KIL86101.1	FbooR|gene7871	FbulR|gene2596, FbulR|gene2616	Fcor153|gene10116	FculR|FCUL_04896.1	FequiR|gene11215, FequiR|gene11216, FequiR|gene9360	FfujR|FFUJ_05529, FfujR|FFUJ_05550	FgerR|gene3587	FgramR|FGRAMPH1_01G11411, FgramR|FGRAMPH1_01G11413	FlangR|FLAG1_09781	FlouR|gene3881	FmangR|FMAN_07349, FmangR|FMAN_08548, FmangR|FMAN_08567	Fmer152|gene3586	FmerR|gene7815	XP_018256074.1	FpoaeR|FPOA_04692, FpoaeR|FPOA_04693, FpoaeR|FPOA_06557	FproR|FPRN_08696, FproR|FPRN_08715	FpsgR|FPSE_02201, FpsgR|FPSE_05560	FsamR|gene6726, FsamR|gene6727	FsolR|NechaG85045, FsolR|NechaG85861, FsolR|NechaG94087	FverR|FVEG_13137T0, FverR|FVEG_13157T0
OG0000375	FacuR|gene13123, FacuR|gene8597	FasiR|gene6701	FasiR2|gene276	Faus151|gene2260	Faus154|gene8095	FaveR|KIL87885.1, FaveR|KIL92083.1	FbooR|gene3185	FbulR|gene6700, FbulR|gene938	Fcor153|gene1737	FculR|FCUL_04144.1	FequiR|gene11580, FequiR|gene1449, FequiR|gene3679, FequiR|gene415	FfujR|FFUJ_00045, FfujR|FFUJ_05835, FfujR|FFUJ_10307	FgerR|gene4813	FgramR|FGRAMPH1_01G09723	FlangR|FLAG1_00777	FlouR|gene5770	FmangR|FMAN_02027, FmangR|FMAN_08848, FmangR|FMAN_13173	Fmer152|gene9825	FmerR|gene6886	XP_018237659.1, XP_018257769.1	FpoaeR|FPOA_03999	FproR|FPRN_02027, FproR|FPRN_08996, FproR|FPRN_13202	FpsgR|FPSE_08955	FsamR|gene7707, FsamR|gene8118	FsolR|NechaG36601, FsolR|NechaG75767	FverR|FVEG_00007T0, FverR|FVEG_02343T0, FverR|FVEG_13748T0
OG0000376	FacuR|gene11378, FacuR|gene9542	FasiR|gene7838	FasiR2|gene389	Faus151|gene10223	Faus154|gene7708	FaveR|KIL83894.1, FaveR|KIL88183.1, FaveR|KIL93028.1	FbooR|gene9393	FbulR|gene5651, FbulR|gene792	Fcor153|gene4765	FculR|FCUL_04011.1, FculR|FCUL_10806.1	FequiR|gene7519, FequiR|gene8600	FfujR|FFUJ_02124, FfujR|FFUJ_08105	FgerR|gene9924	FgramR|FGRAMPH1_01G25345	FlangR|FLAG1_06492, FlangR|FLAG1_10168, FlangR|FLAG1_11884	FlouR|gene9484	FmangR|FMAN_01187, FmangR|FMAN_03685, FmangR|FMAN_10851	Fmer152|gene10280	FmerR|gene2323	XP_018251579.1, XP_018255130.1	FpoaeR|FPOA_06884, FpoaeR|FPOA_06889, FpoaeR|FPOA_06890, FpoaeR|FPOA_10734	FproR|FPRN_03693, FproR|FPRN_10885	FpsgR|FPSE_07038	FsamR|gene10163	FsolR|NechaG92081	FverR|FVEG_11768T0, FverR|FVEG_12539T0
OG0000377	FacuR|gene10280	FasiR|gene1210	FasiR2|gene2260	Faus151|gene3642	Faus154|gene9337	FaveR|KIL96129.1	FbooR|gene3655	FbulR|gene9867	Fcor153|gene9710	FculR|FCUL_02889.1	FequiR|gene4580	FfujR|FFUJ_07590	FgerR|gene5217	FgramR|FGRAMPH1_01G06725	FlangR|FLAG1_03749	FlouR|gene4662	FmangR|FMAN_16090	Fmer152|gene6527	FmerR|gene1725	XP_018240942.1, XP_018240943.1, XP_018240944.1, XP_018240945.1, XP_018240946.1, XP_018240947.1, XP_018240948.1, XP_018240949.1, XP_018240950.1, XP_018240951.1, XP_018240952.1, XP_018240953.1, XP_018240954.1, XP_018240955.1, XP_018240956.1, XP_018240957.1, XP_018240958.1, XP_018240959.1	FpoaeR|FPOA_02802	FproR|FPRN_07910	FpsgR|FPSE_10209	FsamR|gene2000	FsolR|NechaG93446	FverR|FVEG_02584T0
OG0000378	FacuR|gene10636	FasiR|gene10020	FasiR2|gene11113	Faus151|gene3059	Faus154|gene6451	FaveR|KIL94756.1	FbooR|gene2183	FbulR|gene7975	Fcor153|gene8351	FculR|FCUL_00961.1	FequiR|gene4045	FfujR|FFUJ_00704	FgerR|gene2938	FgramR|FGRAMPH1_01G02223	FlangR|FLAG1_01312	FlouR|gene2175	FmangR|FMAN_01386	Fmer152|gene4848	FmerR|gene7315	XP_018233189.1, XP_018233190.1, XP_018233191.1, XP_018233192.1, XP_018233193.1, XP_018233194.1, XP_018233195.1, XP_018233196.1, XP_018233197.1, XP_018233198.1, XP_018233199.1, XP_018233200.1, XP_018233201.1, XP_018233202.1, XP_018233203.1, XP_018233204.1, XP_018233205.1, XP_018233206.1	FpoaeR|FPOA_00925	FproR|FPRN_01382	FpsgR|FPSE_11666	FsamR|gene6323	FsolR|NechaG75250	FverR|FVEG_00649T0
OG0000379	FacuR|gene10999, FacuR|gene11000	FasiR|gene10636	FasiR2|gene854	Faus151|gene5592	Faus154|gene4629	FaveR|KIL87029.1, FaveR|KIL87030.1	FbooR|gene7492, FbooR|gene7493	FbulR|gene4210, FbulR|gene4211, FbulR|gene4212	Fcor153|gene4294, Fcor153|gene4295	FculR|FCUL_05114.1, FculR|FCUL_05115.1	FequiR|gene11543	FfujR|FFUJ_11777, FfujR|FFUJ_11778	FgerR|gene3951	FgramR|FGRAMPH1_01G11935, FgramR|FGRAMPH1_01G11937	FlangR|FLAG1_11790	FlouR|gene2559	FmangR|FMAN_14921, FmangR|FMAN_14922	Fmer152|gene7394	FmerR|gene2001	XP_018250644.1, XP_018250645.1	FpoaeR|FPOA_04892, FpoaeR|FPOA_04893	FproR|FPRN_14699, FproR|FPRN_14700	FpsgR|FPSE_02177, FpsgR|FPSE_02178	FsamR|gene7274, FsamR|gene7275	FsolR|NechaG52335, FsolR|NechaG52428	FverR|FVEG_10739T0, FverR|FVEG_10740T0
OG0000380	FacuR|gene11015, FacuR|gene11016	FasiR|gene10662	FasiR2|gene880	Faus151|gene9066	Faus154|gene4656	FaveR|KIL87013.1, FaveR|KIL87014.1	FbooR|gene10577, FbooR|gene10578	FbulR|gene5328, FbulR|gene5329	Fcor153|gene4266, Fcor153|gene4267	FculR|FCUL_05141.1, FculR|FCUL_05142.1	FequiR|gene11531, FequiR|gene11532	FfujR|FFUJ_11793, FfujR|FFUJ_11794	FgerR|gene3978	FgramR|FGRAMPH1_01G11995, FgramR|FGRAMPH1_01G11997		FlouR|gene2586	FmangR|FMAN_14936, FmangR|FMAN_14937	Fmer152|gene10860	FmerR|gene2028, FmerR|gene2029	XP_018250628.1, XP_018250629.1	FpoaeR|FPOA_04916, FpoaeR|FPOA_04917	FproR|FPRN_14714, FproR|FPRN_14715	FpsgR|FPSE_02148, FpsgR|FPSE_02149, FpsgR|FPSE_07802	FsamR|gene10297, FsamR|gene10298	FsolR|NechaG10996	FverR|FVEG_10725T0, FverR|FVEG_10726T0
OG0000381	FacuR|gene11130	FasiR|gene1653, FasiR|gene6635	FasiR2|gene211, FasiR2|gene5391	Faus151|gene11269, Faus151|gene5169	Faus154|gene10008, Faus154|gene594	FaveR|KIL93096.1	FbooR|gene11163, FbooR|gene5773	FbulR|gene7560	Fcor153|gene2919, Fcor153|gene8819	FculR|FCUL_04066.1, FculR|FCUL_11829.1	FequiR|gene4769	FfujR|FFUJ_03994	FgerR|gene7410, FgerR|gene9251	FgramR|FGRAMPH1_01G09553, FgramR|FGRAMPH1_01G27705	FlangR|FLAG1_03389, FlangR|FLAG1_11719	FlouR|gene2901, FlouR|gene8168	FmangR|FMAN_03368	Fmer152|gene10555, Fmer152|gene1379	FmerR|gene3295, FmerR|gene6822	XP_018241325.1, XP_018241326.1	FpoaeR|FPOA_03925, FpoaeR|FPOA_11623	FproR|FPRN_03383	FpsgR|FPSE_03458, FpsgR|FPSE_09528	FsamR|gene3076, FsamR|gene3637	FsolR|NechaG62486	FverR|FVEG_03705T0
OG0000382	FacuR|gene11666, FacuR|gene11667	FasiR|gene9898	FasiR2|gene1376	Faus151|gene4464	Faus154|gene5577	FaveR|KIL85732.1, FaveR|KIL85733.1	FbooR|gene4976	FbulR|gene7607, FbulR|gene7608	Fcor153|gene7610	FculR|FCUL_01672.1	FequiR|gene5067, FequiR|gene5068	FfujR|FFUJ_01789, FfujR|FFUJ_01790	FgerR|gene2026	FgramR|FGRAMPH1_01G03837, FgramR|FGRAMPH1_01G03839	FlangR|FLAG1_02275, FlangR|FLAG1_02276	FlouR|gene2079	FmangR|FMAN_00319, FmangR|FMAN_00320	Fmer152|gene10041	FmerR|gene2566	XP_018249139.1, XP_018249140.1, XP_018249141.1, XP_018249142.1, XP_018249143.1, XP_018249144.1	FpoaeR|FPOA_01619, FpoaeR|FPOA_01620	FproR|FPRN_00311, FproR|FPRN_00312	FpsgR|FPSE_00759	FsamR|gene10692	FsolR|NechaG102960, FsolR|NechaG74188	FverR|FVEG_09663T0, FverR|FVEG_09664T0
OG0000383	FacuR|gene12296	FasiR|gene6296, FasiR|gene8835	FasiR2|gene3278, FasiR2|gene6009	Faus151|gene6156, Faus151|gene7019	Faus154|gene10320, Faus154|gene2920	FaveR|KIL90013.1	FbooR|gene11265, FbooR|gene8407	FbulR|gene2489	Fcor153|gene11228, Fcor153|gene213	FculR|FCUL_06961.1, FculR|FCUL_08916.1	FequiR|gene58, FequiR|gene5966	FfujR|FFUJ_08230	FgerR|gene11300, FgerR|gene3238	FgramR|FGRAMPH1_01G16381, FgramR|FGRAMPH1_01G20891	FlangR|FLAG1_04273, FlangR|FLAG1_10084	FlouR|gene11389, FlouR|gene9055	FmangR|FMAN_10733	Fmer152|gene1685, Fmer152|gene4061	FmerR|gene10062, FmerR|gene10697	XP_018251432.1	FpoaeR|FPOA_06744, FpoaeR|FPOA_08823	FproR|FPRN_10767	FpsgR|FPSE_04062, FpsgR|FPSE_10967	FsamR|gene11219, FsamR|gene7937	FsolR|NechaG79907	FverR|FVEG_11654T0
OG0000384	FacuR|gene12527	FasiR|gene1385	FasiR2|gene4027	Faus151|gene269	Faus154|gene320	FaveR|KIL93219.1	FbooR|gene5670, FbooR|gene5671, FbooR|gene5672, FbooR|gene5673	FbulR|gene2564, FbulR|gene3634	Fcor153|gene11560	FculR|FCUL_11538.1, FculR|FCUL_11539.1	FequiR|gene6378	FfujR|FFUJ_04317, FfujR|FFUJ_10182	FgerR|gene6845	FgramR|FGRAMPH1_01G27057, FgramR|FGRAMPH1_01G27059	FlangR|FLAG1_00901, FlangR|FLAG1_05187, FlangR|FLAG1_05367	FlouR|gene1369	FmangR|FMAN_03060, FmangR|FMAN_12790, FmangR|FMAN_12791	Fmer152|gene11302	FmerR|gene2633	XP_018241807.1, XP_018241808.1	FpoaeR|FPOA_04005, FpoaeR|FPOA_11337	FproR|FPRN_03074, FproR|FPRN_12091	FpsgR|FPSE_07545	FsamR|gene10342	FsolR|NechaG36093, FsolR|NechaG50281, FsolR|NechaG91247	FverR|FVEG_04003T0, FverR|FVEG_10210T0
OG0000385	FacuR|gene13227	FasiR|gene11442	FasiR2|gene7631	Faus151|gene7276	Faus154|gene8929	FaveR|KIL87782.1	FbooR|gene8724	FbulR|gene3189, FbulR|gene5200, FbulR|gene8709	Fcor153|gene5051	FculR|FCUL_02393.1	FequiR|gene11758	FfujR|FFUJ_05355, FfujR|FFUJ_13626, FfujR|FFUJ_14697	FgerR|gene7896	FgramR|FGRAMPH1_01G05589		FlouR|gene5964	FmangR|FMAN_06061, FmangR|FMAN_06337, FmangR|FMAN_08335	Fmer152|gene6586	FmerR|gene9412	XP_018238403.1, XP_018238404.1, XP_018244121.1	FpoaeR|FPOA_02325	FproR|FPRN_04024, FproR|FPRN_06174, FproR|FPRN_06471	FpsgR|FPSE_03801	FsamR|gene5850	FsolR|NechaG36043, FsolR|NechaG44897, FsolR|NechaG44960, FsolR|NechaG55819, FsolR|NechaG78512, FsolR|NechaG78630, FsolR|NechaG97645	FverR|FVEG_05066T0, FverR|FVEG_11930T0, FverR|FVEG_13319T0
OG0000386	FacuR|gene13557	FasiR|gene2355, FasiR|gene9117	FasiR2|gene2276, FasiR2|gene9757	Faus151|gene3411, Faus151|gene6514	Faus154|gene3395, Faus154|gene5200	FaveR|KIL88046.1, FaveR|KIL88523.1	FbooR|gene10898, FbooR|gene6443	FbulR|gene13615	Fcor153|gene10664, Fcor153|gene838	FculR|FCUL_03521.1	FequiR|gene9345	FfujR|FFUJ_00360	FgerR|gene1108, FgerR|gene9524	FgramR|FGRAMPH1_01G00699, FgramR|FGRAMPH1_01G08117	FlangR|FLAG1_05338	FlouR|gene5673	FmangR|FMAN_01718	Fmer152|gene4165, Fmer152|gene5318	FmerR|gene10268, FmerR|gene7968	XP_018233816.1, XP_018242864.1, XP_018254229.1, XP_018256791.1, XP_018256820.1	FpoaeR|FPOA_00255	FproR|FPRN_01721	FpsgR|FPSE_04336, FpsgR|FPSE_09738	FsamR|gene10654	FsolR|NechaG73723	FverR|FVEG_00298T0, FverR|FVEG_13463T0
OG0000387	FacuR|gene14251, FacuR|gene14252	FasiR|gene10872, FasiR|gene10873	FasiR2|gene6326, FasiR2|gene6327	Faus151|gene9546		FaveR|KIL87386.1, FaveR|KIL87387.1		FbulR|gene6679, FbulR|gene6680	Fcor153|gene6696, Fcor153|gene6697	FculR|FCUL_05357.1		FfujR|FFUJ_10874, FfujR|FFUJ_11427	FgerR|gene1235	FgramR|FGRAMPH1_01G12491, FgramR|FGRAMPH1_01G12493	FlangR|FLAG1_11368	FlouR|gene5087	FmangR|FMAN_13760, FmangR|FMAN_13761, FmangR|FMAN_14562	Fmer152|gene7751, Fmer152|gene7752	FmerR|gene10783, FmerR|gene10784	XP_018247381.1, XP_018247382.1, XP_018247383.1, XP_018247384.1	FpoaeR|FPOA_05118, FpoaeR|FPOA_05119, FpoaeR|FPOA_06508	FproR|FPRN_13783, FproR|FPRN_13784, FproR|FPRN_14343	FpsgR|FPSE_08455, FpsgR|FPSE_08456	FsamR|gene6858		FverR|FVEG_08569T0, FverR|FVEG_08570T0
OG0000388	FacuR|gene15, FacuR|gene16	FasiR|gene9341	FasiR2|gene4070	Faus151|gene8890	Faus154|gene3176	FaveR|KIL95009.1, FaveR|KIL95010.1	FbooR|gene1218	FbulR|gene5427, FbulR|gene5428	Fcor153|gene8746	FculR|FCUL_00519.1	FequiR|gene3788, FequiR|gene3789	FfujR|FFUJ_00998, FfujR|FFUJ_00999	FgerR|gene1872	FgramR|FGRAMPH1_01G01235, FgramR|FGRAMPH1_01G01237	FlangR|FLAG1_01794, FlangR|FLAG1_01795	FlouR|gene3200	FmangR|FMAN_01100, FmangR|FMAN_01101	Fmer152|gene1063, Fmer152|gene1064	FmerR|gene10435	XP_018232674.1, XP_018232675.1	FpoaeR|FPOA_00486, FpoaeR|FPOA_00487	FproR|FPRN_01092, FproR|FPRN_01093	FpsgR|FPSE_01346, FpsgR|FPSE_01347	FsamR|gene7290, FsamR|gene7291	FsolR|NechaG102377, FsolR|NechaG74917	FverR|FVEG_00938T0, FverR|FVEG_00939T0
OG0000389	FacuR|gene2270	FasiR|gene2340	FasiR2|gene3260	Faus151|gene7042	Faus154|gene11011	FaveR|KIL87111.1	FbooR|gene10504	FbulR|gene10537, FbulR|gene1709, FbulR|gene3836	Fcor153|gene11530	FculR|FCUL_05037.1, FculR|FCUL_06946.1	FequiR|gene1718, FequiR|gene5485	FfujR|FFUJ_02208, FfujR|FFUJ_05222, FfujR|FFUJ_11697	FgerR|gene7662	FgramR|FGRAMPH1_01G11759, FgramR|FGRAMPH1_01G16317		FlouR|gene11303	FmangR|FMAN_02171, FmangR|FMAN_03769, FmangR|FMAN_13651, FmangR|FMAN_14844	Fmer152|gene1707	FmerR|gene1126	XP_018247233.1, XP_018247350.1, XP_018250806.1, XP_018255222.1, XP_018258460.1	FpoaeR|FPOA_06722	FproR|FPRN_02159, FproR|FPRN_14622	FpsgR|FPSE_11097		FsolR|NechaG102850, FsolR|NechaG29559	FverR|FVEG_08662T0, FverR|FVEG_10856T0, FverR|FVEG_12601T0
OG0000390	FacuR|gene2871, FacuR|gene9559	FasiR|gene11710	FasiR2|gene7526	Faus151|gene6350	Faus154|gene6965	FaveR|KIL95726.1	FbooR|gene7577	FbulR|gene10623, FbulR|gene12777	Fcor153|gene7491	FculR|FCUL_03819.1, FculR|FCUL_11973.1	FequiR|gene12161, FequiR|gene1619	FfujR|FFUJ_09097, FfujR|FFUJ_13995	FgerR|gene6093	FgramR|FGRAMPH1_01G08899, FgramR|FGRAMPH1_01G28065	FlangR|FLAG1_10171	FlouR|gene7122	FmangR|FMAN_09868, FmangR|FMAN_11047	Fmer152|gene9200	FmerR|gene9334	XP_018239296.1, XP_018245978.1, XP_018245979.1, XP_018245980.1	FpoaeR|FPOA_11814	FproR|FPRN_09909, FproR|FPRN_11081	FpsgR|FPSE_02364, FpsgR|FPSE_07322	FsamR|gene1563, FsamR|gene2128	FsolR|NechaG46145, FsolR|NechaG47963, FsolR|NechaG79760, FsolR|NechaG95720	FverR|FVEG_06564T0
OG0000391	FacuR|gene2899	FasiR|gene11689	FasiR2|gene7547	Faus151|gene6324, Faus151|gene8069	Faus154|gene6990, Faus154|gene9954	FaveR|KIL87917.1, FaveR|KIL95697.1	FbooR|gene10705	FbulR|gene11601, FbulR|gene5138	Fcor153|gene7465	FculR|FCUL_11953.1	FequiR|gene12154	FfujR|FFUJ_03686, FfujR|FFUJ_09123	FgerR|gene6117	FgramR|FGRAMPH1_01G07835, FgramR|FGRAMPH1_01G28011	FlangR|FLAG1_08588	FlouR|gene10747	FmangR|FMAN_05245, FmangR|FMAN_09840	Fmer152|gene10744, Fmer152|gene11527	FmerR|gene4908, FmerR|gene9309	XP_018236264.1, XP_018242716.1, XP_018245915.1, XP_018255918.1	FpoaeR|FPOA_06763, FpoaeR|FPOA_11769	FproR|FPRN_05316, FproR|FPRN_09883	FpsgR|FPSE_07346	FsamR|gene11968	FsolR|NechaG44298, FsolR|NechaG83273	FverR|FVEG_05789T0, FverR|FVEG_06535T0
OG0000392	FacuR|gene14003, FacuR|gene2938	FasiR|gene10985, FasiR|gene2517	FasiR2|gene10005, FasiR2|gene2084	Faus151|gene734	Faus154|gene10475, Faus154|gene4495	FaveR|KIL95651.1	FbooR|gene9093	FbulR|gene2302, FbulR|gene9723	Fcor153|gene7300, Fcor153|gene8982	FculR|FCUL_03682.1, FculR|FCUL_05481.1	FequiR|gene2297, FequiR|gene3507	FfujR|FFUJ_12674	FgerR|gene10760	FgramR|FGRAMPH1_01G08535, FgramR|FGRAMPH1_01G12759	FlangR|FLAG1_08081	FlouR|gene9811	FmangR|FMAN_11839	Fmer152|gene10016, Fmer152|gene5713	FmerR|gene10899, FmerR|gene2083	XP_018251519.1, XP_018254128.1, XP_018255176.1	FpoaeR|FPOA_05234	FproR|FPRN_11780	FpsgR|FPSE_00715, FpsgR|FPSE_10631	FsamR|gene11314	FsolR|NechaG56640, FsolR|NechaG91612	FverR|FVEG_11749T0, FverR|FVEG_13391T0
OG0000393	FacuR|gene2984, FacuR|gene2985	FasiR|gene3950	FasiR2|gene11242	Faus151|gene5935	Faus154|gene4316	FaveR|KIL95980.1	FbooR|gene6281, FbooR|gene6282	FbulR|gene2335, FbulR|gene2336	Fcor153|gene3422	FculR|FCUL_02516.1, FculR|FCUL_02517.1	FequiR|gene8830, FequiR|gene8831	FfujR|FFUJ_07765, FfujR|FFUJ_07766	FgerR|gene2280, FgerR|gene2281	FgramR|FGRAMPH1_01G05859, FgramR|FGRAMPH1_01G05861	FlangR|FLAG1_09278, FlangR|FLAG1_09279	FlouR|gene3709	FmangR|FMAN_07908, FmangR|FMAN_07909	Fmer152|gene11096	FmerR|gene5919	XP_018248050.1, XP_018248051.1	FpoaeR|FPOA_02431	FproR|FPRN_08081, FproR|FPRN_08082	FpsgR|FPSE_01964	FsamR|gene10354, FsamR|gene6910, FsamR|gene6911	FsolR|NechaG81587, FsolR|NechaG81588	FverR|FVEG_09049T0, FverR|FVEG_09050T0
OG0000394	FacuR|gene3150	FasiR|gene6239	FasiR2|gene1949	Faus151|gene9423	Faus154|gene4085	FaveR|KIL93911.1	FbooR|gene9217	FbulR|gene4019	Fcor153|gene10575	FculR|FCUL_09149.1	FequiR|gene1023	FfujR|FFUJ_14015	FgerR|gene8724	FgramR|FGRAMPH1_01G21505	FlangR|FLAG1_11464	FlouR|gene8770	FmangR|FMAN_06538, FmangR|FMAN_11027	Fmer152|gene11618	FmerR|gene308	XP_018239338.1, XP_018252503.1, XP_018255816.1, XP_018256331.1, XP_018256476.1	FpoaeR|FPOA_09052	FproR|FPRN_06673, FproR|FPRN_11041	FpsgR|FPSE_07597	FsamR|gene4244, FsamR|gene5613, FsamR|gene9513	FsolR|NechaG44319, FsolR|NechaG45643, FsolR|NechaG46394, FsolR|NechaG52063, FsolR|NechaG53386, FsolR|NechaG54734, FsolR|NechaG55822, FsolR|NechaG86629	FverR|FVEG_07654T0, FverR|FVEG_12225T0
OG0000395	FacuR|gene3937, FacuR|gene4655, FacuR|gene4656	FasiR|gene3552	FasiR2|gene988	Faus151|gene2745	Faus154|gene870	FaveR|KIL88717.1	FbooR|gene1620, FbooR|gene1909	FbulR|gene1334, FbulR|gene13947, FbulR|gene5835	Fcor153|gene5447	FculR|FCUL_06120.1	FequiR|gene13, FequiR|gene161	FfujR|FFUJ_01998, FfujR|FFUJ_09416	FgerR|gene6502	FgramR|FGRAMPH1_01G14237, FgramR|FGRAMPH1_01G15771, FgramR|FGRAMPH1_01G15773	FlangR|FLAG1_08554	FlouR|gene4028	FmangR|FMAN_00121, FmangR|FMAN_05360, FmangR|FMAN_12846, FmangR|FMAN_14290	Fmer152|gene704	FmerR|gene11635	XP_018248882.1, XP_018249999.1	FpoaeR|FPOA_05865	FproR|FPRN_00115, FproR|FPRN_05463, FproR|FPRN_05464, FproR|FPRN_12847	FpsgR|FPSE_05271	FsamR|gene4140	FsolR|NechaG42425	FverR|FVEG_10167T0
OG0000396	FacuR|gene13675, FacuR|gene3957	FasiR|gene2012	FasiR2|gene10753	Faus151|gene5732	Faus154|gene6841	FaveR|KIL83734.1	FbooR|gene2421	FbulR|gene10491, FbulR|gene228	Fcor153|gene3052	FculR|FCUL_01906.1	FequiR|gene8973	FfujR|FFUJ_13969, FfujR|FFUJ_14665	FgerR|gene207	FgramR|FGRAMPH1_01G04411	FlangR|FLAG1_09295	FlouR|gene1257	FmangR|FMAN_06307, FmangR|FMAN_11076	Fmer152|gene6696	FmerR|gene8719	XP_018238358.1, XP_018239320.1, XP_018242422.1, XP_018242761.1, XP_018242894.1, XP_018244510.1, XP_018244540.1, XP_018244685.1, XP_018248621.1, XP_018256760.1, XP_018256986.1	FpoaeR|FPOA_01841	FproR|FPRN_06439, FproR|FPRN_11055	FpsgR|FPSE_11333	FsamR|gene9731	FsolR|NechaG57800	FverR|FVEG_07666T0, FverR|FVEG_11957T0
OG0000397	FacuR|gene3975, FacuR|gene6532	FasiR|gene6582	FasiR2|gene1445, FasiR2|gene6084	Faus151|gene10405, Faus151|gene5119	Faus154|gene6028	FaveR|KIL83748.1		FbulR|gene7943	Fcor153|gene3301, Fcor153|gene8767	FculR|FCUL_04023.1, FculR|FCUL_04024.1, FculR|FCUL_09335.1	FequiR|gene903	FfujR|FFUJ_00300	FgerR|gene11502, FgerR|gene11587	FgramR|FGRAMPH1_01G09433, FgramR|FGRAMPH1_01G21917, FgramR|FGRAMPH1_01G21919	FlangR|FLAG1_10001	FlouR|gene9546	FmangR|FMAN_12890, FmangR|FMAN_12891, FmangR|FMAN_15124, FmangR|FMAN_15162	Fmer152|gene1429, Fmer152|gene5956, Fmer152|gene5957	FmerR|gene2958, FmerR|gene5656		FpoaeR|FPOA_03882, FpoaeR|FPOA_09140	FproR|FPRN_12890, FproR|FPRN_12891	FpsgR|FPSE_02911, FpsgR|FPSE_09576	FsamR|gene3683	FsolR|NechaG85464	FverR|FVEG_10118T0
OG0000398	FacuR|gene4313	FasiR|gene7840	FasiR2|gene391	Faus151|gene10225, Faus151|gene10226	Faus154|gene7710, Faus154|gene7711	FaveR|KIL88282.1, FaveR|KIL88283.1	FbooR|gene9320, FbooR|gene9321	FbulR|gene6707, FbulR|gene6708	Fcor153|gene4763	FculR|FCUL_10808.1, FculR|FCUL_10809.1	FequiR|gene7522, FequiR|gene7523	FfujR|FFUJ_00035, FfujR|FFUJ_00036	FgerR|gene10491	FgramR|FGRAMPH1_01G25349, FgramR|FGRAMPH1_01G25351	FlangR|FLAG1_06494, FlangR|FLAG1_06495	FlouR|gene5475	FmangR|FMAN_02036, FmangR|FMAN_02037	Fmer152|gene10278, Fmer152|gene11736	FmerR|gene2325		FpoaeR|FPOA_10731, FpoaeR|FPOA_10732	FproR|FPRN_02037, FproR|FPRN_02038, FproR|FPRN_05515	FpsgR|FPSE_07040, FpsgR|FPSE_07041	FsamR|gene10160, FsamR|gene10161		FverR|FVEG_00016T0, FverR|FVEG_00017T0
OG0000399	FacuR|gene4618, FacuR|gene7280, FacuR|gene8652	FasiR|gene1926	FasiR2|gene10668	Faus151|gene10914	Faus154|gene9054	FaveR|KIL88685.1	FbooR|gene10480	FbulR|gene9147, FbulR|gene9716	Fcor153|gene3141		FequiR|gene6178, FequiR|gene8909	FfujR|FFUJ_01964, FfujR|FFUJ_04853	FgerR|gene5680	FgramR|FGRAMPH1_01G04209, FgramR|FGRAMPH1_01G26585	FlangR|FLAG1_02622, FlangR|FLAG1_10594	FlouR|gene9327	FmangR|FMAN_00153, FmangR|FMAN_02539	Fmer152|gene10428	FmerR|gene8632	XP_018245176.1, XP_018245177.1, XP_018248908.1	FpoaeR|FPOA_01764, FpoaeR|FPOA_11133	FproR|FPRN_00152, FproR|FPRN_02538	FpsgR|FPSE_05934, FpsgR|FPSE_11427	FsamR|gene1221, FsamR|gene4829	FsolR|NechaG102418, FsolR|NechaG92259, FsolR|NechaG94818	FverR|FVEG_06262T0, FverR|FVEG_09824T0
OG0000400	FacuR|gene4635, FacuR|gene6352	FasiR|gene6300	FasiR2|gene3282	Faus151|gene7014	Faus154|gene10325, Faus154|gene10326	FaveR|KIL87806.1, FaveR|KIL92960.1	FbooR|gene10787, FbooR|gene11244	FbulR|gene1125	Fcor153|gene11233, Fcor153|gene11803	FculR|FCUL_06965.1, FculR|FCUL_06966.1		FfujR|FFUJ_11137	FgerR|gene11304, FgerR|gene11498	FgramR|FGRAMPH1_01G16391, FgramR|FGRAMPH1_01G16393		FlouR|gene9091, FlouR|gene9092	FmangR|FMAN_14026	Fmer152|gene1679, Fmer152|gene1680	FmerR|gene10067, FmerR|gene10068	XP_018246939.1, XP_018247681.1	FpoaeR|FPOA_06748	FproR|FPRN_14046	FpsgR|FPSE_04056, FpsgR|FPSE_04057	FsamR|gene3262, FsamR|gene7947, FsamR|gene8820, FsamR|gene8821	FsolR|NechaG35737, FsolR|NechaG79845, FsolR|NechaG86789	FverR|FVEG_08333T0
OG0000401	FacuR|gene5187	FasiR|gene11206	FasiR2|gene8345	Faus151|gene11635	Faus154|gene6686		FbooR|gene10850	FbulR|gene11764, FbulR|gene13094, FbulR|gene4084	Fcor153|gene3257	FculR|FCUL_05712.1	FequiR|gene243	FfujR|FFUJ_04040, FfujR|FFUJ_10573, FfujR|FFUJ_11270, FfujR|FFUJ_12048	FgerR|gene4147	FgramR|FGRAMPH1_01G13279	FlangR|FLAG1_09046	FlouR|gene3556	FmangR|FMAN_03321, FmangR|FMAN_13442, FmangR|FMAN_14411	Fmer152|gene2369	FmerR|gene2880	XP_018241391.1, XP_018246982.1, XP_018258189.1		FproR|FPRN_03337, FproR|FPRN_13475, FproR|FPRN_14186, FproR|FPRN_14975	FpsgR|FPSE_05479	FsamR|gene6303	FsolR|NechaG39246, FsolR|NechaG40128, FsolR|NechaG42351, FsolR|NechaG77348, FsolR|NechaG86985, FsolR|NechaG95726	FverR|FVEG_03749T0, FverR|FVEG_08841T0
OG0000402	FacuR|gene5562	FasiR|gene10811, FasiR|gene2333	FasiR2|gene3252, FasiR2|gene6125	Faus151|gene5835, Faus151|gene7051	Faus154|gene11002, Faus154|gene9901	FaveR|KIL87311.1	FbooR|gene4613, FbooR|gene8683	FbulR|gene4979	Fcor153|gene11521, Fcor153|gene6762	FculR|FCUL_05291.1, FculR|FCUL_06937.1	FequiR|gene11790	FfujR|FFUJ_10991	FgerR|gene3415, FgerR|gene7653	FgramR|FGRAMPH1_01G12341, FgramR|FGRAMPH1_01G16299	FlangR|FLAG1_10634, FlangR|FLAG1_12049	FlouR|gene10680, FlouR|gene6848	FmangR|FMAN_13872	Fmer152|gene1716, Fmer152|gene4260	FmerR|gene1117, FmerR|gene11405	XP_018247516.1	FpoaeR|FPOA_05054, FpoaeR|FPOA_06712	FproR|FPRN_13896	FpsgR|FPSE_05958, FpsgR|FPSE_07788	FsamR|gene2817, FsamR|gene7424	FsolR|NechaG56211	FverR|FVEG_08464T0
OG0000403	FacuR|gene12218, FacuR|gene5624	FasiR|gene2647, FasiR|gene7611	FasiR2|gene2712, FasiR2|gene3724	Faus151|gene10375, Faus151|gene9668	Faus154|gene11232, Faus154|gene6060	FaveR|KIL85861.1, FaveR|KIL86013.1	FbooR|gene10757, FbooR|gene7842	FbulR|gene8508	Fcor153|gene11436, Fcor153|gene3350	FculR|FCUL_06828.1, FculR|FCUL_09370.1	FequiR|gene1608, FequiR|gene5753	FfujR|FFUJ_12574	FgerR|gene10990, FgerR|gene9950	FgramR|FGRAMPH1_01G15941, FgramR|FGRAMPH1_01G21995		FlouR|gene7607	FmangR|FMAN_11738	Fmer152|gene5924, Fmer152|gene7857	FmerR|gene3033, FmerR|gene5570	XP_018252819.1, XP_018252820.1	FpoaeR|FPOA_09168	FproR|FPRN_11684	FpsgR|FPSE_03305, FpsgR|FPSE_08162	FsamR|gene5027, FsamR|gene5793	FsolR|NechaG22481	FverR|FVEG_13859T0
OG0000404	FacuR|gene6465, FacuR|gene9444	FasiR|gene5806	FasiR2|gene2949	Faus151|gene8457	Faus154|gene10249	FaveR|KIL85440.1, FaveR|KIL94417.1	FbooR|gene3608	FbulR|gene4133, FbulR|gene4544, FbulR|gene5247	Fcor153|gene8082	FculR|FCUL_11063.1	FequiR|gene10422, FequiR|gene8664	FfujR|FFUJ_00121, FfujR|FFUJ_11250, FfujR|FFUJ_13720	FgerR|gene649	FgramR|FGRAMPH1_01G25983	FlangR|FLAG1_07279	FlouR|gene5896	FmangR|FMAN_01971, FmangR|FMAN_06156, FmangR|FMAN_14389, FmangR|FMAN_14481	Fmer152|gene7293	FmerR|gene138	XP_018236291.1, XP_018238138.1	FpoaeR|FPOA_10861	FproR|FPRN_01961, FproR|FPRN_06269, FproR|FPRN_14166	FpsgR|FPSE_04457	FsamR|gene11359, FsamR|gene9517	FsolR|NechaG46033, FsolR|NechaG75777, FsolR|NechaG85498	FverR|FVEG_00082T0
OG0000405	FacuR|gene6657, FacuR|gene6658	FasiR|gene1635	FasiR2|gene5373	Faus151|gene10477	Faus154|gene577	FaveR|KIL93310.1, FaveR|KIL93311.1	FbooR|gene5791	FbulR|gene7730	Fcor153|gene2935	FculR|FCUL_11809.1	FequiR|gene12764, FequiR|gene12765	FfujR|FFUJ_04206, FfujR|FFUJ_04207	FgerR|gene9269, FgerR|gene9270	FgramR|FGRAMPH1_01G27657, FgramR|FGRAMPH1_01G27659	FlangR|FLAG1_02526, FlangR|FLAG1_02527	FlouR|gene2918, FlouR|gene2919	FmangR|FMAN_03159, FmangR|FMAN_03160	Fmer152|gene10108	FmerR|gene8874	XP_018241636.1, XP_018241637.1, XP_018241638.1	FpoaeR|FPOA_09134, FpoaeR|FPOA_11600	FproR|FPRN_03171, FproR|FPRN_03172	FpsgR|FPSE_07589	FsamR|gene3056, FsamR|gene3057	FsolR|NechaG41432, FsolR|NechaG95061	FverR|FVEG_03901T0, FverR|FVEG_03902T0
OG0000406	FacuR|gene8015	FasiR|gene3256	FasiR2|gene7847	Faus151|gene955	Faus154|gene11418		FbooR|gene2274	FbulR|gene11431, FbulR|gene11432, FbulR|gene5259	Fcor153|gene1670	FculR|FCUL_10254.1, FculR|FCUL_10255.1	FequiR|gene7259	FfujR|FFUJ_02695, FfujR|FFUJ_02696, FfujR|FFUJ_11718	FgerR|gene3727	FgramR|FGRAMPH1_01G24073		FlouR|gene3327	FmangR|FMAN_04254, FmangR|FMAN_04255, FmangR|FMAN_04256, FmangR|FMAN_14867	Fmer152|gene1153	FmerR|gene7671	XP_018234520.1, XP_018234521.1, XP_018234522.1, XP_018234523.1, XP_018250758.1	FpoaeR|FPOA_10124, FpoaeR|FPOA_10125, FpoaeR|FPOA_10127	FproR|FPRN_04320, FproR|FPRN_04321, FproR|FPRN_14642	FpsgR|FPSE_04111	FsamR|gene574	FsolR|NechaG84686	FverR|FVEG_08017T0, FverR|FVEG_08018T0, FverR|FVEG_08019T0
OG0000407	FacuR|gene8424	FasiR|gene11518, FasiR|gene5341	FasiR2|gene3595, FasiR2|gene7315	Faus151|gene11644, Faus151|gene1356	Faus154|gene2530, Faus154|gene5099, Faus154|gene9733	FaveR|KIL85485.1	FbooR|gene10834, FbooR|gene10835, FbooR|gene5612	FbulR|gene7754	Fcor153|gene11886, Fcor153|gene4074	FculR|FCUL_08436.1, FculR|FCUL_12351.1, FculR|FCUL_12359.1	FequiR|gene3695	FfujR|FFUJ_05216	FgerR|gene11411, FgerR|gene9506	FgramR|FGRAMPH1_01G15901, FgramR|FGRAMPH1_01G19835		FlouR|gene11194, FlouR|gene11195, FlouR|gene6502	FmangR|FMAN_02177	Fmer152|gene10310, Fmer152|gene9877	FmerR|gene2160, FmerR|gene426	XP_018245723.1	FpoaeR|FPOA_10631	FproR|FPRN_02165	FpsgR|FPSE_00951	FsamR|gene3592	FsolR|NechaG106409, FsolR|NechaG39205	FverR|FVEG_05895T0
OG0000408	FacuR|gene9135, FacuR|gene9136	FasiR|gene3994	FasiR2|gene11286	Faus151|gene2904	Faus154|gene4271	FaveR|KIL95935.1, FaveR|KIL95936.1	FbooR|gene5306	FbulR|gene9973, FbulR|gene9974	Fcor153|gene3467	FculR|FCUL_02559.1, FculR|FCUL_02560.1, FculR|FCUL_12531.1	FequiR|gene8785	FfujR|FFUJ_07814, FfujR|FFUJ_07815	FgerR|gene5476, FgerR|gene5477	FgramR|FGRAMPH1_01G05963, FgramR|FGRAMPH1_01G05965	FlangR|FLAG1_04396	FlouR|gene3665	FmangR|FMAN_07957, FmangR|FMAN_07958	Fmer152|gene2674	FmerR|gene5964	XP_018248120.1, XP_018248121.1	FpoaeR|FPOA_02474, FpoaeR|FPOA_02475	FproR|FPRN_08130, FproR|FPRN_08131	FpsgR|FPSE_01917, FpsgR|FPSE_01918	FsamR|gene8927, FsamR|gene8928	FsolR|NechaG102723, FsolR|NechaG94508	FverR|FVEG_09100T0, FverR|FVEG_09101T0
OG0000409	FacuR|gene13651, FacuR|gene9260	FasiR|gene1951	FasiR2|gene10693, FasiR2|gene10710	Faus151|gene5776, Faus151|gene5795	Faus154|gene6778, Faus154|gene6797	FaveR|KIL87241.1, FaveR|KIL90242.1	FbooR|gene11269, FbooR|gene6835	FbulR|gene4306	Fcor153|gene3096, Fcor153|gene3115	FculR|FCUL_01850.1	FequiR|gene8946, FequiR|gene9748	FfujR|FFUJ_10383	FgerR|gene5704, FgerR|gene9883	FgramR|FGRAMPH1_01G04265, FgramR|FGRAMPH1_01G04317	FlangR|FLAG1_10560, FlangR|FLAG1_10762	FlouR|gene6427, FlouR|gene7919	FmangR|FMAN_13251	Fmer152|gene6651, Fmer152|gene9646	FmerR|gene8657, FmerR|gene8676	XP_018257176.1	FpoaeR|FPOA_01788, FpoaeR|FPOA_01806	FproR|FPRN_13279	FpsgR|FPSE_11377, FpsgR|FPSE_11399	FsamR|gene11267, FsamR|gene4802		FverR|FVEG_13677T0
OG0000410	FacuR|gene12112, FacuR|gene13046, FacuR|gene9400	FasiR|gene7965, FasiR|gene7966, FasiR|gene7967	FasiR2|gene520, FasiR2|gene521	Faus151|gene4339	Faus154|gene8737	FaveR|KIL84091.1, FaveR|KIL93698.1	FbooR|gene9073, FbooR|gene9074	FbulR|gene10504	Fcor153|gene9804		FequiR|gene12326, FequiR|gene12327, FequiR|gene6750	FfujR|FFUJ_10050, FfujR|FFUJ_13985	FgerR|gene10329, FgerR|gene10330	FgramR|FGRAMPH1_01G25707, FgramR|FGRAMPH1_01G25709, FgramR|FGRAMPH1_01G25711		FlouR|gene8155, FlouR|gene8156	FmangR|FMAN_11061	Fmer152|gene9046	FmerR|gene8899	XP_018239308.1	FpoaeR|FPOA_10614, FpoaeR|FPOA_10615, FpoaeR|FPOA_10616	FproR|FPRN_11070	FpsgR|FPSE_07922	FsamR|gene1866, FsamR|gene1867	FsolR|NechaG101086	FverR|FVEG_07678T0, FverR|FVEG_11078T0
OG0000411	FacuR|gene9870	FasiR|gene7627	FasiR2|gene2727	Faus151|gene10257	Faus154|gene6076	FaveR|KIL94006.1	FbooR|gene8777	FbulR|gene1901, FbulR|gene5541, FbulR|gene8268	Fcor153|gene3366	FculR|FCUL_09386.1	FequiR|gene5741	FfujR|FFUJ_08425, FfujR|FFUJ_12689	FgerR|gene11056	FgramR|FGRAMPH1_01G22037	FlangR|FLAG1_09539	FlouR|gene7624	FmangR|FMAN_06682, FmangR|FMAN_10540, FmangR|FMAN_11854	Fmer152|gene5907	FmerR|gene5514	XP_018251081.1, XP_018251082.1, XP_018251083.1, XP_018251084.1, XP_018252346.1, XP_018254143.1	FpoaeR|FPOA_09368	FproR|FPRN_06827, FproR|FPRN_10570, FproR|FPRN_11795	FpsgR|FPSE_03290	FsamR|gene5768	FsolR|NechaG52718, FsolR|NechaG86298	FverR|FVEG_11445T0, FverR|FVEG_11446T0, FverR|FVEG_12358T0, FverR|FVEG_13405T0
[truncated: 18,955 more rows]
