# Supplementary material for: Histone H3K27 Methylation Perturbs Transcriptional Robustness and Underpins Dispensability of Highly Conserved Genes in Fungi
Source: Mol Biol Evol. 2021 Nov 9;39(1):msab323. doi: 10.1093/molbev/msab323 (PMC8789075; doi:10.1093/molbev/msab323)
Supplement: msab323_Supplementary_Data [file msab323_supplementary_data.zip › Supplementary_Table_S4.csv]

#Dataset of FGSC single-copy orthologs, n=9440. kmt6: mutant, wt: wild strains. Low/high: low/high nitrogen culture. CV: transcription variation.																RNA-Seq HOST								RNA-Seq CULTURE				CULTURE, Connolly, 2013.
gene_id	kmt6_low_H3K27m3	kmt6_low_H3K36m3	kmt6_low_H3K4m2	kmt6_low_H3K4m3	wt_high_H3K27m3	wt_low_H3K27m3	wt_low_H3K36m3	wt_low_H3K4m2	wt_low_H3K4m3	Orthogroup	mean_amino_acid_identity	orthology	H3K27me3>0.5_coverage	Fasi_R	Faus_R	Fcor_R	Fgram_R	Fmer_R	rpkm_mean_Plant	CVplant	Fasi_FV	Faus_FV	Fcor_FV	Fgram_FV	Fmer_FV	rpkm_mean_Vitro	CVvitro	kmt6_low	wt_low	GOterms
FGRAMPH1_01G00051	0	0.875622	0	0	1	1	1	0	0	OG0009713	82.65037037	fgsc_variable	yes	0	16.89669112	3.115540264	0	11.49521969	6.301490215	1.200205584	0	59.44638886	0	0.872760332	9.442461262	13.95232209	1.844947503	3.548646372	0.073497288
FGRAMPH1_01G00055	0	0.905808	0	0	1	1	1	0	0	OG0009473	72.40170833	fgsc_variable	yes	0	0	0	0	0	0	0	0	0	0	0	0	0	0	0	0
FGRAMPH1_01G00067	0	0.899165	0	0	1	1	1	0	0	OG0009503	85.88746154	fgsc_variable	yes	0	0	0	0	0	0	0	0	0	0	0	0	0	0	4.887257762	0	GO:0005506|GO:0016705|GO:0020037|GO:0055114|GO:0016705|GO:0055114
FGRAMPH1_01G00069	0	1	0	0	1	1	1	0	0	OG0000439	83.63007692	fgsc_variable	yes	0	0	0	0	0	0	0	0	0	0	0	0	0	0	0	0	GO:0016020|GO:0022857|GO:0055085|GO:0005215|GO:0016021|GO:0055085|GO:0016021|GO:0022857|GO:0055085
FGRAMPH1_01G00075	0	1	0	0	1	1	1	0	0	OG0011102	67.50430769	fgsc_variable	yes	0	0	0.012539774	0	0	0.002507955	2.236067977	0	4.353875399	0	0	2.682934381	1.407361956	1.43220319	50.72407175	0.11055789
FGRAMPH1_01G00077	0	1	0	0	1	1	1	0	0	OG0010912	80.04530769	fgsc_variable	yes	0	1.633326328	2.068294694	0.195200425	0.243147507	0.827993791	1.148138451	0	29.38756752	0.172676097	9.647821013	14.88677381	10.81896769	1.125511706	12.52529028	1.946827985	GO:0016020|GO:0022857|GO:0055085|GO:0016021|GO:0022857|GO:0055085
FGRAMPH1_01G00081	0	1	0	0	1	1	1	0	0	OG0011103	90.44176471	fgsc_variable	yes	0.313584852	0	0.449104786	0.114268704	0.148647355	0.205121139	0.861162681	5.157414861	103.4484492	0	0.90296414	50.52373894	32.00651344	1.411123409	5.700644923	0
FGRAMPH1_01G00087	0	0.541405	0	0	1	1	1	0	0	OG0011662	59.94265385	fgsc_variable	yes	1.410728308	1.303463325	1.252882381	0.621234262	0.622702779	1.042202211	0.372125587	1.493937515	0.485274408	0.42770786	0.808457326	1.71505139	0.9860857	0.596400106	11.29548865	0.147716986	GO:0003924|GO:0005525
FGRAMPH1_01G00093	0	0.265178	0	0	1	1	1	0	0	OG0000897	86.20869231	highly_conserved	yes	6.694731912	52.21094581	23.09461315	24.20702939	27.42417374	26.7262988	0.612175572	1.132995522	6.62453889	0.908240833	7.429697985	5.376174151	4.294329476	0.716703291	6.259968621	0.303724799
FGRAMPH1_01G00095	0	0	0	0	1	1	1	0	0	OG0001640	93.43834615	highly_conserved	yes	2.035466763	86.80803542	46.07334734	47.87779255	28.58719583	42.27636758	0.732467231	0.255914707	5.486484239	1.406731693	2.346191619	7.051007736	3.309265999	0.862820542	61.63849241	0.329297583	GO:0030145|GO:0045735
FGRAMPH1_01G00101	0	0.657516	0	0	1	1	0.718301	0	0	OG0009391	88.35357692	fgsc_variable	yes	10.52411265	0.047804536	2.791399779	20.18295754	0.115532845	6.732361469	1.284844952	22.54773267	0.488277344	4.590448717	0.701808762	0.30678477	5.727010452	1.670948374	4.431826818	0.161184646	GO:0016021|GO:0055085
FGRAMPH1_01G00121	0	0.888444	0	0	1	1	0.994851	0	0	OG0011015	71.65641379	fgsc_variable	yes	1.222411143	0.937624744	1.784242204	2.537151063	0.328617528	1.362009337	0.617208462	0	0	0	0	0	0	0	0	0	GO:0016020|GO:0022857|GO:0055085|GO:0016021|GO:0022857|GO:0055085
FGRAMPH1_01G00127	0	0.822024	0	0	1	1	1	0	0	OG0011410	76.27234615	fgsc_variable	yes	0.107420311	0.128997446	0.090972104	0	0.186024173	0.102682807	0.659463444	7.181312742	0.658644564	0.029025583	0.064546382	42.79225009	10.14515587	1.823241184	63.70323267	0.460015225	GO:0004312|GO:0042759|GO:0003824|GO:0008152|GO:0008152
FGRAMPH1_01G00131	0	1	0	0	1	1	1	0	0	OG0011411	68.73057692	fgsc_variable	yes	0.030601039	0	0.016180991	0	0.022804772	0.01391736	0.983779452	1.769365619	0.031930082	0.04502771	0.02503288	2.979159193	0.970103097	1.39296104	9.72839913	0.144971298	GO:0008152|GO:0008152|GO:0016740|GO:0003824|GO:0004318|GO:0055114|GO:0004312|GO:0005835|GO:0006633|GO:0055114
FGRAMPH1_01G00135	0	0.093812	0	0	1	1	0.666667	0	0	OG0009420	79.64066667	fgsc_variable	yes	0.468561815	5.106234986	4.235960999	3.273527457	5.311070316	3.679071114	0.534746412	13.14470995	4.729607519	1.528468089	2.703726064	4.828871965	5.387076718	0.845653435	20.76347753	0.847823383
FGRAMPH1_01G00143	0	0.969338	0	0	0.995251	1	0.992043	0	0	OG0010722	62.45603846	fgsc_variable	yes	0.122284969	0.100039663	0.07575169	0.016625744	0.028627277	0.068665868	0.660215935	2.737381935	0.26843211	0.005914722	0.06905332	5.53402362	1.722961141	1.402367307	22.76732263	0.186527041	GO:0031177|GO:0003824|GO:0008152
FGRAMPH1_01G00145	0	0	0	0	1	1	0.736232	0	0	OG0011604	67.6555	fgsc_variable	yes	0.811175477	0.512109868	3.696089982	0.09449056	5.866424152	2.196058008	1.135938415	88.48906871	27.09042037	0.134517018	2.692220847	651.2298925	153.9272239	1.820792052	439.1305629	1.964654914	GO:0016491|GO:0055114
FGRAMPH1_01G00147	0	0	0	0	1	1	0.972136	0	0	OG0011605	61.98011538	fgsc_variable	yes	0.19984169	0	0.779773104	0.222399007	1.07855624	0.456114008	0.99298623	14.63842699	8.762762416	0	1.278125048	311.5171153	67.23928594	2.032798947	203.9766116	1.490967317
FGRAMPH1_01G00149	0	0	0	0	1	1	0.690224	0	0	OG0011606	64.02226923	fgsc_variable	yes	20.47839231	75.72245896	68.03690654	14.82919949	60.07647997	47.82868746	0.588907691	163.9957575	235.1815465	22.47100432	35.1069902	265.0555294	144.3621656	0.774423438	122.420144	9.149338103
FGRAMPH1_01G00151	0	0.859878	0	0	1	1	0.999211	0	0	OG0011607	66.04111538	fgsc_variable	yes	0.279575905	0.431891922	0.689342687	0	1.374672074	0.555096518	0.939951232	31.45975355	7.344937918	0	0.464960847	77.86444367	23.4268192	1.409720432	31.65977742	0.126155004	GO:0005524|GO:0016021|GO:0042626|GO:0055085|GO:0005524|GO:0016887|GO:0005524|GO:0016021
FGRAMPH1_01G00161	0	0	0	0	1	1	1	0	0	OG0008777	81.80919231	fgsc_variable	yes	8.788470197	4.417276793	81.15772542	15.49186241	15.06964562	24.98499609	1.270276888	113.4954956	14.85670646	111.0105908	44.89146843	25.47533029	61.94591833	0.761599739	275.8618081	98.52094306	GO:0008152|GO:0016787
FGRAMPH1_01G00167	0	0.90925	0	0	1	1	1	0	0	OG0010358	77.09634615	fgsc_variable	yes	0.650463703	15.42227209	55.92126171	94.5970169	33.42827551	40.00385798	0.921014365	10.43081525	0.689132042	0	2.161091785	11.52814106	4.961836028	1.120968274	94.52022053	1.73318053
FGRAMPH1_01G00169	0	1	0	0	1	1	1	0	0	OG0011608	60.8645	fgsc_variable	yes	0	5.451854156	7.063155028	8.508450672	1.967040379	4.598100047	0.770150657	0.65369817	0.637020604	0	0.41618173	0.80048039	0.501476179	0.622422624	50.35231511	1.034177909
FGRAMPH1_01G00171	0	1	0	0	1	1	1	0	0	OG0000452	67.99976923	highly_conserved	yes	0	0.418499704	0.209435307	0.022302185	0.031780439	0.136403527	1.308791333	0	0.042186494	0.624658366	0.090952975	0	0.151559567	1.762433132	0	0
FGRAMPH1_01G00173	0	0.976827	0	0	1	1	1	0	0	OG0010821	65.09282143	fgsc_variable	yes	0	0	0	0	0	0	0	0	0	0	0	0	0	0	15.99114426	0.319358176
FGRAMPH1_01G00187	0	1	0	0	1	1	1	0	0	OG0011211	68.48819231	fgsc_variable	yes	0.036811942	0.11281456	1.695687839	0.364202069	0.375287152	0.516960712	1.307205432	0	0.093845883	0	1.177188437	0.353780344	0.324962933	1.532265923	2.273787258	0.061958703
FGRAMPH1_01G00191	0	0.942377	0	1	1	1	1	0	0	OG0011212	54.89324	fgsc_variable	yes	0	1.143734532	3.057133286	0.255144925	1.252795038	1.141761556	1.05198234	0	0.287347483	0.101304149	0.619513634	11.1032402	2.422281093	2.00576732	17.75352734	0
FGRAMPH1_01G00193	0	0.71847	0	0.19725	1	1	0.799761	0	0	OG0006691	90.33476923	fgsc_variable	yes	3.542951878	1.673669723	0.895701516	12.35781336	3.271019863	4.348231268	1.060370212	0.124648112	2.307892175	0.085646919	10.28481412	5.838355974	3.72827146	1.166937796	8.865890496	2.484052962	GO:0016021|GO:0055085
FGRAMPH1_01G00195	0	0	0.961625	1	1	1	0	0.834462	0.989466	OG0008979	92.92408	fgsc_variable	yes	305.9078818	277.7904915	176.8915516	596.2224363	182.2747903	307.8174303	0.555574561	85.28312522	534.4820692	507.56631	699.3300737	411.130991	447.5585138	0.508425103	245.1389765	188.9855361
FGRAMPH1_01G00209	0	1	0	0	1	1	1	0	0	OG0002338	85.61080769	fgsc_variable	yes	0	0	0	0	0	0	0	0	0	0	0	0	0	0	0	0	GO:0010181|GO:0016491|GO:0055114|GO:0003824
FGRAMPH1_01G00213	0	1	0	0	1	1	1	0	0	OG0009828	87.74638462	fgsc_variable	yes	0.661397513	0.081698114	1.403502414	61.19655976	1.078113379	12.88425424	2.09650624	0	15.66407354	4.00522659	90.4167519	11.3558551	24.28838143	1.54270174	6.014160757	9.645741833
FGRAMPH1_01G00215	0	0.852357	0	0	1	1	1	0	0	OG0001195	92.49711538	fgsc_variable	yes	36.36367141	27.12019266	9.991705186	91.34807172	27.33369478	38.43146715	0.808764908	0.118865845	3.243331365	0	3.541674753	1.091670996	1.599108592	1.059536176	5.655408911	2.150057282	GO:0005215|GO:0016021|GO:0055085|GO:0016021|GO:0022857|GO:0055085|GO:0016020|GO:0022857|GO:0055085
FGRAMPH1_01G00217	0	0.891868	0.054945	0.02022	1	1	0.937582	0	0	OG0009831	89.40446154	fgsc_variable	yes	1.054454495	6.128222452	9.082578213	11.47502601	3.303216257	6.208699485	0.678613937	3.443611831	7.074296856	26.21937674	9.421397627	4.27382921	10.08650245	0.924340734	14.28583683	0.652280875	GO:0004557|GO:0005975|GO:0003824
FGRAMPH1_01G00219	0	0.721731	1	1	1	1	0.978859	0	0	OG0008983	84.28926923	fgsc_variable	yes	1.925923736	3.115995847	3.753975452	7.673447817	2.362184806	3.766305532	0.609050681	4.291401171	5.099897801	14.45564106	12.67451977	2.499328251	7.804157612	0.689312876	62.81937975	4.180057754	GO:0000981|GO:0005634|GO:0006355|GO:0008270|GO:0003677|GO:0005634|GO:0006351|GO:0008270
FGRAMPH1_01G00221	0	0.95177	0	0	1	1	1	0	0	OG0000503	86.2455	fgsc_variable	yes	1.27214403	3.78739897	2.836425982	3.522224076	1.654896556	2.614617923	0.426395558	0.989265893	1.446040662	3.738537709	1.464339358	0.794979227	1.686632569	0.701461689	2.984354365	0.31953465	GO:0016021|GO:0022857|GO:0055085|GO:0005215|GO:0016021|GO:0055085|GO:0016020|GO:0022857|GO:0055085
FGRAMPH1_01G00223	0	0.446724	0	0	1	1	0.638177	0	0	OG0010073	72.98619231	fgsc_variable	yes	7.426791284	243.6189494	564.2853377	31.14901633	908.4506462	350.9861482	1.092478525	4.486681963	132.9667696	0.090671836	3.478183191	111.9832407	50.60110946	1.305302595	149.9763189	2.300639446	GO:0005506|GO:0016705|GO:0020037|GO:0055114|GO:0004497|GO:0005506|GO:0016705|GO:0020037|GO:0055114|GO:0016705|GO:0055114
FGRAMPH1_01G00227	0.253508	1	0	0	1	1	1	0	0	OG0011213	77.08057692	fgsc_variable	yes	0	0	0	0	0	0	0	0	0	0	0	0	0	0	0	0
FGRAMPH1_01G00233	0	1	0	0	1	1	1	0	0	OG0009057	80.37196154	fgsc_variable	yes	0	0	0	0	0	0	0	0	0	0	0	0	0	0	0	0	GO:0003824|GO:0030151|GO:0030170|GO:0051537|GO:0009055|GO:0051536|GO:0016491
FGRAMPH1_01G00235	0	1	0	0	1	1	1	0	0	OG0001159	85.30211538	fgsc_variable	yes	0.211281053	0.901727217	2.028344142	0.039976337	0.420964071	0.720458564	1.10941402	3.262688343	2.902974762	0.682294445	2.655221938	2.345065362	2.36964897	0.422597896	3.82201708	4.779469831
FGRAMPH1_01G00237	0	1	0	0	1	1	1	0	0	OG0009525	79.46430769	fgsc_variable	yes	0	0	0	0	0	0	0	0	0	0	0	0	0	0	2.287083568	0.764551111	GO:0008152|GO:0016787
FGRAMPH1_01G00241	0	1	0	0	1	1	1	0	0	OG0007960	81.67761538	fgsc_variable	yes	0	0	0	0	0	0	0	0	0	0	0	0	0	0	0	0
FGRAMPH1_01G00243	0	1	0	0	1	1	1	0	0	OG0009842	84.74288462	fgsc_variable	yes	5.779740428	8.382420818	1.538579505	8.133195406	1.366436088	5.040074449	0.680417276	1.374393533	4.209320109	0.404725304	3.6750744	2.885145616	2.509731793	0.633383602	11.48375437	4.46157402	GO:0008152|GO:0016407
FGRAMPH1_01G00245	0	0.728275	0	0	1	1	0.899427	0	0	OG0009540	77.92569231	fgsc_variable	yes	0.566055585	3.473116387	2.675689258	4.450010971	2.120209459	2.657016332	0.549974114	0.584209331	4.080016363	5.619822065	6.211417233	6.349072398	4.568907478	0.525837503	4.776035356	3.282617768	GO:0000981|GO:0005634|GO:0006355|GO:0008270|GO:0003677|GO:0005634|GO:0006351|GO:0008270
FGRAMPH1_01G00247	0	0.990031	0	0	1	1	1	0	0	OG0010067	75.88661538	fgsc_variable	yes	0	5.627881674	3.765416074	1.939121125	4.0727388	3.081031535	0.702426697	0	1.229825729	1.907726381	1.783717532	2.202194415	1.424692811	0.61134855	11.9184798	1.210591723
FGRAMPH1_01G00249	0	1	0	0	1	1	1	0	0	OG0002223	70.0775	fgsc_variable	yes	0	0	0	0	0	0	0	0	0	0	0	0	0	0	0	0	GO:0016021|GO:0055085
FGRAMPH1_01G00267	0	1	0	0	1	1	1	0	0	OG0009631	78.70253846	fgsc_variable	yes	0	0	0	0	0	0	0	0	0	0	0	0	0	0	0	0	GO:0016491|GO:0055114|GO:0003857|GO:0006631|GO:0016491|GO:0055114|GO:0055114
FGRAMPH1_01G00269	0	1	0	0	1	1	1	0	0	OG0003852	81.85819231	fgsc_variable	yes	0	0	0	0	0	0	0	0	0	0	0	0	0	0	4.659333507	0	GO:0003824
FGRAMPH1_01G00273	0	0.607035	0	0	1	1	0.751364	0	0	OG0009111	84.80780769	fgsc_variable	yes	0.898809129	2.718344792	5.326735264	5.28745973	1.688748069	3.184019397	0.641549031	0.425568045	5.667712631	4.678590479	4.118303415	4.169005088	3.811835931	0.522773558	8.231266323	1.055532946	GO:0071949
FGRAMPH1_01G00279	0	0.966471	0	0	1	1	1	0	0	OG0003604	83.92661538	fgsc_variable	yes	0	4.165844327	4.947323512	2.683580759	6.566450852	3.67263989	0.676732278	0	1.419165805	3.001955312	0.758599399	0.729541808	1.181852465	0.960048758	17.49613352	0.541781974	GO:0016021|GO:0055085
FGRAMPH1_01G00281	0	1	0	0	1	1	1	0	0	OG0009501	84.14657692	fgsc_variable	yes	0.048183742	0.807319858	5.975584087	30.52462227	3.708024827	8.212746956	1.545726512	0	2.424840444	0	0.462417999	0.308823207	0.63921633	1.592722946	0	0	GO:0004553|GO:0005975|GO:0004565|GO:0005975|GO:0009341|GO:0003824|GO:0005975|GO:0030246|GO:0030246
FGRAMPH1_01G00289	0	0.986333	0	0	1	1	1	0	0	OG0007677	90.3992963	fgsc_variable	yes	0.616740101	0	0	10.25852765	0	2.17505355	2.081182732	0	0	0	0.84254127	0	0.168508254	2.236067977	0	0
FGRAMPH1_01G00291	0	0.787842	0	0	1	1	0.984195	0	0	OG0009830	84.88576923	fgsc_variable	yes	1.484397152	1.948808608	6.38037283	8.166644519	5.131753793	4.62239538	0.620505006	1.526802262	0.371962376	0.262270137	12.29643058	0.584260121	3.008345096	1.733879536	69.28809181	1.863940636	GO:0016491|GO:0050660|GO:0055114|GO:0016614|GO:0050660|GO:0055114
FGRAMPH1_01G00293	0	0.221456	0	0	1	1	1	0	0	OG0011104	67.32261538	fgsc_variable	yes	0	0.178030185	0.923392671	7.061671101	0.467795204	1.726177832	1.73967916	0	0	0	1.006251602	0.186097668	0.238469854	1.831267978	76.07211341	1.002326741
FGRAMPH1_01G00301	0	1	0	0	1	1	1	0	0	OG0010913	86.85342105	fgsc_variable	yes	0	0	0	0	0	0	0	0	0	0	0	0	0	0	0	0
FGRAMPH1_01G00311	0	0.575633	0	0	1	1	0.619188	0	0	OG0007676	87.73896154	fgsc_variable	yes	0.078583652	1.350380284	11.79158715	3.21070695	0.379216813	3.36209497	1.448025625	0.685269239	0.534228969	0	0.209415208	0	0.285782683	1.093300014	0	0	GO:0016021|GO:0055085
FGRAMPH1_01G00313	0	0	0	0	1	1	1	0	0	OG0009500	87.58484615	fgsc_variable	yes	0	1.2652261	4.517777708	8.260950552	0	2.808790872	1.26886717	0	0	0	1.72838776	0	0.345677552	2.236067977	7.482675775	0.148351028	GO:0003824|GO:0008152
FGRAMPH1_01G00325	0	1	0	0	1	1	1	0	0	OG0001386	76.72330769	highly_conserved	yes	0	0	0.282317357	0.285366176	0.13763998	0.141064703	1.006189968	0	0	8.403897663	1.354230568	0.325589441	2.016743534	1.791743771	6.26869096	2.441620739
FGRAMPH1_01G00327	0	0	0.958617	0.787847	0.784704	1	0.682556	0.792038	0	OG0000919	90.34434615	highly_conserved	yes	0.060907051	3.353567831	1.455936847	1.867140888	1.377112619	1.622933047	0.72795115	0.347815349	1.129805538	86.59305726	9.211870338	2.342528381	19.92501537	1.878719106	88.78351961	54.46910789	GO:0016020|GO:0022857|GO:0055085
FGRAMPH1_01G00329	0	0	0.967914	0.994652	1	1	0.521925	0	0	OG0001385	79.83557692	highly_conserved	yes	0	21.71160173	4.323428347	17.04395363	4.122780532	9.440352848	0.993664024	0.22977132	4.478184948	40.4167907	6.758394482	0.844093397	10.54544697	1.603667158	190.5796475	31.54300328
FGRAMPH1_01G00331	0	1	0	0	1	1	1	0	0	OG0007675	93.31834615	highly_conserved	yes	0.026463305	4.328931024	3.730986745	3.061831163	3.38691244	2.907024935	0.576963205	0	0	0	0	0.127162497	0.025432499	2.236067977	42.60724925	0.193495487
FGRAMPH1_01G00345	0	0.459375	0	0	1	1	1	0	0	OG0009827	83.55061538	fgsc_variable	yes	0	0	0	0	0	0	0	0	0	0	0	0	0	0	149.7302509	1.158785235
FGRAMPH1_01G00347	0	0.815472	0	0	1	1	0.888396	0	0	OG0009499	77.22773077	fgsc_variable	yes	12.15992203	12.38916443	5.244008196	25.92281204	0.979906362	11.33916261	0.835392011	2.853115339	6.672779601	1.568322437	5.285889251	0.131015906	3.302224507	0.809178597	31.52223883	4.57546231	GO:0000981|GO:0005634|GO:0006355|GO:0008270
FGRAMPH1_01G00349	0.307872	0.819953	0	0	1	1	1	0	0	OG0003728	79.45592308	highly_conserved	yes	0.09359008	8.478540284	7.805355464	11.72227857	1.632431858	5.946439252	0.824253863	0	1.359890024	0.225613295	0.313570825	0.904679176	0.560750664	0.994819299	3.419085131	0
FGRAMPH1_01G00351	0	1	0	0	1	1	1	0	0	OG0010713	67.04846154	fgsc_variable	yes	0	0	0	0	0	0	0	0	0	0	0	0	0	0	0	0	GO:0016491|GO:0055114|GO:0009055|GO:0051536|GO:0005506|GO:0020037|GO:0055114|GO:0051537|GO:0005506|GO:0016705|GO:0020037|GO:0055114|GO:0016705|GO:0055114
FGRAMPH1_01G00367	0	0	0	0	1	1	1	0	0	OG0010265	68.12661538	fgsc_variable	yes	0	0	0	0	0	0	0	0	0	0	0	0	0	0	0	0	GO:0019836
FGRAMPH1_01G00375	0	0	0	0	1	1	0.991051	0	0	OG0003108	96.46296154	highly_conserved	yes	0	0	0	0	0	0	0	0	0	0	0	0	0	0	2.99719626	0.610855807	GO:0008152|GO:0016829|GO:0003824
FGRAMPH1_01G00377	0	0	0	0	0	0.41868	0	0	0	OG0008560	89.69711538	fgsc_variable	no	15.79464136	19.1368471	13.40605599	33.00114537	5.09927462	17.28759289	0.590036816	1.361190906	17.62301284	6.814236697	12.182091	7.143576201	9.024821529	0.680922764	24.6056526	3.094855954
FGRAMPH1_01G00381	0	0.721229	0.557855	1	0	0	0.772029	0	0	OG0003109	88.38119231	fgsc_variable	no	2.04875583	7.985455769	10.11815252	9.767019091	8.274997048	7.638876051	0.426461147	0.761964366	3.155729735	0.523553059	0.218299589	6.473081663	2.226525682	1.187749625	8.49593951	0.690129883	GO:0005515
FGRAMPH1_01G00387	0	1	0	0	1	1	1	0	0	OG0010266	78.69623077	fgsc_variable	yes	0	4.927209733	0.460357783	0	0.020450801	1.081603663	1.995857797	0	0	0.1085797	0	0	0.02171594	2.236067977	1.667306161	0.979586016	GO:0005507|GO:0016491|GO:0055114|GO:0055114|GO:0005507
FGRAMPH1_01G00391	0	1	0	0	1	1	1	0	0	OG0006070	85.56211538	highly_conserved	yes	0.165500462	0	0.137864725	1.17390279	0.145793053	0.324612206	1.476467637	0.411440108	0	0.070676116	1.886013791	0	0.473626003	1.705419674	4.00028278	2.823361382
FGRAMPH1_01G00405	0	0	0	0	1	1	0.956065	0	0	OG0003107	93.92976923	highly_conserved	yes	27.32782566	62.90900128	69.50945723	84.64169906	39.13058376	56.7037134	0.409317309	2.709368514	16.784417	8.377349479	4.583410188	9.419993541	8.374907744	0.649316382	73.528443	2.019693551	GO:0055114|GO:0016491
FGRAMPH1_01G00409	0	0	0	0	1	1	1	0	0	OG0011658	64.36125	fgsc_variable	yes	0	0	0	0	0	0	0	0	0	0	0	0	0	0	0	0
FGRAMPH1_01G00413	0	0.590776	0.950524	1	0.278407	0.296017	0.651992	0.989937	0.809644	OG0006068	95.16888462	highly_conserved	no	9.45450671	1.401977146	2.688426485	51.43808977	1.912913122	13.37918265	1.608756752	4.166625042	3.806553221	12.1078006	10.74348508	1.116107199	6.388114229	0.746969919	33.34527774	37.25238671	GO:0016021|GO:0055085|GO:0005215
FGRAMPH1_01G00415	0	0.870014	0	0	1	1	0.919876	0	0	OG0001623	88.69503846	highly_conserved	yes	2.102492868	4.506220055	1.744226333	3.933343992	0.862229099	2.629702469	0.583154825	6.495901589	3.481595694	1.841151092	14.54719582	2.162629582	5.705694756	0.924218736	6.642844758	15.05089012	GO:0000981|GO:0005634|GO:0006355|GO:0008270|GO:0003677|GO:0005634|GO:0006351|GO:0008270
FGRAMPH1_01G00421	0	1	0	0	0.874525	1	1	0	0	OG0009335	68.20315385	fgsc_variable	yes	0	0	0	0	0	0	0	0	0	0	0	0	0	0	0	0
FGRAMPH1_01G00441	0	1	0	0	1	1	1	0	0	OG0000233	86.74757692	fgsc_variable	yes	0.22800541	1.82705427	6.900410865	9.4850194	1.639566236	4.016011236	0.988340935	0	0	0.079616827	0.177049949	0.212835227	0.093900401	1.050185003	0	0	GO:0016020|GO:0022857|GO:0055085
FGRAMPH1_01G00443	0	1	0	0	1	1	1	0	0	OG0001420	85.75523077	fgsc_variable	yes	0.379685184	40.92746901	78.06276758	26.83079563	1.128177969	29.46577907	1.093009306	0	1.99877834	0.975693971	0.783511575	0.869422778	0.925481333	0.77056627	0	0	GO:0016491|GO:0055114
FGRAMPH1_01G00455	0	0.840929	0	0	0	0	0.57462	0	0	OG0006067	96.40076923	highly_conserved	no	11.37938356	17.21676219	10.35391015	21.4294616	15.89685783	15.25527507	0.29575379	2.534883243	14.11549531	0.622050967	16.87628083	2.993209545	7.428383978	1.007222688	5.291321326	1.132430853	GO:0003824
FGRAMPH1_01G00457	0	0.828208	0	0	0	0	0.858607	0	0	OG0006066	93.02226923	highly_conserved	no	0.198666497	4.402207567	5.840767417	12.56877578	2.482252808	5.098534015	0.918352538	0.071580104	17.57798438	15.19766414	34.15165496	2.826802524	13.96513722	0.973406485	4.762326288	6.46807287	GO:0004553|GO:0005975
FGRAMPH1_01G00461	0	0	1	1	0	0	0	1	1	OG0006065	98.57038462	highly_conserved	no	18.74747878	58.91857801	47.0176365	98.87143528	55.01969282	55.71496428	0.516738046	12.35879466	34.88458935	50.21902575	83.43129428	35.42104662	43.26295013	0.605916763	70.0698176	43.62963149	GO:0003735|GO:0005840|GO:0006412|GO:0003735|GO:0005622|GO:0005840|GO:0006412
FGRAMPH1_01G00463	0	0	1	1	0	0	0	1	1	OG0006064	94.18730769	highly_conserved	no	20.93481403	18.74006878	32.90290624	64.04232438	21.12321256	31.5486652	0.602051443	19.02588247	12.86141542	29.09007387	37.38651047	19.20509028	23.5137945	0.412176532	27.65697136	37.30315261
FGRAMPH1_01G00465	0	0	0.930316	1	0	0	0	1	1	OG0006063	96.32292308	highly_conserved	no	16.96150736	67.85025358	49.06041247	65.35394577	51.57158552	50.15954094	0.404804714	24.74577261	54.02689328	61.78707175	60.07401176	50.66928578	50.26060704	0.297534648	12.92878251	20.83957742	GO:0003924|GO:0005525|GO:0005525|GO:0005525|GO:0005622|GO:0007264
FGRAMPH1_01G00467	0	0.84058	0	0	0	0	0.616977	0	0	OG0003106	90.3645	highly_conserved	no	210.024692	1466.943311	653.8907063	7179.771243	182.6949676	1938.664984	1.53481015	0	56.88734964	5.771394029	86.15013618	44.74220372	38.71021671	0.931491486	0	0
FGRAMPH1_01G00469	0	1	0	0	0	0	0.953566	0	0	OG0009744	69.86511538	fgsc_variable	no	0.036122639	0.765253332	0.609234841	1.253303538	1.494283405	0.831639551	0.686451144	0	0.323560493	0	1.240156326	0.982583479	0.509260059	1.124349545	0	0	GO:0046872
FGRAMPH1_01G00471	0	0	0	0	0	0	0	0	0	OG0002098	88.37007692	highly_conserved	no	33.71555112	132.4387389	184.4805419	32.12698093	148.7269465	106.2977519	0.654578261	16.7121231	25.46082466	6.145863549	51.6109867	21.61762449	24.3094845	0.694940419	85.22527521	2.456510994	GO:0005515
FGRAMPH1_01G00473	0	0.634347	0	0	0	0	0	0	0	OG0006062	93.21242308	highly_conserved	no	32.94801714	102.2199051	27.45150488	30.62001324	82.25363362	55.0986148	0.629496392	103.4879704	85.80784615	7.48002525	64.5353092	68.21397997	65.90502619	0.548621408	11.59873667	24.51488943	GO:0004553|GO:0005975
FGRAMPH1_01G00475	0	0.571675	0	0	0	0	0	0	0	OG0006061	89.45776923	highly_conserved	no	230.4922236	91.03950511	0.311001451	73.06164758	0	78.98087554	1.193844182	36.4231271	210.9155381	0.721923509	154.7869138	0	80.56950051	1.198773021	29.07000429	7.884394864
FGRAMPH1_01G00477	0	0.750433	0	0	0	0	0.739457	0	0	OG0006060	98.93088462	highly_conserved	no	422.9333934	349.2938112	245.3101236	166.6238284	200.2747756	276.8871865	0.385597582	264.1233984	348.1698356	209.3168763	260.6104014	150.8682636	246.617755	0.296409762	53.23572921	64.52910074	GO:0046912|GO:0006099|GO:0046912
FGRAMPH1_01G00479	0	0.657091	0.829001	0.925217	0	0	0.606931	1	1	OG0006059	97.71219231	highly_conserved	no	33.97428185	33.19797655	28.24058556	42.117754	40.08477069	35.52307373	0.157454358	38.95043407	34.07791822	77.35937649	67.62454318	26.11117565	48.82468952	0.457811151	16.71755205	18.62089485	GO:0004451|GO:0019752|GO:0003824|GO:0003824|GO:0008152
FGRAMPH1_01G00481	0	0.807494	0	0	0	0	0.751653	1	1	OG0003105	97.97942308	highly_conserved	no	56.02471477	294.68251	126.4940323	128.462901	96.08252614	140.3493368	0.649342288	111.8425822	245.2256609	232.7913693	183.6349777	173.1470444	189.3283269	0.280880101	19.14341852	42.08547587	GO:0016491
FGRAMPH1_01G00483	0	0.654412	0	0	0	0	0.582353	0.905882	1	OG0003104	96.94030769	highly_conserved	no	74.93976878	106.2393891	47.4750136	183.2679133	80.63899952	98.51221686	0.525582642	17.94727202	31.21652702	39.71968569	64.85068142	35.84068424	37.91497008	0.452362593	3.324191206	27.64908545	GO:0004356|GO:0006807|GO:0003824|GO:0004356|GO:0006542|GO:0006807
FGRAMPH1_01G00485	0	0	0	0	0	0	0	0	0	OG0008557	84.96469231	fgsc_variable	no	3.78855925	2.066147214	6.778460608	11.63880878	7.303785346	6.31515224	0.581656725	10.00235106	3.945280939	4.581807872	31.11257103	10.06109676	11.94062153	0.929685446	12.19170816	12.31022809	GO:0016787
FGRAMPH1_01G00489	0	0.63643	0.337235	0.601317	0	0	0.359181	0.199707	0.485735	OG0006055	91.15865385	highly_conserved	no	15.73047202	4.699892145	5.929330583	37.87955723	9.313081765	14.71046675	0.927293544	12.15186484	21.58512368	9.935042579	45.65557853	26.84133619	23.23378916	0.615548679	19.93315453	7.233260087	GO:0016787
FGRAMPH1_01G00491	0	0.442049	0.683392	0.810954	0	0	0.532155	0.616961	0.755124	OG0006058	89.281	highly_conserved	no	3.899602474	5.781005927	9.365387702	8.185961384	4.186932696	6.283778037	0.385306438	6.339876687	4.215664968	11.83858795	20.62801524	3.767552095	9.357939389	0.755570072	4.397513283	13.03665187
FGRAMPH1_01G00495	0	0.562816	0.628881	0	0	0	0.661733	1	1	OG0006057	85.44415385	highly_conserved	no	1.252032617	5.523251417	1.811813021	3.689426562	2.2410395	2.903512623	0.592514984	5.742653426	30.69649124	11.6634167	27.90466379	8.764291815	16.95430339	0.67863292	9.708066006	31.36879888
FGRAMPH1_01G00499	0	0.81742	0.982767	0.946437	0	0	0.826735	0.95156	0.78109	OG0008558	96.68923077	fgsc_variable	no	15.75783846	4.888813684	17.47492415	16.54284739	9.600979422	12.85308062	0.42153363	21.13156396	21.84338471	13.77336147	37.64483527	20.76768277	23.03216564	0.381857792	17.26176933	22.60821324
FGRAMPH1_01G00501	0	0.866155	0.655513	0.426221	0	0	0.871092	0.808557	0.207351	OG0003103	90.11457692	highly_conserved	no	21.06773739	19.81531561	20.76694856	85.8249648	22.95821042	34.08663535	0.849162422	47.13261372	14.72119753	43.26340333	35.63946777	25.41716399	33.23476927	0.398997635	14.61390324	18.27188034	GO:0016021|GO:0055085
FGRAMPH1_01G00503	0	0.555556	0	0	0	0	0	0	0	OG0006056	91.56311538	highly_conserved	no	14.54410517	86.50538292	19.16417034	133.5299682	37.43690773	58.23610687	0.872901189	16.08277542	117.2300109	10.01923786	184.3878165	41.7513273	73.89423361	1.015914813	6.320701517	9.139403057	GO:0004553|GO:0005975
FGRAMPH1_01G00505	0	0.701876	0.202919	0.184851	0	0	0.695622	0.198749	0.28909	OG0006054	85.57142308	highly_conserved	no	111.7631503	81.07672952	64.52737729	287.5327442	77.18536964	124.4170742	0.746045894	24.15878751	60.1639956	94.39065415	41.07596807	56.70157888	55.29819684	0.472069619	44.98285494	39.81504369
FGRAMPH1_01G00507	0	0.706536	1	1	0	0	0.721569	1	1	OG0006053	95.75046154	highly_conserved	no	33.07190011	35.64349936	40.78534043	32.3286747	41.40609232	36.64710138	0.115939755	54.28103247	41.80088372	27.74534455	34.94614566	36.59868068	39.07441742	0.252765673	79.76026218	31.51967414	GO:0005737|GO:0009058|GO:0016747
FGRAMPH1_01G00509	0	0.625	0.806193	0.997706	0	0	0.668865	0.751433	0.432053	OG0006052	87.03169231	highly_conserved	no	2.52961095	6.330689935	5.585582263	4.146065846	5.693979062	4.857185611	0.314352267	7.819127895	5.624020958	2.942137073	4.33806299	5.129381164	5.170546016	0.347065137	3.62098293	4.644077822
FGRAMPH1_01G00511	0	0	1	1	0	0	0	1	1	OG0006051	97.00892308	highly_conserved	no	30.82152102	62.88266215	23.32488332	55.05651356	56.86378611	45.78987323	0.382865224	23.6132985	41.49821925	30.78575507	44.09849993	44.856032	36.97036095	0.253073801	16.63770091	30.24466551	GO:0000350
FGRAMPH1_01G00513	0	0.605249	1	1	0	0	0.695013	1	1	OG0008556	86.47607692	fgsc_variable	no	39.60978653	45.01582017	49.51730526	33.20797812	52.24179557	43.91853713	0.174564566	35.82498098	54.00470472	33.29889414	52.5696639	49.5125317	45.04215509	0.216345854	39.83904498	30.23809146	GO:0005789|GO:0018279
FGRAMPH1_01G00515	0	0.299652	1	1	0	0	0.609756	1	1	OG0003102	96.35623077	highly_conserved	no	707.5950105	977.5434775	622.5474738	775.5115441	805.350886	777.7096784	0.169726458	454.3592406	519.4332765	225.9462959	549.3900522	474.9269381	444.8111607	0.287475166	247.2214245	227.6074485
FGRAMPH1_01G00517	0	0.952233	0.277398	0.228511	0	0	0.937803	0.251648	0.21632	OG0001622	95.57323077	highly_conserved	no	21.47423698	10.53423498	12.99165266	9.91545419	13.76756266	13.73662829	0.336141144	15.8813346	13.82975984	15.39497867	11.81543565	16.08941944	14.60218564	0.122693493	10.40092081	12.01753441	GO:0005515
FGRAMPH1_01G00521	0	0.892546	0.99516	1	0	0	0.966602	1	1	OG0006050	96.23926923	highly_conserved	no	526.0440695	488.3908529	572.4100588	428.8850633	525.2112271	508.1882543	0.10511484	498.1072624	915.5881063	522.074613	868.1909451	862.9889193	733.3899692	0.279586619	279.2584838	354.0183253	GO:0004252|GO:0006508
FGRAMPH1_01G00523	0	1	0	0	0	0	0.854553	0	0	OG0009334	83.54595833	fgsc_variable	no	2.025851581	0.687702738	0.657057438	0.749479786	1.515594978	1.127137304	0.546060826	0.917854026	0.406562339	0.573333043	1.211215782	0.306531856	0.683099409	0.549866116	0	0
FGRAMPH1_01G00525	0	0.54198	1	0.902256	0.073308	0	0.719925	0.627193	0	OG0006049	90.30907692	highly_conserved	no	59.53363934	29.55185248	19.98469909	85.02306185	26.16286539	44.05122363	0.624564097	10.78772748	28.19824621	40.98594368	46.7353035	52.33498133	35.80844044	0.463796622	46.84711504	37.70271997	GO:0003847|GO:0003847|GO:0016042
FGRAMPH1_01G00527	0	0	0	0	1	1	0.968665	0	0	OG0001281	91.18638462	highly_conserved	yes	1.212300312	4.67016067	5.486907988	4.034818046	0.068238698	3.094485143	0.754266299	0.887844444	3.460772753	4.982046206	1.97838435	0.543601084	2.370529767	0.780657087	10.5252256	0.557943012	GO:0016021|GO:0055085
FGRAMPH1_01G00531	0	0.6355	0	0	1	1	0.966	0	0	OG0001736	90.29261538	highly_conserved	yes	4.276566807	6.970008511	7.026552004	5.879133924	4.845226072	5.799497463	0.213144035	6.600930433	9.541576184	38.32550665	7.564555314	7.881033973	13.98272051	0.976151993	46.74144879	12.41970379	GO:0000981|GO:0005634|GO:0006355|GO:0008270
FGRAMPH1_01G00533	0	0.818954	0	0	1	1	1	0	0	OG0003765	93.82211538	highly_conserved	yes	0.054148847	2.851622743	3.203843971	0.726188375	1.434494197	1.654059627	0.817005004	1.983204665	0.41413026	23.65221473	0.703460707	0.910693488	5.532740771	1.833888151	9.632084725	2.362860534	GO:0016021|GO:0055085
FGRAMPH1_01G00535	0	1	0	0	1	1	1	0	0	OG0003764	93.19369231	highly_conserved	yes	0.131132464	4.721907159	6.229429951	4.037227488	10.82131775	5.188202962	0.746076612	0	86.97551161	0.158057496	69.37423115	74.9984177	46.30124359	0.921596917	8.138418017	5.270825574
FGRAMPH1_01G00539	0	0.731531	0	0	0.887977	1	0.809754	0	0	OG0003763	94.20334615	highly_conserved	yes	14.00366863	79.05187577	84.81995437	60.13358755	91.27460423	65.85673811	0.474212787	20.76190085	112.9287637	14.41127055	79.6330093	45.14022437	54.57503375	0.759842976	54.66752432	14.33394679	GO:0016614|GO:0050660|GO:0055114|GO:0016614|GO:0055114
FGRAMPH1_01G00541	0	0	0	0	0.785204	0.86048	0	0	0	OG0007766	88.19438462	fgsc_variable	yes	6.462482365	44.68227308	57.7975559	72.12737321	71.57150471	50.52823785	0.536380393	7.169661691	98.85500469	9.014160713	59.43714901	78.7357217	50.64233956	0.814989082	109.4537411	11.00970306
FGRAMPH1_01G00543	0	0.987978	0	0	1	1	0.992724	0	0	OG0002382	66.46669231	fgsc_variable	yes	0.087062726	0	0	3.093350886	0	0.636082722	2.160366625	0.067498677	0	0	9.720611927	0	1.957622121	2.216843387	17.38311883	7.008019943	GO:0003924|GO:0005525|GO:0005525
FGRAMPH1_01G00551	0	1	0	0	1	1	1	0	0	OG0006048	87.71153846	highly_conserved	yes	0	0.092607605	4.574262423	0.279007897	0.063320396	1.001839664	1.996071271	0	0.132986998	0.437588392	0.417042151	0.083555762	0.214234661	0.935282444	0.562063463	0.294103433	GO:0005515|GO:0003677|GO:0005634|GO:0006351|GO:0008270
FGRAMPH1_01G00555	0	0.626008	0	0	1	1	1	0	0	OG0010895	70.83715385	fgsc_variable	yes	1.672273939	5.016741	0.85299026	6.662849165	0.696692083	2.98030929	0.905938542	14.64376624	0.209855369	2.959374385	5.18252513	0.988891333	4.796882491	1.215695771	74.20092625	7.193162967
FGRAMPH1_01G00559	0	0	0	0	1	1	1	0	0	OG0009512	77.91830769	fgsc_variable	yes	101.1610055	88.54471858	92.70280398	47.6125344	120.6645162	90.13711574	0.29721854	143.4617847	132.0933316	49.90461885	184.3201613	153.8806251	132.7321043	0.378287082	79.88040688	72.87123363
FGRAMPH1_01G00561	0	0.937102	0	0	1	1	0.984483	0	0	OG0010896	72.21811538	fgsc_variable	yes	0.172071678	1.021274573	0.841121494	1.227835422	0.145574307	0.681575495	0.728493533	0	0.295659543	0	0.973535896	0.167186664	0.287276421	1.403761949	3.315060989	0.123839207	GO:0006629|GO:0008152
FGRAMPH1_01G00569	0	0.804511	0.555317	1	1	1	1	0.079484	0	OG0010566	80.7533913	fgsc_variable	yes	0	0	0	0	0	0	0	0	0	0	0	0	0	0	1.346974058	4.853737232
FGRAMPH1_01G00571	0	0	0	0	1	1	0	0	0	OG0008555	85.21903846	fgsc_variable	yes	0	0	0	0	0	0	0	0	0	0	0	0	0	0	0	0	GO:0006950|GO:0016021
FGRAMPH1_01G00575	0	0.857605	0	0	1	1	1	0	0	OG0006046	88.70930769	highly_conserved	yes	0	0	0	0	0	0	0	0	0	0	0	0	0	0	0	0
FGRAMPH1_01G00579	0	0	0	0	1	1	1	0	0	OG0007765	76.35711538	fgsc_variable	yes	0.607610521	1.262214289	3.627503297	2.076871114	1.265883194	1.768016483	0.657636483	2.035919157	1.983977484	4.396541831	4.22185271	2.404028931	3.008464022	0.398868755	11.19393157	2.319061341	GO:0000160
FGRAMPH1_01G00581	0.890988	0	0	1	1	1	1	0	0	OG0011165	60.65888462	fgsc_variable	yes	0	0	0	0	0	0	0	0	0	0	0	0	0	0	75.93716885	0.684392034
FGRAMPH1_01G00583	0	0.675347	1	1	1	1	0.778212	0	0	OG0003762	86.18492308	highly_conserved	yes	3.968579612	7.536882039	30.07943574	3.640703176	4.020814051	9.849282924	1.159520685	7.800170967	8.333810711	8.007072385	8.328580864	10.01195088	8.496317161	0.10320699	65.66162667	22.39730466	GO:0000981|GO:0005634|GO:0006355|GO:0008270|GO:0003677|GO:0005634|GO:0006351|GO:0008270
FGRAMPH1_01G00585	0	0.098053	0.028839	0.105263	1	1	0.935833	0	0	OG0000951	88.53792308	highly_conserved	yes	0.557165303	28.21070607	27.25361391	5.89320376	13.046052	14.99214821	0.830441809	6.68780811	26.22769359	7.621402527	10.03189124	12.58386135	12.63053136	0.628474485	9.071394297	11.65308754	GO:0006508|GO:0016805
FGRAMPH1_01G00587	0	1	0	0	1	1	1	0	0	OG0007983	88.74773077	fgsc_variable	yes	0.191750462	48.57584094	71.23431499	6.2732202	13.63320507	27.98166633	1.09341055	6.770647188	69.48003292	11.67791353	27.34140675	14.72064314	25.9981287	0.979599637	13.6555355	71.05585323	GO:0016021|GO:0055085
FGRAMPH1_01G00589	0	1	0	0	1	1	1	0	0	OG0007768	91.31784615	highly_conserved	yes	0	0.19555144	0.28448481	2.728104746	0.555293373	0.752686874	1.490934189	0	1.616918418	0	4.884175541	0.089639137	1.318146619	1.599908761	2.392529802	0.158014672	GO:0005328|GO:0006836|GO:0016021|GO:0005328
FGRAMPH1_01G00603	0	0.84303	0	0	1	1	1	0	0	OG0007767	89.62069231	highly_conserved	yes	1.776004722	1.386026707	7.152485363	7.498815999	0.218839173	3.606434393	0.955332659	2.440531547	9.116690716	5.310223696	2.641429898	1.369743655	4.175723902	0.747186569	9.546124136	1.458618923	GO:0016021|GO:0055085|GO:0005215|GO:0016021|GO:0055085
FGRAMPH1_01G00605	0	1	0	0	1	1	1	0	0	OG0001737	82.42688462	highly_conserved	yes	0.218628767	0.585154938	2.247101306	0.758639486	1.137013195	0.989307538	0.785306599	0.819917552	1.420443182	1.377134615	2.262028242	0.585680015	1.293040721	0.502162009	7.245037758	4.602954522	GO:0000981|GO:0005634|GO:0006355|GO:0008270|GO:0003677|GO:0005634|GO:0006351|GO:0008270
FGRAMPH1_01G00611	0	0.90389	0	0.09897	1	1	1	0	0	OG0002199	75.29542308	fgsc_variable	yes	0	0.248486667	0.822826299	2.365184994	1.089777031	0.905254998	1.021896579	0	1.560823256	0.677251837	8.424501042	0.792076077	2.290930443	1.516067704	13.45267253	3.739849068
FGRAMPH1_01G00613	0	0	0	0	1	1	1	0	0	OG0000748	74.28465385	fgsc_variable	yes	0	0	0	0	0	0	0	0	0	0	0	0	0	0	294.2470798	0.228549899
FGRAMPH1_01G00619	0	1	0	0	1	1	1	0	0	OG0009609	80.83134615	fgsc_variable	yes	0.247781756	0.271198772	1.9844303	5.778139704	0.042966722	1.664903451	1.459004389	0	7.399657754	0.509023225	15.21062358	0	4.623860911	1.44866922	0	0	GO:0008270|GO:0016491|GO:0055114|GO:0055114|GO:0016491
FGRAMPH1_01G00627	0	0	0	0	1	1	0	0	0	OG0010354	76.39653846	fgsc_variable	yes	0	0	0	0	0	0	0	0	0	0	0	0	0	0	6.53582014	0	GO:0055114|GO:0016491
FGRAMPH1_01G00641	0	0	0	0	1	1	0.256637	0	0	OG0009513	78.01025	fgsc_variable	yes	9.639628363	45.4626878	20.03261733	2.45874099	13.59463638	18.23766217	0.904672251	3.593405916	27.43020771	4.938127673	1.143884104	8.25051349	9.071227779	1.166210334	14.67359792	0.644295281
FGRAMPH1_01G00643	0	0.960699	0	0	1	1	0.967522	0	0	OG0010402	63.27903846	fgsc_variable	yes	12.0319869	0	0	3.524340306	0	3.111265441	1.676204756	4.489571625	0	0	1.519612459	0	1.201836817	1.624297821	16.96298524	2.079273111	GO:0005515
FGRAMPH1_01G00657	0	0.886624	1	1	0	0	1	1	1	OG0002349	88.50038462	fgsc_variable	no	82.24214417	126.3411048	84.65178151	102.5882937	97.15778384	98.5962216	0.17927117	123.2252123	96.34643291	239.1316933	118.5398329	92.95578532	134.0397914	0.449337752	86.24828031	114.5200767
FGRAMPH1_01G00659	0	0.115987	0	0	0	0	0.130408	0.836991	0	OG0003767	95.85084615	highly_conserved	no	1.600082347	4.478687617	7.384776613	12.01027232	5.064413871	6.107646554	0.636925626	1.762606117	89.18501788	28.97332578	240.6290844	31.00601546	78.31120993	1.228088022	16.83087632	16.21919577	GO:0008171
FGRAMPH1_01G00667	0	0.42886	0	0	0	0	0.199798	0	0	OG0009007	85.20346154	fgsc_variable	no	10.34642239	12.91877104	12.82199892	5.183097159	12.4810504	10.75026798	0.305508871	13.27782094	6.356033734	6.082212488	7.741554882	10.05505618	8.702535645	0.345005637	3.499015097	2.056394096
FGRAMPH1_01G00669	0	1	0	0	0	0	1	0	0	OG0007980	71.56626923	fgsc_variable	no	3.240026505	2.010475495	4.944533934	1.691864683	3.850313716	3.147442867	0.424589092	2.806634777	1.880333203	2.65164048	2.881319163	3.222037619	2.688393048	0.185079512	1.706250293	0.396845429
FGRAMPH1_01G00671	0	0.675808	0.647039	0.845222	0	0	0.72039	0.695828	0.758748	OG0003768	93.2265	highly_conserved	no	9.422925996	4.45426659	6.874384686	5.522788751	6.577417946	6.570356794	0.282746487	11.2848492	7.319946512	11.40283624	6.419412836	6.224861012	8.530381159	0.304989323	6.078277751	8.843308274	GO:0016779
FGRAMPH1_01G00675	0	0	0	0	0	0	0	0	0	OG0002350	91.53976923	highly_conserved	no	15.57121515	29.15317758	66.13281136	23.77255416	26.07809384	32.14157042	0.611600761	46.64932832	25.71220633	80.7856747	64.18346828	31.01757174	49.66964987	0.462384858	43.9241811	20.43622618	GO:0016491
FGRAMPH1_01G00677	0	0.826811	0.509853	0.747155	0	0	0.427422	0.482098	0.483764	OG0009008	89.65692308	fgsc_variable	no	5.767916089	8.564322856	6.865256094	6.361590211	7.546003808	7.021017811	0.154172461	9.219747004	7.515358993	11.11609175	4.230700085	12.35505139	8.887389844	0.358781527	4.82335098	5.661060699
FGRAMPH1_01G00679	0	1	0	0	0	0	1	0	0	OG0009009	84.07669231	fgsc_variable	no	0	0	0	0	0	0	0	0	0	0	0	0	0	0	0	0	GO:0005515
FGRAMPH1_01G00681	0	1	0	0	0	0	0.616746	0	0	OG0003769	61.627	fgsc_variable	no	0	0	0	0	0	0	0	0	0	0	0	0	0	0	0	0
FGRAMPH1_01G00693	0	0	1	0.720564	0	0	1	1	1	OG0007770	95.86953846	highly_conserved	no	6.891435513	10.88411576	17.73787522	9.279482327	10.36851731	11.03228523	0.367206273	36.45393504	14.73341429	60.94592095	13.34765611	14.65692881	28.02757104	0.741068541	5.707588335	26.9331015	GO:0016021|GO:0022857|GO:0055085
FGRAMPH1_01G00697	0	0.833172	0.718569	0.740329	0	0	0.848646	0.81383	0.716634	OG0007771	93.31153846	highly_conserved	no	27.1955385	45.08698871	40.46978909	11.62876585	41.35896577	33.14800958	0.416401269	89.08859707	55.76127268	48.19971152	63.62215433	61.93984507	63.72231613	0.241969539	27.59662909	22.99214097	GO:0009166|GO:0016787
FGRAMPH1_01G00701	0	0.904701	0.357531	0.43812	0	0	0.910457	0.376719	0.324272	OG0007772	94.96403846	highly_conserved	no	32.44744161	25.63699504	27.27800935	39.36198055	26.95152073	30.33518946	0.187069684	28.79598602	33.7121174	40.11532166	49.63801661	35.9477451	37.64183736	0.208586076	52.01257223	58.12280617	GO:0005515
FGRAMPH1_01G00703	0	1	0	0	0	0	0.972072	0	0	OG0003770	90.38419231	highly_conserved	no	4.748201989	4.905568684	7.572455129	4.919330153	5.452398469	5.519590885	0.213429448	3.237333082	3.897031972	0.915930548	1.38213052	3.32297257	2.551079738	0.515527804	0	0
FGRAMPH1_01G00705	0	0.892273	0.458698	0.484964	0	0	0.926532	0.439284	0.478112	OG0002351	84.33253846	highly_conserved	no	13.76264411	9.609801607	9.754062	11.89768458	8.805058303	10.76585012	0.188462457	12.18501851	13.09986487	11.39732652	7.537463271	15.01732299	11.84739923	0.233110748	5.154601623	10.08181931
FGRAMPH1_01G00709	0	0.769628	0	0	0	0	0.572314	0	0	OG0003771	88.05896154	highly_conserved	no	5.41445823	9.452983628	9.095561231	7.972236367	8.22106773	8.031261437	0.197278154	6.037542073	2.220191862	43.75444188	1.523033084	4.707946358	11.64863105	1.548737718	2.802750924	1.508446654	GO:0005515
FGRAMPH1_01G00711	0	0.866162	0	0	0	0	0.869192	0	0	OG0003772	87.55261538	highly_conserved	no	0.735474898	1.959819105	2.707893624	3.950026336	1.829617726	2.236566338	0.531556538	0.920594644	1.594858389	5.552378521	1.367574427	1.878843564	2.262849909	0.827284325	2.136374702	2.588661463
FGRAMPH1_01G00713	0	1	0	0	0	0	1	0	0	OG0003773	87.58742308	highly_conserved	no	1.729294639	2.891969031	1.320312558	1.770447695	2.621672251	2.066739235	0.319834908	0	0	0	0.282833085	0	0.056566617	2.236067977	0.285944192	0.446680931
FGRAMPH1_01G00719	0	0.866667	0.984512	1	0	0	0.960943	0.93064	0.956229	OG0007773	96.97780769	highly_conserved	no	47.02498068	45.57565089	46.40595725	30.7999777	48.39838541	43.64099039	0.166173155	42.33799389	45.84204432	34.74739656	48.35016183	45.49905541	43.3553304	0.12142644	13.62388048	16.77776061	GO:0004514|GO:0009435
FGRAMPH1_01G00721	0	0.789848	0.562237	0.489816	0	0	0.853217	0.56935	0.467831	OG0007774	93.60865385	highly_conserved	no	12.92758187	11.70063748	13.61427887	15.88432691	11.25950912	13.07726685	0.139906809	12.72255671	5.517421517	6.178753036	4.707276935	6.912802725	7.207762185	0.442383194	12.01698953	4.093342481	GO:0005515
FGRAMPH1_01G00729	0	0.886426	0.891093	1	0	0	0.928044	1	1	OG0007775	97.054	highly_conserved	no	41.38804926	24.74735555	37.47920794	38.04511201	22.82292437	32.89652982	0.257715078	54.15285604	42.71960252	85.65810198	42.75740421	22.42484311	49.54256157	0.46834826	50.83788975	55.55041249
FGRAMPH1_01G00731	0	0.78636	0	0	0	0	0.609696	0	0.009039	OG0009010	75.09638462	fgsc_variable	no	21.60077972	3.925892206	13.16211086	12.91360866	12.81898752	12.88427579	0.485184253	8.984080325	3.911751639	24.56085125	20.22611768	25.10420642	16.55740146	0.579163955	0.661181568	3.849673836	GO:0008270
FGRAMPH1_01G00733	0	1	0	0	0	0	1	0	0	OG0007776	84.29826923	highly_conserved	no	0	0	0	0	0	0	0	0	0	0	0	0	0	0	1.929568436	0	GO:0016491|GO:0055114
FGRAMPH1_01G00741	0	0	0.997107	1	0	0	0.574735	1	0.999036	OG0007777	86.72146154	highly_conserved	no	0.374943701	8.673582295	1.606714878	17.66339412	18.27270722	9.318268444	0.913274671	0	1.811608594	0.851575078	17.28012023	23.14409349	8.617479479	1.253795707	11.30101462	12.15543948
FGRAMPH1_01G00743	0	0	1	1	0	0	0.531773	1	1	OG0001738	93.95719231	highly_conserved	no	9.1240187	8.20072205	5.121342671	59.0939099	51.31452606	26.57090388	0.990729522	7.969627294	9.492145741	16.3063341	46.54477429	53.34995203	26.73256669	0.80643333	29.20459416	44.06300721
FGRAMPH1_01G00745	0	0.521498	0.815534	0.973994	0	0	0.524619	0.909154	0.903259	OG0001739	90.72807692	highly_conserved	no	88.51635117	93.84249757	61.31621107	88.92326619	62.40736021	79.00113724	0.199877311	33.84870556	50.66344375	275.4956543	62.50916164	78.0896324	100.1213195	0.992455454	56.28087912	125.0176678
FGRAMPH1_01G00747	0	0.501503	0	0	0	0	0.501503	1	0	OG0007778	95.305	highly_conserved	no	65.69632334	63.61631	83.96550622	72.34377031	78.96612353	72.91760668	0.1182978	73.1263569	46.06004317	35.98586545	56.36579488	59.67531897	54.24267587	0.259229571	70.11301038	138.1062455	GO:0003824|GO:0051536|GO:0003824|GO:0004076|GO:0009102
FGRAMPH1_01G00749	0	0	1	1	0	0	0	1	1	OG0007779	90.97492308	highly_conserved	no	27.99406077	32.89797388	41.40392946	18.02535483	30.84033305	30.2323304	0.279839549	76.59458016	57.00561856	131.4276007	38.90442585	80.78070325	76.9425857	0.451523401	84.46892773	119.1269065
FGRAMPH1_01G00753	0	0.831894	0.851163	0.947508	0	0	0.867774	1	0.930233	OG0003774	98.9415	highly_conserved	no	24.1753349	11.98870745	12.44480824	21.88566915	12.12707172	16.52431829	0.362889447	27.08755913	21.71323682	18.3119274	31.82071613	27.41861294	25.27041048	0.209299152	6.893701181	15.26306374	GO:0005515
FGRAMPH1_01G00755	0	0	1	0.871658	0	0	0	1	0.63369	OG0007780	85.95673077	highly_conserved	no	37.21968242	64.15932081	53.77195201	42.11850493	61.73341132	51.8005743	0.228749942	45.9332261	90.15092591	38.64858124	80.22015506	69.71683899	64.93394546	0.339539018	33.27179499	37.89818325	GO:0000077|GO:0005634
FGRAMPH1_01G00759	0	0.837199	0	0	0	0	0.779639	0	0	OG0001199	87.89811538	highly_conserved	no	4.057149707	2.745063932	4.344992194	2.800982484	2.497027532	3.28904317	0.257377424	4.784516257	2.71269854	7.112926918	3.821467565	2.077224253	4.101766707	0.4820794	7.606293096	7.926241205
FGRAMPH1_01G00761	0	0	0	0	0	0	0	0	0	OG0009837	90.18234615	fgsc_variable	no	21.82306784	171.0355224	101.6292847	85.72611601	127.2534522	101.4934886	0.541809819	29.27685399	146.7253242	84.48891582	92.02500349	106.015689	91.7063573	0.46203782	13.15850699	16.82870124	GO:0005680|GO:0030071|GO:0031145
FGRAMPH1_01G00765	0	0.881897	0.357986	0.397483	0	0	0.918877	0.314424	0.318877	OG0003775	88.46192308	highly_conserved	no	10.51007373	15.04325212	9.406709607	10.79849606	12.93311602	11.73832951	0.191340473	11.52920303	8.948628828	9.339416525	9.611735351	9.919742078	9.869745164	0.100717285	6.846613912	13.89037214
FGRAMPH1_01G00769	0	0.679408	0	0	0	0	0.588574	0	0	OG0009011	78.017	fgsc_variable	no	546.6771723	74.63554702	145.7484505	134.1163255	94.1838177	199.0722626	0.98685171	191.9756745	54.49191557	55.23917041	10.35565675	146.6531659	91.74311663	0.815786708	308.8446316	42.3246196
FGRAMPH1_01G00771	0	0.631679	1	1	0	0	0.69084	1	1	OG0005346	97.81061538	highly_conserved	no	164.6407983	87.98268541	150.895265	144.4095736	119.5180194	133.4892684	0.22656151	122.537108	114.4185443	107.7904551	104.8298582	106.180685	111.1513301	0.066154277	46.06864203	49.94207158	GO:0003723|GO:0003743|GO:0005737|GO:0006413
FGRAMPH1_01G00773	0	0.87517	0.064677	0.176843	0	0	0.824062	0.599729	0.082768	OG0002879	94.59696154	highly_conserved	no	11.43719599	5.128951786	3.596849664	10.90178239	2.848917729	6.78273951	0.603352283	8.587292403	4.88929001	16.11011194	4.975732285	2.747025114	7.461890351	0.706242241	3.967832471	5.27188202	GO:0003824|GO:0008152
FGRAMPH1_01G00775	0	0.423132	0	0	0	0	0.42242	0	0	OG0008384	95.94142308	fgsc_variable	no	16.99194575	7.303991326	6.731826453	11.03395809	9.120699872	10.2364843	0.4039663	15.48502058	4.769364591	4.024420736	2.176054755	5.305443157	6.352060764	0.825071174	3.185526508	5.124281103
FGRAMPH1_01G00777	0	0.7562	0.522909	0.503153	0	0	0.703237	0.510719	0.490122	OG0005347	72.94096154	highly_conserved	no	7.605892799	3.482681772	6.03699219	7.568970958	5.604124134	6.059732371	0.280026687	3.660398205	2.239751584	3.450944142	5.072726748	3.596270921	3.60401832	0.279024412	2.436442008	3.946372662
FGRAMPH1_01G00779	0	0.963331	0.151133	0.151388	0	0	0.978482	0.1356	0.128724	OG0005348	94.13761538	highly_conserved	no	33.56469882	15.00940978	18.24815093	27.70954189	15.50269312	22.00689891	0.374366139	12.75140367	12.57886139	18.9595546	15.36150564	20.7101698	16.07229902	0.22772391	10.58276378	14.73370476	GO:0046872|GO:0016307|GO:0046488|GO:0005524
FGRAMPH1_01G00781	0	0	0.581415	0.70162	0	0	0.426684	0.583973	0.470588	OG0005349	97.55461538	highly_conserved	no	45.89512626	22.70317754	23.21077827	37.2303051	23.91838429	30.59155429	0.34265005	14.98461552	22.47872047	17.9713287	23.38183271	26.85667373	21.13463423	0.22120714	14.06726419	12.71765671	GO:0000813|GO:0032509
FGRAMPH1_01G00783	0	0	0.270635	0.494444	0	0	0.614286	0.275397	0.064286	OG0009973	96.40873077	fgsc_variable	no	15.06135616	7.399401053	14.10442619	14.44119865	11.32729797	12.466736	0.254571243	11.89810283	7.834155955	9.61150267	9.212855294	8.41696547	9.394716444	0.166084545	4.215098458	5.383320783	GO:0007005|GO:0032865|GO:0045040|GO:0008289
FGRAMPH1_01G00785	0	0.853247	0.425541	0.604762	0	0	0.703896	0.512121	0.395238	OG0005350	93.05896154	highly_conserved	no	13.94658916	19.1287093	20.81500745	23.01214029	14.89056801	18.35860284	0.210567863	14.81612045	5.46769121	5.72265337	7.702516262	6.924380717	8.126672402	0.473483356	9.088909791	7.326471768	GO:0005488
FGRAMPH1_01G00787	0	0.918286	0.427735	0.531807	0	0	0.858398	0.542188	0.470056	OG0005351	93.01588462	highly_conserved	no	6.909947286	13.3471882	8.138484626	7.144323829	15.54883764	10.21775632	0.388172841	14.86115008	8.625310555	4.5424999	7.179578545	11.84214053	9.410135923	0.428096178	4.187859922	8.326272171	GO:0008017
FGRAMPH1_01G00789	0	0.667872	0	0	0	0	0.743787	0	0	OG0005352	91.21561538	highly_conserved	no	16.72649771	14.39168397	14.90045764	23.3533887	8.368163822	15.54803837	0.345787834	21.41703276	18.67371953	26.13999602	24.00532356	12.85421068	20.61805651	0.250452939	16.89521342	37.72879043	GO:0003824
FGRAMPH1_01G00791	0	0	0	0	0	0	0	0	0	OG0005353	79.87069231	highly_conserved	no	43.89555451	136.5993809	67.63826016	100.8199182	46.89161138	79.16894502	0.496730261	24.70755117	36.74940489	52.12174372	19.53861825	15.52580568	29.72862474	0.499354489	10.44332297	80.39750316
FGRAMPH1_01G00793	0	0.733831	0.929519	1	0	0	0.612769	1	0.956053	OG0002880	97.24503846	highly_conserved	no	32.32747454	56.50674352	39.86281703	39.40789544	46.13497092	42.84798029	0.211592675	31.07644861	11.52459464	26.33527705	9.068147332	10.38567836	17.6780292	0.579393967	185.5070144	33.77776458	GO:0004794|GO:0009097|GO:0006520|GO:0030170
FGRAMPH1_01G00795	0	0.641216	0.848593	1	0	0	0.763507	0.975089	0.936914	OG0005013	91.04084615	highly_conserved	no	10.39029524	11.87724898	7.219237582	9.997014705	9.309691423	9.758697587	0.174462836	9.19819993	7.170823652	16.76015934	10.98344349	7.571625731	10.33685043	0.376681777	5.05410743	8.736595705
FGRAMPH1_01G00797	0	0	1	1	0	0	0.607184	1	1	OG0005014	95.74188462	highly_conserved	no	64.60842604	81.06988519	70.95099221	130.9831006	63.66792912	82.25606664	0.341727183	41.88600112	53.50547875	85.58122843	32.9857861	46.7035135	52.13240158	0.386238954	23.96566001	61.40382525	GO:0016765
FGRAMPH1_01G00801	0	0.913246	0.548166	0.629447	0	0	0.977559	0.640394	0.754242	OG0002753	96.39088462	highly_conserved	no	35.74680643	103.73365	66.35056894	53.39837289	75.45891953	66.93766356	0.379637094	35.81232521	93.9293674	38.74292639	88.45984446	64.55586847	64.30006639	0.420652565	42.68174526	105.188095	GO:0003824
FGRAMPH1_01G00803	0	0.621723	1	1	0	0	0.767166	1	1	OG0002754	94.33680769	highly_conserved	no	316.5636474	367.9333709	349.7758282	318.1485824	342.1548126	338.9152483	0.064329411	385.5297192	311.9217091	472.4886581	356.7772604	301.2888519	365.6012397	0.188102359	177.2452224	200.4460198	GO:0015986|GO:0046933|GO:0015986|GO:0016020|GO:0046933
FGRAMPH1_01G00805	0	0.788189	1	1	0	0	0	1	1	OG0001938	95.90392308	fgsc_variable	no	51.56901361	45.57388429	41.40604257	43.60968443	48.05883753	46.04349249	0.085673525	42.49628351	64.12194754	35.00812972	56.99124969	53.08761554	50.3410452	0.230445549	16.99169819	23.13696844
FGRAMPH1_01G00807	0	0.694521	0.074156	0.05036	0	0	0	0.096846	0	OG0002755	91.96756	fgsc_variable	no	13.24911882	10.20095636	11.77217177	11.15734732	13.10580763	11.89708038	0.109017026	9.41805308	8.480727578	15.31798673	8.106082831	11.38680998	10.54193204	0.28047541	9.834336546	9.999229039	GO:0006397|GO:0016788|GO:0016787
FGRAMPH1_01G00809	0	0	0.127162	0	0	0	0	0.538149	0.271617	OG0005015	96.84526923	fgsc_variable	no	67.82929976	99.14632359	95.73229813	71.91597228	62.63656084	79.45209092	0.211316317	102.8025076	82.16990258	122.2251173	98.28526362	76.9106355	96.47868532	0.186410064	24.55072857	60.19921137	GO:0006511
FGRAMPH1_01G00811	0	0.516512	0.936017	0.812693	0	0	0.516512	1	0.771414	OG0005016	96.72623077	highly_conserved	no	19.70069936	20.35055911	22.42931351	18.43302537	24.85465178	21.15364982	0.119318048	31.13432833	26.34506155	16.06355543	19.08827641	23.70957633	23.26815961	0.25508736	7.127020588	13.33361591	GO:0005525|GO:0005622|GO:0007264|GO:0003924|GO:0005525|GO:0005525
FGRAMPH1_01G00813	0	0	1	1	0	0	0	1	1	OG0005017	94.91823077	highly_conserved	no	26.99530774	39.62274026	51.15560708	44.85909255	35.93410009	39.71336954	0.229902855	38.42041929	39.36401837	132.412578	43.50706982	29.84626865	56.71007083	0.751355379	11.13596146	6.441877982	GO:0000774|GO:0006457|GO:0042803|GO:0051087|GO:0006457
FGRAMPH1_01G00815	0	0.834383	0.932688	1	0	0	0.838741	0.967554	0.982567	OG0002756	98.93623077	highly_conserved	no	98.49185774	73.23681368	96.21879294	95.04672852	111.483668	94.89557217	0.145156818	64.27627655	88.97218612	60.08140183	88.56681876	96.50152146	79.67964094	0.205232552	72.38725262	66.72791941
FGRAMPH1_01G00817	0	0.95208	0.361851	0.499299	0	0	1	0.348761	0.302945	OG0005018	82.30661538	highly_conserved	no	4.632135558	4.926319708	3.219195904	2.632490015	5.473844798	4.176797197	0.287135192	4.259660509	2.997933844	2.829291995	2.350351533	4.129436336	3.313334843	0.253532959	2.646404168	3.879410385	GO:0003677
FGRAMPH1_01G00819	0	0.824495	0	0.070133	0	0	0.823811	0.065002	0.146083	OG0002758	91.53038462	highly_conserved	no	18.78006609	14.39784514	15.10046432	12.1244021	11.27492042	14.33553961	0.205158625	14.94543868	13.9541247	15.00049336	13.4506975	14.44461759	14.35907436	0.04608636	7.773258983	11.64559466
FGRAMPH1_01G00821	0	0.555149	0.588604	0.010978	0	0	0.588082	0.813382	0.096707	OG0002757	96.98984615	highly_conserved	no	65.76178699	53.83217869	54.5806772	72.02360136	39.86952501	57.21355385	0.216123293	46.06231795	91.56977907	112.4203119	93.514469	48.73410104	78.46019579	0.376205215	18.18087365	26.26076778
FGRAMPH1_01G00823	0	0	0	1	0	0	0	0.881579	1	OG0005019	83.98676923	fgsc_variable	no	1041.744833	1210.388145	966.1847699	1060.222209	1215.701277	1098.848247	0.100154594	1169.261109	1144.830314	1320.576739	1217.675497	1018.172708	1174.103273	0.093831373	169.7178928	190.7776191	GO:0000275|GO:0015986|GO:0046933
FGRAMPH1_01G00825	0	0.889101	0	0.06195	0	0	0.835564	0	0.170172	OG0005020	93.52638462	highly_conserved	no	1.230964921	12.3631915	7.599827831	1.552216444	4.828654651	5.51497107	0.83965198	4.750278467	5.684842851	9.906411333	7.512996888	7.118063429	6.994518594	0.281571697	0.448187023	5.43466628
FGRAMPH1_01G00827	0	1	0	0	0	0	0.905537	0	0	OG0005021	82.17803846	highly_conserved	no	9.37311124	2.195058417	5.965876988	5.528186158	2.939830258	5.200412612	0.54598161	3.080434202	0.643252327	0.604741722	0.756455531	5.254022648	2.067781286	0.998948891	5.503405068	6.018706724
FGRAMPH1_01G00829	0	0.774339	0	0	0	0	0.563309	0	0	OG0005022	87.74596154	highly_conserved	no	22.60832255	11.66067205	16.77927588	11.51691062	12.30065456	14.97316713	0.319629906	14.46921508	17.93309518	38.0303226	10.46403904	19.86841213	20.15301681	0.526764617	21.76469227	12.66412734	GO:0000981|GO:0005634|GO:0006355|GO:0008270
FGRAMPH1_01G00833	0	0.748906	1	1	0	0	0	1	0.941382	OG0002759	86.84476923	highly_conserved	no	96.09491551	610.7061902	261.7710002	294.5703557	607.0970088	374.0478941	0.60743873	288.5758776	623.0572831	98.53265521	929.7469965	587.363351	505.4552327	0.635857429	323.2630437	428.174965
FGRAMPH1_01G00835	0	0.713942	0	0	0	0	0.614904	0	0	OG0008276	85.18484	fgsc_variable	no	0.427904304	2.340110123	1.650208017	0.663157417	0.93771071	1.203818114	0.650859594	1.866274124	0.848708254	3.248581839	0.665379174	0.457065939	1.417201866	0.817258885	1.914524966	1.767587889
FGRAMPH1_01G00839	0	0.790564	0.858466	0.90388	0	0	0.845679	0.886243	0.742945	OG0005023	89.44373077	highly_conserved	no	27.60829899	25.29487937	29.71938281	24.87406432	25.28281654	26.5558884	0.077983036	35.96637196	50.73814789	74.5266822	68.73072862	45.13759994	55.01990612	0.294126204	26.38735404	43.85765414
FGRAMPH1_01G00841	0	0.281843	0	0	0	0	0.177236	0	0	OG0008277	94.81984615	fgsc_variable	no	64.46204708	64.70168653	56.35357876	72.91432151	78.64236281	67.41479934	0.127329586	55.98414124	61.64501467	33.03401658	112.788045	57.22590534	64.13542457	0.45822745	47.17157064	33.40295987	GO:0005515
FGRAMPH1_01G00843	0	0.912184	0	0	0	0	0.671264	0	0	OG0001100	92.23719231	highly_conserved	no	24.57436975	8.682036056	7.928979234	9.876873583	17.30616627	13.67368498	0.522728072	20.37699657	12.88534481	7.066451869	5.734219904	19.65300605	13.14320384	0.519654817	1.054031819	4.344141748	GO:0003677
FGRAMPH1_01G00845	0	1	0	0	0	0	0.824683	0	0	OG0002595	91.97176923	highly_conserved	no	22.32075868	34.5071751	22.66593832	22.49139373	24.0861368	25.21428052	0.207895195	18.70009545	38.72388912	46.4170696	29.82340976	32.41645169	33.21618313	0.31122238	10.24237851	11.90405453	GO:0008152|GO:0008168
FGRAMPH1_01G00847	0	0.782854	0	0	0	0	0.626408	0	0	OG0002596	96.05780769	highly_conserved	no	62.31682475	54.31889929	54.53158438	136.1747036	45.36319905	70.54104222	0.52703998	30.52930325	58.02672033	30.99301326	31.99176518	40.66815608	38.44179162	0.304539841	42.95529867	41.09391012	GO:0016491
FGRAMPH1_01G00849	0	0.743608	0	0	0	0	0.790483	0	0	OG0004528	85.50596154	highly_conserved	no	7.956905503	11.41096434	10.73327862	15.9298153	3.368497885	9.87989233	0.468690215	9.99462913	92.88999705	7.174901789	87.18470531	43.84060619	48.2169679	0.847454839	51.18693352	41.15828705
FGRAMPH1_01G00851	0	1	0	0	0	0	0.309878	0	0	OG0009903	69.33876923	fgsc_variable	no	0.728481462	0.751137069	0.361785781	0.313517554	0.654880538	0.561960481	0.37108222	0.177102829	2.071013616	0	0.676522882	3.903655026	1.365658871	1.197148611	0	0
FGRAMPH1_01G00853	0	0.769615	0.189016	0.307418	0	0	0.734665	0	0.200428	OG0004529	96.96276923	highly_conserved	no	13.88999646	21.01287971	21.139342	18.2493344	18.39424732	18.53715998	0.158658905	19.47607858	11.65651186	20.96896108	19.50738355	16.76020978	17.67382897	0.208872057	44.36715145	15.88965851	GO:0008612
FGRAMPH1_01G00855	0	0.912586	0.24042	0.312134	0	0	0.673363	0.277009	0.26397	OG0004530	86.40834615	highly_conserved	no	11.55211573	9.680790717	7.354468437	8.036733378	8.576745494	9.040170751	0.181624031	11.06617164	11.38613356	14.68156045	8.162123656	10.92007481	11.24321282	0.206068258	12.19021543	16.24616756	GO:0003677
FGRAMPH1_01G00857	0	0.875375	0	0	0	0	0.572072	0	0	OG0010328	87.40561538	fgsc_variable	no	51.07225845	72.56765478	39.14974674	51.96144612	60.54190251	55.05860172	0.225245431	34.9516892	46.47768013	20.01303541	38.80235927	39.45605276	35.94016335	0.273413835	10.89822269	23.86340366	GO:0007052|GO:0042729|GO:0072686
FGRAMPH1_01G00859	0	1	0	0	0	0	1	0	0	OG0003186	66.91157692	highly_conserved	no	0	0	0	0	0	0	0	0	0	0	0	0	0	0	0	0
FGRAMPH1_01G00861	0	0.889995	0.406401	0.419849	0	0	0.837009	0.372512	0.307961	OG0002131	93.23780769	highly_conserved	no	18.38801409	13.18393625	11.61731768	16.16494077	16.85983268	15.24280829	0.181869908	17.58236403	11.27223125	10.65036565	9.433840983	10.41104796	11.86996997	0.274736151	8.709083807	9.183914412	GO:0005524|GO:0003689|GO:0005524|GO:0005663|GO:0006260|GO:0003689|GO:0005524|GO:0005663|GO:0006260|GO:0006281|GO:0003677|GO:0006260
FGRAMPH1_01G00863	0	0	1	1	0	0	0	1	1	OG0008615	95.08908	fgsc_variable	no	116.5686243	136.3889446	111.3084934	118.7762573	129.305531	122.4695701	0.08302047	119.5702481	147.8980696	178.971689	138.2790152	116.4066369	140.2251318	0.180337521	53.73596522	38.98618983	GO:0003735|GO:0005622|GO:0005840|GO:0006412|GO:0003735|GO:0005840|GO:0006412|GO:0003735|GO:0006412|GO:0019843
FGRAMPH1_01G00865	0	0.88499	0.870045	0.966862	0	0	0.817414	1	0.591943	OG0006261	97.19442308	highly_conserved	no	12.23375576	19.46213803	15.44363108	13.52558479	27.66450656	17.66592324	0.352128832	16.94022184	14.42718768	9.390082438	10.06006653	14.38134513	13.03978072	0.24593294	6.814741657	6.738368091	GO:0003677|GO:0006260
FGRAMPH1_01G00867	0	0.729375	0	0	0	0	0.735	0.535937	0	OG0003185	96.59084615	highly_conserved	no	495.5867098	793.1906905	831.3629068	806.394197	643.1685587	713.9406125	0.199692671	244.7461081	670.3933184	1557.463413	217.7132026	609.0543913	659.8740867	0.821767638	60.78184758	98.97053537	GO:0003987|GO:0016208|GO:0019427|GO:0003824|GO:0008152
FGRAMPH1_01G00869	0	0.752048	0.755255	0.922693	0	0	0.809405	1	0.873174	OG0003184	93.04646154	highly_conserved	no	47.02682242	81.23293342	59.21739444	44.53690298	50.90127747	56.58306614	0.262621524	49.99696328	44.39702335	153.5739063	24.60775977	30.49846372	60.61482328	0.873776147	12.9050047	52.07101695	GO:0008237|GO:0004222|GO:0006508
FGRAMPH1_01G00871	0	0.580758	0.20014	0.365169	0	0	0.731039	1	0.827949	OG0008614	82.95923077	fgsc_variable	no	7.395356698	6.525733148	7.834766262	5.491086086	4.351818851	6.319752209	0.224531694	3.329416666	22.13452574	22.92757999	90.12953844	8.289916527	29.36219547	1.192988917	6.09038994	8.301266366
FGRAMPH1_01G00873	0	0.700864	0.35099	0	0	0	0.751882	0.720658	0	OG0000607	91.54973077	highly_conserved	no	13.53815854	9.965976503	13.27222156	8.950601701	10.03295514	11.15198269	0.188596179	25.80712023	20.05763164	54.9269456	21.39945374	16.2441391	27.68705806	0.563668194	12.29234168	20.83593596	GO:0005515
FGRAMPH1_01G00875	0	0.71373	1	1	0	0	0.738744	1	1	OG0008613	96.1825	fgsc_variable	no	20.27286434	21.69487821	22.27553225	17.55288517	23.03277059	20.96578611	0.102983772	25.36173578	33.89767243	48.12214877	35.99684943	25.96351245	33.86838377	0.273236183	13.36706067	20.60349426	GO:0006890|GO:0016021
FGRAMPH1_01G00877	0	1	0.06116	0.15839	0	0	0.914271	0.141662	0	OG0003183	91.60584615	highly_conserved	no	4.143791017	8.523190775	7.469937161	4.055737249	7.926717829	6.423874806	0.335383042	9.324506621	5.811206525	5.438464658	6.254050016	8.862415526	7.138128669	0.254342496	2.453069001	6.271807714	GO:0016491|GO:0055114
FGRAMPH1_01G00879	0	0.664583	0.578962	0	0	0	0.680348	0.661593	0	OG0006260	87.88615385	highly_conserved	no	12.98799686	8.289383303	11.26243944	9.660377901	10.02603245	10.44524599	0.16973401	14.74644944	11.04983486	25.36944924	11.62885711	13.4406268	15.24704349	0.383393075	7.181030382	9.473528069	GO:0003676
FGRAMPH1_01G00883	0	0.669199	0.872009	1	0	0	0.785416	0.933536	0.939233	OG0006259	97.08123077	highly_conserved	no	29.04174006	10.86561375	17.31589842	11.25619962	11.71595837	16.03908204	0.48196584	14.18593658	22.05629501	16.53754332	23.1675261	19.03031825	18.99552385	0.196885906	19.53441594	18.62710835	GO:0004672|GO:0005524|GO:0006468|GO:0004672|GO:0006468|GO:0005524
FGRAMPH1_01G00885	0	0.75933	0.735339	1	0	0	0.831302	0.942879	0.918507	OG0006258	96.62753846	highly_conserved	no	34.48340236	47.39556913	35.59492305	44.16808552	43.54864964	41.03812594	0.138439901	106.2100738	40.55681338	292.9389585	33.59933935	31.79210691	101.0194584	1.105130394	186.6033419	249.5242366
FGRAMPH1_01G00893	0	0.815262	0.435773	0.457873	0	0	0.71616	0.515884	0.444061	OG0006257	83.12503846	highly_conserved	no	3.208630616	1.970316522	4.306630993	4.087051978	3.458196817	3.406165385	0.269788497	7.112738344	3.119073125	6.01129421	1.711726501	2.743600129	4.139686462	0.556485083	2.356708194	2.580246546
FGRAMPH1_01G00895	0	0.648057	0	0	0	0	0.59223	0.081946	0	OG0003182	86.2935	highly_conserved	no	5.418711379	2.313227509	5.067262778	2.206159192	5.716612424	4.144394656	0.418923905	5.503883144	1.880695363	5.648099771	1.310619753	2.035048972	3.275669401	0.646516534	1.703608845	1.271429324
FGRAMPH1_01G00899	0	0.674613	0.674315	0.147497	0	0	0.747318	0.602205	0	OG0001345	85.38203846	highly_conserved	no	14.37076699	14.93804186	9.779072209	11.53390767	15.37216905	13.19879156	0.183986152	42.45632079	7.806254331	12.21927675	9.241243673	13.53689315	17.05199774	0.843529683	121.4929561	225.5303352	GO:0000981|GO:0005634|GO:0006355|GO:0008270|GO:0003677|GO:0005634|GO:0006351|GO:0008270
FGRAMPH1_01G00903	0	1	1	1	0	0	1	1	1	OG0010887	69.95408	fgsc_variable	no	382.5348931	192.9937012	87.20060275	178.1779157	124.8976994	193.1609624	0.590127298	198.6936895	64.7841335	114.4546234	132.967452	45.96337724	111.3726551	0.541524195	78.31527134	79.58644462
FGRAMPH1_01G00909	0	0	0	0	1	1	0.806278	0	0	OG0006256	89.41726923	highly_conserved	yes	173.8705395	96.81415449	110.1472267	41.21002501	114.1676447	107.2419181	0.441442366	62.07808354	55.60967419	12.45192003	50.00451231	142.5322042	64.53527884	0.738800976	26.89546484	24.22223583	GO:0003676
FGRAMPH1_01G00911	0	0.845455	0.702841	0.819602	0.328125	0.386648	0.86875	0.614773	0.533523	OG0003181	95.68776923	highly_conserved	no	109.1496199	38.7747436	46.02895555	60.48362575	42.20367059	59.32812308	0.489683309	42.49980163	31.48514104	22.44725344	38.78922175	44.53729957	35.95174349	0.251477207	32.31072617	33.11513079	GO:0005515
FGRAMPH1_01G00913	0	1	0	0	1	1	1	0	0	OG0010888	81.04	fgsc_variable	yes	10.52085314	3.723373628	3.443993754	2.87115327	5.508084193	5.213491598	0.599640276	1.742927101	1.698460429	0.171083144	0.665788386	3.658776298	1.587407072	0.844146504	0	0
FGRAMPH1_01G00915	0	1	0	0	0.691578	0.762159	1	0	0	OG0006255	95.54415385	highly_conserved	yes	5.299505256	16.64657909	22.14477292	9.229415481	9.574558401	12.57896623	0.535189955	7.197458961	16.40735883	3.267525115	8.346359443	11.68587015	9.3809145	0.527357587	3.906083426	1.150191702	GO:0016021|GO:0055085
FGRAMPH1_01G00919	0	0.820169	0.975161	0.758569	0	0	0.937407	1	0	OG0003180	95.39488462	highly_conserved	no	139.9863349	84.74871222	109.1955391	116.8924691	102.4845505	110.6615212	0.182934927	68.36569423	82.22431084	47.23666823	75.38490654	69.08954791	68.46022555	0.191603486	75.97943943	24.6845866	GO:0016491|GO:0055114
FGRAMPH1_01G00921	0	1	0	0	0	0	1	0.047373	0	OG0007489	86.49557692	highly_conserved	no	0.665056645	0.652795806	5.067505847	199.9623642	0	41.26954449	2.150133375	5.933250113	0	13.54934255	2.133146633	0.641074381	4.451362736	1.254206182	1.349977205	1.333464354
FGRAMPH1_01G00923	0	1	0	0	0	0	1	0	0	OG0007488	91.17688462	highly_conserved	no	0.114622356	0.140531108	1.192512387	4.129423697	0.529114949	1.221240899	1.378104846	0	0.200403705	0	0.104743062	0	0.061029353	1.477197893	0.959148121	0.125440235	GO:0003676|GO:0005515
FGRAMPH1_01G00925	0	0.912786	0.291227	0.358889	0	0	0.984821	0.362233	0.344996	OG0007487	91.99565385	highly_conserved	no	11.73907538	10.06800149	11.22715803	10.96779172	10.64736411	10.92987815	0.057269712	13.54218178	13.14389823	16.00453742	10.65645737	11.19349837	12.90811463	0.164592487	7.811086757	14.48488662	GO:0006396|GO:0005634|GO:0006397|GO:0005515
FGRAMPH1_01G00927	0	0	1	1	0	0	0.573487	1	1	OG0007486	94.89792308	highly_conserved	no	169.4834384	132.9438178	92.48373696	98.46741012	164.4721029	131.5701013	0.272597335	137.0958173	114.4231734	77.3216465	110.1928121	112.0902672	110.2247433	0.193827192	29.95000184	39.47337418	GO:0005634|GO:0006334|GO:0006337|GO:0016573|GO:0042393|GO:0005634|GO:0006333
FGRAMPH1_01G00929	0	1	0	0	0	0	0.956107	0	0	OG0003652	84.97492308	highly_conserved	no	54.74988256	3.309084461	5.289523742	5.285757186	4.000985817	14.52704675	1.548930871	30.0505653	0.643602111	34.09194464	1.324517026	13.04110528	15.83034687	0.991049939	9.58305758	29.59501973	GO:0016020|GO:0030001|GO:0046873|GO:0055085
FGRAMPH1_01G00931	0	1	0	0	0	0	1	0	0	OG0001042	93.68096154	highly_conserved	no	40.78180694	40.0025785	41.69988739	30.92563227	55.63772271	41.80952556	0.211917835	79.61165502	71.81009726	70.37411526	49.26112727	96.2792316	73.46724528	0.23143469	69.48244521	83.31176322	GO:0003700|GO:0006355
FGRAMPH1_01G00933	0	0.462762	1	0	0	0	0.507113	1	0	OG0001188	94.69826923	highly_conserved	no	161.9345948	128.7980209	86.92920099	256.0819257	145.6074904	155.8702465	0.401554784	38.96800539	89.53829081	72.29328856	149.5607025	95.49864875	89.17178721	0.451795002	88.18554599	52.90036878	GO:0016491|GO:0045454
FGRAMPH1_01G00935	0	1	0	0	0	0	1	0	0	OG0009815	69.59891304	fgsc_variable	no	3.927279525	3.893955909	2.166304607	6.543634854	4.988879342	4.304010848	0.374005105	3.264976343	4.772517265	0.280424589	1.714903669	2.99857372	2.606279117	0.650137768	4.375000835	3.992404868
FGRAMPH1_01G00939	0	0.764738	0.715522	0.742834	0	0	0.921579	0.755273	0.738507	OG0003651	96.26776923	fgsc_variable	no	21.3383765	19.41205153	20.95210665	10.2455585	17.58513443	17.90664552	0.253024749	30.20454442	23.88677986	26.74051633	21.94432517	18.88456126	24.33214541	0.178978308	18.57936363	36.70720909	GO:0043087|GO:0005515|GO:0007165
FGRAMPH1_01G00943	0	0.603582	0	0	0	0	0.75987	0	0	OG0008929	95.82496154	fgsc_variable	no	74.86752982	8.357960744	9.503420523	17.86330743	8.187478761	23.75593945	1.214512797	5.076577637	6.272166293	5.419114134	4.120851449	9.15820545	6.009382993	0.319756281	1.750495795	4.959385002
FGRAMPH1_01G00945	0	0.699164	0.795543	1	0	0	0.841783	0.833983	0.907521	OG0003650	98.54896154	highly_conserved	no	64.92390871	77.0972055	52.1654034	59.12065912	75.99600196	65.86063574	0.163329394	59.90991518	54.39266	45.34080707	64.58094895	64.24885162	57.69463656	0.1394191	31.93709073	24.03199717	GO:0000387
FGRAMPH1_01G00947	0	1	0.627451	1	0	0	1	0.717647	0.890196	OG0007485	94.89703846	highly_conserved	no	14.82666598	9.543540181	10.34228162	14.74800696	16.58030175	13.2081593	0.233370802	17.48728167	12.13535367	12.92595854	14.77706617	8.030211821	13.07117437	0.26699924	23.4272263	12.75000127	GO:0003676|GO:0008168|GO:0032259
FGRAMPH1_01G00949	0	0.846796	0.604173	0.6462	0	0	0.871833	0.552012	0.479285	OG0007484	94.22338462	highly_conserved	no	34.58510076	14.77725764	25.65912892	24.26212548	19.65181733	23.78708603	0.310783957	16.34273459	32.86676626	13.95827147	26.04082149	30.13812531	23.86934383	0.350419997	6.730873764	11.66016045	GO:0006511|GO:0031625
FGRAMPH1_01G00951	0	0.51378	0	0	0	0	0.885827	0	0	OG0008928	83.75776923	fgsc_variable	no	347.546102	339.9246151	295.5239179	248.6877884	278.1483015	301.966145	0.138196101	290.5828945	288.7372945	220.9745761	405.9644685	275.1191388	296.2756745	0.227914102	68.77670686	134.2435939	GO:0006397
FGRAMPH1_01G00953	0	0.899921	0.564618	0.644208	0	0	0.866036	0.500788	0.289204	OG0007483	91.57688462	highly_conserved	no	11.63821149	6.411642257	8.894346283	10.49100718	7.916779842	9.070397411	0.227568272	10.93130038	6.142632916	6.743454206	5.242479012	5.56928631	6.925830565	0.333689706	6.882549927	6.352874665
FGRAMPH1_01G00957	0	0.901235	0	0	0	0	0.880127	0	0	OG0007482	95.19442308	highly_conserved	no	9.503364408	8.301483068	7.972771154	9.159146744	8.48607145	8.684567365	0.07256217	6.451905443	8.330672899	7.813455797	9.735137321	7.036493709	7.873533034	0.160651251	4.227988578	11.7119325	GO:0004672|GO:0005524|GO:0006468|GO:0005524|GO:0004672|GO:0006468
FGRAMPH1_01G00959	0	0.927313	0	0	0	0	0.947766	0	0	OG0007481	89.88719231	highly_conserved	no	8.849802156	8.452471082	8.259397084	6.312192256	8.145968932	8.003966302	0.122797394	7.250777812	11.24103166	7.790160381	11.1797444	9.443896131	9.381122076	0.197763916	6.282075216	9.800136627
FGRAMPH1_01G00961	0	0.836625	0.023938	0	0	0	0.822262	0	0.049671	OG0007480	95.20280769	highly_conserved	no	37.59079935	41.4310804	36.50244818	27.74401143	34.08948081	35.47156403	0.142844718	32.90002422	45.22092772	49.16048039	37.7028747	43.93793685	41.78444878	0.154379876	23.12122654	24.4791393	GO:0008641|GO:0005524|GO:0016881|GO:0045116|GO:0016881
FGRAMPH1_01G00963	0	0.924669	1	1	0	0	0.842715	1	1	OG0003649	96.80003846	highly_conserved	no	28.1904017	24.80787276	30.97172944	42.56476796	32.56042727	31.81903983	0.2102734	30.25811118	16.38119271	41.7028623	16.01957693	14.30089005	23.73252663	0.502113162	23.67229117	21.6449957	GO:0003899|GO:0006351|GO:0003677|GO:0003899|GO:0006351|GO:0003899|GO:0006351|GO:0046983|GO:0006351|GO:0046983
FGRAMPH1_01G00967	0	0.870401	0.41806	0.429139	0	0	0.91806	0.583612	0.355978	OG0003648	90.29169231	highly_conserved	no	22.23874366	16.37508885	14.25751382	19.43902852	19.34740223	18.33155542	0.16802634	21.77640282	13.15093646	18.90668709	18.27718819	16.33768348	17.68977961	0.180885836	18.5865424	23.50178342	GO:0005515
FGRAMPH1_01G00969	0	0.641005	1	1	0	0	0.730956	1	1	OG0007479	98.30015385	highly_conserved	no	214.1696204	163.6894931	188.45569	172.1251533	212.728369	190.2336652	0.120864342	130.8466622	194.6547342	100.5769743	183.9744917	164.7628999	154.9631524	0.251021943	118.9520034	104.7982337	GO:0004298|GO:0005839|GO:0051603|GO:0004175|GO:0005839|GO:0051603|GO:0004298
FGRAMPH1_01G00971	0	0.586601	0.656863	0.135621	0	0	0.641612	0.938998	0.623366	OG0001717	93.43442308	highly_conserved	no	10.86473165	7.663779804	8.538412912	11.21630015	7.501463009	9.156937505	0.193131135	13.46871488	9.303862967	10.19164671	11.78785093	9.290359229	10.80848694	0.166696753	4.028521024	12.13546461	GO:0005515
FGRAMPH1_01G00977	0	0.70904	0.967514	1	0	0	0.70904	0.943974	0.968927	OG0007478	96.79823077	highly_conserved	no	43.81281122	55.97997409	58.48315571	61.247691	63.64450963	56.63362833	0.136391884	70.05574995	88.6100573	70.45484421	110.2720387	66.86457395	81.25145283	0.225703427	41.60397899	61.27634497
FGRAMPH1_01G00979	0	0.530191	1	1	0	0	0	1	1	OG0007477	94.28519231	highly_conserved	no	17.32959691	13.71083626	17.68058371	16.96185173	15.60016665	16.25660705	0.100081126	18.977675	15.64834988	22.17870883	16.2955823	20.55752945	18.73156909	0.147941666	6.446666386	12.67323358	GO:0003676|GO:0031124
FGRAMPH1_01G00981	0	0.775041	0.52188	0.601945	0	0	0.767909	0.528687	0.581199	OG0007476	93.48823077	highly_conserved	no	31.90502947	26.53691082	21.89877428	37.30932092	26.10098987	28.75020507	0.207291268	17.60543657	20.2033359	64.54775145	25.60241555	24.47190587	30.48616907	0.63347828	18.39037324	32.8804414	GO:0016020|GO:0030001|GO:0046873|GO:0055085
FGRAMPH1_01G00983	0	0.77247	0.046225	0.211608	0	0	0.836158	0	0.267591	OG0007475	91.02123077	highly_conserved	no	11.6827704	11.62330624	19.06425319	12.57658708	10.97730596	13.18484457	0.252988483	15.50516425	10.91247919	13.68710653	10.77636178	9.493356798	12.07489371	0.203144041	6.485697675	11.34340916
FGRAMPH1_01G00985	0	0	1	1	0	0	0.810484	1	1	OG0007474	97.93138462	highly_conserved	no	656.1112745	780.9697392	762.7784127	735.62986	585.299382	704.1577337	0.116162321	866.7362552	725.6589076	1414.94851	866.4337697	529.4075968	880.6370078	0.373722635	388.4604332	388.690772	GO:0000276|GO:0015078|GO:0015986
FGRAMPH1_01G00987	0	0.728022	1	1	0	0	0.661695	1	1	OG0003647	91.22753846	highly_conserved	no	39.97829801	33.76294485	33.57708442	65.9197418	44.06900164	43.46141415	0.306251607	34.26351813	26.27492429	42.24021792	20.59928997	29.79156726	30.63390351	0.267340849	27.1700841	27.98224216	GO:0005639
FGRAMPH1_01G00989	0	0.879905	0.880499	0.507134	0	0	0.807967	0.97503	0.960166	OG0007473	96.02873077	highly_conserved	no	11.68325149	8.919792863	13.29281561	19.68337938	11.78443998	13.07273586	0.307378788	32.58182635	11.34811531	35.0705787	14.57563167	10.5812583	20.83148207	0.575530637	35.41164188	14.66741352	GO:0016709|GO:0055114|GO:0006744|GO:0016709|GO:0050660|GO:0055114|GO:0004497|GO:0055114|GO:0071949
FGRAMPH1_01G00991	0	0.835496	0.968489	1	0	0	0.955051	1	1	OG0007472	98.52953846	highly_conserved	no	124.1743729	128.2761559	113.3179608	146.1250438	140.2824353	130.4351937	0.099960682	117.9271923	133.174851	59.61993404	131.3383993	125.2390171	113.4598787	0.270429689	77.45944431	81.99923686	GO:0016651|GO:0055114|GO:0016651|GO:0048038|GO:0051287|GO:0055114
FGRAMPH1_01G00993	0	0	0	0	0	0	0	0	0	OG0007471	82.98842308	highly_conserved	no	17.70158134	49.45248981	37.89965504	44.45752206	49.21364434	39.74497852	0.33174936	84.86910557	19.91019107	60.04221385	50.31029645	40.41555883	51.10947316	0.469977562	67.07757233	44.77063872
FGRAMPH1_01G00997	0	0.708422	0	0	0	0	0.708422	0	0	OG0005166	95.69423077	highly_conserved	no	35.90783995	14.18246066	19.55791685	9.663097343	22.62062123	20.38638721	0.490567124	16.33685889	16.20951816	10.71497622	12.93503809	21.96020754	15.63131978	0.272035415	3.374413453	5.534113245
FGRAMPH1_01G00999	0	0.932158	0.859509	0.920406	0	0	1	0.805556	0.686966	OG0005167	94.57765385	highly_conserved	no	26.11739245	26.33647643	20.45727643	19.09260072	32.82576994	24.96590319	0.21921019	26.29082501	19.61042904	38.65692677	20.33386969	26.03358178	26.18512646	0.291497006	12.47605367	15.0386324	GO:0006511|GO:0036459|GO:0016579|GO:0036459
FGRAMPH1_01G01001	0	0.993035	0	0	0	0	0.844776	0	0	OG0009610	68.64608333	fgsc_variable	no	0	0	0	0	0	0	0	0	0	0	0	0	0	0	0	0
FGRAMPH1_01G01003	0	0.915783	0.320555	0.435155	0	0	0.941884	0.364396	0.369902	OG0000653	91.49180769	fgsc_variable	no	30.16619939	15.30277316	21.95144724	15.02155887	22.9811565	21.08462703	0.297148112	35.16463169	20.42079386	27.84129616	18.02300077	25.2477284	25.33949018	0.265119303	21.21365634	29.17483797
FGRAMPH1_01G01005	0	0	0.118162	0.305252	0	0	0	0.410284	0.37965	OG0005168	87.0015	highly_conserved	no	14.64152004	5.952930898	10.5150402	10.91485303	7.920368701	9.988942575	0.329564026	9.686764169	8.95554569	19.96760705	13.56772866	6.843370698	11.80420325	0.43806937	5.640361745	6.715459485	GO:0000776|GO:0051382
FGRAMPH1_01G01009	0	0	0.831339	0	0	0	0	0.916239	0.803419	OG0001291	91.10896154	fgsc_variable	no	348.1240926	452.7385062	290.3268702	254.2930743	372.5061278	343.5977342	0.223460522	431.9581543	499.0888182	222.4436127	472.692083	497.4573721	424.7280081	0.273792272	100.1786152	159.5593126
FGRAMPH1_01G01011	0	1	0.046642	0	0	0	1	0.951026	0	OG0001972	90.60619231	highly_conserved	no	93.4076541	65.06519978	113.9706571	56.38438518	103.8566052	86.53690027	0.28715542	127.3066735	204.359876	40.77655965	150.9907815	281.4308848	160.9729551	0.556269625	16.38677078	86.91536063
FGRAMPH1_01G01013	0	0.750104	1	0.834096	0	0	0.726403	1	0.982121	OG0005169	97.72638462	highly_conserved	no	114.5384089	119.0803447	144.0486988	118.3746695	135.2514896	126.2587223	0.100839856	98.09185215	239.0199866	31.48847382	248.4946248	158.999834	155.2189543	0.596671902	50.32770477	111.605582	GO:0005975|GO:0016868|GO:0005975|GO:0000287|GO:0016868|GO:0071704
FGRAMPH1_01G01015	0	0	0.097248	0	0	0	0	0.506422	0.010092	OG0008325	97.71296154	fgsc_variable	no	39.4401242	35.64625433	80.61722221	41.98016369	36.98065223	46.93288333	0.404516565	28.89028582	58.22162162	5.266537134	41.96655347	41.87522756	35.24404512	0.559642486	19.59583397	27.41318129	GO:0003676|GO:0000175
FGRAMPH1_01G01019	0	0.705997	0	0	0	0	0.867382	1	1	OG0005170	82.54761538	highly_conserved	no	103.0426832	154.9076415	86.60221657	59.80805921	131.8703031	107.2461807	0.348017232	157.588134	66.70003717	104.2068524	78.35593931	97.8065132	100.9314952	0.347191266	61.58684651	88.21432784
FGRAMPH1_01G01023	0	0.490566	0	0	0	0	1	0	0	OG0005171	72.46130769	highly_conserved	no	80.64450065	42.86262499	37.05772663	22.359155	39.64003368	44.51280819	0.486822702	26.2137669	28.91550328	12.50814713	32.19622284	47.14663932	29.39605589	0.423004512	8.549091778	10.87379388	GO:0016787
FGRAMPH1_01G01029	0	0.286394	1	1	0	0	0.548049	1	1	OG0008326	93.57444	fgsc_variable	no	358.930439	485.8191489	354.8950102	409.1407565	368.53842	395.4647549	0.138827442	269.5915965	358.3706468	111.8210941	377.034286	333.8643983	290.1364043	0.370966897	292.3263322	262.7665341
FGRAMPH1_01G01033	0	0.506752	0.832154	1	0	0	0.658521	0.936977	1	OG0002812	99.5445	highly_conserved	no	2310.59843	2112.504342	2809.443093	2091.378024	2615.102067	2387.805191	0.132279269	1613.982601	1979.411128	460.8827545	2101.733179	1616.29243	1554.460419	0.41733035	472.6774549	161.7273409	GO:0003723|GO:0003735|GO:0005840|GO:0006412|GO:0003735|GO:0006412|GO:0015935
FGRAMPH1_01G01035	0	0.434979	0.612309	0	0	0	0.657858	0.784771	0	OG0005172	88.81784615	highly_conserved	no	34.90996082	15.28108344	16.95224059	13.87264558	18.23640843	19.85046777	0.432188523	39.44460373	37.15222905	10.47839333	28.09074434	29.29066759	28.89132761	0.394434293	11.45940129	12.57770235
FGRAMPH1_01G01039	0	0.439035	0.542982	0.497368	0	0	0.662281	0.644298	0.547368	OG0001542	91.46084615	highly_conserved	no	24.00298273	15.60345366	20.60306769	21.36450957	14.4950123	19.21380519	0.209470158	21.95704357	8.727667158	16.60881999	11.07292873	13.26676289	14.32664447	0.360146903	5.004702286	4.786015994	GO:0003676
FGRAMPH1_01G01041	0	0.759928	1	0.949458	0	0	0.867509	1	0.900722	OG0001973	91.29938462	highly_conserved	no	15.18458969	11.18035618	14.38489515	8.652466135	13.97214644	12.67489072	0.213599961	14.63058998	18.33084643	25.79691744	13.3953859	18.05794988	18.04233793	0.267898059	4.355842413	9.847198019
FGRAMPH1_01G01043	0	0.603692	1	0.769815	0	0	0.606949	1	1	OG0009237	95.26804348	fgsc_variable	no	93.72899434	99.69902031	110.3291974	124.21857	79.43552821	101.4822621	0.166685976	111.1224786	98.50980287	135.8158485	93.42428909	90.53686154	105.8818561	0.174692091	27.38349994	12.90533204
FGRAMPH1_01G01045	0	0.794713	0.440783	0.503948	0	0	0.852386	0.443529	0.523515	OG0005173	95.07565385	highly_conserved	no	16.33486214	16.18662984	13.57841004	18.97897904	15.72749004	16.16127422	0.119140388	14.86336976	11.17560013	15.34506763	12.42182248	11.64112705	13.08939741	0.145159619	4.882674634	10.51949607	GO:0005488
FGRAMPH1_01G01047	0	0.282888	0.75615	0.758289	0	0	0.336364	0.854011	0.904278	OG0001113	91.02592308	highly_conserved	no	14.9152402	15.3117161	14.46677215	9.69360331	16.6122021	14.19990677	0.186138582	20.04242904	13.28114375	12.94506538	15.2101099	24.05192597	17.10613481	0.280975039	8.712086588	21.82574787
FGRAMPH1_01G01049	0	1	0	0	0	0	0.875795	0	0	OG0002813	72.51111538	highly_conserved	no	0.955148246	1.183945675	1.869820254	1.841100661	1.552633865	1.48052974	0.272432174	1.869562887	0.942344173	0.044296368	0.935799199	1.361772651	1.030755056	0.651365943	0.624751814	0.90295935
FGRAMPH1_01G01051	0	0.797139	0.463316	0	0.195158	0.508437	0.828687	0	0	OG0001543	87.27907692	fgsc_variable	yes	9.54466867	5.22387232	3.64179243	7.928945507	3.485738117	5.965003409	0.449559382	4.678772703	4.652453937	2.427524555	2.152012906	2.71851825	3.32585647	0.372642619	9.056549935	7.393485624	GO:0000981|GO:0005634|GO:0006355|GO:0008270|GO:0003677|GO:0005634|GO:0006351|GO:0008270
FGRAMPH1_01G01055	0	0.66388	0.671799	0.809063	0	0	0.700836	0.759789	0.774747	OG0002814	95.46715385	highly_conserved	no	11.88215221	16.91532996	11.85759364	9.589077689	14.02762153	12.85435501	0.214707654	45.52124231	28.4609819	112.2412671	27.27588801	24.04826287	47.50952844	0.781689123	21.30793398	41.85207891	GO:0016021|GO:0055085
FGRAMPH1_01G01057	0	0.772885	0	0	0	0	0.76825	0.895133	0.778679	OG0005174	92.13426923	highly_conserved	no	7.715236638	43.65445283	33.32496989	5.806280795	51.61898999	28.42398603	0.732589416	237.8656626	121.3386764	188.3726958	147.8847384	93.40161642	157.7726779	0.360222598	155.7104687	284.7712108
FGRAMPH1_01G01059	0	0	0	0	0	0	0.689869	1	0.855272	OG0005175	95.76553846	highly_conserved	no	36.47839502	33.38925718	25.12175674	40.79442506	46.18674123	36.39411505	0.217814825	38.58049693	22.89810114	54.65442247	29.05052929	21.4345105	33.32361206	0.41116906	17.43509255	27.51906979
FGRAMPH1_01G01069	0	0.912969	0.353511	0.37807	0	0	0.926756	0.348988	0.368807	OG0001599	97.04065385	highly_conserved	no	20.18563098	15.32130515	15.99620687	15.80008198	18.62507158	17.18565931	0.123030839	20.78566365	21.41650215	18.70915583	19.03241604	19.4139181	19.87153116	0.058940609	10.04594747	20.83301112	GO:0004672|GO:0005524|GO:0006468|GO:0004709|GO:0005524|GO:0005737|GO:0051403|GO:0004672|GO:0006468|GO:0005524
FGRAMPH1_01G01071	0	0	0	0	0	0	0	0	0	OG0009611	95.3164	fgsc_variable	no	45.07360624	65.89056075	88.03796966	44.24758931	86.86383098	66.02271139	0.324150551	62.78532048	92.83013974	94.31383736	142.3305017	109.3597474	100.3239093	0.288359227	11.72240462	35.22434539	GO:0004126|GO:0008270|GO:0009972|GO:0003824|GO:0008270|GO:0016787
FGRAMPH1_01G01073	0	0	1	1	0	0	0.456754	1	1	OG0005788	95.818	fgsc_variable	no	29.62742992	24.83694955	23.0628446	18.0782464	24.24086721	23.96926754	0.172480122	18.31308715	22.45125826	15.01853713	23.24310187	30.74413133	21.95402315	0.269987738	14.28800197	28.34920058
FGRAMPH1_01G01075	0	1	0	0	0	0	0.951434	0	0	OG0005789	79.49130769	highly_conserved	no	1.380754399	2.979128878	0.551683664	0.285119512	0.583701291	1.156077549	0.950063996	2.198982257	2.142880413	1.259118251	0.139999817	2.019558402	1.552107828	0.564058733	0	0
FGRAMPH1_01G01081	0	0.759086	0.840602	0.687435	0	0	0.812046	0.7892	0.642264	OG0005790	84.7045	highly_conserved	no	8.000013078	10.01294507	9.007479515	8.475462774	14.85706189	10.07059247	0.275881388	9.407736322	15.80641402	4.309430862	12.06162239	10.22910885	10.36286249	0.40394776	5.358689896	6.739779096	GO:0005515
FGRAMPH1_01G01083	0	0	0	0	0	0	0	1	0	OG0005791	91.11819231	highly_conserved	no	319.242914	2321.029157	721.4890371	836.4002581	1776.417508	1194.915775	0.690836552	1764.542697	1051.441137	611.8310439	615.8175874	948.1490102	998.356295	0.471975855	936.8213194	1159.35285
FGRAMPH1_01G01085	0	0.602044	0	0	0.630073	0.467445	0.726715	0.073577	0	OG0002063	95.58465385	highly_conserved	no	3.179238194	23.70318284	27.88114612	8.921607967	8.326121467	14.40225932	0.745482233	55.53240177	8.639301326	14.34054504	21.07195944	24.31325285	24.77949208	0.735647614	7.012358228	290.1470466	GO:0016021|GO:0055085|GO:0015112|GO:0015113|GO:0015706|GO:0015707|GO:0016021
FGRAMPH1_01G01087	0	0.534111	0	0	0	0	0.531283	0.281372	0	OG0001600	98.00976923	highly_conserved	no	14.13441782	22.10334751	34.56983023	24.6064474	24.46192044	23.97519268	0.3045288	16.56768635	8.195431946	13.63746601	6.810648887	14.36624518	11.91549567	0.352363696	5.623247635	12.74217055	GO:0004488|GO:0055114|GO:0004488
FGRAMPH1_01G01089	0	0.672287	0.570302	0.476747	0	0	0.672831	0.635301	0.64074	OG0005792	87.13796154	highly_conserved	no	8.01522516	4.67383415	5.064017108	4.809003231	5.531022433	5.618620416	0.245442135	9.026979187	5.17451595	8.59434753	4.958275837	4.985096036	6.547842908	0.316591984	2.305163864	6.246665361
FGRAMPH1_01G01091	0	0.535472	0.920856	0.838503	0	0	0.624955	1	0.952585	OG0003028	96.80434615	highly_conserved	no	12.6184589	15.6081737	12.49591026	13.24146736	14.40124687	13.67305142	0.096467228	17.01798418	13.70625432	14.6298746	16.44488186	16.5571917	15.67123733	0.091044267	2.786490134	6.566091827
FGRAMPH1_01G01093	0	0.527002	1	1	0	0	0.817505	1	1	OG0005793	90.22276923	highly_conserved	no	20.7801972	29.73707226	28.8943346	15.89425417	40.36907899	27.13498745	0.345584459	43.05382984	55.20449075	21.53828261	35.77796311	37.45979408	38.60687208	0.316152283	5.945502623	8.532104306
FGRAMPH1_01G01095	0	0.829831	0.937371	0.913885	0	0	0.886279	1	1	OG0003029	98.32273077	highly_conserved	no	60.83082813	68.80404603	114.383048	41.06851424	75.89955407	72.19719809	0.373144789	228.832255	98.58489876	118.8217801	97.90511151	74.08038696	123.6448865	0.492532662	290.6561705	180.5596721	GO:0004478|GO:0005524|GO:0006556|GO:0004478|GO:0006556
FGRAMPH1_01G01099	0	0	0	0	0	0	0	0	0	OG0005794	84.36153846	highly_conserved	no	0.28661843	0.271165826	1.882604751	1.627404406	0.072816333	0.828121949	1.03256241	0	0	162.5255171	0.844439872	1.160134606	32.90601832	2.202068961	23.46296078	23.91312008
FGRAMPH1_01G01101	0	0	0.037993	0.056631	0	0	0.886738	0	0	OG0005795	92.51392308	highly_conserved	no	25.1448734	9.078857325	8.127445936	5.270679999	7.798632992	11.08409793	0.720425998	19.16826857	11.17923939	5.188458392	7.377642183	10.40251256	10.66322422	0.499414326	3.782481323	4.083931658	GO:0006629|GO:0008081
FGRAMPH1_01G01105	0	0	1	1	0	0	0.878512	1	1	OG0005796	93.51596154	highly_conserved	no	300.577678	167.8728725	276.0058491	209.4612031	245.1490872	239.813338	0.219934144	166.5882231	214.8019599	186.0178185	246.493117	260.9260418	214.9654321	0.184392933	124.5870696	97.5210876
FGRAMPH1_01G01107	0	0.842105	0	0	0	0	0.900585	0.067027	0	OG0005797	91.86380769	highly_conserved	no	34.7414555	20.102596	18.95636214	17.40100474	14.90394266	21.22107221	0.36780054	36.21383353	14.38088016	10.13993794	23.21651317	17.65491174	20.32121531	0.496391789	11.8320648	14.99321076
FGRAMPH1_01G01109	0	1	0	0	0	0	0.892439	0	0	OG0009312	81.57204	fgsc_variable	no	1.441546484	3.267878723	1.858849621	1.679816552	0.279290792	1.705476434	0.626660542	1.294852025	2.523633863	3.70710544	0.82437703	1.387399781	1.947473628	0.598227914	3.531047331	0.57928016	GO:0046872
FGRAMPH1_01G01111	0	0	0	0	0	0	0	0	0	OG0006619	88.34446154	highly_conserved	no	12.49742344	14.14071668	17.8256855	15.15815598	14.03161474	14.73071927	0.134002558	16.80391299	23.22993603	11.00910124	17.0924551	14.53555716	16.5341925	0.270035723	3.319326228	3.324107862
FGRAMPH1_01G01113	0	0.65458	0.735878	0.780534	0	0	0.709542	0.702672	0.712977	OG0005798	97.15984615	highly_conserved	no	31.03183759	33.22593646	25.84995035	22.81809486	39.06054021	30.39727189	0.209086938	30.99686916	42.45800385	28.52443866	37.33423237	38.85261339	35.63323149	0.161131864	11.12166342	18.21517543	GO:0005515
FGRAMPH1_01G01115	0	0	1	1	0	0	0	1	1	OG0005799	83.43776923	highly_conserved	no	286.5284395	390.8330966	307.7345956	351.3126973	328.4335209	332.96847	0.12105536	364.4918531	202.1565084	684.9659912	291.6623033	228.5163056	354.3585923	0.550717713	165.4609815	122.8808004	GO:0000276|GO:0015078|GO:0015986
FGRAMPH1_01G01117	0	0.816405	0.539965	0.561955	0	0	0.870855	0.590925	0.426178	OG0005800	93.41361538	highly_conserved	no	60.55979533	56.65802847	51.10068033	45.71144345	68.38759836	56.48350919	0.154181368	50.15299205	68.49980561	36.25147023	71.20198768	63.54215212	57.92968154	0.251610086	39.91573967	39.40692028	GO:0004576|GO:0006486|GO:0016020
FGRAMPH1_01G01125	0	0.895259	0.331036	0.327729	0	0	0.975193	0.324146	0.286108	OG0003030	90.68692308	highly_conserved	no	18.01021244	14.92260334	13.98802709	10.22606847	12.72196504	13.97377528	0.204941775	12.84631732	9.595735021	13.7651862	7.912083575	12.52577258	11.32901894	0.217780338	9.134973	10.97229583	GO:0004672|GO:0006468|GO:0004672|GO:0005524|GO:0006468|GO:0005524|GO:0005515
FGRAMPH1_01G01127	0	0.614416	0.340027	0.268695	0	0	0.648434	0.413008	0.265248	OG0001325	94.89011538	fgsc_variable	no	63.27275364	71.03420585	45.28475359	68.41143018	61.893296	61.97928785	0.162099144	29.82114572	35.05215009	103.2734767	36.15793331	44.51713107	49.76436738	0.610336156	166.6640972	131.7396012
FGRAMPH1_01G01131	0	0	1	1	0	0	0.686469	1	1	OG0005851	93.81423077	highly_conserved	no	68.25563265	85.95790343	52.48095773	68.30274392	64.93886727	67.987221	0.176021035	44.56272161	30.60595576	138.8462918	35.40361485	39.18510856	57.72073852	0.790669767	31.37005373	76.22423765	GO:0003824
FGRAMPH1_01G01133	0	0	1	1	0	0	0	1	1	OG0008497	90.55723077	fgsc_variable	no	26.23133612	31.20251376	41.45679723	40.19408001	27.39924131	33.29679369	0.214081252	22.60536938	13.58157166	20.08697106	14.93292196	12.95605404	16.83257762	0.254004571	12.97376853	12.77695336	GO:0032040
FGRAMPH1_01G01135	0	0.580286	0.336397	0.352239	0	0	0.66106	0.368864	0.329357	OG0005850	90.95461538	highly_conserved	no	7.696411751	7.206978352	4.660594571	6.421595104	4.318076926	6.060731341	0.249095437	11.80633004	7.64407932	6.627290167	6.787859836	4.520981255	7.477308123	0.358270398	4.474380327	9.705483589
FGRAMPH1_01G01139	0	0.575612	0.778409	0.984266	0	0	0.621066	1	0.899913	OG0005849	77.14992308	highly_conserved	no	55.85786437	70.60325991	47.90659549	45.80679421	57.40135651	55.5151741	0.176369377	104.4556798	78.83443644	260.80271	55.73651401	90.230424	118.0119528	0.693058627	46.02444882	56.38002442
FGRAMPH1_01G01141	0	0.386431	1	1	0	0	0.679449	1	1	OG0003046	98.16838462	highly_conserved	no	51.32687597	57.8997824	73.45067369	44.7563993	56.50249516	56.7872453	0.187512257	77.89529344	115.5541844	158.5223706	87.75048969	85.43730268	105.0319281	0.315447728	34.76507873	36.87740281	GO:0016021
FGRAMPH1_01G01143	0	0.792169	0.075301	0.229669	0	0	0.843373	0.259789	0.301958	OG0005848	96.40311538	highly_conserved	no	32.81170864	13.65077428	16.70021651	22.58438859	15.41472036	20.23236168	0.385057348	24.46938314	11.92255229	15.28468089	17.66250435	17.07351159	17.28252645	0.266038484	5.684294979	7.28653167	GO:0003824
FGRAMPH1_01G01145	0	1	0	0	0	0	1	0	0	OG0008496	68.96456	fgsc_variable	no	0	0	0	0	0	0	0	0	0	0	0	0	0	0	0	0
FGRAMPH1_01G01147	0	0.417684	0	0	0	0	0.398632	0	0	OG0005847	91.45688462	highly_conserved	no	107.9730864	76.23989272	46.69448474	107.5997566	73.64932771	82.43130964	0.313918117	32.25132564	18.05467548	37.15369144	20.02626983	19.53647013	25.4044865	0.342199829	21.78919992	27.83631179	GO:0003676
FGRAMPH1_01G01149	0	0.235439	0	0	0	0	0.474159	0	0	OG0002071	86.20173077	highly_conserved	no	46.3374291	38.68702915	40.3494123	28.22596488	43.48019456	39.416006	0.175332897	35.29523144	48.96194806	109.2752786	31.64440985	62.16120208	57.467614	0.545911157	13.03411918	22.17900236	GO:0003839|GO:0006751
FGRAMPH1_01G01151	0	0	0.865762	0.978381	0	0	0.411262	0.935646	1	OG0000888	95.78919231	highly_conserved	no	116.1964014	94.96489755	91.95182057	96.83434803	94.67868829	98.92523117	0.099174373	53.2457009	93.14283646	118.9644232	72.20770082	90.06963615	85.5260595	0.287366754	25.67231988	108.9784579	GO:0005509
FGRAMPH1_01G01153	0	0.417786	0.59245	0.034869	0	0	0.59245	0.993282	0.8762	OG0001606	95.94107692	highly_conserved	no	27.0149795	24.46005226	23.39935956	21.19655138	22.18269428	23.6507274	0.095051035	29.38361978	14.52856406	43.21406079	12.91079945	23.33034011	24.67347684	0.500099407	9.799244117	35.4778484
FGRAMPH1_01G01157	0	0.181034	1	1	0	0	0.376437	1	0.886494	OG0005846	87.83892308	highly_conserved	no	28.54619875	22.06978649	21.00204506	36.66667915	21.21211198	25.89936429	0.261559538	8.787347538	17.74909341	23.05368996	16.05121287	18.04824245	16.73791725	0.308005722	7.986800031	13.98631609
FGRAMPH1_01G01159	0	0.127686	0.509482	0.523388	0	0	0.238938	0.664981	0.57775	OG0009317	88.79586364	fgsc_variable	no	76.66016915	36.84063964	38.03005453	96.93102862	24.7840894	54.64919627	0.560835897	14.40502671	32.50793283	65.11732028	50.1029806	36.2074969	39.66815146	0.481292633	8.909408973	22.44164348	GO:0003998
FGRAMPH1_01G01161	0	0.861369	0.539388	0.686619	0	0	0.938424	0.526316	0.569315	OG0008495	94.99130769	fgsc_variable	no	13.06200871	9.087674394	9.715156551	9.892452915	9.546785738	10.26081566	0.155370226	10.58814076	7.874270284	14.59829037	10.67032097	9.020485705	10.55030162	0.241204054	12.18864346	16.89861375	GO:0003676|GO:0005524|GO:0004386
FGRAMPH1_01G01163	0	0.840691	0.552783	0.697217	0	0	0.849808	0.666507	0.509597	OG0005845	97.16207692	highly_conserved	no	12.75728149	12.63740798	31.44367888	25.53795705	13.13217619	19.10170032	0.461927548	18.83056124	6.442071795	11.2180936	12.70283015	6.715262076	11.18176377	0.45432828	7.709494612	4.127944898	GO:0005515
FGRAMPH1_01G01165	0	0	1	0	0	0	0.683168	1	0.951595	OG0005844	90.69457692	highly_conserved	no	65.96874115	134.6288657	94.68001696	88.5136008	81.01352428	92.96094978	0.275847839	160.9618954	195.0915354	337.7695643	297.5539864	124.2822945	223.1318552	0.40770166	350.1054973	675.1415149
FGRAMPH1_01G01167	0	0.632454	0.336266	0.26784	0	0	0.607038	0.298143	0.193548	OG0005843	82.28769231	highly_conserved	no	1.457690373	1.727251058	2.031581027	0.811304458	1.391403962	1.483846176	0.305281285	0.792283888	1.351123609	1.633157684	1.286254024	0.727638241	1.158091489	0.334004256	0	0	GO:0000287|GO:0010333|GO:0016829
FGRAMPH1_01G01169	0	0.78239	1	1	0	0	1	1	1	OG0005842	95.57092308	highly_conserved	no	54.95185262	48.09971049	62.51431857	48.75693413	46.53458583	52.17148033	0.126679227	86.4272957	63.10461955	154.6813556	51.51858075	57.83395207	82.71316074	0.511856865	45.82612331	84.79557729	GO:0005975|GO:0016810|GO:0003824|GO:0005975
FGRAMPH1_01G01171	0	0	0	0	0	0	0	0	0	OG0003045	88.40488462	highly_conserved	no	1.88965779	15.09988799	6.751487962	11.08761637	5.448381002	8.055406223	0.637034946	2.86005777	4.954826925	131.0115505	1.699484955	2.626694091	28.63052285	1.99944338	1.724284354	9.235619685
FGRAMPH1_01G01173	0	0.829117	0	0	0	0	0.703204	0.016863	0.002811	OG0005841	94.55788462	highly_conserved	no	18.95379397	28.16585513	16.53046434	19.6260383	19.16872293	20.48897493	0.217517122	48.66311705	14.1775895	36.7978219	6.180376048	11.51868467	23.46751783	0.78005674	241.2241504	20.28192974	GO:0003824|GO:0030170
FGRAMPH1_01G01175	0	0	1	0.87931	0	0	0.694828	1	1	OG0008494	94.95972	fgsc_variable	no	129.2020225	116.0772015	81.52940459	234.0500234	99.11673728	131.9950779	0.453047218	57.91627912	46.2634388	286.5993301	37.91873532	41.1716133	93.97387933	1.148704356	275.4810961	316.3576496
FGRAMPH1_01G01177	0	1	0	0	0	0	1	0	0	OG0009904	86.26319231	fgsc_variable	no	11.2780208	7.904916204	5.52655583	5.383797323	5.813112073	7.181280446	0.349155394	6.58899385	3.923877968	8.55168222	4.614424339	5.04280933	5.744357541	0.321908653	0	0
FGRAMPH1_01G01179	0	0.901639	0	0	0	0	1	0	0	OG0005840	87.09003846	highly_conserved	no	40.31310423	133.9511261	78.066194	191.5500327	134.54917	115.6859254	0.502940479	5.509889072	4.435522949	89.87392364	4.392514959	2.86017801	21.41440573	1.787659817	2.676098711	4.041386264	GO:0008152|GO:0008168
FGRAMPH1_01G01181	0	0.123832	0.109813	0.232477	0	0	0.490654	0.443925	0.36215	OG0008493	96.22784615	fgsc_variable	no	127.0062987	137.6936332	120.4096916	96.65034968	136.8338544	123.7187655	0.135358115	81.25652392	85.29586255	69.34939581	82.88100886	99.50196738	83.65695171	0.128857816	33.4941265	34.39930341	GO:0000398|GO:0005732
FGRAMPH1_01G01183	0	0.725413	1	1	0	0	0.689109	1	1	OG0005839	80.68211538	highly_conserved	no	31.67542905	19.74494705	13.41551561	16.15281749	21.69526253	20.53679435	0.340825654	28.47904728	20.19546055	55.21363822	13.63685137	19.27880884	27.36076125	0.601122781	27.05941215	27.4090098
FGRAMPH1_01G01185	0	0.078399	0.903509	1	0	0	0.67489	1	0.919956	OG0002070	84.77607692	highly_conserved	no	23.54273154	23.90152043	16.54251888	34.2000139	15.92425069	22.82220709	0.323589779	9.438521848	6.817133822	36.85175969	5.768739934	6.832734631	13.14177799	1.013814654	9.805936377	27.09174228	GO:0070403
FGRAMPH1_01G01187	0	0.75	0.692446	0.899281	0	0	0.752998	0.672662	0.766187	OG0005838	90.04053846	highly_conserved	no	22.48103247	19.59321957	19.1375111	19.6190017	17.34314834	19.63478263	0.093917169	23.43653685	23.66695224	43.88821449	19.57517133	18.29004054	25.77138309	0.40346594	13.5579982	14.14139932	GO:0004252|GO:0016021
FGRAMPH1_01G01189	0	0	1	1	0	0	0.765372	1	1	OG0005837	92.46542308	highly_conserved	no	63.27633998	54.24566828	58.98964353	38.58213059	63.36655248	55.69206697	0.184460046	50.52511203	62.66410567	28.40423843	63.91661	54.23676291	51.94936581	0.27555298	28.14575182	20.01276223
FGRAMPH1_01G01191	0	0	1	0.108086	0	0	1	1	1	OG0005836	92.75673077	highly_conserved	no	13.20734586	25.51151775	21.59540039	12.63300884	20.206387	18.63073197	0.298851963	44.79838722	76.07127161	73.27811752	34.73629364	34.23474835	52.62376367	0.391262279	7.303242006	24.35342286
FGRAMPH1_01G01197	0	0.72651	0.36689	0.239374	0	0	0.758389	0.360738	0.362416	OG0003043	93.07573077	fgsc_variable	no	72.65594597	78.35688106	70.52374994	53.53559192	70.51351896	69.11713757	0.13429121	133.8319024	61.26589404	67.23567561	51.69371256	70.20277021	76.84599096	0.424635134	18.55691998	69.06289919
FGRAMPH1_01G01199	0	0.387255	1	1	0	0	0.75	1	1	OG0009734	85.88865385	fgsc_variable	no	92.60692103	147.3405004	118.0112805	86.8704127	135.0037842	115.9665798	0.225820968	103.2275703	180.8551027	87.52898272	170.5938695	167.0850825	141.8581215	0.303751943	16.16267591	24.2168197	GO:0000398|GO:0005688|GO:0046540
FGRAMPH1_01G01201	0	0.711409	1	1	0	0	0.725865	0.970573	0.834796	OG0003858	94.76165385	highly_conserved	no	39.68667838	22.86666741	29.26369336	39.65909633	27.85371718	31.86597053	0.235754696	26.51512984	19.65040864	51.21167243	22.00211025	20.97516345	28.07089692	0.469913991	12.34802073	17.7475304
FGRAMPH1_01G01203	0	0.930636	1	1	0	0	0.803468	1	1	OG0007991	96.97015385	fgsc_variable	no	29.32194033	17.34202804	18.06628705	18.86998577	15.1106367	19.74217558	0.280373584	16.52212322	11.53665056	23.50952878	9.640972811	11.35064217	14.51198351	0.389150289	9.01550948	12.25232356	GO:0005515
FGRAMPH1_01G01205	0	1	0.97076	1	0	0	1	0.930474	0.928525	OG0007992	93.97565385	fgsc_variable	no	61.4039397	64.98373942	44.40872855	74.29164013	64.22538952	61.86268746	0.176087888	38.43246536	17.44337476	107.5284257	14.12793556	18.85709039	39.27785836	1.001143817	42.55578471	68.1490528	GO:0004672|GO:0005524|GO:0006468|GO:0004674|GO:0005524|GO:0006468|GO:0004672|GO:0006468
FGRAMPH1_01G01209	0	0.742222	0	0.145679	0	0	0.742222	0.282963	0.293827	OG0001215	87.35015385	highly_conserved	no	229.2580034	157.203539	98.08750667	181.525298	166.8896346	166.5927963	0.283639664	15.50516425	37.14440033	16.868434	19.74295288	15.4267048	20.93753125	0.440676919	12.14974533	4.71803923
FGRAMPH1_01G01211	0	0	1	1	0	0	0.857377	1	1	OG0003859	95.82496154	highly_conserved	no	735.0228686	866.0691155	744.7176872	854.4238681	790.6717264	798.1810531	0.075887162	743.9011006	737.4248703	1096.726085	804.39595	671.6382798	810.8172572	0.205469713	154.9409328	172.5800662	GO:0000276|GO:0015986
FGRAMPH1_01G01213	0	0.811969	0	0.045984	0	0	0.821417	0.065827	0.111811	OG0001216	95.82103846	highly_conserved	no	83.42559761	72.99013902	72.36045231	82.28321219	78.43445218	77.89877066	0.065715711	66.80531134	72.06021471	55.53809883	59.02412628	79.12272426	66.51009508	0.14389858	62.73137866	53.58169607	GO:0004674|GO:0005524|GO:0006468|GO:0004672|GO:0005524|GO:0006468|GO:0005524|GO:0004672|GO:0006468
FGRAMPH1_01G01221	0	0.640804	1	1	0	0	0.723338	1	1	OG0003860	91.17419231	highly_conserved	no	6.698458424	5.306270041	6.074167511	3.28368264	4.11249483	5.095014689	0.274439452	4.538183095	4.733838828	6.280377406	1.806809549	5.518057354	4.575453246	0.370375018	1.777160751	2.245567298
FGRAMPH1_01G01223	0	0.908881	1	1	0	0	1	1	1	OG0003861	94.34707692	highly_conserved	no	63.73658887	38.15423724	31.91672417	65.60666808	35.84653155	47.05214998	0.345395887	28.96842254	22.3103019	25.60294297	26.45969608	30.5740321	26.78307912	0.119025558	13.94650018	23.15196426
FGRAMPH1_01G01225	0	0.124709	1	0.687646	0	0	0.088578	1	1	OG0001762	89.17661538	highly_conserved	no	106.1578717	58.63759884	44.4250066	174.3337554	60.25735059	88.76231663	0.599087224	13.61107448	26.24543114	12.73504743	42.70107905	40.42712266	27.14395095	0.524260759	15.56586155	17.39936744
FGRAMPH1_01G01227	0	0.729179	1	1	0	0	0.879441	1	1	OG0003862	93.13961538	highly_conserved	no	20.6261266	21.73532599	16.84314268	18.29175518	23.65003532	20.22927715	0.133897558	21.03311487	19.90412005	23.80830024	22.80320939	20.09854818	21.52945854	0.079611725	10.98875453	16.94423593	GO:0003676
FGRAMPH1_01G01229	0	0.544614	1	1	0	0	0.544614	1	1	OG0003863	97.68215385	highly_conserved	no	76.06280839	49.74945498	64.83846176	45.45365083	57.45677882	58.71223096	0.207952026	71.00380772	109.1247919	38.3027599	46.7719955	80.01543587	69.04375819	0.407844865	138.0954419	20.48505491	GO:0003849|GO:0009073|GO:0009058|GO:0003824
FGRAMPH1_01G01233	0	0.90031	0.610988	0.599025	0	0	0.80062	0.614976	0.568011	OG0002385	96.36665385	highly_conserved	no	11.00020396	13.50876251	10.49792744	13.53083186	13.4258639	12.39271793	0.121960425	13.92166493	12.00817386	11.18153956	13.18719773	10.02125567	12.06396635	0.128863257	4.531922429	6.546430897	GO:0000413|GO:0003755|GO:0003755|GO:0006457|GO:0005515
FGRAMPH1_01G01241	0	0.999168	0	0	0	0	0.926511	0.273156	0	OG0002386	86.70753846	highly_conserved	no	2.975809761	25.30709822	5.325784309	15.74953452	7.542143858	11.38007413	0.804252967	17.74408225	5.034200366	237.7079508	3.045873035	4.796054388	53.66563217	1.920230913	103.3172702	550.6173097
FGRAMPH1_01G01243	0	1	0	0	0	0	1	0	0	OG0003864	83.23020833	fgsc_variable	no	2.502358925	0	1.914652986	1.747029885	4.379719733	2.108752306	0.74707806	4.707640309	1.376260793	50.78424091	1.978121441	43.66760147	20.50277298	1.197706654	3.964713263	6.484490428
FGRAMPH1_01G01245	0	0.796678	0.771478	0.528064	0	0	0.813288	0.769759	0.491982	OG0009112	94.60538462	fgsc_variable	no	12.6852936	16.06399499	19.50153229	27.35876153	15.04194917	18.13030632	0.315043691	14.73262105	4.634857263	11.31854708	11.5657499	5.859677011	9.62229046	0.4403099	7.060673544	7.50192193	GO:0005515
FGRAMPH1_01G01247	0	0.789474	0.066828	0.037742	0	0	0.808864	0.065443	0.060249	OG0002387	93.07561538	fgsc_variable	no	17.17834258	17.91717213	15.06643554	10.51321405	19.01644608	15.93832208	0.210723773	37.96478458	16.99030382	24.89317156	9.42795932	13.93297006	20.64183787	0.542853297	7.323173913	7.004468287	GO:0016798
FGRAMPH1_01G01249	0	0	0	0	0	0	0	0	0	OG0003865	87.3236	fgsc_variable	no	13.9646423	9.878818285	9.817955307	7.394026251	5.036056274	9.218299683	0.360370298	2.312267774	6.554983907	12.71025177	1.605951515	2.509709676	5.138632929	0.906085574	0	0
FGRAMPH1_01G01251	0	1	0	0	0	0	0.851244	0	0	OG0003866	93.84361538	highly_conserved	no	31.45982304	17.31862863	9.563346295	12.11768492	13.64674246	16.82124507	0.514336658	2.952574873	4.143235525	10.95521031	10.73729438	8.026520552	7.362967129	0.501544951	1.091258868	2.759696621
FGRAMPH1_01G01253	0	0.666566	0.76937	0.529997	0	0	0.872777	0.771179	0.728972	OG0001763	98.43653846	highly_conserved	no	24.66060907	60.18054748	35.71387	30.24080477	40.0128344	38.16173314	0.356240213	122.8434409	48.28403432	214.5011603	33.90698795	65.19283358	96.94569141	0.762199066	53.544059	120.4758924	GO:0071949
FGRAMPH1_01G01255	0	0.791171	0.488964	0	0	0	0.695671	0.671477	0.453311	OG0001764	97.38207692	highly_conserved	no	105.9329423	68.37892606	56.4356304	44.73687894	42.38964052	63.57480364	0.406535197	99.54348378	62.89826692	26.82720446	68.59289601	31.98131276	57.96863279	0.51106763	5.739963277	7.520765281	GO:0004491|GO:0055114|GO:0008152|GO:0016491|GO:0055114|GO:0008152|GO:0016491|GO:0016620|GO:0055114
FGRAMPH1_01G01257	0	0.849737	0.885424	1	0	0	0.659279	1	0.869647	OG0003867	96.50296154	highly_conserved	no	90.61541065	168.9395292	130.691584	50.74312625	163.698751	120.9376802	0.414974107	164.6602053	386.7258004	154.7612106	223.9473723	282.7668196	242.5722816	0.393927967	121.5215097	81.42300677	GO:0005509|GO:0005509|GO:0005515|GO:0005509|GO:0005783|GO:0006457|GO:0051082
FGRAMPH1_01G01259	0	0	1	1	0	0	0	1	1	OG0007994	80.92626923	fgsc_variable	no	331.1219905	1154.758259	824.8705668	1753.782658	863.9860749	985.7039099	0.529023518	683.2722865	2504.996696	1485.164553	2540.166064	1994.222614	1841.564443	0.422381091	1235.582998	1605.70862
FGRAMPH1_01G01263	0	0.316233	0.040759	0.215741	0	0	0.37948	0.103303	0.125088	OG0001217	98.76253846	highly_conserved	no	59.3329638	47.32694424	47.06400478	57.48315912	43.70103565	50.98162152	0.136505632	35.0078019	53.20472951	32.65388547	36.30745545	37.4821715	38.93120877	0.210061403	15.09517502	14.64092628	GO:0005737|GO:0019509|GO:0046872
FGRAMPH1_01G01265	0	0.76965	1	1	0	0	0.780545	1	1	OG0003868	92.93426923	highly_conserved	no	59.0829415	41.2743379	37.08578047	64.98435835	40.88847233	48.66317811	0.256668227	31.98830145	40.76364017	48.129404	54.89308859	50.31966336	45.21881952	0.198717659	29.11228971	39.1603992	GO:0016020|GO:0016192
FGRAMPH1_01G01267	0	0	0.983716	0.979123	0	0	0.417954	0.997077	1	OG0002388	96.47884615	highly_conserved	no	572.4693907	398.6689599	406.7111478	479.0684069	386.6179383	448.7071687	0.17392363	477.1674595	432.9728405	212.1898122	431.3784099	311.2807961	372.9978636	0.292229385	151.1686407	138.0561093	GO:0000287|GO:0004427|GO:0005737|GO:0006796
FGRAMPH1_01G01273	0	0	0	0	0	0	0	0	0	OG0009636	93.82761538	fgsc_variable	no	350.0829417	175.136408	169.0130433	751.4104195	162.5690987	321.6423822	0.785877052	16.50448749	107.351947	358.656989	106.1151394	210.9311042	159.9119334	0.81729458	4.659174959	12.70315542
FGRAMPH1_01G01277	0	0.507606	1	1	0	0	0.736815	1	1	OG0003869	90.54503846	highly_conserved	no	76.16996965	69.76287112	70.75534438	59.32981917	71.66398075	69.53639701	0.089301653	65.16312185	103.8621093	67.34756234	100.1890529	83.34653702	83.98167669	0.213764944	64.57225895	58.46749472	GO:0004579|GO:0005783|GO:0006486|GO:0016021
FGRAMPH1_01G01281	0	0.935363	0.26975	0	0	0	0.913531	0.230681	0.069808	OG0000932	97.36076923	highly_conserved	no	113.0232783	84.88977304	82.81063775	106.2434221	62.53457696	89.90033764	0.224270314	80.03442492	79.57774957	102.8313632	105.2645466	65.79512673	86.70064222	0.194461795	270.9300261	238.5735992	GO:0004396|GO:0005524|GO:0006096|GO:0001678|GO:0004396|GO:0005524|GO:0005536|GO:0005975|GO:0005524|GO:0005975|GO:0016773
FGRAMPH1_01G01283	0	0.966742	0	0	0	0	0.909297	0	0	OG0003870	95.99980769	highly_conserved	no	19.8803689	18.27775268	24.95186102	15.41409925	31.43622306	21.99206098	0.287113633	23.27468764	17.75674855	6.94400858	20.58922166	22.92253102	18.29743949	0.367239977	5.664873632	5.403757176	GO:0016274
FGRAMPH1_01G01285	0	0.716839	0.595484	0	0	0	0.785199	0.671684	0.549389	OG0000933	94.53434615	highly_conserved	no	19.19171368	35.8125048	18.30504821	28.90582818	30.85290808	26.61360059	0.286137707	30.28347721	20.13038174	30.17411405	18.00976238	19.68171782	23.65589064	0.255841216	6.900970344	14.67460689
FGRAMPH1_01G01287	0	1	0	0	0	0	1	0	0	OG0002389	87.82730769	highly_conserved	no	0	0	0	0	0	0	0	0	0	0	0	0	0	0	0	0	GO:0003824|GO:0030170
FGRAMPH1_01G01289	0	0.873866	0.443878	0.438209	0	0	0.888322	0.501417	0.351474	OG0003871	95.86553846	highly_conserved	no	11.14337659	12.13356011	12.99622246	7.55939852	16.5640373	12.07931899	0.269093178	10.52037341	10.82792433	4.548364019	9.030839759	9.987658101	8.983031923	0.286231817	6.173825762	7.860895023	GO:0003677|GO:0005524|GO:0006270|GO:0003677|GO:0005524|GO:0006260|GO:0003677|GO:0003678|GO:0005524|GO:0006270|GO:0042555
FGRAMPH1_01G01291	0	0.560689	0.550901	0.675411	0	0	0.736492	0.554424	0.559514	OG0003872	96.7365	highly_conserved	no	55.12282442	63.62722181	55.46749024	44.01518098	61.93342672	56.03322883	0.137679951	45.85027234	57.50471596	35.47818104	62.4696187	50.11529295	50.2836162	0.208466436	24.64529487	24.18708946
FGRAMPH1_01G01293	0	0.821813	0.330261	0.574501	0	0	0.837942	0.337174	0.347158	OG0003873	93.52553846	highly_conserved	no	21.93762834	10.51354211	17.65259825	13.94891376	14.39785701	15.69010789	0.274837632	12.29197089	6.8231223	4.06260004	6.954041626	6.859150953	7.398177162	0.40490665	3.713998764	2.212140616	GO:0003725
FGRAMPH1_01G01299	0	0.81075	1	1	0	0	0.818589	1	1	OG0003874	94.17411538	highly_conserved	no	42.64314854	50.63344093	36.28487675	37.29541186	53.99760095	44.17089581	0.179024168	63.62039617	44.18714652	56.854937	45.24708743	47.59336208	51.50058584	0.163444941	20.91280801	41.83976798	GO:0000228|GO:0005515
FGRAMPH1_01G01301	0	0.583333	1	1	0	0	0.583333	1	1	OG0007995	90.58565385	fgsc_variable	no	88.66414922	40.99866371	89.37511321	75.6712949	73.14905769	73.57165575	0.266968029	40.46625173	81.4271102	30.41144701	54.47416863	74.41823082	56.23944168	0.385883187	32.95144499	19.29001777	GO:0007021|GO:0007023|GO:0048487
FGRAMPH1_01G01303	0	0.804368	1	1	0	0	0.879392	1	1	OG0003875	92.29446154	highly_conserved	no	36.04011199	21.62089717	23.78656974	25.86963654	33.26866033	28.11717515	0.221620083	29.63307426	31.31472989	34.24378745	28.51968383	33.40046279	31.42234764	0.077157147	22.41689678	30.42700034	GO:0000445|GO:0006397
FGRAMPH1_01G01305	0	0.630785	0.608652	0.776157	0	0	0.880282	0.732394	0.664487	OG0000850	88.46038462	highly_conserved	no	46.09169127	22.12510345	33.36157456	26.1265332	35.44995915	32.63097233	0.283515428	53.25230801	35.35116752	69.50535245	30.77961507	34.9184857	44.76138575	0.364585401	10.49928851	10.91973903	GO:0046872
FGRAMPH1_01G01309	0	0.813031	0.479563	0.601376	0	0	0	0.592068	0.570214	OG0001218	92.67361538	highly_conserved	no	82.48976147	92.30207769	66.58670693	65.28273729	66.72765214	74.6777871	0.162435602	72.23220791	49.65740641	84.0320782	45.84117347	60.95653134	62.54387947	0.253204807	30.3141481	38.2240699	GO:0005515
FGRAMPH1_01G01311	0	0.605381	0.777854	0.944809	0	0	0.878579	1	1	OG0001219	94.10569231	highly_conserved	no	151.7169223	70.92144202	121.1479683	50.71404393	107.8625143	100.4725782	0.399895172	171.2472611	112.6428467	41.86935815	88.12012197	106.6845389	104.1128254	0.448368327	28.28806914	85.83038588	GO:0003700|GO:0006355
FGRAMPH1_01G01319	0	1	0	0	0	0	1	0	0	OG0009113	88.58384615	fgsc_variable	no	65.11906299	11.46164271	13.3441382	11.56436557	11.03812309	22.50546651	1.05921428	13.61744338	6.379820406	4.678338291	5.201787067	6.734183671	7.322314562	0.494060721	2.723719624	5.800186094
FGRAMPH1_01G01321	0	0.559402	0	0	0	0	0.656963	0	0	OG0002390	96.58946154	highly_conserved	no	174.9071575	113.6125405	112.9325051	64.71231323	105.1359893	114.2601011	0.345078198	114.8865534	141.2862999	56.36615994	116.328011	125.3864237	110.8506896	0.290659625	45.5867017	61.63734834
FGRAMPH1_01G01323	0	0.55953	0.904975	1	0	0	0	1	1	OG0007996	91.54961538	fgsc_variable	no	28.26982358	33.94106348	25.1518096	30.79840238	31.40183906	29.91258762	0.111624187	24.13210524	23.28811665	30.50656014	25.86502015	20.97960433	24.9542813	0.142960255	14.24980992	22.26568893	GO:0006368|GO:0016570|GO:0016593
FGRAMPH1_01G01327	0	1	0	0	0	0	1	0	0	OG0003876	97.69730769	highly_conserved	no	25.71218918	18.63494609	11.62531041	11.07658649	15.24659265	16.45912497	0.364743302	28.63988878	21.91822744	7.778770375	45.19308157	21.75853938	25.05770151	0.541913231	11.81170233	21.55455564	GO:0008152|GO:0006629|GO:0004806|GO:0006629
FGRAMPH1_01G01329	0	1	0	0	0	0	1	0	0	OG0011453	66.157875	fgsc_variable	no	19.98344488	9.455910855	6.047119783	5.568290393	3.365763089	8.8841058	0.74028904	40.4295545	7.113543995	42.82678549	6.00594683	9.540538299	21.18327382	0.884021538	1.523396856	6.67304616
FGRAMPH1_01G01331	0	0	0	0	0	0	0	0	0	OG0002391	75.98642308	highly_conserved	no	19.3213028	18.12955759	19.66603011	8.110587386	14.62865166	15.97122591	0.302110071	53.23380114	18.42951304	86.14953877	15.25126031	24.1234737	39.43751739	0.764194643	2.294281248	11.7536826
FGRAMPH1_01G01333	0	0	0	0	0	0	0	1	1	OG0002392	88.27773077	highly_conserved	no	400.7301211	1902.695147	790.6366476	915.3254545	1385.67115	1079.011704	0.536912125	1210.3808	820.4676602	680.6136972	742.3596544	769.4015479	844.644672	0.24931307	823.248562	1703.131983
FGRAMPH1_01G01339	0	0.629896	0.942149	1	0	0	0.703917	1	1	OG0000851	99.28030769	highly_conserved	no	146.0874794	112.1320856	130.8662104	124.9087596	131.9614612	129.1911993	0.095220069	292.5947638	208.8116342	40.0987414	205.194482	118.8132045	173.1025652	0.557261647	81.03388896	118.1637394	GO:0003983|GO:0006011|GO:0008152|GO:0070569
FGRAMPH1_01G01341	0	0.821229	0	0	0	0	0.836872	0	0	OG0003877	91.37919231	highly_conserved	no	15.5052498	19.72810188	13.47733699	5.724950565	15.10034106	13.90719606	0.368394514	34.74339546	12.69637489	3.64719084	10.59899288	15.28950938	15.39509269	0.756579081	0	0
FGRAMPH1_01G01343	0	0.900135	0	0	0	0	0.896086	0	0	OG0003878	95.29461538	highly_conserved	no	14.2736092	13.31983159	17.82469332	11.14038883	16.32031358	14.57576731	0.178475408	16.79786704	16.92420093	8.020695416	10.93012634	17.25761415	13.98610078	0.303697054	8.098567762	5.915579555	GO:0004150|GO:0006760
FGRAMPH1_01G01345	0	0.808917	0.619108	0	0	0	0	0.813694	0	OG0001424	93.59280769	highly_conserved	no	2.125425109	1.93885106	2.192301928	1.551961404	2.873102041	2.136328309	0.225289518	7.280622878	4.840428715	3.646745041	15.10142337	2.874599075	6.748763815	0.734638699	5.540548436	9.33234248	GO:0004930|GO:0007186|GO:0016021|GO:0004888|GO:0007166|GO:0016021
FGRAMPH1_01G01349	0	0.998336	0	0	0	0	1	0	0	OG0003879	89.16530769	highly_conserved	no	21.29188587	20.82413829	37.93151104	36.71077026	26.21622181	28.59490545	0.288601151	66.03929152	66.3707824	172.0268701	38.53155092	86.93820467	85.98133993	0.594134331	783.2508831	154.7705056	GO:0004553|GO:0005975
FGRAMPH1_01G01351	0	0.525481	0.484578	0.561243	0	0	0.602593	0.49553	0.492401	OG0003880	86.05007692	highly_conserved	no	5.94236488	6.202776292	6.746552714	5.305723033	6.142465026	6.067976389	0.085671768	6.241468813	6.354571232	13.18576291	4.892960307	5.946090271	7.324170706	0.454274019	3.710042606	5.165101587	GO:0006357
FGRAMPH1_01G01353	0	0.740254	1	1	0	0	0.971186	1	1	OG0003881	97.59719231	highly_conserved	no	23.36777195	80.37323979	80.15016572	62.78947417	43.31332001	57.99879433	0.424897828	120.8555764	108.8016468	445.4531338	117.5739808	50.80969085	168.6988057	0.932468864	32.78384267	217.5256415	GO:0008519|GO:0016020|GO:0072488|GO:0008519|GO:0015696|GO:0016020
FGRAMPH1_01G01355	0	0.767129	0	0.095843	0	0	0.71786	0.002309	0.175135	OG0001765	94.26580769	highly_conserved	no	30.63312996	14.15811371	14.58161923	13.26141905	14.84548401	17.49595319	0.421151649	23.2437219	6.169783816	13.46806972	15.14063428	14.41730689	14.48790332	0.418894838	10.3793889	14.76442736
FGRAMPH1_01G01357	0	0	0	0	0	0	0	0	0	OG0000247	90.74684615	highly_conserved	no	59.1523255	10.25882667	4.065279499	5.846782946	22.82057383	20.42875769	1.118674	27.46323413	3.895022583	7.176011646	0.985051789	9.117956012	9.727455233	1.068206889	0.642991624	1.070901106	GO:0016491|GO:0055114
FGRAMPH1_01G01361	0	0.581621	0	0	0	0	0.675799	0.276636	0	OG0000852	91.59657692	highly_conserved	no	26.02499412	18.97906005	13.3907264	11.2322203	17.25293885	17.37598794	0.329372075	37.52792488	15.82777404	41.3512583	15.07019001	19.23493868	25.80241718	0.489102373	8.916633647	20.55197007	GO:0000981|GO:0005634|GO:0006355|GO:0008270
FGRAMPH1_01G01363	0	0	0	0	0	0	0	0	0	OG0005263	85.11815385	fgsc_variable	no	56.32710691	17.25962622	18.6926069	21.84467453	17.35447422	26.29569776	0.642313716	63.86216955	17.780822	161.257876	4.242607117	23.19340953	54.06737683	1.182051339	9.327542634	13.00532803	GO:0004553|GO:0005975|GO:0004563|GO:0005975
FGRAMPH1_01G01365	0	1	0	0	0	0	1	0.346644	0	OG0002393	93.46346154	highly_conserved	no	76.91775616	60.1784611	66.85989047	47.60381112	58.08651383	61.92928654	0.175409282	49.58151105	95.14820562	97.21039346	138.5341016	70.08015778	90.1108739	0.370746087	24.0448702	64.18884729	GO:0004672|GO:0005524|GO:0006468
FGRAMPH1_01G01367	0	1	0	0	0	0	0.880804	0	0	OG0003882	88.17446154	highly_conserved	no	5.141449672	7.812283231	5.44981749	3.480912935	6.9858314	5.774058945	0.292203729	1.824945168	5.608755842	18.0374074	3.485594142	6.833088241	7.157958159	0.891254507	1.520025547	3.375774684	GO:0008270
FGRAMPH1_01G01369	0	0.769357	1	1	0	0	0.912136	1	1	OG0001425	99.10134615	highly_conserved	no	84.62875066	61.3773993	112.9261747	63.81470787	76.40370609	79.83014772	0.260293524	141.3903594	211.7750948	327.4150085	184.5024241	173.4542768	207.7074327	0.344294407	91.78386112	120.2076722	GO:0003676
FGRAMPH1_01G01371	0	0	0	0	0	0	0	0	0	OG0002394	81.86223077	highly_conserved	no	60.96783388	18.51833976	27.05427749	27.59682805	28.71248806	32.56995345	0.503082567	11.63228692	22.01956667	19.2007494	22.31949081	47.89003471	24.6124257	0.556939902	19.51608068	10.73785968	GO:0003824|GO:0006281
FGRAMPH1_01G01373	0	0.640274	1	1	0	0	0.696481	1	1	OG0003883	99.17226923	highly_conserved	no	115.4356375	130.6205112	120.4160634	84.24148288	144.7252549	119.08779	0.188686541	116.0327789	190.1237492	140.7437528	156.6165823	180.186579	156.7406884	0.190791598	76.36892725	78.52376534	GO:0016021
FGRAMPH1_01G01375	0	1	0	0	0	0	0.87731	0	0	OG0007997	94.55011538	fgsc_variable	no	7.934056278	105.462915	20.23226862	10.23186842	8.6333616	30.49889397	1.383625049	19.94369786	62.5155354	370.6037339	88.92343403	5.698438947	109.536968	1.366363215	0.296602313	0.643893616
FGRAMPH1_01G01377	0	1	0	0	1	1	1	0	0	OG0007998	92.28165385	fgsc_variable	yes	8.939022568	127.9708105	43.93856209	15.76911422	29.91003057	45.305508	1.062421983	2.079745205	298.9360985	3.096194776	929.5076872	32.47085651	253.2181165	1.572018655	0	0
FGRAMPH1_01G01381	0	1	0	0	0	0	1	0	0	OG0009612	92.35130769	fgsc_variable	no	2.123099324	14.07309602	6.629078839	2.628137482	2.310289267	5.552740187	0.920864387	3.10273648	16.9710478	23.14164924	21.75466785	4.090514162	13.81212311	0.695666818	0	0	GO:0005524|GO:0016021|GO:0042626|GO:0055085|GO:0005524|GO:0016021|GO:0005524|GO:0016887
FGRAMPH1_01G01385	0	0.66106	0.71755	0.636623	0	0	0.72834	0.707394	0.70676	OG0003884	95.91388462	highly_conserved	no	9.5661377	15.01051031	9.939909209	9.628697288	24.03831815	13.63671453	0.458513394	29.26761748	32.19665086	5.903431098	16.94353659	28.29089118	22.52042544	0.486259945	4.998991873	12.2590119	GO:0016311|GO:0016791|GO:0006470|GO:0008138|GO:0004725|GO:0016311|GO:0008138|GO:0016311
FGRAMPH1_01G01389	0	0.640105	0.72175	0.490529	0	0	0.687133	0.902351	0.736447	OG0003885	94.25488462	highly_conserved	no	14.3806877	17.29040878	13.48409318	12.20339881	16.00401552	14.6725208	0.13724445	15.84223304	21.37576964	30.46967908	19.24112531	14.54960118	20.29568165	0.310293083	14.84226257	30.89057342	GO:0046983
FGRAMPH1_01G01393	0	0.989809	0.555839	0.35966	0	0	0.989809	0.619533	0.50276	OG0003886	86.25415385	highly_conserved	no	5.25504782	7.160707674	4.568134565	5.003892374	9.25588235	6.248732957	0.312330839	14.36090274	6.703960814	9.276645535	7.325328841	5.765312088	8.686430004	0.394046063	4.574972837	13.92474882	GO:0005515
FGRAMPH1_01G01397	0	0.85363	0.445061	0.438318	0	0	0.834986	0.496232	0	OG0002395	90.486	highly_conserved	no	47.04063892	35.72858032	30.21873345	44.02241302	38.9311425	39.18830164	0.169993877	57.58591406	26.00532102	43.18684597	30.34715599	31.03900897	37.6328492	0.341519333	17.24239393	22.75004203	GO:0005634|GO:0051028|GO:0005515
FGRAMPH1_01G01399	0	1	0.011894	0	0	0	0.927722	0.058554	0	OG0003887	90.4345	highly_conserved	no	3.309746691	2.474795936	2.707952788	3.329095861	4.583367937	3.280991843	0.249368592	2.408393166	1.985879667	0.806199306	1.155888257	2.268597567	1.724991593	0.409782203	2.523103833	2.75670079	GO:0003677|GO:0005524|GO:0016787
FGRAMPH1_01G01401	0	0.171245	0.928571	0	0	0	0.478938	1	1	OG0003888	93.40934615	fgsc_variable	no	161.1983592	129.5005531	150.2384205	178.6495086	113.7206521	146.6614987	0.174734784	145.3519098	191.8434101	200.9086388	238.7238292	149.0402197	185.1736015	0.210042823	68.1644748	124.7515382
FGRAMPH1_01G01403	0	0.969661	0.019198	0	0	0	1	0.04748	0.06565	OG0000934	89.05311538	highly_conserved	no	4.063356911	5.069112885	4.885983591	10.59578123	19.33930695	8.790708313	0.732772344	4.343012169	2.941027609	1.41619516	1.138809418	4.732294525	2.914267776	0.562364539	16.30362125	1.035478214	GO:0005515
FGRAMPH1_01G01405	0	0.960749	0.313608	0.319785	0	0	0.922694	0.311018	0.258617	OG0000525	89.28126923	highly_conserved	no	3.299255729	2.171081304	3.563880435	2.594280398	3.259579233	2.97761542	0.193224743	3.832345688	3.184214389	2.688678323	1.78754117	2.556376719	2.809831258	0.270437474	2.634168372	3.616719053	GO:0003676|GO:0005524|GO:0003676|GO:0005622|GO:0006260|GO:0006281|GO:0043140|GO:0006310|GO:0008026
FGRAMPH1_01G01407	0	0.738647	0.753167	0.881063	0	0	0.774483	0.739265	0.772938	OG0003889	92.08357692	highly_conserved	no	14.3546273	6.635257781	8.347929829	6.724910133	7.932599618	8.799064932	0.362976187	12.94892039	9.936353415	12.12099756	8.244025054	10.22628541	10.69531637	0.174395708	7.22536631	11.98239692
FGRAMPH1_01G01411	0	0.759675	1	1	0	0	0.877653	1	1	OG0003890	92.91930769	highly_conserved	no	22.79346748	20.42606266	21.18358697	14.90673931	23.04150323	20.47027193	0.161046719	31.98901869	26.98365164	42.22237958	35.40310585	27.05646218	32.73092359	0.195037455	26.1815609	54.13878958
FGRAMPH1_01G01413	0	0	0	0	0	0	0	0.29922	0	OG0002396	85.89076923	highly_conserved	no	53.14880592	348.7753189	1547.532755	187.9176448	115.8295327	450.6408115	1.382544535	56.28500681	62.73958956	147.7752772	40.81333844	118.9834052	85.31932345	0.536073045	1213.122323	1164.84063
FGRAMPH1_01G01415	0	0	0	0	0	0	0.727621	0.354246	0	OG0003891	89.13880769	fgsc_variable	no	18.62092437	5.333279927	18.41863751	228.4576221	6.238974329	55.41388765	1.749457508	12.33884169	5.402107293	5.52921981	63.73293776	9.032805994	19.20718251	1.304431253	34.06189981	19.06046314	GO:0008152|GO:0016787
FGRAMPH1_01G01417	0	0	0	0	0	0	0	1	0	OG0008000	96.04252	fgsc_variable	no	144.7184407	138.2787328	234.4235747	298.8441374	91.75398695	181.6037745	0.459436003	265.2511815	172.0558624	531.8169851	140.6935683	138.0195433	249.5674282	0.665124601	145.4717444	71.85431186	GO:0005507|GO:0005758|GO:0006825|GO:0016531
FGRAMPH1_01G01419	0	0	0	0	0	0	0	0.529141	0	OG0003892	76.34484615	highly_conserved	no	0	0	0	0	0	0	0	0	0	0	0	0	0	0	0	0
FGRAMPH1_01G01421	0	0.906895	1	1	0	0	0.881731	0.931555	0.993961	OG0003893	99.01442308	highly_conserved	no	121.2114137	93.268298	121.5093384	80.42059321	120.611863	107.4043012	0.179816331	110.5366333	110.0958332	59.2507638	117.5584243	104.6771837	100.4237677	0.233675646	38.24234351	32.17033101	GO:0005524|GO:0006457|GO:0051082|GO:0005524
FGRAMPH1_01G01423	0	0.865682	1	1	0	0	0.919409	1	1	OG0002397	99.75515385	highly_conserved	no	75.00704038	61.48826704	70.60263947	65.23503998	76.29703068	69.72600351	0.090667643	58.69059218	66.31608835	54.23098304	62.63699377	64.68214731	61.31136093	0.079555863	38.84059873	40.71297755	GO:0005737|GO:0016787|GO:0030163|GO:0005524
FGRAMPH1_01G01425	0	0.910198	1	1	0	0	1	1	1	OG0003894	83.26465385	highly_conserved	no	147.423188	135.4244942	125.0726449	90.08906039	141.6493742	127.9317523	0.177580955	147.5012788	172.6060411	185.1007476	160.546924	153.0369636	163.758391	0.092778147	69.08298071	72.58883427
FGRAMPH1_01G01427	0	0.631234	1	1	0	0	0.865491	1	1	OG0002398	97.81803846	highly_conserved	no	379.9599618	465.9256907	360.2096654	461.2122937	389.0792037	411.2773631	0.118876386	415.4463937	320.4940811	359.9096082	370.5936795	313.0189948	355.8925515	0.116448276	237.2921586	244.0041477	GO:0009055|GO:0020037
FGRAMPH1_01G01429	0	0.767152	1	1	0	0	0.844075	1	1	OG0003895	94.83819231	highly_conserved	no	129.3434157	101.2697007	147.171446	80.05756403	118.4763503	115.2636953	0.223809679	126.0073867	153.6328781	59.32394301	128.4690633	127.7807193	119.0427981	0.2962989	66.47157635	62.41065536	GO:0005515
FGRAMPH1_01G01431	0	1	0	0.132051	0	0	1	0	0	OG0001766	92.85519231	highly_conserved	no	381.9368678	155.9929968	192.5467011	88.03906013	128.834084	189.469942	0.6025727	127.8496	94.45377344	14.99821576	94.10216178	95.22299959	85.32535011	0.49071536	14.32653629	32.04989757
FGRAMPH1_01G01433	0	0.953069	1	1	0	0	0.925632	1	1	OG0003896	98.06426923	highly_conserved	no	286.0996378	202.2671449	294.8516435	225.0934944	229.250505	247.5124851	0.164277942	178.8255302	272.8153783	153.3938396	309.5567121	253.3515574	233.5886035	0.280159548	165.2953161	147.3228231	GO:0004298|GO:0005839|GO:0051603|GO:0004175|GO:0006511|GO:0019773
FGRAMPH1_01G01435	0	0.819608	0.512217	0.591855	0	0	0.8	0.499548	0.453695	OG0003897	86.21273077	highly_conserved	no	8.185833873	6.218250467	7.678504803	11.54339473	4.617648212	7.648726416	0.337728289	6.948205862	2.478647234	5.925097413	2.772665693	4.045271687	4.433977578	0.440784269	3.591984608	3.166205099	GO:0003677|GO:0003887|GO:0006351|GO:0005488
FGRAMPH1_01G01439	0	0.746096	0.585599	0.559861	0	0	0.527762	0.635917	0.399653	OG0001426	94.59438462	highly_conserved	no	1.628024027	1.833359988	1.187997194	1.317843759	3.143686515	1.822182297	0.428685985	7.112521029	3.375125765	1.019912712	1.9845498	2.499269511	3.198275763	0.734265113	1.524659715	2.031620262	GO:0004725|GO:0005622|GO:0006470|GO:1902751
FGRAMPH1_01G01441	0	0.860084	0.095037	0	0	0	0.747096	0.094509	0	OG0003898	93.59769231	highly_conserved	no	4.790034125	7.198090553	4.724955755	3.788083957	6.429619287	5.386156735	0.257900361	10.03322251	5.372114568	6.666651665	5.09614075	5.873023473	6.608230593	0.30349262	1.902867245	4.136894485
FGRAMPH1_01G01443	0	0.949057	0.193782	0.038207	0	0	0.926333	0.179673	0.032713	OG0003899	94.20757692	highly_conserved	no	5.375992747	3.004790775	5.019587171	4.723089719	3.490254592	4.322743001	0.236630509	4.52837488	1.537058051	2.55212103	1.875584659	2.242994945	2.547226713	0.459887809	2.292940662	1.935788351	GO:0005488
FGRAMPH1_01G01445	0	0.061261	1	1	0	0	0.464865	1	1	OG0008001	87.18616	fgsc_variable	no	101.4512725	55.7151888	77.51418288	146.917484	64.96169309	89.31196426	0.408588784	43.1165468	130.6785293	266.8832196	90.58653604	144.2995945	135.1128853	0.618272063	49.55716491	54.38519222	GO:0008270
FGRAMPH1_01G01447	0	0	0	0	0	0	0	0	0.30429	OG0010743	73.04569231	fgsc_variable	no	4.811054701	3.567197819	4.183244389	7.551316936	2.68357385	4.559277539	0.405314957	1.267158268	12.65700458	91.42104909	5.687556456	8.437301328	23.89401394	1.589327831	0	0
FGRAMPH1_01G01449	0	0.838421	0.548771	0.546165	0	0	0.864483	0.628071	0.534624	OG0003900	97.45619231	highly_conserved	no	12.42011217	14.19329286	11.38950044	11.04090725	19.77068866	13.76290028	0.259760391	23.69744897	14.54550555	25.1113771	14.75406152	14.69768403	18.56121544	0.28866654	6.264448883	13.78509618	GO:0000228|GO:0006338
FGRAMPH1_01G01453	0	1	0	0	0	0	1	0	0	OG0002399	93.13296154	highly_conserved	no	19.08186973	106.5744108	158.7902345	17.9675113	114.7883477	83.44047481	0.749017631	7.481290196	6.656472929	8.120447229	4.473095376	6.372972962	6.620855738	0.209075804	1.261401779	4.072767037	GO:0005576|GO:0005975|GO:0030248|GO:0004553|GO:0005975
FGRAMPH1_01G01455	0	1	0	0	0	0	0.737402	0.974572	0.932963	OG0001767	96.54557692	highly_conserved	no	6.444504598	17.12714738	21.44861727	7.676010204	28.70098109	16.27945211	0.576629191	16.24879475	83.15532585	32.55771592	105.4380356	95.21830314	66.52363505	0.596364238	4.216814191	97.24032607	GO:0016020|GO:0022857|GO:0055085|GO:0005215|GO:0016021|GO:0055085|GO:0016021|GO:0022857|GO:0055085
FGRAMPH1_01G01459	0	0.717816	0	0	0	0	0.677892	0	0	OG0001220	92.72196154	highly_conserved	no	26.203411	13.52753748	18.89890336	30.50664232	18.4168831	21.51067545	0.314505041	9.488837498	25.82111935	14.76197364	35.40334791	22.41681379	21.57841844	0.464845367	9.492473803	16.16931777	GO:0000981|GO:0005634|GO:0006355|GO:0008270|GO:0003677|GO:0005634|GO:0006351|GO:0008270
FGRAMPH1_01G01461	0	0.815909	0.284441	0.384965	0	0	0.86049	0.443182	0.322378	OG0002400	90.85380769	highly_conserved	no	13.23193581	8.90171658	7.69533959	9.174020468	7.662921638	9.333186818	0.244820428	8.062120356	10.06050194	8.49733503	7.371734207	7.906853608	8.379709029	0.121982186	8.007317075	8.062178652	GO:0000981|GO:0005634|GO:0006355|GO:0008270|GO:0003677|GO:0005634|GO:0006351|GO:0008270
FGRAMPH1_01G01467	0	0	0	0	0	0	0	0	0	OG0003901	87.94588462	highly_conserved	no	53.93660861	74.72772142	30.54484364	79.86943783	80.96854831	64.00943196	0.33827502	41.23033478	28.4877234	15.44398308	20.7538602	31.02747603	27.3886755	0.361784327	16.77248127	9.547200818	GO:0006801|GO:0046872
FGRAMPH1_01G01469	0	0	1	1	0	0	0	1	1	OG0003902	94.96030769	highly_conserved	no	148.275178	135.6649764	145.1694831	148.5358753	171.5777886	149.8446603	0.088246919	131.6886952	140.7325123	137.2405398	160.1697782	168.6017872	147.6866625	0.107417741	44.44886059	58.79696953
FGRAMPH1_01G01471	0	1	0	0	0	0	0.870761	0	0	OG0009613	96.13453846	fgsc_variable	no	2.175363761	0.531100125	1.282885154	29.11598596	0.21035891	6.663138783	1.887152273	0.680051064	65.82831578	17.28897667	114.8208575	53.29603817	50.38284784	0.885680069	1.839521021	13.27026811	GO:0016491
FGRAMPH1_01G01473	0	1	0	0	0	0	0.845542	0	0	OG0009637	85.66669231	fgsc_variable	no	0.852854862	0.335312846	0.947206219	1.086552137	0.414376234	0.72726046	0.458503784	0.57508106	0.336245535	1.185431217	0.351484388	0.633789445	0.616406329	0.558738577	0	0
FGRAMPH1_01G01475	0	0.317308	0	0	0	0	0	0	0	OG0003903	80.89230769	highly_conserved	no	18.72208987	6.44991786	7.620625968	6.073510854	3.763718831	8.525972677	0.688375822	3.640800958	10.64374354	8.255377107	5.145832592	2.674986628	6.072148165	0.546055066	4.222562914	1.760626619
FGRAMPH1_01G01477	0	0.769157	0.667842	0.830074	0	0	0.760821	0.643796	0.594101	OG0003904	92.81803846	highly_conserved	no	45.90638422	39.67937348	48.42006122	29.15537717	53.15720112	43.26367944	0.214147078	33.69090274	35.03850904	19.89092791	29.25431601	43.42270251	32.25947164	0.266841287	9.861249112	12.09043422	GO:0005515
FGRAMPH1_01G01479	0	0.885894	0	0	0	0	0	0	0	OG0003905	87.19023077	highly_conserved	no	3.671761595	3.521172128	3.570535564	4.089151302	3.165976946	3.603719507	0.092013248	6.735481773	4.967080319	10.75700653	4.937217757	2.674986628	6.014354602	0.501715878	2.430008978	2.232935672
FGRAMPH1_01G01481	0	0.7979	0.701312	0	0	0	0.498425	0.774541	0	OG0003906	92.88146154	highly_conserved	no	10.94969162	44.70693476	27.41627527	23.21495683	25.38576974	26.33472564	0.459626484	52.5634208	28.13550123	6.822892478	45.08483034	15.56284542	29.63389805	0.650212873	30.57769104	58.51446128
FGRAMPH1_01G01483	0	1	0.417971	0.57942	0	0	1	0.407536	0.473913	OG0003907	91.57184615	highly_conserved	no	28.51131524	26.24019339	24.98007114	22.02535139	23.0123116	24.95384855	0.103451039	22.94855219	19.56054046	35.20617292	16.03029698	30.50911829	24.85093617	0.317268955	30.29653125	24.29143856	GO:0003676
FGRAMPH1_01G01485	0	0.063056	0	0	0	0	0.011128	0	0	OG0008002	97.11458333	fgsc_variable	no	29.71298445	45.24236731	49.06095589	24.4873014	60.81232223	41.86318626	0.352661001	39.61691467	43.51661808	158.0737762	33.1209924	92.55683345	73.37702696	0.720924486	12.58991736	15.72403317
FGRAMPH1_01G01497	0	0.764885	0	0	0	0	0.87888	0	0	OG0002402	95.60661538	highly_conserved	no	30.13053111	12.546446	16.78604379	15.79895252	15.32037896	18.11647048	0.380750753	17.46014303	15.84492884	21.96956585	9.295862044	20.24481793	16.96306354	0.288980599	8.666629365	13.27965894	GO:0006482|GO:0051723
FGRAMPH1_01G01499	0	0	0.905375	0.911431	0	0	0	1	0.999243	OG0009114	87.73726923	fgsc_variable	no	64.69356799	132.8166732	86.12502765	72.26533585	118.9626707	94.97265508	0.312280633	280.628309	71.8639193	125.4876038	50.79479359	75.30403472	120.8157321	0.773500866	47.84484215	124.0553188
FGRAMPH1_01G01503	0	0.709578	0.792482	0.481977	0	0	0.824923	0.748713	0.563337	OG0003908	92.57676923	highly_conserved	no	19.26613533	48.86050277	31.64861249	43.34145246	28.0849695	34.24033451	0.347227776	58.21964702	11.28417218	71.75542405	15.48169583	12.89958461	33.92810474	0.84865438	207.3826555	165.5232552	GO:0005506|GO:0016706|GO:0031418|GO:0055114|GO:0016491|GO:0055114|GO:0005506|GO:0016705|GO:0031418|GO:0055114
FGRAMPH1_01G01505	0	0.693069	1	0.983498	0	0	0.758251	1	0.915017	OG0003909	93.74969231	highly_conserved	no	47.59314007	28.43618168	26.94134378	30.1616944	23.00289121	31.22705023	0.304971218	48.97734125	60.43349415	67.53531834	51.21049172	45.28812001	54.6889531	0.166367123	79.49151145	58.24745222
FGRAMPH1_01G01507	0	0.734262	0.891639	0.98222	0	0	0.786641	0.996636	1	OG0001221	92.26130769	highly_conserved	no	18.95621515	16.73542156	20.20461518	21.01774801	21.72024592	19.72684916	0.099500497	21.20582307	27.00401047	28.22638109	21.91441126	23.00373432	24.27087204	0.129751137	17.92189648	19.3104628	GO:0005515
FGRAMPH1_01G01509	0	0.867742	0	0	0	0	0.812903	0	0	OG0007470	94.248	highly_conserved	no	3.445578565	5.981244858	5.165302826	4.779122557	3.653400233	4.604929808	0.230026906	4.843753538	4.130154522	5.130959179	4.240240378	2.873010314	4.243623586	0.205398671	2.155027832	1.554428096	GO:0016021|GO:0055085
FGRAMPH1_01G01511	0.046165	1	0	0	0	0	1	0	0	OG0009482	82.04588462	fgsc_variable	no	0	0	0	0	0	0	0	0	0	0	0	0	0	0	0	0	GO:0016491|GO:0055114
FGRAMPH1_01G01513	0	0.857937	0.505044	0.565164	0	0	0.914145	0.474985	0.521721	OG0002312	94.67169231	highly_conserved	no	14.8966762	12.12094599	13.7818868	16.74431784	11.83900805	13.87656698	0.146395507	13.66839697	8.921281046	34.11435319	12.94740136	8.994459665	15.72917845	0.668081527	19.72342579	33.11061709	GO:0000166|GO:0016021|GO:0000287|GO:0004012|GO:0005524|GO:0015914|GO:0016021
FGRAMPH1_01G01517	0	0	0	0	0	0	0.95649	0	0	OG0007469	92.69907692	highly_conserved	no	3.833299224	10.68151481	12.34612294	8.254093825	7.21152182	8.465310523	0.387512225	6.423931314	22.41967766	191.5446881	19.63124613	11.52514534	50.3089377	1.574460707	53.03214125	65.29890541	GO:0004067|GO:0006528|GO:0006520
FGRAMPH1_01G01519	0	0.872015	1	1	0	0	0.924546	1	1	OG0007468	92.35573077	highly_conserved	no	116.471512	68.53496988	119.3451136	88.60057576	73.4043248	93.27129921	0.254082302	114.5675829	136.9155813	538.8098427	133.5103032	137.2119814	212.2030583	0.861521965	117.7571335	87.87847281	GO:0006355|GO:0070897|GO:0017025
FGRAMPH1_01G01521	0	0.758726	0	0	0	0	0.74158	0	0	OG0007467	97.44407692	highly_conserved	no	23.38843125	24.07221903	26.97800906	28.03437828	27.04549856	25.90370724	0.07882918	24.90445678	25.38918964	44.66694853	26.53984328	25.33558313	29.36720427	0.291966735	42.27860915	13.22291581	GO:0000162|GO:0004048|GO:0008152|GO:0016757
FGRAMPH1_01G01523	0	0.781186	0	0	0	0	0.856851	0	0	OG0010047	84.27029167	fgsc_variable	no	21.29113598	42.30674277	35.94808217	38.27608461	45.457282	36.65586551	0.254676677	15.34806502	18.99879141	2.280173707	19.33164136	16.000586	14.3918515	0.486163606	7.558245542	2.635951358
FGRAMPH1_01G01525	0	0.739362	0	0	0	0	0.742908	0	0	OG0001716	95.80111538	highly_conserved	no	23.1207983	19.22330156	18.16834166	20.08335528	15.47705604	19.21457057	0.145063944	18.9519251	14.98885567	19.34435021	19.8824751	9.585671213	16.55065546	0.262711506	30.85434913	6.820010669	GO:0003824
FGRAMPH1_01G01527	0	0.866967	0	0	0	0	0.844983	0	0	OG0007466	79.80834615	fgsc_variable	no	7.824999403	12.41942088	10.34885064	6.849727992	9.519198122	9.392439407	0.232138549	15.55329825	12.05630089	23.80246523	7.426590976	10.71318131	13.91036733	0.449307674	6.528859513	8.542558853
FGRAMPH1_01G01529	0	1	0	0	0	0	1	0	0	OG0007465	91.37276	highly_conserved	no	2.525968092	51.63278259	3.011440147	2.021026611	21.04699629	16.04764275	1.336793766	1.766006833	276.6429273	6.218881615	589.9418231	153.2706079	205.5680493	1.183613819	3.103472799	37.26843361
FGRAMPH1_01G01531	0	0	0.947302	0	0	0	0	0.981587	0	OG0007464	88.28330769	highly_conserved	no	101.9874938	101.7584938	92.53330192	102.9280788	93.18438821	98.47835131	0.05233349	164.6876203	81.91473136	119.9361708	126.4748062	82.71489371	115.1456445	0.29964425	138.2307033	238.0620291
FGRAMPH1_01G01533	0	0	0	0	0	0	0	0.024338	0.133219	OG0008927	92.44161538	fgsc_variable	no	7.841318239	8.277385275	7.29817669	7.383731233	8.387017184	7.837525724	0.063548227	10.84438571	6.503210339	5.349638312	7.116593247	6.128952878	7.188556097	0.297906134	4.032859598	5.697768631	GO:0004066|GO:0006529
FGRAMPH1_01G01535	0	0.735756	0.919901	0.901459	0	0	0.777594	1	1	OG0000831	92.52673077	highly_conserved	no	67.11274996	33.21101263	60.58306766	41.07180562	56.01164189	51.59805555	0.272330051	75.11064921	63.28837216	178.3688147	72.82024358	80.04686039	93.926988	0.506729466	130.4145883	104.3205213	GO:0003676
FGRAMPH1_01G01537	0	0.652582	0	0	0	0	0.476526	0	0	OG0009481	60.09665217	fgsc_variable	no	0	0	0	0	0	0	0	0	0	0	0	0	0	0	0	0
FGRAMPH1_01G01539	0	1	0	0	0	0	1	0	0	OG0010889	68.05325	fgsc_variable	no	4.280109562	2.767983899	0.733000487	5.566368387	0.845095407	2.838511548	0.745907241	7.89414893	2.747410125	0	4.738675319	1.035719056	3.283190686	0.957095807	0	0
FGRAMPH1_01G01541	0	0.747895	0.67479	0.789101	0	0	0.880815	0.64599	0.615419	OG0001393	93.39826923	highly_conserved	no	19.56892151	15.89886763	18.83552802	12.97972468	21.49856925	17.75632222	0.188308954	23.46181424	18.3820461	23.72987453	19.14343344	22.66793838	21.47702134	0.11746383	8.859997023	12.03903321
FGRAMPH1_01G01543	0	0.705736	1	1	0	0	0.807442	1	1	OG0007463	97.24723077	highly_conserved	no	31.01548112	38.48457642	39.8693077	21.70480167	38.98491081	34.01181554	0.227500393	58.36643599	52.32716578	46.04898976	53.19480146	41.87424793	50.36232818	0.128145638	52.06431649	97.0730332	GO:0016020|GO:0000030|GO:0006493|GO:0016020
FGRAMPH1_01G01547	0	0.25453	0.007765	0.249353	0	0	0.339948	0.494392	0	OG0001187	96.36969231	highly_conserved	no	233.8696579	344.249007	295.8728418	220.7228864	361.4474974	291.2323781	0.21733166	254.0712832	339.3587492	380.6490256	295.3811504	235.1159972	300.9152411	0.199321776	106.3838144	77.01177582
FGRAMPH1_01G01549	0	0.76752	1	1	0	0	0.710243	1	0.96159	OG0007462	96.955	highly_conserved	no	371.0322367	245.632242	217.9588275	242.6920526	285.9621298	272.6554977	0.220629013	215.3933884	295.3217937	172.1929432	255.9543083	329.8780271	253.7480921	0.246514733	82.13471146	86.85806461	GO:0005515|GO:0005885|GO:0015629|GO:0030833|GO:0034314
FGRAMPH1_01G01551	0	0	1	0.974476	0	0	0.655105	1	0.985602	OG0003646	95.41119231	highly_conserved	no	32.54877556	28.17566619	31.64495385	31.58597256	30.64706035	30.9204857	0.054184117	37.59608983	33.91185458	27.86081779	30.80006712	31.53220039	32.34020594	0.112750531	11.75763417	13.0411275	GO:0003676
FGRAMPH1_01G01553	0	0	0.770563	0.435065	0	0	0.367965	1	0.534632	OG0009813	92.46404167	fgsc_variable	no	40.34358481	35.87884936	35.9989742	23.04303255	35.69389494	34.19166717	0.190950949	31.41539665	26.24049166	20.44972592	25.53491017	21.4763658	25.02337804	0.174308227	7.174193813	8.919987391
FGRAMPH1_01G01555	0	0.465825	0.59101	0.622585	0	0	0.568722	0.671991	0.490713	OG0007461	93.81446154	highly_conserved	no	32.75199785	33.95460587	28.70462051	20.01210222	32.28622297	29.54190988	0.192102648	27.94017469	35.97077683	28.98622065	33.13136668	30.14196149	31.23410007	0.105132692	18.93059867	29.8432663	GO:0003824|GO:0004571|GO:0005509|GO:0016020
FGRAMPH1_01G01559	0	0.600542	0.588693	0.629993	0	0	0.839878	0.697698	0.661476	OG0007460	95.92630769	highly_conserved	no	14.09261832	27.48922691	8.549116354	10.33056921	11.16567828	14.32544182	0.532368195	23.22232092	13.87679984	88.36166658	19.16426784	15.22436022	31.96988308	0.992636747	5.529672125	41.91241025	GO:0006865|GO:0016021|GO:0055085|GO:0016020|GO:0055085|GO:0006865|GO:0016021|GO:0016020|GO:0022857|GO:0055085
FGRAMPH1_01G01561	0	0.311027	0.55766	0	0	0	0	0.656145	0.421296	OG0001392	87.97153846	highly_conserved	no	32.09571605	26.64416337	23.33550799	20.66517353	29.6253553	26.47318325	0.174289884	41.02925664	39.38446325	30.29994363	32.88639552	36.31274073	35.98255995	0.123530015	14.57000751	17.96913765
FGRAMPH1_01G01563	0	0.924837	0.298155	0.387735	0	0	0.96559	0.300461	0.313725	OG0007459	93.50965385	highly_conserved	no	38.41260979	29.0706798	32.36058659	39.0640707	31.80082611	34.1417546	0.128372311	27.95235719	30.53397658	31.20016285	29.22460601	33.14562475	30.41134548	0.064872129	19.90061472	28.61512214	GO:0016021|GO:0005515
FGRAMPH1_01G01565	0	0.406674	0.537439	0	0	0	0.463104	1	0.610689	OG0003645	86.28526923	highly_conserved	no	13.32330338	14.84300709	8.898070283	7.772483332	12.80266964	11.52790675	0.26331955	20.42925161	22.08776069	10.29731485	11.27857087	20.33728784	16.88603717	0.332873049	11.10698812	40.13391179
FGRAMPH1_01G01567	0	0.903916	0	0	0	0	0.90697	0	0	OG0007458	92.5095	highly_conserved	no	8.540384063	8.872545663	8.899133207	7.045100261	10.20941994	8.713316627	0.129730451	13.46168618	11.585738	10.15733067	10.98142958	12.47883756	11.7330044	0.109594771	2.855808684	6.277326276
FGRAMPH1_01G01569	0	0.64225	0.643	0.565	0	0	0.655	0.6695	0.64575	OG0003644	91.45880769	highly_conserved	no	1.030267356	6.646212251	2.826331532	1.212959645	8.292506642	4.001655485	0.823071106	4.483351497	8.382324941	3.761141538	9.67826701	5.745400071	6.410097011	0.395753228	1.661437459	10.86476394
FGRAMPH1_01G01571	0	0.326254	0	0	0	0	0	0	0	OG0003643	69.32569231	fgsc_variable	no	1.339098689	4.688537835	3.89289721	1.110985939	2.186294616	2.643562858	0.598176977	3.412588301	2.494143122	4.263313291	3.614498461	5.342286512	3.825365937	0.276648794	0.332648656	3.727289002
FGRAMPH1_01G01573	0	0.374626	0.471557	0.468189	0	0	0.735404	0.833832	1	OG0004788	96.05865385	highly_conserved	no	45.49899937	149.4432062	121.4139788	37.80841707	82.86491937	87.40590417	0.549932988	434.8886353	166.8041573	629.3368192	209.5041548	217.2720864	331.5611706	0.592655973	45.05290483	426.8861774	GO:0008519|GO:0016020|GO:0072488|GO:0008519|GO:0015696|GO:0016020|GO:0016020
FGRAMPH1_01G01575	0	0.77312	0.000411	0.049733	0	0	0	0.013152	0.035347	OG0004787	86.85484615	highly_conserved	no	3.49400858	3.908813672	3.522263907	1.587366157	4.775409966	3.457572457	0.337394321	2.996474999	4.947823546	4.175005558	0.635909255	3.669307315	3.284904135	0.500350122	2.29970046	1.047756194	GO:0016779|GO:0003677|GO:0034061|GO:0003677|GO:0003887|GO:0003677|GO:0006281|GO:0003677|GO:0005634|GO:0034061
FGRAMPH1_01G01577	0	0	1	1	0	0	0	1	1	OG0002690	95.97888462	highly_conserved	no	35.08449097	34.17160118	25.6259661	30.64440442	25.47674615	30.20064177	0.150886545	25.94870009	52.5292363	20.78478455	47.26120819	34.75967043	36.25671991	0.373561143	4.828569566	3.6841203
FGRAMPH1_01G01579	0	0.754313	1	1	0	0	0.803688	0.949435	0.996431	OG0004786	94.46307692	highly_conserved	no	33.24991354	29.4348639	35.50422884	18.91453907	38.98198306	31.21710568	0.24675041	29.02559933	53.4002797	35.50334746	45.49746001	53.54437078	43.39421146	0.251463843	20.3953574	22.24673877
FGRAMPH1_01G01581	0	1	0.011074	0.355482	0	0	1	0	0	OG0010176	88.12515	fgsc_variable	no	0	0	0	0	0	0	0	0	0	0	0	0	0	0	0	0
FGRAMPH1_01G01583	0	0.750516	0	0	0	0	0.71995	0	0	OG0006929	86.22634615	highly_conserved	no	0.984718603	2.071921029	1.527339625	0.697880631	1.068136653	1.269999308	0.423801505	1.050212883	1.705698633	1.743894201	1.170095024	0.803768139	1.294733776	0.320089166	0.807603539	2.817607643	GO:0000981|GO:0005634|GO:0006355|GO:0008270|GO:0003677|GO:0005634|GO:0006351|GO:0008270
FGRAMPH1_01G01589	0	0.691087	0.885441	1	0	0	0.702287	0.881008	0.971302	OG0000911	95.33546154	highly_conserved	no	4.184284349	3.673345591	4.442327377	2.469082795	5.119092168	3.977626456	0.249193186	6.219737491	6.294173089	8.547283146	3.362819201	3.778869079	5.640576401	0.37467649	2.226459108	6.943196411	GO:0005515
FGRAMPH1_01G01591	0	0.420235	1	1	0	0	0.526029	1	1	OG0003910	94.65438462	highly_conserved	no	20.02411156	27.32664671	23.60529443	18.46252216	20.75070415	22.0338558	0.15872165	37.51329299	30.01275195	39.61713573	31.9087508	27.29882417	33.27015113	0.155026152	52.84591748	86.6940456	GO:0005737|GO:0006629|GO:0016021|GO:0016627
FGRAMPH1_01G01593	0	0.182482	1	1	0	0	0.552311	1	1	OG0002381	90.38688462	fgsc_variable	no	27.07785114	19.73061336	27.72361524	20.76951469	18.6506274	22.79044436	0.187835471	20.71132375	37.24229875	30.32547711	46.24524193	25.13542551	31.93195341	0.316183656	13.89173227	25.82431227	GO:0031083
FGRAMPH1_01G01595	0	1	0	0.133333	0	0	0.909583	0	0.145417	OG0003911	76.36238462	highly_conserved	no	2.679134824	0.774255814	1.69855472	1.360874333	1.376249173	1.577813773	0.443751755	3.436817203	1.590839088	0.413257289	1.673877265	2.051655703	1.83328931	0.592508867	0.757205488	0.240144654
FGRAMPH1_01G01597	0	0.879053	1	1	0	0	0.937774	1	1	OG0003912	98.76769231	fgsc_variable	no	1852.648694	1687.812686	1984.262381	2000.632084	2205.693235	1946.209816	0.098589103	1191.059036	1266.505009	506.3574688	1473.652731	909.6093771	1069.436725	0.349753531	400.2382263	108.485437	GO:0003735|GO:0005622|GO:0005840|GO:0006412
FGRAMPH1_01G01599	0	0.701277	0.645222	0.946783	0	0	0.578524	0.71807	0.840823	OG0002403	92.10323077	highly_conserved	no	18.54455607	13.19341968	16.9546437	13.37148308	19.15022817	16.24286614	0.173591542	22.8556591	21.22618944	22.2039042	22.2077052	18.17321996	21.33333558	0.08718526	13.27797911	19.48366348
FGRAMPH1_01G01601	0	0.954903	0.156157	0.213483	0	0	0.960789	0.182833	0.174654	OG0003913	91.44946154	highly_conserved	no	37.27155919	13.54997813	20.66627375	18.64449128	16.31635706	21.28973188	0.437765594	18.80543537	27.5571526	61.9925754	22.50772476	32.48563104	32.66970383	0.52606476	35.28700292	48.12758427	GO:0004842|GO:0005488
FGRAMPH1_01G01603	0	0.872328	1	1	0	0	0.893112	1	1	OG0001768	98.57442308	highly_conserved	no	1413.3184	1228.176946	1366.61137	1261.299545	1627.125484	1379.306349	0.114344811	918.2677142	1012.433604	253.2011779	1054.731745	829.8615978	813.6991676	0.399621212	341.4704881	96.95503055	GO:0003735|GO:0005622|GO:0005840|GO:0006412|GO:0003735|GO:0005840|GO:0006412
FGRAMPH1_01G01605	0	0.818594	0	0.673469	0	0	0.911565	0	0.426304	OG0003914	91.89323077	highly_conserved	no	30.67286609	18.80312645	29.74716512	29.80720488	19.47376469	25.70082545	0.233707453	29.90421514	34.07288084	28.13423421	37.96031394	29.99936708	32.01420224	0.124122048	10.77411226	14.11293322	GO:0007064|GO:0031390
FGRAMPH1_01G01607	0	0.780796	0	0	0	0	0.818067	0	0	OG0008003	96.38715385	fgsc_variable	no	12.19687927	16.38619206	22.32321459	19.48264862	14.86298187	17.05038328	0.231835257	17.53318005	19.41575265	12.41228417	18.72277076	23.17795172	18.25238787	0.213002219	7.541286318	9.420545579	GO:0017183
FGRAMPH1_01G01609	0	0.942845	0.867062	0.972904	0	0	0.965284	0.969941	0.919983	OG0003915	99.30692308	fgsc_variable	no	230.1094627	195.4419179	166.5203648	216.9686846	197.3405685	201.2761997	0.120041384	143.3785515	197.7508783	139.2965545	218.8502104	185.1774677	176.8907325	0.195849208	143.4850797	187.9568629	GO:0046034|GO:1902600|GO:0005524|GO:0015991|GO:0033180
FGRAMPH1_01G01615	0	0.612452	0	0	0	0	0.781449	0	0	OG0002404	86.79453846	highly_conserved	no	25.46287494	32.38278632	24.12069086	18.55081986	23.34975031	24.77338446	0.201376343	25.05992847	26.04862243	18.74948888	32.22826592	29.40829522	26.29892018	0.193342838	9.733426143	12.20070667
FGRAMPH1_01G01617	0	0.644355	0.971371	0.964919	0	0	0.602419	1	0.879435	OG0001427	85.34826923	highly_conserved	no	49.22098974	42.34636722	50.84330586	38.50133045	50.98686178	46.37977101	0.121757906	52.48780382	52.3149584	66.02104309	45.81468383	43.41600446	52.01089872	0.168951882	21.99774123	25.43803682	GO:0005515
FGRAMPH1_01G01619	0	1	0	0	0	0	1	0	0	OG0008004	86.19223077	fgsc_variable	no	276.1616919	400.8909994	278.1423431	168.7230411	474.4057461	319.6647643	0.37324459	80.85549146	168.4581303	57.94611806	182.6058263	227.6984233	143.5127979	0.498656006	27.09375966	36.62759531
FGRAMPH1_01G01621	0	0.654206	0.827336	0.942757	0	0	0.753271	0.824766	0.823598	OG0000696	93.43396154	highly_conserved	no	15.07089775	6.755809039	14.39906448	7.333531186	10.25039282	10.76193905	0.359459368	28.07038582	21.56984235	21.4601276	17.71581494	21.55127278	22.0734887	0.169289022	21.78975922	29.74323551
FGRAMPH1_01G01623	0	0.409742	0.872698	0.894801	0	0	0.615637	0.983217	1	OG0003916	95.07242308	highly_conserved	no	180.4034926	251.8525755	187.007786	227.4888482	209.0493852	211.1604175	0.139206956	262.5905452	203.924228	223.1257852	206.7996108	173.1926093	213.9265557	0.152601246	181.4597769	147.4162105	GO:0003824|GO:0046872
FGRAMPH1_01G01625	0	0.836811	0.615499	0.562593	0	0	0.767139	0.609538	0.607675	OG0002405	92.05573077	highly_conserved	no	30.31391562	20.37793975	26.78611045	25.19515652	27.77924488	26.09047344	0.141617202	30.49404187	21.33865892	30.6489695	17.19400794	27.55900686	25.44693702	0.234128481	10.83896666	8.110231787	GO:0003677|GO:0003899|GO:0006351
FGRAMPH1_01G01627	0	0	1	0.825152	0	0	0	1	0.906031	OG0001769	95.82873077	highly_conserved	no	54.41647748	91.88302651	79.72881299	76.31785549	75.67235635	75.60370576	0.178862008	104.1981778	41.40684004	104.8920238	52.61489181	42.75089183	69.17256506	0.470998449	37.8751189	17.4382493
FGRAMPH1_01G01629	0	0.919911	0.162276	0	0	0	0.900249	0.184428	0	OG0001770	90.68011538	highly_conserved	no	19.17453191	28.40943891	9.787080453	14.92838188	35.35834209	21.53155505	0.479052265	28.39507362	24.98695298	12.23541633	14.22743437	23.84363163	20.73770179	0.341836937	5.60811394	16.08845842
FGRAMPH1_01G01631	0	0	1	0	0	0	0.392193	1	1	OG0008005	98.19764	fgsc_variable	no	44.22989852	39.87077463	40.08302737	39.70682292	29.99789028	38.77768274	0.135585628	32.32052212	27.76615787	30.68174914	53.28385181	25.38708423	33.88787303	0.329485318	10.50406324	17.29990643	GO:0008608|GO:0042729|GO:0072686
FGRAMPH1_01G01633	0	0.813752	1	0.919329	0	0	0.846779	1	1	OG0003917	95.51711538	highly_conserved	no	43.22478058	44.96870794	48.81683633	58.72575788	48.59727158	48.86667086	0.122911628	76.99735622	38.06657013	80.52205174	47.69837221	34.11316606	55.47950327	0.393914806	57.04992167	31.03445879	GO:0003735|GO:0005840|GO:0006412|GO:0003723|GO:0003735|GO:0005840|GO:0006412
FGRAMPH1_01G01637	0	0	0	0	0	0	0	0	0	OG0009638	93.95647826	fgsc_variable	no	80.53675571	487.0918691	189.6212617	119.0620116	267.0284972	228.6680791	0.704251814	124.5062527	177.455105	124.5413706	166.9477312	152.4630454	149.182701	0.162191162	112.9471007	152.1622172
FGRAMPH1_01G01641	0	0.614318	0.570694	0.507159	0	0	0.608949	0.680313	0.504922	OG0001428	95.677	highly_conserved	no	24.77016522	22.96713343	18.13563629	14.94795225	22.89522012	20.74322146	0.196087531	31.63101989	21.23108479	20.77260199	17.1603511	27.8569053	23.73039261	0.247165446	5.912699672	16.71093161	GO:0005085|GO:0007264
FGRAMPH1_01G01643	0	0.909931	0.335643	0.381832	0	0	1	0.299461	0.341032	OG0003918	84.86838462	highly_conserved	no	13.76939714	6.165527323	12.51722694	9.2084757	6.935915686	9.719308557	0.344594677	6.08221325	5.775064548	9.10839805	7.625424018	6.30208714	6.978637401	0.198348938	1.335897742	2.33321934
FGRAMPH1_01G01645	0	0	1	1	0	0	0.465398	1	1	OG0003919	87.74488462	highly_conserved	no	9.065650819	7.185942639	10.99626303	14.53982276	5.829999709	9.523535792	0.358582884	6.182546337	7.579603774	5.207332662	9.218240805	5.128595052	6.663263726	0.260736446	6.322494247	10.42478265
FGRAMPH1_01G01647	0	0	0.658911	0.545654	0	0	0	0.844601	0.522827	OG0003920	94.80538462	highly_conserved	no	24.31828993	22.6360641	29.32708727	38.11341761	19.42909736	26.76479126	0.272132052	23.241457	18.02998718	8.892780121	22.45638663	14.98341789	17.52080576	0.335514407	12.79588099	11.89013828	GO:0005506|GO:0016226|GO:0051536
FGRAMPH1_01G01651	0	0	0.8738	0.886756	0	0	0.604607	0.543666	0.707294	OG0003921	97.55742308	highly_conserved	no	93.3810255	98.01621488	80.94065519	65.71676431	78.0433623	83.21960444	0.154415485	26.01651935	58.60390124	11.75704001	55.38615586	45.58187792	39.46909888	0.507641484	9.633781912	5.365499485	GO:0055114
FGRAMPH1_01G01653	0	0	1	1	0	0	0.726943	1	1	OG0008006	93.45246154	fgsc_variable	no	218.2717103	286.7673281	288.7682652	258.7797349	236.1251241	257.7424325	0.12007734	297.660487	210.8141332	417.0495989	250.3231387	198.9788376	274.9652391	0.321193329	126.1344989	101.4258521	GO:0000276|GO:0015078|GO:0015986
FGRAMPH1_01G01655	0	0	0	0	0	0	0.271127	0	0	OG0000853	84.36773077	highly_conserved	no	18.07783352	8.339582966	3.058299733	2.486879168	3.212920666	7.035103211	0.939535141	38.37474612	5.994211371	35.82927648	10.84067181	3.530779138	18.91393699	0.890053518	1.517923773	1.926378182
FGRAMPH1_01G01659	0	0.553392	0.847676	0.869661	0	0.004711	0.549937	0.543028	0.489322	OG0001771	91.98707692	fgsc_variable	no	77.81650261	41.21104218	60.57281798	45.45715027	51.30859923	55.27322246	0.263127958	66.42186248	60.36074353	68.57939114	77.19231792	56.96769482	65.90440198	0.118857292	31.87105457	27.06755869	GO:0005672|GO:0006367
FGRAMPH1_01G01661	0	0.875892	0	0.079077	0.956068	1	0.869852	0	0.055464	OG0003922	94.28838462	highly_conserved	yes	14.91833987	11.57093872	23.51663936	8.607464506	17.3398258	15.19064165	0.375946169	8.786733038	40.8618383	4.356134054	78.94107614	22.77927486	31.14501128	0.972079065	5.813545083	7.280162261	GO:0004571|GO:0005509|GO:0016020|GO:0003824
FGRAMPH1_01G01663	0	0.832105	0	0	0.272318	1	0.839885	0	0	OG0003923	96.63657692	highly_conserved	yes	6.628977162	25.97045215	9.73897319	12.26328257	30.7228385	17.06490471	0.622566933	24.79409887	33.34622941	2.683795059	21.92649255	30.80330134	22.71078345	0.532330178	6.134018825	8.455425073	GO:0005515
FGRAMPH1_01G01665	0	0.596461	0.655665	0.766587	0	0	0.698197	0.681865	0.597142	OG0003924	96.07223077	highly_conserved	no	33.97180344	22.79081978	26.69949978	28.02516356	24.46230013	27.18991734	0.157894425	20.03882169	20.02464407	22.83128575	21.40537394	22.95452438	21.45092997	0.066732995	14.64020718	20.44749272	GO:0005515
FGRAMPH1_01G01667	0	0.642253	0.663262	0.658885	0	0	0.651299	0.807412	0.808871	OG0003925	91.2535	highly_conserved	no	18.47461162	12.00135113	19.33348182	16.14527565	15.59330184	16.30960441	0.175928885	32.96316534	25.42724774	77.24606298	16.70062949	23.32658034	35.13273718	0.690138717	40.30052323	25.69663962	GO:0003676
FGRAMPH1_01G01673	0	0.539368	0.907874	0.871719	0	0	0.695769	1	1	OG0003926	96.53869231	highly_conserved	no	32.38752169	105.7197239	59.10905149	97.37890063	90.15472898	76.94998535	0.396495317	67.40134973	50.69691475	693.563477	35.88707251	43.70751647	178.2512661	1.617395664	208.4689903	154.9010271
FGRAMPH1_01G01675	0	0.718606	1	1	0	0	0.792899	1	1	OG0003927	94.88257692	highly_conserved	no	55.12919272	47.14936505	35.86950915	39.26822425	48.14255704	45.11176965	0.169275232	50.34077999	51.13291743	65.97652618	36.32313666	56.87426338	52.12952473	0.207559285	51.11879312	29.72373871	GO:0005515
FGRAMPH1_01G01677	0	0.838585	0	0.121222	0	0	0.699678	0.078135	0.068167	OG0003928	94.22061538	highly_conserved	no	8.282963826	3.604697821	8.055193757	6.580773575	4.239396247	6.152605045	0.349481381	6.261409817	9.707193874	7.186754878	6.033918287	7.318838633	7.301623098	0.199520997	2.186341435	1.724892329	GO:0003824|GO:0008033|GO:0017150|GO:0050660|GO:0055114|GO:0046872
FGRAMPH1_01G01679	0	0.701872	0.931373	1	0	0	0.692959	1	1	OG0002406	92.10061538	highly_conserved	no	65.84888236	57.34031612	41.43862321	46.4804118	43.10855656	50.84335801	0.205033328	74.07355816	84.50081391	109.4008803	64.93784658	65.24002358	79.6306245	0.231884006	13.93890557	19.23477188	GO:0005515|GO:0005777|GO:0016021|GO:0016560
FGRAMPH1_01G01681	0	0.619294	0.892879	0.905356	0	0	0.712112	0.956482	0.918746	OG0003929	96.44211538	highly_conserved	no	10.4609337	12.93749165	11.05359748	7.877206987	13.71768701	11.20938336	0.204241461	15.27149449	21.78453681	20.9417302	24.74946573	18.50163303	20.24977205	0.176196562	10.45514699	13.80561613	GO:0005515
FGRAMPH1_01G01689	0	0	0.825514	0.836214	0	0	0.852675	0.889712	1	OG0003934	93.35230769	highly_conserved	no	33.12070835	24.42492626	32.69333119	35.24407994	33.26008382	31.74862591	0.132620958	28.59455595	31.94284309	48.99918502	30.83738139	26.9019327	33.45517963	0.26623187	17.84130086	21.36947296
FGRAMPH1_01G01691	0	0.689394	1	1	0	0	0.898072	1	1	OG0008008	94.44515385	fgsc_variable	no	1426.839536	1198.879938	1514.553151	1325.373003	1597.672833	1412.663692	0.110876849	949.0313315	930.6762936	237.9142434	980.3171683	728.8601025	765.3598279	0.40630201	460.5763546	87.31937873	GO:0003735|GO:0005622|GO:0005840|GO:0006412
FGRAMPH1_01G01693	0	0.929059	0.378718	0.400749	0	0	0.838511	0.370787	0.332011	OG0003933	90.58580769	highly_conserved	no	3.128410394	1.614015018	1.784684042	2.007424623	2.665584899	2.240023795	0.284422842	2.606375965	2.13884668	3.236126361	1.886439816	2.39371121	2.452300006	0.209918483	1.503774714	3.719760893
FGRAMPH1_01G01699	0	0.776956	0	0	0	0	0.719655	0	0	OG0003932	88.27919231	highly_conserved	no	23.2935598	13.17506919	17.36905641	11.1221541	16.25483001	16.2429339	0.286483141	19.30342021	14.79793868	17.59633098	14.2068515	15.12821427	16.20655113	0.133299018	7.91790658	9.69376049
FGRAMPH1_01G01705	0	0.812929	1	1	0	0	0.911851	1	0.977963	OG0003931	99.53603846	highly_conserved	no	92.14314036	52.42217919	85.8974169	58.48910375	53.75635756	68.54163955	0.276603096	146.789605	116.4421489	113.5774068	99.37568323	89.76872982	113.1907147	0.191482247	36.14396021	55.06012676	GO:0005524|GO:0004672|GO:0005524|GO:0006468|GO:0004672|GO:0006468
FGRAMPH1_01G01707	0	0.983023	0	0.025792	0	0	0.938622	0.008488	0.040157	OG0003930	74.28480769	highly_conserved	no	3.843478788	3.716572866	2.94308193	3.68747396	4.001103892	3.638342287	0.112117244	4.495473633	3.607703014	2.680060474	3.358730634	4.189385491	3.666270649	0.194397698	0.842694917	3.074920963	GO:0046982|GO:0003677|GO:0005634|GO:0042393
FGRAMPH1_01G01713	0	0.826484	0.326484	0.491194	0	0	0.803001	0	0	OG0008007	85.79038462	fgsc_variable	no	99.79817209	23.93320782	82.4765479	40.33628505	143.4621883	78.00128023	0.612237273	77.17000157	19.89657275	18.82845495	25.34792523	203.5528146	68.95915381	1.146546864	150.1209218	12.44915575	GO:0005524
FGRAMPH1_01G01719	0	0.96841	0	0	0	0	1	0	0	OG0003935	89.12730769	highly_conserved	no	22.19857696	13.42282603	13.62520813	13.25626844	14.37433661	15.37544323	0.249625876	31.10890811	12.47009779	14.32595241	6.953069916	19.1483852	16.80128269	0.542320419	4.294940184	7.040895607
FGRAMPH1_01G01721	0	0	0	0	0	0	0.903828	0	0	OG0008009	89.22461538	fgsc_variable	no	14.07118811	8.354619146	6.163882752	8.263258644	9.81542005	9.333673741	0.316141757	12.67543152	7.00563905	28.85804891	9.394816361	9.382453097	13.46327779	0.656541939	3.756640952	5.00631824	GO:0008152|GO:0016846
FGRAMPH1_01G01723	0	0.575396	0	0	0	0	0.799174	0	0	OG0003936	93.88430769	highly_conserved	no	5.216793952	5.762370304	4.325075037	2.596807348	3.759823143	4.332173957	0.286619858	5.262272866	3.951867385	2.587423443	5.23747784	4.478194284	4.303447164	0.256942817	1.811642453	4.148330062	GO:0005524|GO:0009058|GO:0016874|GO:0004326|GO:0005524|GO:0009396|GO:0005524|GO:0009058
FGRAMPH1_01G01725	0	0.502248	0	0	0	0	0.557482	0	0	OG0008010	89.08965385	fgsc_variable	no	1.28372705	2.270199198	4.427604235	2.160747588	1.369314878	2.30231859	0.551375719	3.25238646	2.028422077	1.609017179	2.385395335	2.987011096	2.452446429	0.275146921	1.146514223	1.35908027	GO:0004326|GO:0005524|GO:0009396|GO:0005524|GO:0009058|GO:0005524|GO:0009058|GO:0016874
FGRAMPH1_01G01727	0	0.826463	0.658285	0.83141	0	0	0.822341	0.670651	0.789365	OG0003937	95.30011538	highly_conserved	no	83.70657546	59.75821797	80.13616191	112.9997034	103.6257721	88.04528618	0.23736231	127.7984676	64.20548823	193.7073223	91.59756769	72.10967988	109.8837051	0.481449385	73.64184435	63.08529938
FGRAMPH1_01G01731	0	0.530753	0.920997	1	0	0	0.663309	1	1	OG0003938	99.68523077	highly_conserved	no	88.79458486	64.60985442	69.53763803	71.31299983	60.78570052	71.00815553	0.151685412	112.89997	94.71566335	120.4828743	77.65722271	96.87389722	100.5259255	0.166565829	61.24709933	73.26538576	GO:0003924|GO:0005525|GO:0005525
FGRAMPH1_01G01733	0	0.836749	0.599647	0.814488	0	0	0.834276	0.653004	0.697527	OG0002407	97.00553846	highly_conserved	no	58.80595842	82.38736704	57.05584886	67.61760016	54.82156184	64.13766726	0.176143945	62.30874572	63.34635322	77.90720034	63.76652399	56.53692603	64.77314986	0.121920382	49.15165731	74.85107017	GO:0042578
FGRAMPH1_01G01735	0.152835	0.895645	0.381539	0.52287	0	0	0.973158	0.449466	0.403725	OG0002408	89.66426923	highly_conserved	no	9.700079671	7.381048466	8.600925211	10.11631062	7.936606696	8.746994132	0.131936078	9.039959157	12.86269676	11.1653547	17.13895656	11.4603023	12.3334539	0.24441004	4.31705934	9.537071757
FGRAMPH1_01G01737	0	0.708808	0.342421	0	0	0	0.702816	0.35021	0.248053	OG0001430	93.45823077	fgsc_variable	no	13.8757796	12.98758854	12.18998515	20.10956265	15.87373327	15.00732984	0.210927802	18.74571253	14.28294684	15.25760734	14.20136736	13.17210631	15.13194808	0.142132843	8.510962838	5.467235125	GO:0000166|GO:0004822|GO:0005524|GO:0005737|GO:0006428|GO:0004812|GO:0006418|GO:0000166|GO:0004812|GO:0005524|GO:0006418|GO:0002161|GO:0006418|GO:0000049
FGRAMPH1_01G01739	0	0	0.071704	0	0	0	0	0.146776	0.067854	OG0003939	91.97728	fgsc_variable	no	12.36053976	10.79433721	12.87700794	8.558568749	10.20916733	10.9599242	0.157998685	15.925847	10.54157203	9.015768476	11.24889176	11.866696	11.71975505	0.220176554	7.38536208	9.734338864
FGRAMPH1_01G01747	0	0.772967	0	0	0	0	0.928028	0	0	OG0003940	93.26626923	highly_conserved	no	19.13211591	16.48103917	23.61861355	12.41826303	19.35123615	18.20025356	0.226439252	22.79656713	29.98413514	27.73252501	26.8382664	28.0297445	27.07624764	0.098007491	8.716649342	14.48131177	GO:0005741|GO:0006626
FGRAMPH1_01G01749	0	0.598627	0.569288	0.008739	0	0	0.757803	0.705368	0.073034	OG0003941	97.02180769	highly_conserved	no	13.93104976	14.08391936	17.18283109	9.351491958	15.90740278	14.09133899	0.21095796	25.3376226	32.92159061	24.05537227	27.37131455	21.14337513	26.16585503	0.168178174	12.38369016	17.93426271	GO:0016021|GO:0016255|GO:0042765
FGRAMPH1_01G01751	0	0.819847	0.685496	0.587786	0	0	0.673791	0.670738	0.405089	OG0008011	95.72934615	fgsc_variable	no	32.61842216	33.60626876	43.37647315	43.92902221	26.31695254	35.96942776	0.209989524	29.99322973	11.85191321	23.72471981	15.74879133	13.15769263	18.89526934	0.409016389	13.46990599	11.63933361	GO:0005730|GO:0042254
FGRAMPH1_01G01753	0	0.90051	0	0	0	0	0.771429	0	0	OG0003942	88.33192308	highly_conserved	no	5.157082407	3.541641638	5.619259036	3.33977086	2.660281397	4.063607068	0.310826486	5.566517044	3.233836835	3.898361499	2.085486429	2.851102881	3.527060938	0.37286891	1.771522839	5.164223391
FGRAMPH1_01G01755	0	0.968202	0.426261	0.429002	0	0	0.975329	0.493695	0.348136	OG0003943	94.29715385	highly_conserved	no	6.633764225	7.003822932	3.84903816	4.788122323	9.788016378	6.412552804	0.357335623	12.05203739	7.848259204	2.551040843	3.905602487	6.662181002	6.603824186	0.561204084	3.203357962	4.922768022	GO:0008017|GO:0003777|GO:0005524|GO:0007018|GO:0003777|GO:0005524|GO:0007018|GO:0008017
FGRAMPH1_01G01759	0	0.766423	0	0	0	0	0	0	0.000811	OG0002409	93.14076923	highly_conserved	no	22.04104954	17.52322673	17.18865063	91.77524513	29.30176808	35.56598802	0.894107435	8.215443721	14.25040599	55.65881809	10.10517616	12.22308216	20.09058522	0.996060875	58.43637849	29.95879908
FGRAMPH1_01G01761	0	0.771363	0	0	0	0	0.775541	0	0	OG0004903	89.50492308	fgsc_variable	no	56.05500614	44.50488411	78.92375962	123.2739617	43.68699564	69.28892145	0.481489283	14.87950598	11.63268051	141.9786899	9.216247624	20.61394907	39.66421461	1.446008688	9.982759752	44.72944395	GO:0016021|GO:0055085
FGRAMPH1_01G01763	0	0.609888	0.785622	0.812176	0	0	0.628886	0.821244	0.820164	OG0002713	95.15142308	highly_conserved	no	19.77812391	11.05644069	12.12672738	9.356941691	14.71195095	13.40603692	0.302680735	18.73593007	9.325051037	13.05798616	9.292169559	12.73085639	12.62839864	0.305509248	9.416784961	23.10569979	GO:0004672|GO:0005524|GO:0006468|GO:0004672|GO:0006468|GO:0005524
FGRAMPH1_01G01765	0	0.703254	0.979116	0.75085	0	0	0.693055	0.977659	0.718796	OG0008248	94.61832	fgsc_variable	no	24.81234174	17.02272323	20.02305307	13.42835726	16.02100417	18.2614959	0.238583873	26.73002471	25.84770143	33.62474543	23.64174321	22.47178964	26.46320089	0.164313762	10.73257389	17.51814968	GO:0006506|GO:0016021|GO:0016746
FGRAMPH1_01G01767	0	1	0	0	0	0	1	0	0	OG0009201	85.077	fgsc_variable	no	5.624694034	2.078259399	3.591602407	1.543877684	1.269989935	2.821684692	0.639952871	3.389951514	2.831541344	5.545877038	3.88482745	2.816841979	3.693807865	0.304835866	0	0
FGRAMPH1_01G01771	0	0.171492	0.216207	0	0	0	0.461024	0.344869	0.299983	OG0004902	95.97196154	highly_conserved	no	2.395358523	8.860040529	41.87657031	7.965544948	17.25583223	15.67066931	0.99436964	6.61189341	89.4768458	87.7561816	115.4975495	48.20183738	69.50886153	0.612771119	14.44185115	43.91818163
FGRAMPH1_01G01779	0	0	1	1	0	0	0.857854	1	1	OG0002712	92.44323077	highly_conserved	no	11.58151493	8.511716963	12.71983883	8.878272172	11.13258083	10.56478475	0.171032113	35.41779459	30.16484359	47.48469853	17.32423052	23.93313961	30.86494137	0.372533142	6.508606632	22.20742245
FGRAMPH1_01G01781	0	0	0	0	0	0	0	0	0	OG0004901	97.33592308	highly_conserved	no	37.52457018	35.24316076	29.40966293	40.6879158	28.6005599	34.29317391	0.151865977	62.19995681	106.8875673	92.82918639	113.1795214	65.51949626	88.12314564	0.265220218	24.03788685	22.84090513	GO:0003824|GO:0008152
FGRAMPH1_01G01783	0	0.887558	0	0	0	0	0.924266	0.016615	0.07728	OG0004900	86.49919231	highly_conserved	no	10.65061581	7.67973899	7.796938683	8.167234142	6.267174833	8.112340492	0.196237042	13.52206505	16.23604681	15.31932212	17.094859	11.45777075	14.72601274	0.153259998	4.537312209	6.109194519
FGRAMPH1_01G01785	0	0.854676	0.532013	0.601938	0	0	0.839933	0.650379	0.580034	OG0001918	95.90138462	highly_conserved	no	27.57456609	30.25827097	42.91904363	22.04830821	26.46097807	29.85223339	0.264029771	91.63873478	31.83084754	95.00219761	24.40812012	32.21809712	55.01959944	0.638356867	25.69527375	14.82520552	GO:0016491|GO:0050660|GO:0055114|GO:0016614|GO:0050660|GO:0055114|GO:0003824|GO:0050660|GO:0055114|GO:0003824|GO:0050660
FGRAMPH1_01G01791	0	0.639616	1	1	0	0	0.741057	1	1	OG0004899	95.46365385	highly_conserved	no	46.18782227	22.52111536	28.53038469	37.88904396	35.05050983	34.03577522	0.265424039	33.79367058	47.66402013	38.72538837	64.12032609	59.92866115	48.84641326	0.268204526	14.95740168	14.57344004
FGRAMPH1_01G01793	0	0.897411	0.186002	0.243049	0	0	0.861457	0.263663	0.24976	OG0004898	89.02653846	highly_conserved	no	41.40903155	41.10176946	35.45499852	39.66479236	46.47697952	40.82151428	0.096867689	25.04715718	37.55907454	25.81521464	41.07587156	29.64669846	31.82880328	0.225061745	22.13364201	17.20134907
FGRAMPH1_01G01795	0	0.61487	1	1	0	0	0.637175	1	1	OG0002711	90.33676923	highly_conserved	no	740.4340148	462.9821222	514.5312267	570.9803442	569.0757547	571.6006925	0.182579889	318.6031146	615.3190455	81.80965745	648.3292566	596.395222	452.0912592	0.542832398	326.4210955	274.2595201
FGRAMPH1_01G01797	0	0.335568	0.8059	0.815622	0	0	0.50419	0.852833	0.857526	OG0001089	96.60165385	highly_conserved	no	32.99530403	41.70688176	48.38656028	90.29515638	35.29406243	49.73559297	0.471551554	21.95305377	52.16039584	81.80470478	43.97123948	50.81985664	50.1418501	0.427710268	20.09282617	31.89031742	GO:0006355|GO:0008270|GO:0005515|GO:0003700|GO:0006355|GO:0008270|GO:0043565
FGRAMPH1_01G01801	0	0.988625	0.276137	0.269603	0	0	0.985479	0.266941	0	OG0004897	95.88723077	highly_conserved	no	15.54975229	10.10725526	9.618148233	16.20464951	12.04418946	12.70479895	0.239562245	6.557194207	6.486719581	4.812705289	3.131014306	7.299595411	5.657445759	0.296963531	4.810794913	4.850802894	GO:0000723|GO:0005634|GO:0006281|GO:0016887|GO:0030870
FGRAMPH1_01G01803	0	0.97741	0	0	0	0	0.894766	0	0	OG0002710	93.05592308	highly_conserved	no	14.92154245	15.70463291	18.37791225	14.54390124	11.33506154	14.97661008	0.16875323	47.64993589	22.94526676	19.39907432	22.76316755	19.47254599	26.4459981	0.452853344	27.32393045	29.09160425	GO:0016021|GO:0055085
FGRAMPH1_01G01805	0	0.889459	0	0	0	0	0.92182	0	0	OG0001519	93.84888462	highly_conserved	no	7.192565625	9.869064496	10.45294531	8.525989545	7.837030649	8.775519126	0.155603398	25.79905635	3.731845561	74.46170977	4.080625258	4.195813741	22.45381014	1.361343762	82.91938606	254.333968	GO:0004499|GO:0050660|GO:0050661|GO:0055114
FGRAMPH1_01G01807	0	0.900404	0	0	0	0	0.965007	0	0	OG0002709	87.69476923	highly_conserved	no	9.684221423	10.16285692	9.110186589	8.51032115	7.205802774	8.934677772	0.128470019	11.26621999	5.755010346	21.10081754	4.546579924	4.339049225	9.401535405	0.757452234	20.21869817	80.27144632	GO:0000981|GO:0005634|GO:0006355|GO:0008270|GO:0003677|GO:0005634|GO:0006351|GO:0008270
FGRAMPH1_01G01811	0	0.631346	0.923449	1	0	0	0.687752	1	1	OG0004896	94.97696154	highly_conserved	no	59.7011334	47.65592506	48.91327151	38.49515372	52.66651996	49.48640073	0.156181312	45.33511226	38.93697763	131.8750148	32.41780094	42.26332205	58.16564553	0.71318283	70.97204047	122.2496069
FGRAMPH1_01G01813	0	0.830394	0.998444	1	0	0	0.919606	1	1	OG0002708	91.71011538	highly_conserved	no	19.7195807	22.89123735	22.66590919	14.68915143	20.10628634	20.014433	0.165259714	23.48126472	25.37646343	18.19876958	20.32001005	22.68959246	22.01322005	0.127157823	14.65965269	13.94329223	GO:0005515
FGRAMPH1_01G01815	0	0.836967	0.582493	0.762773	0	0	0.884803	0.584771	0.648226	OG0004895	93.30919231	highly_conserved	no	13.39099608	10.48001021	11.72748978	9.271847373	9.51048353	10.8761654	0.156878612	9.210464649	8.975481379	7.899200244	11.19707158	9.385107518	9.333465074	0.127629732	3.687512045	7.200975095
FGRAMPH1_01G01817	0	0.870763	0.597987	0.738347	0	0	0.967691	0.621292	0.716102	OG0008247	99.1025	fgsc_variable	no	104.5687344	71.94962552	72.52291402	125.3873317	73.78383275	89.64248767	0.27085527	74.82506841	59.24431773	68.70371579	51.50850976	55.83482814	62.02328797	0.154034339	18.36121802	12.34386312
FGRAMPH1_01G01819	0	1	0.002778	0.181111	0	0	0.851111	0.017778	0.198889	OG0002707	93.04730769	highly_conserved	no	30.88756483	45.10793614	22.13919137	31.28576785	21.50944046	30.18598013	0.316194064	43.5018338	43.97462135	91.02662508	14.97786769	31.4291767	44.98202492	0.629501464	4.519241642	6.38484513	GO:0008152|GO:0016491|GO:0055114|GO:0008152|GO:0016491|GO:0016620|GO:0055114
FGRAMPH1_01G01821	0	0.787461	0.65589	0.671915	0	0	0.703121	0.613157	0.543435	OG0001088	95.5935	highly_conserved	no	12.65136157	10.13924363	12.49386486	8.74357482	10.67451288	10.94051155	0.150741028	21.63953228	15.07080963	34.67997688	15.98280802	13.87317613	20.24926059	0.424715374	18.01830612	16.57366184	GO:0000981|GO:0005634|GO:0006355|GO:0008270
FGRAMPH1_01G01827	0	0	0.716941	0	0	0	0.536455	0.980343	1	OG0004894	85.466	highly_conserved	no	49.65522364	118.4545349	36.9560509	71.27060982	12.62660407	57.79260467	0.692231347	107.905803	36.21848387	388.4237576	16.44686677	11.58874543	112.1167313	1.419975864	13.86152255	89.42902119
FGRAMPH1_01G01829	0	0.88242	0.523402	0.585046	0	0	0.926084	0.586187	0.625856	OG0004893	91.49834615	highly_conserved	no	14.52627723	8.13016905	10.21631466	13.98441784	11.50807703	11.67305116	0.227400678	13.26822753	5.549481599	3.912931503	10.69743959	12.67088721	9.219793487	0.460541184	8.523768753	12.01595147	GO:0004571|GO:0005509|GO:0016020|GO:0003824
FGRAMPH1_01G01831	0	0	0.751892	0.926486	0	0	0.570811	0.805946	0.964324	OG0004892	95.55261538	highly_conserved	no	49.73764762	64.44107651	79.30051152	62.14352015	70.56186225	65.23692361	0.167316849	104.2676579	89.48514308	151.0570496	182.9054067	67.09434337	118.9619201	0.396377052	64.73543028	119.5797886	GO:0003999|GO:0005737|GO:0006168|GO:0009116
FGRAMPH1_01G01833	0	0.832295	0.450675	0.458982	0	0	0.752336	0.57892	0.421599	OG0004891	95.07730769	highly_conserved	no	13.06335575	11.29974551	11.32748803	8.362729224	13.20111351	11.45088641	0.170449938	32.34395298	21.19365794	69.81351684	22.15416751	17.51563558	32.60418617	0.659900362	11.16218379	20.46615076
FGRAMPH1_01G01835	0	0	0.957576	0	0	0	0.758333	1	0.537121	OG0009614	97.44584615	fgsc_variable	no	23.32238415	26.88428423	28.21142606	20.71366553	28.14988031	25.45632806	0.130185263	22.86721111	46.96050852	65.06360713	41.44797707	24.94795148	40.25745106	0.42997364	16.04736011	15.99968046
FGRAMPH1_01G01837	0	1	0	0	0	0	0.905996	0	0	OG0004890	71.95184615	highly_conserved	no	0.497999161	4.115933894	2.01969653	2.188156677	2.970291667	2.358415586	0.5636402	0.230687787	0.224802333	138.1395493	5.331347246	1.694920302	29.12426139	2.093687075	1.604187695	4.861852981
FGRAMPH1_01G01839	0	1	0.611765	1	0	0	0.97535	0.864986	1	OG0004889	94.96903846	highly_conserved	no	24.96180001	22.9388331	19.03702441	23.19842849	30.71255299	24.1697278	0.175826541	26.66519357	27.75407835	45.37596801	27.09030459	29.69999867	31.31710864	0.253683059	22.387336	29.88243729
FGRAMPH1_01G01841	0	0.580994	0.866082	0.895906	0	0	0.714327	0.926316	1	OG0001087	93.73946154	highly_conserved	no	40.10747501	32.65228339	37.61216577	31.62581457	26.35816848	33.67118144	0.159698743	35.71046946	36.6203	71.1858538	48.457981	37.43655217	45.88223129	0.328280661	15.76251988	32.06750066
FGRAMPH1_01G01843	0	0.840621	0.554866	0.70945	0	0	0.782228	0.590691	0.499013	OG0001772	92.23484615	highly_conserved	no	132.5353503	60.25477223	71.59103874	141.8093489	72.02882795	95.64386762	0.400896425	35.05574358	164.1776764	41.3945068	310.5704563	101.2579218	130.491261	0.869241699	61.74394526	82.15161715
FGRAMPH1_01G01847	0	0.38863	0	0	0	0	0.470513	0.641069	0	OG0003944	94.20957692	highly_conserved	no	62.82267647	99.97091647	41.54636727	43.1812799	83.03234164	66.11071635	0.383622314	76.10890024	92.50293167	36.02555388	81.48564441	97.76133244	76.77687253	0.317102995	23.8707642	49.31218018
FGRAMPH1_01G01849	0	0	0	0.083139	0	0	0	0	0	OG0001773	95.75830769	highly_conserved	no	40.53878536	28.84468495	25.54437732	27.86919897	38.70013615	32.29943655	0.211148833	15.57142564	26.25640729	34.98302806	34.6198452	47.24114241	31.73436972	0.369703641	6.445430996	11.86897182	GO:0016021
FGRAMPH1_01G01851	0	0.678184	0.973577	1	0	0	0.848916	1	1	OG0003945	94.60515385	highly_conserved	no	105.8735811	71.28035337	77.10654666	102.0560451	68.34317229	84.93193969	0.208519965	101.7852921	77.0693103	153.9020771	85.66998187	75.2561647	98.73656521	0.329900451	94.26131809	87.33749513
FGRAMPH1_01G01853	0	0.957596	0.3836	0.3631	0	0	0.958158	0.392025	0.377703	OG0003946	96.24507692	highly_conserved	no	14.19364921	14.13124469	16.90606304	18.00092248	13.3434716	15.3150702	0.131773701	21.23918593	8.604503079	9.797421889	10.52899299	11.28729253	12.29147928	0.414822501	5.571813904	5.756290264	GO:0005524|GO:0008080|GO:0016072|GO:0034470
FGRAMPH1_01G01861	0	0	0	0	0	0	0	0	0	OG0008012	93.2954	fgsc_variable	no	30.0577468	9.719129445	12.56481469	31.07979047	13.01350245	19.28699677	0.538305044	12.02045682	13.78092144	23.45939196	14.12251644	17.9974275	16.27614283	0.280774667	5.970751597	10.53922859
FGRAMPH1_01G01867	0	0.841032	0.44746	0.541378	0	0	0.846613	0.438414	0.444958	OG0003947	94.54626923	highly_conserved	no	8.913967925	3.862013395	6.224874485	6.35514816	4.540936036	5.979388	0.327784616	8.642203069	6.737374121	11.51723165	6.479708223	6.165058041	7.90831502	0.282846761	6.605548739	12.28691248	GO:0000155|GO:0007165|GO:0000160|GO:0016310|GO:0016772|GO:0005515
FGRAMPH1_01G01869	0	0.794814	0	0	0	0	0.673149	0	0	OG0008013	91.96007692	fgsc_variable	no	37.42147412	12.42230426	13.33654254	75.72607923	14.9394187	30.76916377	0.88356896	1.374073671	15.31835933	2.039340806	14.82284963	13.17483571	9.345891832	0.751403082	18.86793349	19.82894039	GO:0008289|GO:0061817
FGRAMPH1_01G01871	0	0.706217	0	0	0	0	0.631918	0.752085	0	OG0001774	97.13853846	highly_conserved	no	22.69764895	40.87920149	35.42189148	18.8646483	49.60494118	33.49366628	0.380126947	17.6513188	40.10957435	5.292388913	24.88671071	34.85381407	24.55876137	0.563784198	10.31845997	54.41828343	GO:0016491|GO:0055114
FGRAMPH1_01G01873	0	0.948243	0	0	0	0	0.923962	0	0	OG0001222	97.34992308	highly_conserved	no	12.8439968	38.14598576	37.20788138	8.509627624	24.36362501	24.21422331	0.561284238	104.4418086	34.4911698	103.2091095	46.18537606	52.62276632	68.19004606	0.48652799	24.79370365	96.87000806	GO:0016151|GO:0043419|GO:0006807|GO:0009039|GO:0016151|GO:0009039|GO:0016151|GO:0016810|GO:0016787
FGRAMPH1_01G01875	0	0.729685	0.820481	0.953566	0	0	0.83126	0.838723	0.808458	OG0003948	96.45065385	highly_conserved	no	19.57721922	16.49406048	16.74218594	20.89733338	20.16431042	18.77502189	0.107890767	17.7476405	15.75372597	23.06102765	15.13640669	14.60503224	17.26076661	0.200099883	8.508214038	15.38665393
FGRAMPH1_01G01877	0	1	0.147579	0.162952	0	0	1	0.142198	0.14681	OG0003949	97.69388462	highly_conserved	no	2.400084679	1.879868111	1.446162312	2.74990037	1.018651357	1.898933366	0.368210138	2.35287674	0.553446224	0.055747734	0.278933503	0.447081933	0.737617227	1.250410707	0.317232175	0.148466939
FGRAMPH1_01G01879	0	0.698752	1	1	0	0	0.642602	1	1	OG0003950	94.61011538	highly_conserved	no	331.8615505	332.4082504	329.0703255	443.6601494	372.5770319	361.9154615	0.135704593	421.3818448	297.5063892	120.4978736	482.344178	368.977556	338.1415683	0.412159879	283.4278483	366.3364825	GO:0005740|GO:0016021|GO:0016020
FGRAMPH1_01G01881	0	0.925373	0.568708	0.425116	0	0	0.903757	0.810602	0.49614	OG0003951	92.26234615	highly_conserved	no	23.14621741	32.95443078	33.09978338	39.9249504	25.70117445	30.96531128	0.215209456	25.17932656	21.73886387	43.93532741	19.23672332	18.86500389	25.79104901	0.40523894	13.49677258	11.23009231	GO:0000166|GO:0004812|GO:0005524|GO:0006418|GO:0000166|GO:0004831|GO:0005524|GO:0005737|GO:0006437|GO:0003723
FGRAMPH1_01G01883	0	0.685502	0	0	0	0	0.744238	0	0	OG0003952	98.06284615	highly_conserved	no	17.4691928	11.47346754	15.03294729	9.55421252	13.72684497	13.45133302	0.228594649	21.99953241	20.15836976	19.06432339	11.2885497	15.37954599	17.57806425	0.242710133	7.368590147	9.088948377
FGRAMPH1_01G01885	0	0.653273	0.945372	1	0	0	0.61535	0.993228	1	OG0003953	91.59088462	fgsc_variable	no	90.50955093	67.89312947	63.88755575	90.44113043	77.69783472	78.08584026	0.158488811	87.6378849	202.0086031	283.4565987	125.9686232	197.6922761	179.3527972	0.422319438	69.55509797	74.59610227	GO:0005515
FGRAMPH1_01G01887	0	0.548523	0.18706	0.158228	0	0	0.544304	0.321378	0.046414	OG0003954	96.31419231	highly_conserved	no	56.51406046	42.8452033	42.68968151	79.77151943	58.1158852	55.98726998	0.27088427	22.20599173	62.87987506	26.97782627	63.7421688	34.4335421	42.04788079	0.473174277	9.572180015	14.27641395	GO:0055114|GO:0016491|GO:0008270|GO:0016491
FGRAMPH1_01G01889	0	0.869912	0.454867	0.532153	0	0	0.911799	0.435398	0.441003	OG0003955	97.0415	highly_conserved	no	22.64406077	13.89501263	18.09900406	12.53932432	17.81344693	16.99816974	0.233961501	18.03155157	20.24286488	9.41781045	16.42869551	22.8822848	17.40064144	0.291899937	14.89238003	11.15563772	GO:0006886|GO:0008536|GO:0005488
FGRAMPH1_01G01891	0	0	0	0	0	0	0	0.194667	0.013333	OG0003956	93.91065385	highly_conserved	no	20.39470418	9.704247141	14.2855471	17.19799852	16.72251692	15.66100277	0.253954505	24.57771385	21.05553536	18.74336252	11.81306437	15.87503739	18.4129427	0.264806391	6.97577428	5.996252275	GO:0000166|GO:0004812|GO:0005524|GO:0006418|GO:0004829|GO:0005524|GO:0005737|GO:0006435
FGRAMPH1_01G01893	0	0	0	0	0	0	0	0	0	OG0003957	91.94584615	fgsc_variable	no	9.080587089	6.783939192	9.686827308	6.151554222	7.443244862	7.829230535	0.192362765	13.94135904	24.23684985	23.22008299	24.92343845	27.34897485	22.73414103	0.226325396	6.810541785	4.797587441	GO:0046983
FGRAMPH1_01G01895	0	0	0	0	0	0	0	0.111193	0	OG0003958	95.25188462	highly_conserved	no	51.76027463	35.64543627	50.80728827	40.14131035	42.1987246	44.11060682	0.158056225	40.299708	72.19924536	21.61974809	54.23517147	55.65958968	48.80269252	0.388126657	10.56320513	14.20045645	GO:0047429
FGRAMPH1_01G01897	0	0.309559	0.687132	0.617279	0	0	0.576103	0.776103	0.661029	OG0002410	88.23092308	highly_conserved	no	8.001312472	10.69444729	7.240012718	7.913283148	9.055517462	8.580914619	0.157131068	12.44021505	12.70011005	11.10631432	13.70671561	10.18161194	12.02699339	0.11534873	5.823385289	12.25403808	GO:0005515
FGRAMPH1_01G01899	0	0.675661	0.762547	0.716136	0	0	0.77496	0.735564	0.702644	OG0002411	88.71926923	highly_conserved	no	53.04448227	34.96329121	38.75371791	49.63307598	37.47068838	42.77305115	0.187699025	42.28240961	55.56076115	53.24947674	41.08831702	51.26319048	48.688831	0.135251063	21.79964069	18.09836365
FGRAMPH1_01G01903	0	0.840708	0	0.009871	0	0	0.760041	0	0	OG0002412	84.01934615	highly_conserved	no	13.322754	11.03015151	13.09530661	12.70472505	15.14216423	13.05902028	0.112621821	26.86450097	12.8093537	56.33620735	12.17642345	17.88191649	25.21368039	0.728330192	10.91308295	17.70525743
FGRAMPH1_01G01905	0	0.997461	0	0	0	0	0.917725	0	0	OG0001431	91.28057692	highly_conserved	no	112.0795485	5.246494477	10.79685468	2.982433987	18.54417435	29.92990119	1.547394358	49.0671471	15.5244528	1.751403099	35.37710654	168.0617189	53.95636569	1.229075862	0.787727394	14.1156947	GO:0004814|GO:0005524|GO:0006420|GO:0000166|GO:0004814|GO:0005524|GO:0005737|GO:0006420|GO:0000166|GO:0004812|GO:0005524|GO:0006418
FGRAMPH1_01G01907	0	0	1	0.939545	0	0	0	0.915363	0.997155	OG0009116	92.47080769	fgsc_variable	no	89.5193183	126.0629213	81.70128452	91.28220231	147.347083	107.1825619	0.263218429	73.16910572	66.04666581	50.02814514	79.3181022	82.38887544	70.19017886	0.183653471	19.37322175	22.20153247	GO:0000387|GO:0005681
FGRAMPH1_01G01909	0	0	1	1	0	0	0	1	1	OG0008014	93.43265385	fgsc_variable	no	234.3343959	222.2665442	252.3752755	150.7858211	229.4026825	217.8329439	0.179481595	218.5211782	359.4497592	187.3940249	227.4501067	302.5924727	259.0815083	0.271229304	86.78124587	100.8660711
FGRAMPH1_01G01911	0	0.871287	0.774024	0.914386	0	0	0.895166	0.806639	0.723937	OG0003959	90.72776923	highly_conserved	no	32.03247917	18.59708667	18.03355181	22.81622946	21.24370639	22.5446107	0.250642063	12.4211919	15.819474	14.53437578	14.79821878	17.16801867	14.94825582	0.117148033	8.871805006	16.30187941	GO:0000390|GO:0071008
FGRAMPH1_01G01915	0	0.776876	0.749831	0	0	0	0.803245	0.933739	0.526707	OG0003960	91.40915385	highly_conserved	no	17.53023413	13.29899357	17.38477193	9.830812464	10.46595571	13.70215356	0.267749308	24.37907911	19.48616431	15.90413447	26.89164725	15.9748102	20.52716707	0.241775224	37.0829603	119.1112796	GO:0004499|GO:0050660|GO:0050661|GO:0055114
FGRAMPH1_01G01917	0	1	0.691345	0	1	1	1	0	0	OG0010286	76.78226923	fgsc_variable	yes	67.90209295	98.99003652	80.04548779	44.19642294	108.252911	79.87739024	0.318380853	19.27890793	43.53097435	27.30117392	21.28501278	39.29838078	30.13888995	0.35875059	12.25491694	8.435954647	GO:0003676
FGRAMPH1_01G01919	0	0	1	1	1	1	0.058685	0	0	OG0010113	83.25080769	fgsc_variable	yes	22.36450583	74.30474252	60.59085175	51.32175678	68.33173535	55.38271845	0.36778109	25.74527481	57.55584412	125.5630818	45.99098717	71.86108092	65.34325376	0.576288292	67.04009053	39.4128189
FGRAMPH1_01G01923	0	0.783713	0	0	0	0	0.904553	1	0	OG0003961	91.18519231	highly_conserved	no	100.6092645	134.1963224	137.0623348	101.909877	106.6887124	116.0933022	0.15509501	106.2492911	220.0946067	49.28184573	158.8923537	137.970922	134.4978038	0.47014236	80.40778833	55.42359373	GO:0005515
FGRAMPH1_01G01925	0	1	0	0	0	0	1	0.079459	0	OG0002413	79.53603846	highly_conserved	no	114.7750919	27.61672101	14.4224726	5.58557549	15.43477571	35.56692734	1.264315001	12.18013411	9.805145564	32.20279334	7.838860459	29.3032626	18.26603922	0.632199182	1.240781918	9.909897225
FGRAMPH1_01G01927	0	1	0	0	0	0	1	0.158784	0	OG0001760	78.08707407	fgsc_variable	no	147.9441718	30.37768523	32.71774809	6.108333826	17.72272648	46.97413309	1.222887698	17.73412364	16.0171662	54.98239376	4.461148006	61.17602965	30.87417225	0.824256049	0	0	GO:0003676
FGRAMPH1_01G01929	0	1	0	0	0	0	0.724891	1	0.948326	OG0008015	93.18361538	fgsc_variable	no	19.87295169	75.07095462	21.46354622	52.63059469	51.69302567	44.14621458	0.529903479	32.58317979	15.9477853	364.1884144	36.55130442	46.03782521	99.06170183	1.500166306	164.0780358	812.8953587	GO:0020037|GO:0016491|GO:0055114|GO:0019825|GO:0020037
FGRAMPH1_01G01931	0	0.837938	0.778969	1	0	0	0.772784	0.804948	0.712165	OG0003962	94.60384615	fgsc_variable	no	46.51660839	26.46435308	52.69603848	25.01276102	52.36464355	40.6108809	0.339976574	73.59401788	300.6304075	683.6457344	170.7026891	236.8100273	293.0765752	0.798227836	93.67462857	81.7899413	GO:0005515
FGRAMPH1_01G01933	0	0.963517	0	0	0	0	0.975556	0	0	OG0002414	95.06630769	highly_conserved	no	109.5772808	155.9318566	43.87387904	82.39457349	175.9551229	113.5465426	0.472873667	13.89669565	34.30679077	14.05759267	27.19111111	37.3666658	25.3637712	0.434901793	6.371470479	6.188433294	GO:0004553|GO:0005975
FGRAMPH1_01G01935	0	0.593713	1	1	0	0	0.593713	1	1	OG0001432	95.04034615	highly_conserved	no	21.26392643	38.47348979	20.19740962	22.88408988	44.71028838	29.50584082	0.382696582	23.62526887	23.39994434	23.15219744	20.66315747	28.5744187	23.88299737	0.1206479	12.42348397	19.20016513	GO:0016020|GO:0030001|GO:0046873|GO:0055085
FGRAMPH1_01G01937	0	0.602626	0	0.003455	0.834831	1	0.724948	0	0	OG0003963	95.10684615	highly_conserved	yes	20.02190771	162.3690869	72.59300092	72.11763349	101.0978276	85.63989132	0.606325988	67.12023711	92.16556828	7.756370846	79.1912603	137.9976617	76.84621965	0.612015273	446.0283524	618.7791614
FGRAMPH1_01G01941	0	1	0	0	1	1	1	0	0	OG0003964	93.61276923	highly_conserved	yes	164.7683219	104.2781927	128.3724023	75.67246773	85.33308643	111.6848942	0.321042486	168.632074	216.5467782	202.3792238	169.8374997	150.0480064	181.4887164	0.149762232	136.4831746	35.31078399
FGRAMPH1_01G01943	0	1	0	0	1	1	1	0	0	OG0010890	74.72328571	fgsc_variable	yes	13.50804149	4.375634117	8.505239877	0.671642656	2.146997077	5.841511044	0.891155003	8.687919883	32.59513222	13.13301766	2.489052535	12.36750792	13.85452604	0.814859013	0	0
FGRAMPH1_01G01945	0	1	1	1	1	1	1	0	0	OG0010419	83.09326923	fgsc_variable	yes	5.793825918	32.0584835	8.865347293	13.96156275	5.006617205	13.13716733	0.848467968	3625.633292	2991.780467	5140.749458	3708.695833	2084.423599	3510.25653	0.31891916	60.44165696	25.87442723	GO:0005375|GO:0016021|GO:0035434
FGRAMPH1_01G01947	0	1	0.033824	0.045827	0	0.128205	0.800327	0	0	OG0001775	93.41357692	highly_conserved	no	3.970488147	4.36606027	6.589015589	2.793913134	5.197048839	4.583305196	0.309024297	10.49711281	8.50647364	9.794043067	7.513170659	5.581406324	8.378441299	0.231752562	5.358767583	8.079133655	GO:0000981|GO:0005634|GO:0006355|GO:0008270
FGRAMPH1_01G01949	0	0.911486	0	0	0	0	0.793243	0	0	OG0000854	96.21515385	highly_conserved	no	11.1944593	22.16700759	28.6763745	5.021617021	65.11614422	26.43512053	0.889225912	2.42173474	37.89801887	3.915287716	60.18520856	36.76365331	28.23678064	0.875523236	29.08641477	33.61774442
FGRAMPH1_01G01951	0	0	0.906206	0.858609	0	0	0.766682	0.864676	0.714886	OG0003316	94.1565	highly_conserved	no	60.76811682	57.18054664	43.16207474	69.99293328	57.38045079	57.69682445	0.167200291	55.19845459	68.88744468	59.07649242	62.19830681	54.7463875	60.0214172	0.0969065	40.95764137	45.76376571
FGRAMPH1_01G01953	0	0.580917	1	1	0	0	0.553789	1	1	OG0003317	90.93092308	highly_conserved	no	7135.703815	6030.406315	6389.296686	8503.825089	6499.888588	6911.824098	0.141094376	4158.056529	7326.322219	1776.556856	8244.06894	4778.452227	5256.691354	0.491992789	2463.761885	1607.878483	GO:0000413|GO:0003755|GO:0003755|GO:0003755|GO:0006457
FGRAMPH1_01G01955	0	0.351562	1	1	0	0	0.541193	1	1	OG0006612	96.50092308	highly_conserved	no	21.0500263	13.8559289	14.42467391	15.32238768	11.73426346	15.27745605	0.228221577	17.41966607	23.85314514	24.55753848	14.22625239	19.17040676	19.84540177	0.219904002	2.780510046	1.793698717	GO:0005666|GO:0006383
FGRAMPH1_01G01959	0	0.791852	0.633333	0.562593	0	0	0.852963	0.648519	0.649259	OG0006613	95.31938462	highly_conserved	no	15.39446133	14.34856979	13.70996648	10.47903912	15.38998511	13.86440436	0.145990398	21.85171593	24.960259	27.6641241	18.68190252	18.52499636	22.33659958	0.17821769	6.633644246	14.20090038	GO:0004407|GO:0016575
FGRAMPH1_01G01961	0	0.882392	1	1	0	0	0.911962	1	1	OG0003318	98.68757692	highly_conserved	no	225.8015771	187.4876469	208.6126654	182.4541862	211.7522738	203.2216699	0.088386255	130.797665	185.4106435	122.4781436	163.3724468	173.499077	155.1115952	0.175982326	143.7239196	134.4472491	GO:0005515
FGRAMPH1_01G01963	0	0	0	0.141825	0	0	0	0.033424	0.034327	OG0006614	82.68338462	highly_conserved	no	20.12201232	17.70154037	13.58004535	10.85973711	20.86640359	16.62594775	0.258505147	12.26284967	22.65147736	7.168321861	11.25639877	21.85217376	15.03824428	0.456283433	2.31984408	3.901322754
FGRAMPH1_01G01969	0	0.113885	0	0	0	0	0.464899	0	0	OG0000673	76.11548	fgsc_variable	no	6.49187086	9.889178824	8.473470741	7.255391719	2.90509471	7.003001371	0.375162777	2.369564771	5.607840799	1.628150791	2.97409867	0.932666742	2.702464355	0.664828087	0	0
FGRAMPH1_01G01971	0	0.618738	0.827059	0.796773	0	0	0.700538	0.861025	0.947354	OG0003319	95.74253846	highly_conserved	no	88.16053175	33.66908743	40.22398719	100.8626765	49.39353944	62.46196447	0.482247648	24.75020834	41.04765457	65.35138015	62.92711885	49.46553718	48.70837982	0.342373332	22.75189911	51.08498128	GO:0004672|GO:0005524|GO:0006468|GO:0004672|GO:0006468
FGRAMPH1_01G01975	0	0	0.759015	0.717601	0	0	0.63156	0.898965	0.875759	OG0001661	96.67511538	highly_conserved	no	42.77285904	25.33479526	23.16564393	33.5471704	30.24682115	31.01345796	0.249306453	34.31400703	27.09541891	51.9035968	26.79876603	30.11191775	34.04474131	0.306409418	12.97486918	33.51393279	GO:0016021|GO:0055085
FGRAMPH1_01G01979	0	0.508175	0	0	0	0	0	0	0	OG0008692	93.43319231	fgsc_variable	no	19.4854306	40.27845205	21.42429417	25.75060818	27.19432335	26.82662167	0.303592789	39.14757149	18.72759939	29.53963434	26.86309657	21.57201769	27.16998389	0.292007442	8.06512884	18.98017272
FGRAMPH1_01G01981	0	1	0	0	0	0	0.585479	0	0	OG0000610	90.61980769	highly_conserved	no	20.79662059	33.95345655	30.34921685	22.56346921	22.73512652	26.07957795	0.220008222	53.02042722	26.81667827	34.45090921	34.34290166	16.93713953	33.11361118	0.399755756	2.061871564	13.33283568
FGRAMPH1_01G01983	0	0.981647	0	0	0	0	0.996706	0	0	OG0002183	90.37419231	highly_conserved	no	17.78461191	14.54503208	13.90078997	9.437853933	11.22039624	13.37773683	0.24000069	23.22296812	26.02991855	8.560474896	27.83147185	22.79270364	21.68750741	0.351539851	10.54990489	14.42788165	GO:0006508|GO:0008236
FGRAMPH1_01G01985	0	1	0.846667	1	0	0	1	1	1	OG0006616	89.64015385	fgsc_variable	no	220.8879608	216.591587	196.5980123	175.6978741	210.7174346	204.0985738	0.089831954	240.4155391	311.1145227	458.5697468	308.9193064	302.203212	324.2444654	0.248473596	134.7464345	304.5989797
FGRAMPH1_01G01989	0	0.783654	0	0.063568	0	0	0.855769	0	0	OG0001357	94.95034615	highly_conserved	no	30.22319851	21.59402437	31.43098136	18.00783336	20.72639626	24.39648677	0.247276608	34.40527717	53.24336916	191.8721692	34.9230079	48.39066537	72.56689776	0.926084322	25.77284233	21.46087005	GO:0004672|GO:0005524|GO:0006468|GO:0004672|GO:0006468
FGRAMPH1_01G01991	0	0.729542	0	1	0	0	1	0	0	OG0003320	89.81773077	highly_conserved	no	21.91927715	194.8286434	37.88382894	32.28254205	30.15548605	63.41395551	1.161989329	2942.345772	4810.640161	4360.813412	4598.206244	2971.519122	3936.704942	0.230778839	10.18695235	3.06649387
FGRAMPH1_01G01993	0	0.876543	0.841358	0.704938	0	0	0.682716	0.825926	0.642593	OG0006617	94.77134615	fgsc_variable	no	7.575135299	3.501609362	4.852646878	7.353355032	5.057219734	5.667993261	0.308230195	9.75257912	7.310588522	24.22702168	9.12252872	5.971217834	11.27678718	0.655484492	5.200315234	7.383515574	GO:0005515
FGRAMPH1_01G01995	0	0.525778	0	0	0	0	0.545233	0	0	OG0006618	85.47065385	highly_conserved	no	11.08773021	2.637627619	3.183483162	0.98975811	3.77200167	4.334120155	0.903335357	3.152390952	4.059382501	28.6226477	1.5052446	3.618968283	8.191726807	1.399220701	0.95764277	1.866652466	GO:0003700|GO:0006355|GO:0043565
FGRAMPH1_01G01997	0	1	0	0	0	0	0	0	0	OG0000655	82.81453846	highly_conserved	no	8.484225718	6.789301569	6.687888447	3.152745937	9.462358772	6.915304088	0.348059895	8.470855546	9.590067513	8.645015512	5.61509829	12.01274764	8.8667569	0.259638631	3.116614921	4.078201294	GO:0005634|GO:0006302
FGRAMPH1_01G01999	0	0.960387	0.043574	0.21919	0	0	0.799296	0.068222	0.074824	OG0005433	93.93469231	highly_conserved	no	7.406895872	3.699355129	2.799489885	9.381932065	6.632159934	5.983966577	0.452684063	1.026135422	5.090685082	9.999139628	5.66586355	3.940982603	5.144561257	0.631747248	3.557827497	3.998473459
FGRAMPH1_01G02001	0	0.818719	1	1	0	0	0.82069	1	1	OG0005434	99.39142308	highly_conserved	no	1279.408764	1101.258413	1278.855287	1249.434567	1401.037838	1261.998974	0.084895685	750.6724776	876.3075932	241.4767294	1087.363519	756.1595613	742.3959762	0.419578731	336.0735345	100.1004175	GO:0003735|GO:0005622|GO:0005840|GO:0006412
FGRAMPH1_01G02003	0	0.935227	0.594697	0.701136	0	0	0.932955	0.128788	0.106818	OG0001309	80.88869231	highly_conserved	no	20.12380849	6.918470634	9.57631489	7.465486959	12.81477746	11.37977169	0.475247201	16.26178441	6.353711251	20.6606721	5.948197341	13.24417404	12.49370783	0.509379846	14.50960546	8.163038832	GO:0005634|GO:0006260|GO:0006281|GO:0017108|GO:0033557
FGRAMPH1_01G02007	0	0.723536	0.702311	0.798495	0	0	0.811929	0.750672	0.752552	OG0005435	90.89592308	highly_conserved	no	20.93211218	13.0309271	13.68300931	16.03928772	12.76769732	15.29060673	0.222845576	19.06001144	13.76641923	29.77486314	12.05617733	17.1959193	18.37067809	0.378097768	13.03846625	18.56030473	GO:0000981|GO:0005634|GO:0006355|GO:0008270|GO:0003677|GO:0005634|GO:0006351|GO:0008270
FGRAMPH1_01G02009	0	1	0.078313	0.17751	0	0	0.932932	0.106024	0.108835	OG0005436	91.19380769	highly_conserved	no	21.81777305	7.318876481	7.953854413	4.446428134	6.560099099	9.619406235	0.722078345	7.970934863	5.906593694	4.849343999	6.280008185	4.42283474	5.885943096	0.235998878	2.036876173	1.780778455	GO:0016787
FGRAMPH1_01G02011	0	0	0.985698	1	0	0	0.710526	0.998284	1	OG0005437	99.88938462	highly_conserved	no	974.9180537	738.2901234	1118.893571	850.4916087	986.6845629	933.855584	0.15509614	873.5210994	760.1483689	303.1790413	828.7839902	596.6304967	672.4525993	0.344504229	176.9604055	54.22243039	GO:0003735|GO:0005840|GO:0006412
FGRAMPH1_01G02013	0	0.749212	0	0	0	0	0.849488	0	0	OG0005438	86.08030769	highly_conserved	no	4.40630933	2.880798614	4.123916791	3.531773625	3.844929532	3.757545578	0.156453467	5.03854374	3.653037906	9.91525954	3.818595824	3.590884578	5.203264317	0.518818792	3.165992549	5.983948139
FGRAMPH1_01G02015	0	0.746561	0.827011	1	0	0	0.77574	0.852022	0.888287	OG0005439	96.07965385	highly_conserved	no	57.98272511	38.96045523	38.16769136	41.93307462	43.46558737	44.10190674	0.182611096	45.75143823	66.03508608	53.50094571	66.44478863	50.81847197	56.51014612	0.164729559	36.44185774	34.14201418
FGRAMPH1_01G02017	0	0.951946	0	0.197021	0	0	1	0	0.000481	OG0005440	93.55230769	highly_conserved	no	12.7991585	3.080278156	3.415421429	16.78118593	1.483626873	7.511934177	0.90931649	7.278566335	5.653737666	8.480249997	12.0079815	16.76013638	10.03613438	0.440930011	6.81843024	5.597292252	GO:0004471|GO:0055114|GO:0004470|GO:0004471|GO:0051287
FGRAMPH1_01G02019	0	1	0	0	0	0	1	0	0	OG0005359	93.64315385	highly_conserved	no	8.14362308	370.751968	233.7381791	23.18846679	171.096659	161.3837792	0.938428936	161.1265825	5701.408208	31.29538412	13279.52805	3067.091129	4448.089871	1.228069461	438.818791	215.3901862	GO:0004252|GO:0006508
FGRAMPH1_01G02023	0	0.561819	1	1	0	0	0.618834	1	1	OG0001998	93.85938462	fgsc_variable	no	36.33366454	36.41874214	25.84589257	48.74223844	30.75588576	35.61928469	0.240089083	25.51983646	26.55477555	94.31214209	23.29710625	25.29138888	38.99504985	0.793579474	27.03604181	43.49876887	GO:0003924|GO:0005525|GO:0005525
FGRAMPH1_01G02027	0	0.993532	0	0	0	0	0.828358	0	0	OG0005358	91.56265385	highly_conserved	no	17.64916281	14.92261597	13.65306574	14.07406772	13.88192348	14.83616714	0.110813261	18.56286243	9.903625308	18.31264508	6.060944934	11.04802366	12.77762028	0.429497434	3.979526545	3.326117325	GO:0051287|GO:0055114|GO:0008152|GO:0016616|GO:0051287|GO:0055114
FGRAMPH1_01G02029	0	0.891366	0	0	0	0	0.907289	0	0	OG0005357	92.12188462	highly_conserved	no	1.0281259	2.380537566	2.609185823	1.165254172	0.548723668	1.546365426	0.581519073	0.660332294	3.21742737	2.873564327	37.33199897	1.751975657	9.167059723	1.721021479	1.887717948	1.62892029	GO:0015267|GO:0016020|GO:0055085
FGRAMPH1_01G02031	0	0.600677	0	0	0	0	0.676819	0	0	OG0001559	78.3954	fgsc_variable	no	38.95532484	48.79674926	45.36429128	53.01441823	69.61219863	51.14859645	0.225482568	27.10483751	56.50444735	12.96607252	48.88611679	68.69274983	42.8308448	0.526188584	36.83734599	27.32818875
FGRAMPH1_01G02033	0	0.633117	0	0	0	0	0.725325	0	0	OG0001997	91.29265385	highly_conserved	no	7.112840181	6.332690175	8.030483352	7.127787942	7.412388531	7.203238036	0.085007736	10.45562471	10.37497228	20.17469731	5.744780215	9.64635508	11.27928592	0.473142264	30.06397966	10.52070756	GO:0000981|GO:0005634|GO:0006355|GO:0008270|GO:0003677|GO:0005634|GO:0006351|GO:0008270
FGRAMPH1_01G02035	0	0.413832	0	0	0	0	0.626984	0	0	OG0005356	90.63334615	highly_conserved	no	42.22666502	66.41577735	66.09412347	41.03548076	78.05883066	58.76617545	0.278619693	116.7238308	42.09493851	140.5114989	44.67562066	36.92908611	76.18699499	0.638897761	47.57369181	26.845305	GO:0016787
FGRAMPH1_01G02037	0	0	1	0.877907	0	0	0.16376	1	1	OG0005355	98.35726923	highly_conserved	no	72.28219652	66.56868788	62.38468375	111.2983792	58.47265743	74.20132095	0.287877895	134.9523555	54.18672894	33.62787046	84.4864326	46.86042675	70.82276286	0.570659595	34.27554194	31.01381087	GO:0008113|GO:0055114
FGRAMPH1_01G02039	0	0.68281	1	1	0	0	0.75307	1	1	OG0009704	96.68957692	fgsc_variable	no	105.3477304	119.7041756	106.3913889	150.0852691	138.4703254	123.9997779	0.15958074	168.3048662	313.5089318	1275.560117	219.9940787	264.2600183	448.3256023	1.038402806	229.2181802	160.2355933
FGRAMPH1_01G02043	0	0.973145	0.369923	0.573011	0	0	1	0.444109	0.463914	OG0005354	96.35015385	highly_conserved	no	28.51391908	20.17908387	20.36890791	16.74562112	17.50488423	20.66248324	0.226067306	18.01328453	17.75243942	37.4582465	13.55422	20.66377766	21.48839362	0.432003585	10.7866554	19.02980797	GO:0005515
FGRAMPH1_01G02047	0	0.439622	0.626881	0.732587	0	0	0.615681	0.703185	0.060203	OG0009686	96.69038462	fgsc_variable	no	86.39717214	29.38976174	37.53900747	49.32249229	55.75436195	51.68055912	0.424399615	23.10525607	33.84537628	11.52768299	7.364434803	38.99344829	22.96723969	0.596002333	12.76974787	3.492004684
FGRAMPH1_01G02049	0	0.958964	0.61554	0.848638	0	0	0.912883	0.70333	0.733939	OG0001937	97.27326923	highly_conserved	no	59.14795027	45.98945231	52.89091713	75.56875942	58.01172577	58.32176098	0.187792156	87.10248502	83.01319194	119.951082	85.20841411	79.18330457	90.89169552	0.181639975	65.97964511	100.3110308	GO:0015078|GO:0015991|GO:0033179|GO:0000220
FGRAMPH1_01G02051	0	0.861641	0.457463	0.455949	0	0	0.898274	0.443839	0.390857	OG0005012	97.52561538	highly_conserved	no	17.66477113	16.22455808	16.78746421	12.25901309	19.69234278	16.52562986	0.164857718	20.53929679	13.54986654	16.34363002	16.20406758	17.95589437	16.91855106	0.151775808	9.028436969	9.198117387
FGRAMPH1_01G02053	0	0.831293	0.672511	0.880582	0	0	0.863381	0.691697	0.669203	OG0004660	95.20307692	highly_conserved	no	13.33847982	7.751865725	8.902877019	6.075240549	11.03629074	9.420950771	0.301184582	19.20109196	12.93861055	20.63200568	10.76797783	10.88079828	14.88409686	0.315895927	6.636625916	12.30020654	GO:0005669|GO:0006352
FGRAMPH1_01G02055	0	0.863709	0	0	0	0	0.820417	0	0	OG0002648	88.5655	fgsc_variable	no	9.544207945	8.203914357	11.18522834	17.66035671	6.866406094	10.69202269	0.393884871	16.65646197	12.42953595	10.20753819	18.74409703	10.33607694	13.67474202	0.281583075	3.626105344	7.391061202	GO:0006807
FGRAMPH1_01G02061	0	0.691297	1	1	0	0	0.833333	1	1	OG0004738	96.6085	highly_conserved	no	222.5383757	191.0162315	161.4243359	173.0316075	181.9563989	185.9933899	0.124612394	134.7015147	205.8805992	97.46683036	188.1421453	161.8951131	157.6172405	0.27330339	87.5856794	72.82055757	GO:0005885|GO:0015629|GO:0030833|GO:0034314
FGRAMPH1_01G02063	0	0.694467	0.611868	0.801123	0	0	0.76263	0.72093	0.614274	OG0004737	94.27680769	highly_conserved	no	23.11378506	13.91899663	17.5942997	20.23581023	14.77892098	17.92836252	0.212976955	17.30738508	16.70047673	17.3717509	13.48191585	17.29772367	16.43185045	0.101715599	7.609538566	6.883771538
FGRAMPH1_01G02065	0	0.824988	0.575112	0.563213	0	0	0.901587	0.535944	0.547595	OG0004736	98.31261538	highly_conserved	no	16.01066115	13.15139884	16.12680376	10.54368865	17.44668407	14.65584729	0.189831416	35.49872557	22.46981197	29.40246244	19.17289146	19.55149498	25.21907728	0.279970524	11.33374622	20.42258294	GO:0005488|GO:0006886|GO:0016192|GO:0030117|GO:0006886|GO:0016192|GO:0030131|GO:0015031|GO:0016020|GO:0035615|GO:0072583
FGRAMPH1_01G02067	0	0.933908	0	0	0	0	0.663793	0	0	OG0004735	93.89092308	highly_conserved	no	70.05566387	42.87730588	46.73215968	57.4249847	57.35170985	54.88836479	0.193955055	62.36987242	57.57977586	32.02842916	64.03475581	68.53604928	56.90977651	0.253921097	30.98442683	21.95487258	GO:0030170
FGRAMPH1_01G02069	0	0	0	0.093333	0	0	0.860444	0.099556	0.201778	OG0004734	95.61892308	highly_conserved	no	23.33145202	18.04149592	19.27170739	14.23985134	15.52083143	18.08106762	0.196114814	23.05235966	26.32527317	18.56191229	19.53802899	23.15624545	22.12676391	0.141034956	9.299722729	12.41407758
FGRAMPH1_01G02071	0	0.543506	0.973098	1	0	0	0.721732	0.959647	1	OG0002415	94.78292308	highly_conserved	no	22.34863474	19.43410272	18.93137148	21.88225384	20.87704343	20.69468124	0.071987283	22.10376302	25.54130949	39.92026172	26.59873658	24.71332057	27.77547828	0.25164587	15.69059314	20.0826697
FGRAMPH1_01G02073	0	1	0	0.464075	0	0	0.829211	0	0.022379	OG0003965	93.78057692	highly_conserved	no	11.14889517	21.48837537	108.4510004	42.72079536	16.29400277	40.02061382	1.001823233	11.69693176	20.23817463	8.365118398	15.77534884	18.41576879	14.89826848	0.326400325	3.118982289	4.593569613
FGRAMPH1_01G02075	0	0.702359	0	0	0	0	0	0	0	OG0002416	86.84023077	highly_conserved	no	12.28770805	12.25030979	11.02849781	12.63812666	10.30362233	11.70165293	0.084697204	9.909089042	17.84113059	7.846136191	7.17388649	11.5273841	10.85952528	0.392731226	1.456715606	3.157735186
FGRAMPH1_01G02077	0	0.671071	0	0	0	0	0.635953	0	0	OG0001776	93.13	highly_conserved	no	11.8486828	8.242420854	8.693196495	7.779247856	4.057768403	8.124263282	0.341912262	8.980928253	10.9978385	21.68000261	14.23877471	6.56931345	12.49337151	0.468622649	0.962387729	2.242307756	GO:0016021|GO:0022857|GO:0055085|GO:0016020|GO:0022857|GO:0055085
FGRAMPH1_01G02081	0	0.688719	0.678967	0	0	0	0.710069	0.780706	0	OG0003966	94.53815385	highly_conserved	no	115.291874	45.95546608	89.17154857	122.82398	31.51335214	80.95124415	0.504401584	34.99098612	21.66057261	20.66106637	16.81641044	17.98022671	22.42185245	0.325309411	16.90773655	38.85801705	GO:0016020|GO:0055085|GO:0005509
FGRAMPH1_01G02083	0	0.797143	0	0	0	0	0.647143	0	0	OG0003967	96.47096154	highly_conserved	no	18.37138924	26.48554309	32.9658805	18.47112991	24.67348066	24.19348468	0.252338037	19.41588063	71.12717856	6.299840499	77.05187071	30.87518979	40.95399204	0.770207425	33.28804578	48.39614386	GO:0016787
FGRAMPH1_01G02085	0	0.828273	0.594877	0.640734	0	0	0.87919	0.598988	0.537318	OG0003968	97.39603846	highly_conserved	no	36.47935108	33.28574911	34.84535875	31.42636169	37.46498277	34.70036068	0.069923594	37.50441218	57.3087211	47.79777714	58.5019409	58.51150979	51.92487222	0.177714674	26.54115185	47.40271852	GO:0005525
FGRAMPH1_01G02087	0	0.492625	0.939036	0	0	0	0	1	0.585054	OG0003969	93.45526923	highly_conserved	no	11.58808091	16.3147117	13.44841548	13.77513565	18.9280717	14.81088309	0.192539415	23.7096412	15.92091717	6.571209265	12.2535207	10.79604593	13.85026686	0.46562139	4.840899568	8.569501293	GO:0003676|GO:0004523|GO:0004523|GO:0016070
FGRAMPH1_01G02089	0	0.714991	0.541556	0.482353	0	0	0.818975	0.546869	0.464137	OG0002417	85.20215385	highly_conserved	no	7.040868252	4.098160581	4.316908154	5.618848556	6.185441139	5.452045337	0.228566187	7.105654638	3.381669376	3.690158672	6.817362503	5.311759161	5.26132087	0.326823161	2.73862132	8.981877367	GO:0003677
FGRAMPH1_01G02091	0	0.779149	0.388341	0	0	0	0.793646	0.532079	0.46422	OG0003970	93.12842308	highly_conserved	no	124.3183194	59.58826945	54.17228169	91.27457049	62.66135851	78.40295991	0.375277207	35.58689768	37.92818388	62.82647769	30.2741954	56.47424651	44.61800023	0.317786988	39.19120368	81.40929955	GO:0003676
FGRAMPH1_01G02093	0	0	1	1	0	0	0	1	1	OG0003971	86.10546154	highly_conserved	no	26.89054904	40.23937811	26.25684871	48.81188476	26.80535972	33.80080407	0.303296615	16.65551223	21.5367393	26.40960686	55.91493735	17.0615049	27.51566013	0.594604819	43.23756959	33.56571069
FGRAMPH1_01G02095	0	0.949812	0.797992	0.881221	0	0	0.9289	0.85069	0.782936	OG0003972	98.87196154	highly_conserved	no	494.8288747	601.6825634	742.470523	512.9688129	974.7297863	665.3361121	0.298728948	627.9147002	3556.398737	10988.15709	1302.613947	3314.240571	3957.86501	1.042816891	1309.536838	622.3347473
FGRAMPH1_01G02097	0	0	0	0	0	0	0.851716	1	0	OG0008016	94.70557692	fgsc_variable	no	25.93404142	46.60724853	54.50019181	31.84285813	31.70953648	38.11877528	0.312979742	70.0427563	87.61912269	83.96634759	65.27690432	70.48671819	75.47836982	0.128789252	31.02618158	53.44478327
FGRAMPH1_01G02099	0	1	0	0	0	0	0.925573	0	0	OG0003973	89.37176923	fgsc_variable	no	38.4710654	15.70011344	21.69725135	29.43139307	10.94819071	23.24960279	0.471479666	8.739384469	6.238772569	33.16668331	1.475105164	14.27935256	12.77985962	0.962149496	0.35516236	1.485512658	GO:0016021|GO:0055085
FGRAMPH1_01G02103	0	1	0	0	0	0	1	0	0	OG0003974	96.57773077	highly_conserved	no	334.7274528	283.1941797	312.9775971	463.0781624	258.3305846	330.4615953	0.240891789	97.81430419	189.1084274	718.1983235	38.93445377	222.0095722	253.2130162	1.065854168	2.171550896	12.16539587	GO:0016746
FGRAMPH1_01G02105	0	0.841339	0.4093	0.788963	0	0	0.862545	0.361523	0.254727	OG0003975	90.20515385	highly_conserved	no	27.30967564	14.82428403	17.86740671	14.31289077	16.47895414	18.15864226	0.292125634	27.12396714	37.72615766	40.8599473	40.07722771	29.75922623	35.10930521	0.178434837	28.02036041	32.84496963	GO:0003723|GO:0005488
FGRAMPH1_01G02107	0	0.236675	0.564041	0.587908	0	0	0.232299	0.591885	0.679793	OG0010714	96.37580769	fgsc_variable	no	3.015360261	2.445875654	4.809784768	2.185526251	2.552244677	3.001758322	0.35123749	13.55391049	8.062095832	14.87664637	11.02744064	5.334853766	10.57098942	0.370496999	9.938625506	13.73644941
FGRAMPH1_01G02111	0	0.896821	0.327775	0.313705	0	0	0.906201	0.380928	0.377019	OG0003976	98.67676923	highly_conserved	no	11.97261279	8.498136148	10.10097951	8.761805241	7.417440283	9.350194795	0.187150417	9.749619154	9.178816878	8.591446345	9.657930213	9.15646103	9.266854724	0.050097997	2.8651992	2.95852043	GO:0003677|GO:0003899|GO:0006351|GO:0003899|GO:0006351|GO:0032549|GO:0003899|GO:0006351
FGRAMPH1_01G02113	0	0.851271	0	0	0	0	0.650224	0	0	OG0008017	92.27038462	fgsc_variable	no	6.264373748	5.404215213	3.771768188	4.869003172	5.203902446	5.102652553	0.17737316	3.936530939	5.459064874	4.161274379	4.511198283	5.144897617	4.642593218	0.139026621	1.2213683	2.458387169	GO:0003677|GO:0005524|GO:0006281|GO:0008094
FGRAMPH1_01G02115	0	0	1	1	0	0	0.70493	1	1	OG0008018	99.60596	fgsc_variable	no	1495.174267	1221.907381	1579.549391	1357.582508	1649.585791	1460.759867	0.117901367	910.9283998	994.3174258	340.745109	1039.57954	840.3705456	825.188204	0.341062365	553.7402806	114.6766375	GO:0003735|GO:0005622|GO:0005840|GO:0006412|GO:0003735|GO:0005840|GO:0006412|GO:0003735|GO:0005840
FGRAMPH1_01G02119	0	0.617219	0	0	0	0	0.65445	0	0	OG0003977	92.81030769	highly_conserved	no	5.255599457	3.267003575	6.532134005	3.392099454	5.176613215	4.724689941	0.292772032	10.37237113	19.40034842	13.88032188	14.2031646	13.55925298	14.2830918	0.227333269	5.199434196	14.29441458
FGRAMPH1_01G02123	0	0.897579	0.056499	0.080991	0	0	0.833287	0	0	OG0003978	91.78173077	highly_conserved	no	6.941573384	3.496587336	3.848102943	10.25489054	6.994866487	6.307204139	0.437134157	2.450708635	1.970252285	1.262929141	3.276549383	2.307014042	2.253490697	0.325325273	1.070646825	1.577026528	GO:0005515
FGRAMPH1_01G02125	0	0.974733	1	1	0	0	0.750243	1	0.964043	OG0003979	92.66761538	highly_conserved	no	256.3045231	206.8482046	243.8596392	345.960762	246.8804983	259.9707255	0.198580874	165.0146993	165.9857983	210.2595198	80.86192397	161.1354177	156.6514718	0.299333182	119.0947701	173.2365167	GO:0005886
FGRAMPH1_01G02133	0	0.490136	0.51292	0.050847	0	0	0.60239	0.959155	1	OG0001777	97.08134615	highly_conserved	no	27.60722738	18.49974006	28.65876995	30.03085103	24.14401348	25.78812038	0.179148605	36.38201173	33.00666202	44.14706061	35.11866103	40.4449075	37.81986058	0.117844948	15.6072225	23.00387282	GO:0016787|GO:0004724|GO:0048037
FGRAMPH1_01G02135	0	0.760659	1	1	0	0	0.738372	1	1	OG0009117	87.29288	fgsc_variable	no	72.59614481	70.10649849	83.14500928	92.78051448	93.05445273	82.33652396	0.131518994	140.7771662	74.61976558	163.3741143	96.3769511	91.96401651	113.4224027	0.326931591	67.561775	45.28669956
FGRAMPH1_01G02143	0	0.699505	0.388964	0.376068	0	0	0.734143	0.414605	0.415355	OG0003980	94.21219231	highly_conserved	no	4.236597875	3.12585708	3.745632098	3.489670111	7.529206046	4.425392642	0.402575451	9.076405183	13.53802366	29.8884627	8.715011721	12.16349913	14.67628048	0.595874435	7.87273501	16.40997792	GO:0000155|GO:0000160|GO:0000155|GO:0007165|GO:0016310|GO:0016772|GO:0000160
FGRAMPH1_01G02145	0	0.769731	0.886722	1	0	0	0.916899	0.889972	1	OG0000769	91.69653846	highly_conserved	no	163.9945484	159.8922366	113.4682272	55.29135608	192.9130492	137.1118835	0.392909532	551.2348788	506.2061441	678.3440498	589.6399349	393.1603931	543.7170801	0.193692818	168.2535009	586.1352288
FGRAMPH1_01G02151	0	1	0	0.065888	0	0	1	0	0.082569	OG0003981	73.39611538	highly_conserved	no	0.147789174	0.427119328	0.084824397	1.551836276	0.681295571	0.578572949	1.026209195	0.603749354	0.336197779	0.533368285	8.599162155	0.792124289	2.172920372	1.65495241	2.266281435	69.46574213
FGRAMPH1_01G02159	0	0	0.998384	0.808562	0	0	0	0.954766	0	OG0001778	90.67838462	highly_conserved	no	6.460510048	42.82256375	34.11093725	14.29664671	122.7421774	44.08656704	1.051199054	36.54205873	18.3337452	196.6410394	35.10446402	90.04832108	75.33392568	0.968749961	292.3101803	89.98826932
FGRAMPH1_01G02163	0	0.788298	0.048757	0.049701	0	0	0.876062	0.142183	0.103492	OG0001433	90.58653846	highly_conserved	no	30.89505929	7.864347288	18.93940679	12.5177035	12.97636502	16.63857638	0.534125737	25.88677154	22.73303143	15.87390818	16.04023179	23.70545306	20.8478792	0.221067627	6.994508611	8.024149465	GO:0003824
FGRAMPH1_01G02165	0	0.804236	1	1	0	0	0.832073	1	1	OG0003982	98.77461538	highly_conserved	no	255.2604312	292.145083	260.5075049	310.8292357	265.4548954	276.83943	0.085700639	335.6467905	215.4246602	274.1994185	258.0151534	191.2941763	254.9160398	0.21934909	248.5339163	194.0807279	GO:0003824|GO:0046872|GO:0004222|GO:0006508
FGRAMPH1_01G02167	0	0.881971	1	1	0	0	0.840467	1	1	OG0003983	95.34526923	highly_conserved	no	22.67917036	26.55507676	21.53227875	21.23606252	27.58956529	23.91843074	0.123413275	27.0781025	27.92439106	43.35291307	23.90093841	28.73178819	30.19762665	0.250975943	15.71663459	22.08911275	GO:0006352|GO:0046982
FGRAMPH1_01G02169	0	0.801213	0.806567	0.916131	0	0	0.857602	0.771235	0.828694	OG0001434	95.10465385	highly_conserved	no	20.69065973	23.82251273	24.52045778	17.04072394	21.52192885	21.51925661	0.137570121	32.06937716	29.41721191	16.08671454	35.60070212	29.79839604	28.59448035	0.259200002	55.46734755	129.0167088
FGRAMPH1_01G02171	0	0.899236	0.573315	0.582696	0	0	0.940236	0.533704	0.548645	OG0003984	96.36907692	highly_conserved	no	24.42207233	14.9417599	22.11870565	19.20512324	16.51115604	19.43976343	0.200659236	23.18596321	16.50862237	14.30364286	18.37191448	18.12967444	18.09996347	0.180906165	30.61475956	7.706466249	GO:0000105|GO:0004399|GO:0008270|GO:0051287|GO:0055114|GO:0000105|GO:0004399|GO:0004635|GO:0004636|GO:0055114|GO:0008152|GO:0016491|GO:0055114|GO:0000105|GO:0004635|GO:0000105|GO:0004636|GO:0000105|GO:0004399|GO:0055114
FGRAMPH1_01G02175	0	0	0	0	0	0.973118	1	0	0	OG0010715	64.90377778	fgsc_variable	yes	18.51484286	13.98915803	23.25545715	17.2899849	10.87950779	16.78579015	0.279119187	17.0810432	13.10371587	21.47538827	17.90866596	14.01846673	16.71745601	0.199590381	3.371112821	5.74385823	GO:0016787
FGRAMPH1_01G02177	0	0.750998	0.655227	0.723597	0	0	0.860335	0.598563	0.599362	OG0002418	93.84546154	highly_conserved	no	14.7703328	14.57319634	13.50220337	13.18827973	16.0776151	14.42232547	0.079460779	19.90453266	14.28653265	24.40865614	13.44060636	13.46434773	17.10093511	0.286185626	18.36530982	20.44258245	GO:0005515
FGRAMPH1_01G02179	0	0.823487	0.519871	0.703545	0	0	0.863946	0.570712	0.736484	OG0001779	94.7955	highly_conserved	no	13.78325421	15.46053912	15.74209221	11.74197847	18.94643717	15.13486024	0.175874247	17.72101638	16.45712027	21.38654508	16.14224598	20.58728953	18.45884345	0.129961486	8.162268064	12.28772873
FGRAMPH1_01G02181	0	0	1	1	0	0	0.44649	1	1	OG0008020	97.40015385	fgsc_variable	no	140.5481018	224.6551745	144.5736202	106.4321023	153.0423944	153.8502787	0.281928278	240.8543018	108.2185672	310.8443459	85.69982692	92.41005664	167.6054197	0.609715099	81.27121445	76.98643745	GO:0016491|GO:0055114|GO:0004791|GO:0005737|GO:0019430|GO:0055114
FGRAMPH1_01G02183	0	0.608463	1	1	0	0	0.662451	1	1	OG0006620	97.44538462	highly_conserved	no	115.5367437	120.8087458	113.4627519	99.35350101	177.0214467	125.2366378	0.239676957	65.14591937	208.6180837	112.9153888	236.7787424	194.9373075	163.6790884	0.438715653	45.88053458	57.05963861	GO:0008152|GO:0070569
FGRAMPH1_01G02185	0	0.668744	0	0	0	0	0.419522	0	0	OG0006621	90.03565385	highly_conserved	no	8.848335746	4.344877343	7.469674476	11.65944725	4.935108353	7.451488634	0.400595208	4.629342757	6.151685456	2.457941927	3.536765987	8.503231921	5.055793609	0.467268143	2.206289258	1.929713055	GO:0006281|GO:0019104
FGRAMPH1_01G02187	0	0.776156	0.7382	0.721655	0	0	0.806813	0.73674	0.698783	OG0006622	96.55838462	highly_conserved	no	29.16555138	36.72217911	32.05372227	33.75696834	38.78545405	34.09677503	0.111179893	39.89243455	31.59813182	34.93078639	32.54827135	29.02813306	33.59955144	0.122153586	21.17267717	29.57789894
FGRAMPH1_01G02189	0	0.965186	0.45098	0.392157	0	0	0.956383	0.510204	0.490996	OG0006623	91.65173077	highly_conserved	no	24.64894533	31.58629003	43.81588701	33.25520741	33.75646153	33.41255826	0.205459242	37.04279928	21.69377542	36.10410398	22.20642685	17.4654236	26.90250582	0.335437148	25.72965007	25.82834471	GO:0000166|GO:0004812|GO:0005524|GO:0006418|GO:0003676|GO:0000166|GO:0004824|GO:0005524|GO:0005737|GO:0006430
FGRAMPH1_01G02191	0	1	0	0	0	0	1	0	0	OG0006624	85.92057692	highly_conserved	no	4.457621887	10.36201942	3.649762634	8.008696176	5.168446216	6.329309266	0.440646944	0.155594568	9.70399616	0.641463164	6.419115347	1.286090804	3.641252009	1.158414098	0	0
FGRAMPH1_01G02193	0	0.881364	0.527858	0.637848	0	0	0.849664	0.651297	0.488473	OG0006625	95.47773077	highly_conserved	no	13.03479707	8.295552449	8.269654219	59.87240962	7.885829232	19.47164852	1.164981535	11.57568259	2.938580228	21.45510877	16.20104879	5.806944782	11.59547303	0.649490691	4.052808576	8.141998183	GO:0003676|GO:0005524
FGRAMPH1_01G02195	0	0	0	0	0	0	0	0	0	OG0006626	96.44961538	highly_conserved	no	740.6140664	488.3461134	229.0952596	1498.802405	526.183501	696.6082692	0.694577823	10.02441618	124.1566046	325.2853558	273.4840509	256.5936055	197.9088066	0.649639008	40.69128	191.0428242
FGRAMPH1_01G02197	0	1	0	0	0	0	0.860356	0	0	OG0003323	69.30915385	highly_conserved	no	0.245064816	0.523247321	0.683897235	0.185780628	0.650452423	0.457688484	0.502725847	0.410397432	3.999271099	0.775467084	0.627078078	2.261468675	1.614736473	0.94097058	0.641860539	2.992592093
FGRAMPH1_01G02203	0	0.904522	0.381726	0.428064	0	0	0.909567	0.39219	0.372197	OG0003448	95.59573077	highly_conserved	no	15.97842219	12.27979515	10.90299664	17.25278808	15.73430028	14.42966047	0.187018557	8.206029024	11.57210644	16.8611091	11.73989368	14.52943672	12.58171499	0.260537722	9.240515228	18.05961061	GO:0005515
FGRAMPH1_01G02205	0	0.31931	1	1	0	0	0.363538	1	1	OG0006964	93.90138462	highly_conserved	no	50.00997847	32.87696466	34.98527166	40.29865102	41.53784039	39.94174124	0.167258753	15.52097825	42.17956943	42.80866079	34.23746418	45.77520314	36.10437516	0.339941204	32.539709	42.58502408
FGRAMPH1_01G02207	0	0.806549	0.97102	1	0	0	0.814076	1	1	OG0006963	92.09734615	highly_conserved	no	34.9899612	35.00540776	30.91774491	24.5849332	31.13783289	31.32717599	0.135999442	70.79079702	54.91092769	78.30285411	44.58713071	51.09850187	59.93804228	0.235075494	71.69108497	52.94243986
FGRAMPH1_01G02213	0	0.655814	0	0	0	0	0.710299	0	0	OG0006962	96.56676923	highly_conserved	no	61.33104345	58.24245932	57.49394812	41.8126604	34.2412311	50.62426848	0.234955691	58.70427465	63.91355121	42.9789942	112.2008464	50.93977035	65.74748737	0.412948264	23.52636654	24.65192445	GO:0000413|GO:0003755|GO:0003755|GO:0003755|GO:0006457
FGRAMPH1_01G02215	0	1	0	0	0	0	1	0	0	OG0006961	87.29352	fgsc_variable	no	10.20399883	27.94757072	10.95183181	3.917133273	41.4256862	18.88924417	0.816954905	2.055914791	22.03809274	4.998568298	17.82135688	29.04868291	15.19252312	0.752108589	2.284115156	0.952418922
FGRAMPH1_01G02219	0	1	0	0	0	0	1	0	0	OG0006960	95.57711538	highly_conserved	no	0.722925698	0.462460579	3.608693118	1.177769761	0.613670565	1.317103944	0.993495636	0.467194109	0.585353255	2.109517778	0.917822735	0.858147705	0.987607116	0.662610424	0	0	GO:0003700|GO:0006355
FGRAMPH1_01G02221	0	0.863276	0.401422	0.482363	0	0	0.868471	0.459393	0.398687	OG0009435	94.54257692	fgsc_variable	no	30.18057427	36.53280043	53.23424203	30.92761889	32.96877361	36.76880185	0.259132607	42.46877756	19.84863972	37.22489545	15.78931345	22.43665754	27.55365674	0.421662804	6.222283435	11.49531294	GO:0003676
FGRAMPH1_01G02223	0	0.390179	1	1	0	0	0	1	1	OG0000378	81.51076923	highly_conserved	no	57.75938146	71.12927841	58.79334084	60.10161339	78.6959179	65.2959064	0.14112404	82.67934341	57.87420744	42.94072095	84.36973295	63.45591481	66.26398391	0.263504946	26.44557576	37.96455679	GO:0007017|GO:0030286|GO:0005875|GO:0007017
FGRAMPH1_01G02233	0	0.747664	0.911549	1	0	0	0.872497	1	1	OG0006959	90.822	highly_conserved	no	39.64071974	48.98379395	33.25398505	18.55308026	53.17204187	38.72072417	0.354022214	60.83566503	47.59386529	89.19460449	32.48534019	57.38011439	57.49791788	0.36269102	104.6276319	105.2181098
FGRAMPH1_01G02235	0	0	0	0	0	0	0	0	0	OG0008796	79.66824	fgsc_variable	no	0	0	0	0	0	0	0	0	0	0	0	0	0	0	5.124387048	10.68276386
FGRAMPH1_01G02237	0	0.862634	0	0	0	0	0.623188	0	0	OG0006958	96.19365385	highly_conserved	no	13.63485401	19.84304512	15.56875822	9.248869715	23.59708514	16.37852244	0.338742803	24.63633265	5.201688865	4.137921723	2.352735257	16.34111169	10.53395804	0.911628523	2.349032151	3.341111207
FGRAMPH1_01G02239	0	1	0	0	0	0	1	0	0	OG0002235	74.92569231	fgsc_variable	no	0	0	0	0	0	0	0	0	0	0	0	0	0	0	0	0
FGRAMPH1_01G02241	0	0.774846	0.56523	0.522427	0	0	0.83905	0.789211	0.842568	OG0002234	95.059	highly_conserved	no	15.21330297	26.36555609	15.53704616	9.838557301	16.65548409	16.72198932	0.358889538	59.11280985	25.98611391	92.11028769	17.43736631	27.86863908	44.50304337	0.695495803	9.111152706	28.69725432
FGRAMPH1_01G02247	0	0	1	1	0	0	0	1	1	OG0006957	96.18152	fgsc_variable	no	103.7833974	187.4417762	137.3097488	108.4713045	139.3586589	135.2729772	0.246634322	135.8976037	92.04238397	220.7763449	81.32621537	94.75880702	124.960271	0.45971098	33.78151362	37.36050544	GO:0003677|GO:0003899|GO:0006351|GO:0003677|GO:0003899|GO:0006351|GO:0008270
FGRAMPH1_01G02249	0	0.796291	0.4	0.501569	0	0	0.851641	0.482168	0.411983	OG0006956	91.15703846	highly_conserved	no	7.822514845	6.74885939	13.02105871	12.15353472	7.523332682	9.453860068	0.307110257	10.4129904	3.247144806	4.41557448	4.750515043	4.317170511	5.428679047	0.523648257	2.785838181	3.676968045	GO:0005515
FGRAMPH1_01G02251	0	0	1	1	0	0	0.553633	1	1	OG0008795	97.44675	fgsc_variable	no	402.8107873	1477.187514	695.1032277	434.0485991	1120.250147	825.880055	0.561594334	1126.074956	798.8677503	719.8484516	1044.51591	837.0887474	905.2791631	0.190124661	192.7472947	472.3088524
FGRAMPH1_01G02253	0	0.710938	0.539773	0.599432	0	0	0.890625	1	0.65696	OG0006955	96.55923077	highly_conserved	no	39.98171343	70.9318933	84.87353986	37.58833064	63.85551652	59.44619875	0.342125367	72.67441733	107.1157054	59.61025548	103.1213659	72.86287435	83.07692368	0.251258993	27.14007677	30.34690478	GO:0016491|GO:0055114
FGRAMPH1_01G02255	0	1	0	0	0	0	0.88941	0	0	OG0002233	88.33561538	highly_conserved	no	1.641566108	8.81596717	13.12144158	0.702199983	6.614346919	6.179104352	0.832802844	7.164368631	1.368938563	5.019230394	2.41477824	9.676174738	5.128698113	0.663628625	0	0	GO:0016491|GO:0050660|GO:0055114|GO:0016614|GO:0050660|GO:0055114|GO:0003824|GO:0050660|GO:0055114
FGRAMPH1_01G02257	0	0	0	0	0	0	0	0	0	OG0008794	80.74988462	fgsc_variable	no	8.304647381	6.943736443	7.296929408	3.348840859	4.553008506	6.089432519	0.338212256	9.965712408	4.451086187	2.710483411	3.806846298	2.669499476	4.720725556	0.64135016	1.930842327	2.413115153
FGRAMPH1_01G02259	0	1	0.116214	0.526096	0	0	1	0.196242	0.278358	OG0008793	92.47880769	fgsc_variable	no	8.029106057	8.053596617	10.8472489	7.606872666	5.22959106	7.95328306	0.250912658	17.19796731	6.456413793	10.55771238	5.007918235	4.272341108	8.698470565	0.613560354	3.001020667	2.565434237
FGRAMPH1_01G02263	0	0	0	0	0.371597	0.435588	0.713163	0.006455	0	OG0002232	87.9595	highly_conserved	no	7.316183485	10.45072331	10.25085335	9.296718763	11.1235033	9.687596441	0.152565335	7.450294092	8.554674789	16.23054317	10.98677021	9.44144353	10.53274516	0.326399831	0	15.09859185	GO:0005515
FGRAMPH1_01G02265	0	0.660755	1	0.843822	0	0	0.806636	1	1	OG0006954	98.12019231	highly_conserved	no	295.5110904	335.0329664	261.8880564	727.3266127	308.8311647	385.7179781	0.499781145	47.74759753	269.1967316	499.245681	246.7134046	294.136046	271.4078922	0.591430458	139.1382574	255.0074623
FGRAMPH1_01G02269	0	0.992635	0.193399	0.404528	0	0	0.950627	0.034643	0.049373	OG0006953	91.99373077	highly_conserved	no	24.07765095	17.17580221	18.17133603	31.59642935	17.79691423	21.76362655	0.282988667	6.627946519	10.17268891	16.09124495	11.20338506	20.89919975	12.99889304	0.42794197	12.05679795	8.695006378	GO:0016788|GO:0003697|GO:0004519|GO:0005634|GO:0006289|GO:0003677|GO:0003824|GO:0004518|GO:0004518|GO:0006281
FGRAMPH1_01G02271	0	0.283678	1	1	0	0	0.905203	1	1	OG0006952	93.96238462	highly_conserved	no	55.28403487	81.47416196	48.65487042	65.72762498	73.1920816	64.86655477	0.204012565	67.58770863	69.28695864	93.57003738	76.81531541	61.76566231	73.80513648	0.16645829	23.82505295	47.66464629	GO:0006351|GO:0003676|GO:0006351|GO:0008270|GO:0005634|GO:0003676|GO:0005634|GO:0006351|GO:0006355
FGRAMPH1_01G02273	0	0.926009	0.113602	0	0	0	0.687593	0.16293	0	OG0003447	96.68169231	highly_conserved	no	50.98179544	46.99241789	63.66936141	97.0639482	36.83744436	59.10899346	0.394069065	17.86579426	29.80354337	27.36037904	25.44778518	37.68289876	27.63208012	0.259685292	3.660468828	7.606698762	GO:0006535
FGRAMPH1_01G02275	0	0	1	1	0	0	0	1	1	OG0009200	95.14016667	fgsc_variable	no	282.4251095	239.957515	229.7838101	261.9999854	292.1590531	261.2650946	0.102127783	186.811776	414.6277784	95.35905498	362.0954309	342.0556409	280.1899362	0.477138218	38.01516918	55.22290249	GO:0004170|GO:0046080
FGRAMPH1_01G02277	0	0.533048	1	1	0	0	0.78213	1	1	OG0003446	95.31657692	highly_conserved	no	22.47660651	20.78613158	23.54960288	21.40742705	19.78294043	21.60054169	0.067765707	30.93824748	40.65330981	36.16740258	30.58837858	29.69956626	33.60938094	0.139325386	11.35877902	15.41978405
FGRAMPH1_01G02279	0	0.837597	0.726651	0.88608	0	0	0.847115	0.683224	0.628198	OG0002231	97.20088462	highly_conserved	no	69.28934981	61.47439419	63.58235137	48.7819513	60.195925	60.66479433	0.123622591	55.58751787	89.98997951	166.7320924	68.51379178	75.07286281	91.17924887	0.482739034	33.78045051	33.58100174	GO:0000166|GO:0003676|GO:0004813|GO:0005524|GO:0006419|GO:0000166|GO:0004813|GO:0005524|GO:0005737|GO:0006419|GO:0003676|GO:0004813|GO:0000166|GO:0005737|GO:0000166|GO:0004813|GO:0005524|GO:0006419|GO:0004812|GO:0005524|GO:0043039
FGRAMPH1_01G02281	0	0	1	1	0	0	0.518357	1	1	OG0006951	89.59703846	highly_conserved	no	19.67196756	20.42332955	17.47871789	11.10070232	23.31253221	18.39744991	0.249047827	25.04464644	77.80461014	159.5336791	36.18163945	112.4116474	82.19524449	0.674563179	65.19880129	18.42170794
FGRAMPH1_01G02283	0	0	1	1	0	0	0.566591	1	1	OG0006950	90.86338462	highly_conserved	no	82.32248634	83.18864623	68.7586168	65.98005972	59.69091452	71.98814472	0.144026555	41.65849719	108.4535587	44.99249216	96.64654014	52.9573092	68.94167948	0.453045682	15.43047724	21.75924873
FGRAMPH1_01G02285	0	0.858446	0.598986	0.676689	0	0	0.82027	0.489865	0.479054	OG0003445	94.46819231	highly_conserved	no	61.57363133	36.53705712	32.31582304	30.24078243	39.16265936	39.96599066	0.314611503	34.9516892	54.7088418	44.02867791	40.41564733	47.88226064	44.39742337	0.168433165	31.7159436	32.67645371	GO:0005515
FGRAMPH1_01G02287	0	0.676315	0.56835	0.537925	0	0	0.837735	0.687724	0.680752	OG0001688	93.94669231	highly_conserved	no	37.74303786	12.35455194	11.29095658	5.817191952	13.6454271	16.17023309	0.768256699	31.51056205	10.45737116	8.881688667	13.00576932	12.14024955	15.19912815	0.608920627	3.53193515	16.24795363
FGRAMPH1_01G02291	0	0.763866	0.983526	1	0	0	0.67765	1	0.963756	OG0008792	94.73873077	fgsc_variable	no	21.92619802	25.07754802	27.03329319	30.96899767	37.00971615	28.40315061	0.204947674	21.35661213	30.21060277	19.88135577	30.3516638	25.51934208	25.46391531	0.190838831	12.65712735	14.86820269	GO:0004844|GO:0006281|GO:0006284|GO:0006281|GO:0016799
FGRAMPH1_01G02293	0	0.962355	0	0	0	0	0.945927	0.018138	0	OG0006949	93.07596154	highly_conserved	no	39.57035553	14.96407511	20.98053849	32.4153294	13.66464378	24.31898846	0.464461689	16.20555609	26.50327954	43.37806269	26.67268581	42.77325033	31.10656689	0.37682321	16.21808181	30.23718909
FGRAMPH1_01G02295	0	0.088589	1	1	0	0	0.451952	1	1	OG0006948	93.56515385	highly_conserved	no	16.67085422	25.4176304	22.17898812	19.3728903	13.36090838	19.40025429	0.241570539	15.82899809	4.152927304	9.830463184	5.581466377	2.795662716	7.637903534	0.691936793	1.752428559	7.35701136
FGRAMPH1_01G02297	0	0.76824	0.722256	0.542612	0	0	0.887186	1	0.522379	OG0003444	94.109	highly_conserved	no	22.59836037	17.24166606	22.31424339	13.77246579	15.12530949	18.21040902	0.223477662	28.05783116	19.77274707	12.19901861	18.28709692	15.86872451	18.83708365	0.313026557	10.69161935	11.32878785	GO:0000287|GO:0006400|GO:0008193
FGRAMPH1_01G02299	0	0	0.997677	1	0	0	0.581301	1	1	OG0006947	96.68973077	highly_conserved	no	6.176521441	7.102741736	8.059139167	6.682774237	8.370938817	7.27842308	0.126724602	4.476901214	3.419400694	9.145227479	5.731317462	5.333984095	5.621366189	0.384333956	7.596094562	8.869944141	GO:0005515
FGRAMPH1_01G02301	0	0.933661	0.329313	0.454214	0	0	0.958102	0.323758	0.392795	OG0002230	96.90384615	highly_conserved	no	34.66334302	24.10251526	23.33328689	23.7945402	23.62535338	25.90380775	0.189340582	31.67849624	22.0138011	38.41164718	23.07808348	21.25733075	27.28787175	0.274799444	15.07146074	28.42458072	GO:0003677|GO:0003899|GO:0006351|GO:0003677|GO:0005665|GO:0006366
FGRAMPH1_01G02303	0	0	0	0	0	0	0	0	0	OG0009434	89.18966667	fgsc_variable	no	2072.710846	2575.664759	3644.935884	3805.7581	1620.020885	2743.818095	0.349635815	1087.143166	3142.742676	4897.690091	1384.92435	2503.787484	2603.257553	0.587244741	14.39780871	232.0487239
FGRAMPH1_01G02305	0	0.938802	0	0	0	0	0.8125	0	0	OG0008791	91.43708	fgsc_variable	no	36.66561716	23.58216687	35.57618494	23.82170936	51.18250665	34.165637	0.332697985	30.0871614	26.49047827	72.35612497	14.41681728	57.44594816	40.15930602	0.595336039	4.942394083	9.343132987
FGRAMPH1_01G02315	0	0.872611	0	0	0	0	0.724957	0	0	OG0006946	80.709	highly_conserved	no	0	0	0	0	0	0	0	0	0	0	0	0	0	0	0	0
FGRAMPH1_01G02317	0	0.723577	1	1	0	0	0.815447	1	1	OG0002229	98.40411538	highly_conserved	no	526.469985	359.8920688	716.1715156	427.6635761	477.8821716	501.6158634	0.268889652	627.2900581	292.3103696	282.3118909	445.5087119	239.5051263	377.3852314	0.423930262	228.3381287	157.3622415
FGRAMPH1_01G02323	0	1	0	0	0	0	0.784919	0	0	OG0006945	80.12876923	highly_conserved	no	0.460581027	0.246154689	0.853118633	0.021848423	0.642495705	0.444839695	0.732245271	0.155058241	1.359920661	0.159813017	0.088847069	0.996844883	0.552096774	1.062536766	0.117531542	0.975926107
FGRAMPH1_01G02325	0	0.656303	0	0	0	0	0.654622	0	0	OG0003443	92.61230769	highly_conserved	no	38.10110102	15.70823862	20.48468469	12.36585958	26.81134194	22.69424517	0.448655233	18.09883723	15.19502975	22.06572501	15.60004071	31.11312393	20.41455133	0.32211961	9.132091765	16.68365725	GO:0005515
FGRAMPH1_01G02333	0	0.91842	0.025898	0	0	0	0.925866	0.085141	0	OG0003442	94.47438462	highly_conserved	no	42.30586519	16.43531332	26.87281859	28.18479735	37.57600972	30.27496083	0.332580203	43.19667009	30.55487997	37.04988653	29.075699	68.33173623	41.64177436	0.382854265	25.26353777	26.39343948
FGRAMPH1_01G02335	0	0.811575	1	0	0	0	0.797443	1	0	OG0006944	95.50196154	highly_conserved	no	223.9576399	103.1649113	114.8560219	286.4660695	99.85757346	165.6604432	0.512292499	65.36432792	109.4740169	174.5533893	83.7606079	120.3458106	110.6996305	0.376621743	157.6634261	42.67337531	GO:0016491|GO:0055114
FGRAMPH1_01G02337	0	1	0	0	0	0	1	0	0	OG0012055	82.44566667	fgsc_variable	no	0	0	0	0	0	0	0	0	0	0	0	0	0	0	0	0
FGRAMPH1_01G02339	0	1	0.41184	0.587516	0	0	1	0.314672	0.407336	OG0011077	66.87535294	fgsc_variable	no	0	0	0	0	0	0	0	0	0	0	0	0	0	0	0	0
FGRAMPH1_01G02341	0	0.838323	1	1	0	0	0.855622	1	1	OG0001373	96.39957692	highly_conserved	no	55.96691046	54.95676018	56.77513226	43.85499158	63.81397477	55.07355385	0.130291606	41.24043354	55.02905171	71.95299146	43.60559316	42.45517226	50.85664843	0.256016978	34.82660531	48.92620939	GO:0005515
FGRAMPH1_01G02345	0	0.82382	0.633919	0.54281	0	0	0.82876	0.737102	0	OG0003441	96.50123077	highly_conserved	no	42.34459586	24.99445313	49.10558221	32.73316533	25.47184027	34.92992736	0.303289544	42.67760797	55.53548328	38.09487664	39.25431379	35.64291896	42.24104013	0.185871857	10.05437645	12.59181608	GO:0004721|GO:0005634|GO:0006397
FGRAMPH1_01G02347	0	0.955471	0	0	0	0	0.795802	0	0	OG0006941	87.28761538	highly_conserved	no	1.111876437	15.61570145	3.403142358	2.929865003	5.43046404	5.698209857	1.009637493	2.542063538	4.824038161	3.861074049	3.015378295	5.529425432	3.954395895	0.312853874	1.147670841	8.449053474
FGRAMPH1_01G02349	0	0.697651	0.557969	0.633998	0	0	0.677949	0.571862	0.688305	OG0001686	92.12076923	highly_conserved	no	9.044486109	11.25896306	12.16426719	8.478652848	12.14212423	10.61769869	0.16433057	13.88442005	8.507620627	21.06776241	14.16347847	9.708554351	13.46636718	0.365970451	5.850057076	20.72857315
FGRAMPH1_01G02351	0	1	0	0	0	0	0.803021	0	0	OG0008790	91.57996154	fgsc_variable	no	6.100899622	6.948000217	4.253540795	6.350610596	4.073807879	5.545371822	0.234407442	11.11707696	6.547690152	24.34295285	3.68666184	8.190431295	10.77696262	0.746662548	1.070762387	3.381615374	GO:0008152|GO:0016758
FGRAMPH1_01G02355	0	0.531187	0	0.103286	0	0	0.711603	1	0.114017	OG0006942	88.27623077	highly_conserved	no	39.48604888	41.20186644	37.09696627	50.78468237	27.05614094	39.12514098	0.21768801	27.44333136	44.35131257	68.79850291	47.69336485	37.30708699	45.11871974	0.340015106	19.20807675	33.37213852
FGRAMPH1_01G02357	0	0.359807	1	1	0	0	0.612515	1	1	OG0006943	91.79557692	highly_conserved	no	15.65370658	56.84991563	30.39378644	22.59897016	45.48331516	34.1959388	0.492244573	95.00713389	42.21796249	125.2511688	49.84127809	53.86549262	73.23660719	0.485844809	48.71708587	75.35344445
FGRAMPH1_01G02365	0	0.765159	0.489309	0.612688	0	0	0.819839	0.554855	0.619699	OG0006937	85.94669231	highly_conserved	no	26.18384454	16.22980822	18.64721975	14.94466728	18.74113905	18.94933577	0.229886721	14.12457157	16.87672772	18.6787161	8.893097287	14.9928686	14.71319625	0.251347378	10.66069879	19.85811646
FGRAMPH1_01G02367	0	0	0.792056	1	0	0	0.052181	0.989097	0.98053	OG0006936	97.99119231	highly_conserved	no	6.656699641	5.351280253	8.410117237	8.304116888	6.114699794	6.967382763	0.193942239	9.576553777	9.01042955	9.302959936	9.334691422	5.155785809	8.476084099	0.220259807	2.841714034	3.677071216	GO:0003755|GO:0000413|GO:0003755|GO:0003755|GO:0006457
FGRAMPH1_01G02371	0	0.585521	0.961315	0.929539	0	0	0.746339	1	1	OG0000752	96.62615385	highly_conserved	no	6.97833892	6.556895632	8.158806688	4.531743912	6.299435774	6.505044185	0.201871749	19.54272457	9.96702553	20.3302345	11.2792133	9.393426727	14.10252493	0.381247379	7.906146701	17.93889662	GO:0005634
FGRAMPH1_01G02379	0	1	0	0	0	0	1	0	0	OG0011456	83.7526	fgsc_variable	no	0	0	0	0	0	0	0	0	0	0	0	0	0	0	0	0
FGRAMPH1_01G02383	0	0	0.601093	0.599879	0	0	0	0.6017	0.55677	OG0008788	90.35	fgsc_variable	no	9.40170488	14.9993513	10.1591027	17.04279082	13.02807984	12.92620591	0.248685397	16.11065484	16.77823	40.56104868	9.771522242	10.3911692	18.72252499	0.674053115	7.693284792	18.99398265	GO:0000413|GO:0003755|GO:0003755|GO:0006457
FGRAMPH1_01G02387	0	0.554054	0.988943	0.951679	0	0	0.668305	1	1	OG0006938	94.75480769	highly_conserved	no	25.20217979	34.83686511	34.17294636	27.1256871	26.65775882	29.59908743	0.153392428	40.16996024	33.16224013	39.47328442	23.78763495	27.95117635	32.90885922	0.216822588	17.71388071	49.44430908	GO:0006812|GO:0008324|GO:0016021|GO:0055085
FGRAMPH1_01G02393	0	0.580972	1	1	0	0	0.751687	1	1	OG0001169	93.07419231	highly_conserved	no	61.19930083	128.8965332	71.63107946	52.41876474	119.8387846	86.79689256	0.404523657	114.4826915	89.3490095	62.06479541	69.20402705	89.51876468	84.92385763	0.241613006	24.0831309	73.79434758	GO:0016020|GO:0016192|GO:0016020
FGRAMPH1_01G02397	0	0.5218	1	1	0	0	1	1	1	OG0003438	85.89734615	highly_conserved	no	50.46326334	61.32960296	57.83809988	49.71365927	52.67039309	54.40300371	0.092040367	51.60502046	50.84411351	104.6118005	32.89101797	44.51403804	56.89319809	0.487020688	48.95127212	38.80168743
FGRAMPH1_01G02399	0	0.915427	0	0	0	0	0.912294	0	0	OG0003439	97.97311538	highly_conserved	no	23.83994539	19.49391806	12.02953165	11.07207051	16.94922089	16.6769373	0.317763304	7.696902406	8.813127573	7.800708337	4.483764726	8.482657215	7.455432051	0.231417285	1.848579563	3.374018516	GO:0005975|GO:0008061
FGRAMPH1_01G02401	0	0.86537	0	0.111284	0	0	0.949416	0.045136	0.1393	OG0006939	79.93342308	highly_conserved	no	10.57195192	11.93107348	7.727363568	7.620698111	6.562906797	8.882798775	0.254577721	4.32451597	20.87025522	391.5195111	8.417032046	55.60325714	96.1469143	1.730117286	1.754091977	37.65814433
FGRAMPH1_01G02403	0	0.69283	1	1	0	0	0.87088	1	1	OG0003440	95.75219231	highly_conserved	no	66.10120698	99.24319504	85.7538692	58.61050636	92.448097	80.43137492	0.21607245	66.78643185	65.63879461	36.62343155	62.30825822	93.97151649	65.06568654	0.312658102	48.72918676	43.36515486
FGRAMPH1_01G02405	0	0.546875	1	1	0	0	0.759115	1	1	OG0008789	97.336	fgsc_variable	no	51.32485556	63.14638078	54.35710396	54.81928796	56.6200539	56.05353643	0.078471577	31.14285127	50.15187634	59.84341163	57.86890294	54.29490459	50.66038936	0.227364795	37.11143242	35.95567461	GO:0046872
FGRAMPH1_01G02407	0	0.774914	0	0	0	0	0	0	0	OG0006940	79.02434615	highly_conserved	no	26.57186395	10.71634114	9.582722547	20.7686147	17.36574217	17.0010569	0.416394402	13.10278499	8.512332232	4.436285429	11.46116073	19.88172519	11.47885771	0.49977143	9.46738774	16.73264677
FGRAMPH1_01G02409	0	0.822283	0.636022	0.687286	0	0	0.841422	0.632604	0.577239	OG0006935	95.8985	highly_conserved	no	20.7747017	17.37730105	14.4569846	17.51345839	19.89184901	18.00285895	0.137346125	14.51454154	17.71462726	12.20008013	21.20895703	17.53638553	16.6349183	0.206202487	10.18259532	13.75200074
FGRAMPH1_01G02411	0	0.914295	0.473667	0	0	0	0.995093	0.658489	0.744848	OG0003437	94.708	highly_conserved	no	11.02057114	20.9535406	14.90414822	8.6415256	20.69084809	15.24212673	0.365011627	17.55352137	13.16814973	18.16006147	10.6779485	19.58885005	15.82970622	0.236702033	2.382074311	11.75202576	GO:0005515
FGRAMPH1_01G02415	0	0.761435	0.114345	0.102911	0	0	0.62474	0.136175	0.151767	OG0006934	97.98011538	highly_conserved	no	5.306626241	6.668036	5.382061794	4.333228049	5.744790537	5.486948524	0.153459993	4.858284799	5.470789569	5.192715588	5.649994381	6.544087286	5.543174325	0.114465484	1.952899185	4.137940646	GO:0006506
FGRAMPH1_01G02417	0	0.810731	0.400956	0.31165	0	0	0.719588	0.381477	0.367879	OG0006933	86.47207692	highly_conserved	no	6.837101423	3.867421258	6.865063137	6.866051096	4.462584037	5.77964419	0.257619456	5.656091371	3.771224427	2.096586191	2.985032857	4.716139108	3.845014791	0.364128091	1.924614585	2.562021237	GO:0003676|GO:0005524
FGRAMPH1_01G02419	0	1	0	0	0	0	0.962857	0	0	OG0010032	84.12734615	fgsc_variable	no	110.0365781	36.73334875	76.35508487	31.9011809	44.59380817	59.92400016	0.549644104	28.59416501	105.0453165	7.796558078	90.76335651	71.27999681	60.69587858	0.679895219	4.250986985	14.79433352
FGRAMPH1_01G02421	0	0.854061	0	0	0	0	0.746616	0	0	OG0006932	80.97176923	highly_conserved	no	15.19666267	1.728471874	20.47828218	6.839980803	6.908130388	10.23030558	0.73229773	17.23198927	18.54540385	93.55111188	141.4519165	130.9554843	80.34718115	0.743441235	56.75462223	1.489911508
FGRAMPH1_01G02423	0	0	0	0	0	0	0	0	0	OG0006931	91.98603846	highly_conserved	no	61.77469635	35.34542009	42.73742457	37.46789752	49.77925296	45.4209383	0.235689494	51.06580824	50.95491243	32.98674258	56.18440781	48.86497476	48.01136917	0.183733363	15.96817099	14.15816526
FGRAMPH1_01G02427	0	1	0	0	0	0	1	0	0	OG0009431	74.94762963	fgsc_variable	no	3.87288258	20.42362183	15.47807375	8.56592482	10.17519947	11.70314049	0.546772601	3.672506046	10.30697488	75.80336551	7.070498726	6.745702853	20.7198096	1.490462296	0.910186702	3.978765471
FGRAMPH1_01G02429	0	0.852078	0.615729	0.823146	0	0	1	0.660147	0.761206	OG0006930	97.6845	highly_conserved	no	21.21804682	9.954588537	14.36846379	20.11966617	17.4270153	16.61755612	0.275007831	45.96522341	18.01351264	58.74352123	41.92594049	21.14526221	37.158692	0.46401145	10.08432571	28.30959036	GO:0000981|GO:0005634|GO:0006355|GO:0008270|GO:0003677|GO:0005634|GO:0006351|GO:0008270
FGRAMPH1_01G02431	0	0.354592	0	0	0	0	0	0	0	OG0004785	85.56988462	highly_conserved	no	84.00035177	29.7537108	59.05950152	43.85037907	29.83634781	49.30005819	0.463650477	48.89163728	59.55535316	57.90530114	45.70786389	35.64618039	49.54126717	0.19633392	22.60492444	32.62566305
FGRAMPH1_01G02433	0	0.757767	0.913552	1	0	0	0.671769	0.952274	0.597929	OG0004784	98.58838462	highly_conserved	no	79.39767832	109.936744	135.5795722	109.5741306	107.7643645	108.4504979	0.183491264	82.1407448	83.78117903	30.16263874	56.96976127	64.6113129	63.53312735	0.344308053	64.52735431	38.21790956	GO:0003937|GO:0004643|GO:0006164|GO:0003824
FGRAMPH1_01G02435	0	0.863566	0.562791	0.703488	0	0	0.868605	0.525969	0.587209	OG0004783	93.19396154	highly_conserved	no	8.009067887	7.263179281	6.4026614	5.824162988	8.197360299	7.139286371	0.142904988	9.889877935	7.801835125	10.24707765	6.836160108	7.569102333	8.46881063	0.178116906	4.271147969	11.9602898
FGRAMPH1_01G02437	0	0	0.130491	0.238372	0	0	0	0.210594	0.26938	OG0009943	93.67569231	fgsc_variable	no	32.31500905	22.22149535	46.33711911	31.76176233	21.52062822	30.83120281	0.326091458	30.60292667	45.55404135	47.16733807	55.8231308	44.09275808	44.648039	0.203318531	59.56175501	169.8443812	GO:0016491
FGRAMPH1_01G02439	0	0.751911	0	0	0	0	0.829048	0	0	OG0008212	92.48391667	fgsc_variable	no	20.60534197	16.54586047	27.29905901	16.09878901	12.98035456	18.705881	0.294868297	27.17790493	16.25601868	19.8332887	24.98793642	16.52547295	20.95612434	0.236133663	16.46175093	44.00983982
FGRAMPH1_01G02441	0	0.60904	0	0	0	0	0.872881	0.379661	0	OG0004781	91.91546154	highly_conserved	no	15.55125214	16.2682746	13.21427022	9.718464047	18.92300721	14.73505364	0.235177909	8.641839066	44.27595362	7.017507436	33.66156438	65.77854407	31.87508171	0.778660067	2.694534997	9.057253639	GO:0000981|GO:0005634|GO:0006355|GO:0008270
FGRAMPH1_01G02445	0	0.724913	0.810534	0.890914	0	0	0.751872	0.850724	0.770095	OG0004782	93.45123077	highly_conserved	no	27.5756113	23.90006038	22.84894814	27.17916183	23.20721934	24.9422002	0.090579258	17.61364458	13.26102802	30.66203146	8.160286966	16.93106389	17.32561098	0.481714507	9.206316801	19.78437063
FGRAMPH1_01G02447	0	0.644878	0.876911	0	0	0	0.480887	0.903287	0	OG0002689	87.66619231	highly_conserved	no	11.82051346	13.6934456	11.58996059	9.714242906	14.19846044	12.2033246	0.147269084	10.57521382	14.22762132	12.4178349	11.06387895	10.21970037	11.70084987	0.140205267	11.04786319	17.31278406
FGRAMPH1_01G02449	0	0.928274	0	0	0	0	0.813929	0	0	OG0001899	83.16523077	highly_conserved	no	3.062704422	2.094196694	5.499757704	2.297163537	3.248357329	3.240435937	0.41803156	4.49232469	6.24624993	11.74459161	2.825192512	9.660357662	6.99374328	0.524747195	2.071227971	2.644637286	GO:0005524
FGRAMPH1_01G02451	0	1	0	0	0	0	0.774917	0	0	OG0009095	70.94220833	fgsc_variable	no	0	0	0	0	0	0	0	0	0	0	0	0	0	0	0	0
FGRAMPH1_01G02461	0	0.747619	1	0.662434	0	0	0.861376	1	0.953439	OG0000912	98.22515385	highly_conserved	no	5343.061182	4966.484255	4084.961743	3792.073415	3799.830751	4397.282269	0.162375999	1512.273659	4335.801411	2384.242019	2730.867079	3969.505798	2986.537993	0.388623165	180.5824032	168.6408227	GO:0008152|GO:0016491|GO:0016620|GO:0055114|GO:0008152|GO:0016491|GO:0055114
FGRAMPH1_01G02465	0	1	0	0	0	0	0.804297	0	0	OG0001898	89.93557692	highly_conserved	no	22.26650561	13.28650598	7.526988378	10.05830281	11.98625265	13.02491108	0.430189033	24.55690404	18.75625364	54.72416896	18.63443462	19.40388524	27.2151293	0.572199766	0.811143944	3.658101173
FGRAMPH1_01G02467	0	0.933752	0	0	0	0	0.705029	0	0	OG0004780	93.08892308	highly_conserved	no	18.48897796	15.70727609	8.590006793	10.42758613	14.38136819	13.51904303	0.296074714	13.39829697	22.7729146	12.77435439	13.84657329	16.02521491	15.76347083	0.260412333	1.613186601	4.409138885
FGRAMPH1_01G02469	0	0.52963	0.640212	0.701587	0	0	0.800529	0.767725	0.806349	OG0002688	91.92861538	highly_conserved	no	16.93149838	8.834249809	12.21311134	6.418690578	10.04273058	10.88805614	0.365033853	23.89706878	22.97410817	12.07562613	24.88859279	24.80133182	21.72734554	0.250889472	7.074855573	22.78040076
FGRAMPH1_01G02471	0	0.809783	0	0	0	0	0	0	0	OG0004779	94.02861538	highly_conserved	no	12.88751367	33.33947701	22.75797281	10.09178976	40.85102979	23.98555661	0.547437652	19.82074487	16.81126057	5.800695758	15.98409512	25.45117603	16.77359447	0.427435936	3.64328349	21.63757244
FGRAMPH1_01G02473	0	0.860313	0	0	0	0	0.494778	0	0	OG0002687	77.12092308	highly_conserved	no	1.060845595	4.715413992	3.035200733	1.95906108	3.236337988	2.801371878	0.493544443	3.504457524	3.59478901	3.865387865	2.571680764	3.303212417	3.367905516	0.145139918	2.978013255	2.838258398
FGRAMPH1_01G02475	0	0.677315	0	0	0	0	0.620466	0	0	OG0004778	94.95684615	highly_conserved	no	101.6792763	115.5419474	83.75677788	279.6417094	79.82895876	132.0897339	0.633826481	19.09044247	54.33552529	190.9196394	22.41091948	36.77606688	64.7065187	1.11140525	54.27955416	67.06617253	GO:0005509|GO:0005544
FGRAMPH1_01G02477	0	0.69883	0	0	0	0	0.777778	0	0	OG0001874	77.26330769	highly_conserved	no	7.854534383	30.22829934	10.00354066	16.00409427	15.34929742	15.88795322	0.549706908	21.72403772	21.93961107	16.28377711	25.34802535	18.13771421	20.68663309	0.171347552	70.00200898	86.62004934
FGRAMPH1_01G02479	0	1	0	0	0	0	0	0	0	OG0009938	76.06488462	fgsc_variable	no	5.556476411	1.092141145	0.943374303	2.455951367	0	2.009588645	1.078705119	5.657940371	0.612621264	0.431958373	12.7276645	13.2793979	6.541916481	0.957444039	0	0
FGRAMPH1_01G02481	0	0	0	0	0	0	0	0	0	OG0010418	74.86861538	fgsc_variable	no	123.5375806	33.22880416	14.02177615	11.10147713	44.62464056	45.30285572	1.012454437	151.0546252	18.68030748	1.317145797	20.50325599	30.28105128	44.36727715	1.364652784	1.040122285	3.827283999
FGRAMPH1_01G02483	0	0.981537	0	0	0	0	0.810602	0	0	OG0002629	95.91992308	highly_conserved	no	1.457272163	27.77363623	15.60222457	9.649462814	20.82251422	15.061022	0.671758967	2.497575981	1.216928112	3.174800775	0.667842021	1.261583761	1.76374613	0.586604388	0	0	GO:0005975|GO:0016837|GO:0030246|GO:0003824|GO:0005975|GO:0030246|GO:0005975|GO:0016837|GO:0030246
FGRAMPH1_01G02485	0	0.970436	0	0	0	0	0.756837	0	0	OG0004609	87.48130769	highly_conserved	no	0	0	0	0	0	0	0	0	0	0	0	0	0	0	0	0
FGRAMPH1_01G02487	0	0.347023	0	0	0	0	0.400117	0.865356	0	OG0001074	88.27023077	highly_conserved	no	63.12824084	23.4765835	14.63122012	20.6331302	26.49699212	29.67323336	0.647300082	53.01131987	18.27809779	41.83093703	17.88195801	24.67142162	31.13474686	0.501628527	11.11711337	28.14075109
FGRAMPH1_01G02489	0	1	0	0	0	0	1	0	0	OG0005210	82.20711538	highly_conserved	no	0	0	0	0	0	0	0	0	0	0	0	0	0	0	0	0
FGRAMPH1_01G02491	0	1	0	0	0	0	0.98873	0	0	OG0005209	72.59476923	highly_conserved	no	1.996017968	0.064509305	0.448479757	1.074760855	0.312209716	0.77919552	0.9953896	3.964867899	0.429301517	1.664849355	0.168284147	0.202297683	1.28592012	1.258591159	0	0
FGRAMPH1_01G02493	0	0.116717	0	0	0	0	0	0.026355	0	OG0000722	80.83238462	highly_conserved	no	1.432604181	1.333856897	0.817355705	11.84066961	1.932111822	3.471319642	1.352601399	0.926022568	0.360958915	0.381767418	9.692350836	1.02055757	2.476331461	1.633559158	10.76785	8.249019782
FGRAMPH1_01G02495	0	0.700565	1	0.74092	0	0	0.766747	1	0.909605	OG0005208	94.22146154	highly_conserved	no	43.6216508	29.16670135	27.89160927	57.90380654	29.98271838	37.71329727	0.343642969	42.34974969	32.98356843	49.20975856	53.09174525	31.68605929	41.86417624	0.227461434	37.67719964	32.34681181
FGRAMPH1_01G02497	0	0.594267	1	1	0	0	0.520948	1	1	OG0007982	91.76412	fgsc_variable	no	55.87226831	35.1515351	27.12308042	50.32493176	34.08373011	40.51110914	0.297639181	30.28913519	37.85306669	41.38560855	34.97580801	40.66483812	37.03369131	0.122645563	36.88715981	31.89529308	GO:0003779
FGRAMPH1_01G02499	0	0.234411	1	1	0	0	0.710162	1	1	OG0005207	93.93884615	highly_conserved	no	121.3886954	142.3920165	139.154189	148.349798	127.2171646	135.7003727	0.08185293	102.6007634	110.5464771	162.9940859	111.0305479	100.7117475	117.5767244	0.219478996	85.20987138	64.0238874
FGRAMPH1_01G02501	0	0	1	1	0	0	0	1	1	OG0008331	96.63842308	fgsc_variable	no	246.9573194	240.120184	215.0871849	260.6688076	260.35195	244.6370892	0.076554313	227.1343779	226.5171143	178.7003853	257.7552181	213.2371558	220.6688503	0.129529613	83.77474377	80.33192729
FGRAMPH1_01G02503	0	0.671182	0.64491	0.944171	0	0	0	0.738095	0.542282	OG0002821	94.09315385	highly_conserved	no	30.83747667	42.90454469	104.8963766	59.2026772	48.9961127	57.36743756	0.496526888	84.99040697	30.0092276	25.88149038	33.06400198	36.91067711	42.17116081	0.575662627	22.18757398	21.11346059	GO:0003676
FGRAMPH1_01G02505	0	0.473958	0.708807	0.92661	0	0	0.706913	0.961174	0.984375	OG0005899	94.19438462	highly_conserved	no	63.92734209	34.03227937	40.94583329	50.55075799	31.27787686	44.14681792	0.30187985	67.87019924	93.4964388	63.82600104	116.3849474	87.84434797	85.88438689	0.247213391	33.43133322	113.3560973
FGRAMPH1_01G02507	0	0.616922	0.957908	0.746173	0	0	0.72619	1	0.996599	OG0005898	96.52034615	highly_conserved	no	9.607457275	65.93257275	26.32880648	25.75240693	52.16505264	35.95725922	0.629957527	69.42528331	61.68458506	20.02496432	51.1610426	45.09271933	49.47771892	0.383004608	83.31062441	225.87102	GO:0016705|GO:0055114|GO:0005506|GO:0016705|GO:0020037|GO:0055114|GO:0004497|GO:0005506|GO:0016705|GO:0020037|GO:0055114
FGRAMPH1_01G02509	0	0.919321	0	0	0	0	1	0	0	OG0009320	89.9595	fgsc_variable	no	64.21835199	26.22502632	18.59064479	100.1414891	13.74001527	44.5831055	0.826889369	31.1924945	24.31735329	18.77205707	19.72197205	30.8206217	24.96489972	0.236409301	21.81843178	16.5401051
FGRAMPH1_01G02511	0	1	0	0	0	0	1	0	0	OG0009736	77.16908333	fgsc_variable	no	0	0	0	0	0	0	0	0	0	0	0	0	0	0	0	0
FGRAMPH1_01G02513	0	0.924817	0.636061	0.864937	0	0	0.827678	0.777112	0.816367	OG0005897	92.81657692	highly_conserved	no	19.29417395	17.35772938	12.56963735	13.05151012	13.12933803	15.08047777	0.202137013	15.6336284	10.76940869	13.98314249	11.7894697	13.36780934	13.10869172	0.1448401	4.232774929	8.268562737	GO:0005669|GO:0006367
FGRAMPH1_01G02515	0	1	0	0	0	0	0.543431	0	0	OG0005896	93.39942308	highly_conserved	no	17.05366571	23.79817486	11.00054815	12.15076582	31.02564832	19.00576057	0.442041716	5.387831684	5.143223386	0.831068201	3.402200869	12.21906575	5.396677978	0.783050873	2.034599037	2.983914204
FGRAMPH1_01G02517	0	0.655672	0.322689	0.315546	0	0	0.643277	0.476261	0.420798	OG0002079	93.45646154	highly_conserved	no	6.420234215	5.840952891	5.696977569	4.98740454	6.053455209	5.799804885	0.09129825	9.317558842	6.809882487	7.40644871	8.688770213	8.725091763	8.189550403	0.126972896	5.100881894	9.775430229	GO:0003777|GO:0005524|GO:0007018|GO:0003777|GO:0005524|GO:0007018|GO:0008017
FGRAMPH1_01G02523	0	1	0	0	0	0	0	0	0	OG0008506	92.43936	fgsc_variable	no	5.265728943	4.774622383	8.790880907	8.391143348	4.956214438	6.435718004	0.30771609	5.736091894	5.048805589	1.39853433	3.604803325	5.43799841	4.245246709	0.4214592	1.078564237	1.650058128
FGRAMPH1_01G02525	0	0.787065	0.43047	0.424847	0	0	0.789877	0.475204	0.406186	OG0005895	95.42723077	highly_conserved	no	6.854239583	9.513266019	11.48728161	10.99073944	7.261385458	9.221382422	0.228730382	10.40622871	9.66038758	12.79513059	11.86259811	6.991804199	10.34322984	0.216308703	22.64354729	14.98405282	GO:0008272|GO:0015116|GO:0016021
FGRAMPH1_01G02527	0	0	1	1	0	0	0	1	1	OG0003062	95.39953846	fgsc_variable	no	56.3598839	32.70122534	50.00488164	25.86395006	46.42621864	42.27123192	0.298381711	38.94827476	35.45758819	11.38547496	32.03995243	43.77158498	32.32057506	0.386208729	7.315537735	6.3996367	GO:0000811|GO:0006260
FGRAMPH1_01G02529	0	0	1	1	0	0	0.735489	1	1	OG0003061	93.629	fgsc_variable	no	913.9264184	916.2688317	1205.267551	957.684675	1137.38243	1026.105981	0.132385083	1047.701751	934.8263814	399.9366502	976.4850284	667.20178	805.2303183	0.333364913	228.4695596	174.7409249	GO:0003746|GO:0006414|GO:0003746|GO:0005853|GO:0006414
FGRAMPH1_01G02531	0	0.81068	1	1	0	0	0.809601	1	1	OG0008505	92.91011538	fgsc_variable	no	184.2071763	129.7665297	142.5888422	180.8322706	154.45336	158.3696357	0.149912659	96.5326947	124.6554564	79.73923425	119.0879483	154.4216629	114.8873993	0.248042494	85.86222549	62.22976675	GO:0005634|GO:0005737
FGRAMPH1_01G02533	0	0.138261	0.813142	0.859685	0	0	0.282683	0.976044	0.807666	OG0003060	93.64473077	highly_conserved	no	29.20348535	15.17733738	21.13915077	28.12756085	24.17581426	23.56466972	0.241198084	21.56303941	18.01106516	16.52960707	26.72809544	31.65885442	22.8981323	0.274161916	10.02418347	16.99192457	GO:0003676|GO:0000398
FGRAMPH1_01G02535	0	0.566497	0.089417	0.1279	0	0	0.849462	0.224109	0.08489	OG0005894	92.63057692	highly_conserved	no	20.44834145	7.654502147	21.50822236	27.03929575	11.38478204	17.60702875	0.449034046	26.18538026	56.62748188	9.530129444	38.868817	71.15812036	40.47398579	0.600989626	7.700363276	32.76356025
FGRAMPH1_01G02539	0	0.980451	0.448973	0.225977	0	0	0.990722	0.442015	0.34493	OG0005893	91.64023077	highly_conserved	no	9.866327957	10.03894111	6.271702141	7.201015579	17.40346621	10.1562906	0.430431433	15.36497651	11.04992507	7.929593149	5.638662378	12.20102452	10.43683633	0.361956683	2.27399037	3.554580134
FGRAMPH1_01G02541	0	0.728378	1	1	0	0	0.759459	1	1	OG0005892	98.22892308	highly_conserved	no	117.3321037	147.9163877	151.2263968	101.5364756	161.241086	135.85049	0.185750139	182.1412553	223.8160474	139.7010889	235.0342936	198.9675405	195.9320451	0.192120058	86.56407322	71.2410184
FGRAMPH1_01G02545	0	0.51626	0.83252	1	0	0	0.678049	0.989837	1	OG0003059	98.68242308	highly_conserved	no	462.705983	533.8952526	532.092815	371.227858	597.2761913	499.43962	0.172277458	590.1647786	595.9631468	369.1782738	537.3426879	498.0765213	518.1450817	0.178468981	324.5966178	257.1918179	GO:0005525|GO:0005525|GO:0005622
FGRAMPH1_01G02547	0	0.938397	0	0.211392	0	0	0.957806	0.134599	0.1827	OG0005891	97.18880769	highly_conserved	no	14.58068509	8.589895964	12.76302737	11.45802062	13.65277578	12.20888096	0.190680308	37.51208363	80.60430453	906.3493171	25.10094083	57.83741138	221.4808115	1.731219032	84.12315892	12.88846394	GO:0005524
FGRAMPH1_01G02549	0	0.887884	1	1	0	0	0.983725	1	1	OG0002078	97.25073077	highly_conserved	no	2203.78091	1935.525094	2504.381481	2082.264045	2565.693982	2258.329102	0.119883294	1725.365865	1706.334006	1187.138238	1710.979138	1359.943139	1537.952077	0.16195854	933.0935696	232.424601	GO:0003735|GO:0005622|GO:0005840|GO:0006412
FGRAMPH1_01G02551	0	0.960163	0.053659	0.152033	0	0	0.877642	0.054878	0.108943	OG0002077	97.4325	highly_conserved	no	104.8919568	45.5605809	93.18387574	59.7153845	74.08986687	75.48833296	0.319314904	79.61424373	119.4015619	54.8350556	111.0245918	100.5046026	93.07601114	0.279855575	34.29465409	47.33360937	GO:0005737|GO:0006508|GO:0008239
FGRAMPH1_01G02553	0	0	0	0	0	0	0	0	0	OG0005890	94.38623077	highly_conserved	no	13.41410955	11.63374953	10.10205191	16.15956947	14.38042658	13.13798141	0.179434578	7.179558706	8.702825601	12.39302024	8.227653588	13.99161474	10.09893458	0.29033973	2.182576845	3.885866466	GO:0005975|GO:0016301
FGRAMPH1_01G02555	0	0.836845	0.5587	0.15593	0	0	0.602649	0.741722	0.171583	OG0005889	93.48923077	highly_conserved	no	26.71046214	22.57016022	18.97462396	22.126399	18.69504011	21.81533709	0.149302987	17.99085162	19.61606433	11.84301533	13.31228007	14.44309902	15.44106207	0.210865106	2.538328753	1.435726968	GO:0008152|GO:0016746
FGRAMPH1_01G02557	0	0.430124	1	1	0	0	0.571429	1	1	OG0005888	95.30815385	highly_conserved	no	23.40168656	30.74783599	30.17776689	24.11930197	19.60809548	25.61093738	0.185604795	32.94199077	30.97799924	46.06173525	16.67334405	27.83379088	30.89777204	0.341695194	7.878117466	9.586731889
FGRAMPH1_01G02559	0	0.357143	1	1	0	0	0.710989	1	1	OG0008504	89.72284615	fgsc_variable	no	66.62661151	68.19003485	53.25820276	82.03615991	72.55415008	68.53303182	0.152265742	53.88023149	74.09669425	95.66803439	59.34140656	82.55028696	73.10733073	0.232767603	68.29897306	79.32489179	GO:0000139|GO:0005801|GO:0006888|GO:0016021
FGRAMPH1_01G02561	0	0	1	1	0	0	0.742619	1	1	OG0005887	97.79765385	highly_conserved	no	1408.328467	1225.991526	2091.529303	1285.062687	1644.299899	1531.042376	0.229903527	1159.301387	1206.635361	333.0360228	1213.940194	962.1446004	975.0115129	0.382725	748.6212303	113.8394669	GO:0003735|GO:0005622|GO:0005840|GO:0006412
FGRAMPH1_01G02563	0	0.669471	0.645017	0.364975	0	0	0.767815	0.380226	0.152774	OG0001608	86.53634615	highly_conserved	no	11.90043339	9.470338223	14.10001587	9.130331074	13.62514182	11.64525208	0.197066317	27.17383028	24.38998407	40.89565897	40.74353543	31.57465534	32.95553282	0.231292585	4.160455017	9.581728708	GO:0003676
FGRAMPH1_01G02567	0	0.685466	0	0	0	0	0.688115	0	0	OG0009319	94.711	fgsc_variable	no	13.92764383	16.13877734	10.75260239	17.84931961	13.25736327	14.38514129	0.189590304	15.32358851	19.14441449	15.76648062	18.34104483	18.11483083	17.33807186	0.097370168	2.035032536	3.289135804
FGRAMPH1_01G02569	0	0.797708	0.387303	0.474831	0	0	0.783621	0.373591	0.328325	OG0005886	92.4105	highly_conserved	no	10.18877022	8.647118301	8.322402221	6.462772551	8.605916643	8.445395988	0.157216455	11.80468769	8.443660364	18.73476319	8.654259237	9.344858057	11.39644571	0.378596837	6.960827554	7.693458391	GO:0003676|GO:0005524
FGRAMPH1_01G02571	0	0.662646	0.721824	0.220505	0	0	0.662646	0.745571	0.746325	OG0002076	86.8405	highly_conserved	no	6.790424646	6.23877468	5.354019153	4.930506038	3.112629167	5.285270737	0.268004381	4.258205393	5.02736042	6.133040039	4.035245526	2.48182922	4.387136119	0.306421589	5.736450667	7.819315832	GO:0006355
FGRAMPH1_01G02573	0	0.919255	1	0	0	0	1	1	1	OG0008503	93.99923077	fgsc_variable	no	94.19551349	374.3178271	262.5801692	222.0269208	202.301814	231.0844489	0.438955301	114.450744	186.2079499	23.66044555	298.9656394	66.72342506	138.0016408	0.784997683	527.1681935	440.0403584
FGRAMPH1_01G02575	0	0.549546	0	0.086388	0	0	0.454809	0.777132	0.224682	OG0001607	96.49607692	highly_conserved	no	39.16522727	36.13385595	39.01833157	63.08592807	21.88303379	39.85727533	0.371649062	31.63708294	30.98844611	23.58225454	33.45950622	25.61979459	29.05741688	0.145558584	12.46987078	25.02053861	GO:0020037|GO:0003824|GO:0016491
FGRAMPH1_01G02577	0	0.215013	1	1	0	0	0.609415	1	1	OG0006850	91.73653846	highly_conserved	no	46.87540571	53.87661189	70.84108628	58.09086629	51.3779731	56.21238865	0.162445662	50.54266563	37.94505871	149.3673535	30.63511064	59.68116662	65.63427103	0.733308746	26.28611576	23.5436931	GO:0051259|GO:0001671|GO:0051087|GO:0097428
FGRAMPH1_01G02579	0	0.826192	0.925708	0.993435	0	0	0.927782	0.878369	0.87284	OG0003409	91.02073077	highly_conserved	no	7.919820598	12.15090436	10.17912178	14.90269025	12.24808789	11.48012498	0.226821688	10.7705104	10.49572625	20.97631259	20.3533983	16.04944849	15.72907921	0.319461394	14.04799657	37.02832298	GO:0007165
FGRAMPH1_01G02581	0	0.762779	0.835732	0.924069	0	0	0.745906	0.955831	0.728536	OG0003410	94.13523077	highly_conserved	no	7.788226936	7.868566299	6.612299446	6.093607173	12.22204877	8.116949726	0.297847912	12.62591056	8.471462139	4.835460396	8.499596916	10.64524331	9.015534664	0.322077868	15.04969445	16.84761143	GO:0006270|GO:0051301
FGRAMPH1_01G02583	0	0.496282	1	0	0	0	0.640059	1	0.347546	OG0006851	96.0155	highly_conserved	no	84.98464154	50.11623293	65.64411675	133.9988653	68.9711057	80.74299244	0.399342559	114.9120373	94.7366039	325.9363627	122.8103851	127.8570359	157.250485	0.605014225	260.97468	271.931367	GO:0016021
FGRAMPH1_01G02585	0	0.455207	1	0	0	0	0.587085	1	0.569804	OG0006852	94.36946154	highly_conserved	no	8.133790556	10.94816693	13.81798707	15.80727354	7.823450703	11.30613376	0.309220863	9.042875382	6.058365332	45.3711065	9.679314147	3.892983098	14.80892889	1.164391076	3.535899265	4.17116645	GO:0055085
FGRAMPH1_01G02587	0	0	1	1	0	0	0.670462	1	1	OG0006853	97.54484615	highly_conserved	no	21.67651937	55.4592824	32.49133396	20.08222743	40.64670301	34.07121323	0.428479747	92.34610859	71.42072663	257.9370142	58.79282672	51.29059262	106.3574538	0.810014154	14.47755858	42.84173776
FGRAMPH1_01G02589	0	0.55573	0	0	0	0	0.481947	0.00471	0	OG0010565	74.11042308	fgsc_variable	no	0	0	0	0	0	0	0	0	0	0	0	0	0	0	0	0
FGRAMPH1_01G02591	0	1	0.037399	0.006329	0	0	1	0.082278	0.002877	OG0006854	89.37788462	highly_conserved	no	4.605520013	3.244805399	3.370374384	3.26351053	6.541790503	4.205200166	0.338938777	4.603331078	2.47298951	1.662598962	2.231874629	2.710081205	2.736175077	0.407101587	1.550717938	1.823475989	GO:0003684|GO:0006281|GO:0016779|GO:0042276|GO:0003684|GO:0006281|GO:0006281
FGRAMPH1_01G02593	0	0.6957	0.748503	0.595536	0	0	0.828525	0.72945	0.606968	OG0006855	89.41042308	highly_conserved	no	12.80606024	8.944395342	8.325956503	11.761514	9.524864345	10.27255809	0.186920581	10.77350737	8.730453618	11.61036348	9.703725858	8.540475514	9.87170517	0.133421875	7.440760732	15.55032523	GO:0005634
FGRAMPH1_01G02595	0	0.703943	0.072396	0	0	0	0.606828	0.128311	0.007063	OG0006856	96.38269231	highly_conserved	no	35.99052007	60.25684294	46.37908587	42.409439	41.0996254	45.22710266	0.203102142	23.19026065	36.01198788	26.11161228	25.88982568	29.54248905	28.14923511	0.175491338	7.467350164	16.4568174
FGRAMPH1_01G02597	0	0.5	0.835903	0	0	0	0.601872	0.939427	0.825991	OG0002218	93.65015385	highly_conserved	no	0.67287192	5.884910363	5.033811577	1.834126678	3.404346372	3.366013382	0.642827799	2.864554716	2.675161014	3.116416658	1.367804813	1.64426507	2.333640454	0.333259757	1.006637628	2.491272942	GO:0055085
FGRAMPH1_01G02599	0	0.62926	1	1	0	0	0.836243	1	1	OG0003411	92.43023077	highly_conserved	no	63.85877563	269.5819768	112.8598867	134.353353	172.2529512	150.5813887	0.512663527	67.36390459	170.1853716	171.4910678	84.98202407	65.27011881	111.8584974	0.486189393	6.205014801	14.9042402
FGRAMPH1_01G02601	0	0.591352	0	0	0	0	0.699147	0	0	OG0003412	85.68946154	highly_conserved	no	8.991955008	7.231621782	16.97882399	5.124122136	10.48161299	9.761627181	0.461290496	22.60755121	21.65093198	32.58540923	11.2664508	30.07042092	23.63615283	0.353657028	11.27373924	12.38457249	GO:0000981|GO:0005634|GO:0006355|GO:0008270
FGRAMPH1_01G02603	0	0.734925	0	0.936716	0	0	0.584478	0	0	OG0006857	86.45392308	highly_conserved	no	15.9750561	5.26362456	15.31808677	3.160578054	9.480195286	9.839508154	0.586772606	11.71692249	14.94056513	10.87715869	4.237724337	28.27595933	14.00966599	0.633381918	4.553712581	2.63064063
FGRAMPH1_01G02605	0	0.945808	0	0.085379	0	0	0.917939	0	0	OG0009422	86.81145833	fgsc_variable	no	1.123077504	1.634266753	1.089798417	0.403980835	2.71102132	1.392428966	0.615527866	1.398125045	1.849046321	0.823427308	1.373338113	2.797386731	1.648264704	0.447818616	0.57612023	1.221021524	GO:0003964|GO:0003677|GO:0003721
FGRAMPH1_01G02607	0	0.735834	0.463723	0.626156	0	0	0.776084	0.510225	0.524293	OG0002219	89.97280769	highly_conserved	no	6.893745407	2.802916476	5.391350786	3.033665267	4.037013123	4.431738212	0.386667282	11.88237292	9.727589835	10.66532863	7.646783573	9.241505891	9.83271617	0.161070736	4.648189014	9.274768546	GO:0005089|GO:0035023|GO:0005515|GO:0005737
FGRAMPH1_01G02609	0	0.612563	0.840806	0.902661	0	0	0.685207	0.906018	0.886598	OG0001679	91.0965	highly_conserved	no	6.738435093	10.84111349	8.532223512	10.98067873	8.214186907	9.061327547	0.20081851	11.31555686	15.80348238	27.15885416	21.17417286	16.18704556	18.32782236	0.329880365	6.387846164	12.92969945
FGRAMPH1_01G02611	0	0.69246	1	1	0	0	0.696429	1	1	OG0008761	89.4476	fgsc_variable	no	192.7812442	187.5294262	154.73125	141.4432041	165.875983	168.4722215	0.128690646	103.4276999	134.1238649	93.18793417	117.2965595	124.9266618	114.5925441	0.143285228	35.67663247	39.76729765	GO:0070072
FGRAMPH1_01G02615	0	0.653927	0	0	0	0	0.533809	0.420412	0	OG0002220	88.38284615	highly_conserved	no	10.55377877	33.36975072	15.94690383	27.0852234	9.447001136	19.28053157	0.546062609	47.42664805	26.43557006	229.3323692	10.54128318	21.56368033	67.05991016	1.367370053	3.346484197	8.448329206
FGRAMPH1_01G02617	0	0.96732	0	0	0	0	0.915417	0	0	OG0006858	91.888	highly_conserved	no	14.8800702	8.868178654	7.553560117	13.15568482	10.06475314	10.90444939	0.278736895	10.97785507	9.78733156	10.48529109	12.90758823	15.15894345	11.86340188	0.183442873	4.120081944	5.409377585	GO:0006511|GO:0031625
FGRAMPH1_01G02623	0	0.691106	0.664904	0.666587	0	0	0.7375	0.741587	0.784856	OG0001369	78.789	highly_conserved	no	26.66503274	16.43895751	21.77382098	13.03491162	18.52463421	19.28747141	0.269905016	43.76415196	37.52387142	31.77088483	40.52408242	41.70819805	39.05823773	0.119249949	19.20193656	25.0884082
FGRAMPH1_01G02625	0	0.921237	0	0	0	0	0.759043	0.478996	0	OG0008762	91.48707692	fgsc_variable	no	13.40368258	15.13646088	10.41655869	18.13312072	12.30502611	13.8789698	0.21120595	12.92097021	5.036528858	4.396784801	5.358801495	9.493356798	7.441288432	0.49205276	1.424245321	4.785925975	GO:0005506|GO:0016705|GO:0020037|GO:0055114
FGRAMPH1_01G02629	0	0.835425	0.634589	0.618782	0	0	0.829847	0.624361	0.58345	OG0004888	78.21230769	highly_conserved	no	21.10758575	24.12580425	17.43573897	18.07247471	17.88286991	19.72489472	0.144828646	12.80478164	13.48735577	10.48031468	12.44418216	14.35410266	12.71414738	0.113695838	10.76648226	9.265955556
FGRAMPH1_01G02631	0	0.779295	0.822526	1	0	0	0.811149	0.874479	0.753508	OG0004887	92.99111538	highly_conserved	no	12.10251064	15.00817959	16.23437539	7.914253872	16.28948462	13.50976082	0.263490562	21.61858122	14.1244888	28.58334257	7.601276456	18.9521504	18.17596789	0.434087649	11.51014432	13.16461562	GO:0017022
FGRAMPH1_01G02633	0	0.855518	1	1	0	0	0.847492	1	1	OG0008246	93.76869231	fgsc_variable	no	98.35506181	55.35532198	74.6750021	67.79418634	105.1557673	80.26706791	0.26088858	95.79070971	94.09122843	44.61396479	89.23193853	86.71196276	82.08796084	0.259034274	62.57164064	54.49930803	GO:0003677|GO:0006275|GO:0003677|GO:0006275|GO:0030337
FGRAMPH1_01G02635	0	0.983008	0	0	0	0	0.999371	0	0	OG0000960	95.57469231	highly_conserved	no	38.17358837	32.53870547	31.84999578	29.04019759	30.30535927	32.38156929	0.108449705	65.77425636	33.21879722	41.99545446	29.82923889	30.2037344	40.20429627	0.375878412	19.91932301	19.50577716	GO:0008478|GO:0009443
FGRAMPH1_01G02637	0	0.499541	0	0	0	0	0.245179	0	0.144169	OG0004886	90.45834615	highly_conserved	no	5.613937657	4.978998628	4.989310227	4.770148725	6.24893624	5.320266296	0.114227412	4.0914333	6.645083391	4.417699395	4.4654417	3.936529888	4.711237535	0.234222883	0.750087304	1.931576247
FGRAMPH1_01G02639	0	0.886179	1	1	0	0	1	1	1	OG0001518	97.16588462	highly_conserved	no	33.04068152	48.45227688	37.26128162	32.18730012	46.66006373	39.52032078	0.192546507	65.43719277	67.64923044	153.5568001	62.38292137	61.14308859	82.03384665	0.488383217	30.88520876	59.00844519	GO:0003723|GO:0003676
FGRAMPH1_01G02641	0	0.490196	0.514161	0.825708	0	0	0.498911	0.667756	0.826797	OG0001917	91.36053846	highly_conserved	no	18.85900528	18.69187463	24.87042362	43.49017604	38.80767453	28.94383082	0.398555093	49.48253036	217.7210592	781.6548068	81.14516126	204.9617686	266.9930652	1.112651027	18.9044478	12.49638669
FGRAMPH1_01G02643	0	0.733607	0.410246	0	0	0	0.652459	0.770492	0	OG0002706	93.61815385	highly_conserved	no	8.124115083	13.9935559	12.92923914	7.457745862	18.53188201	12.2073076	0.37302655	38.82423293	44.85526696	223.0225681	28.43078913	47.80138374	76.58684816	1.073223368	11.14919751	25.79003543
FGRAMPH1_01G02645	0	1	0	0	0	0	0.839602	0	0	OG0004885	88.96303846	highly_conserved	no	0	0	0	0	0	0	0	0	0	0	0	0	0	0	0.15902592	5.414412357	GO:0005524|GO:0004674|GO:0005524|GO:0006468|GO:0004672|GO:0005524|GO:0006468|GO:0004672|GO:0006468
FGRAMPH1_01G02647	0	0.878936	0.701552	0.741463	0	0	0.681153	0.709534	0.553437	OG0009681	92.21746154	fgsc_variable	no	32.05323271	23.84219676	60.39988732	53.26303888	39.11192427	41.73405599	0.359826455	93.57820712	32.70355415	31.21350715	29.72669502	43.060729	46.05653849	0.587898788	14.10496387	9.064330287	GO:0000412|GO:0003755|GO:0005528|GO:0005730|GO:0018208
FGRAMPH1_01G02649	0	0	0	0	0	0	0	0	0	OG0009680	84.10480769	fgsc_variable	no	4.750635466	3.709094167	6.612240649	5.710102112	2.593515148	4.675117508	0.339815974	12.42054969	3.605348116	2.72370619	1.413279264	5.582201207	5.149016894	0.842550482	6.59714074	1.163673354
FGRAMPH1_01G02651	0	1	0	0	0	0	0	0	0	OG0004884	91.30569231	highly_conserved	no	0	0	0	0	0	0	0	0	0	0	0	0	0	0	0.277219137	0.933912526
FGRAMPH1_01G02655	0	0	1	0.557171	0	0	0	1	1	OG0002217	95.97507692	highly_conserved	no	17.45872954	27.36183936	16.40273524	15.81734301	25.81723621	20.57157667	0.269884307	25.09616038	18.7966766	15.67619423	13.6272226	18.09590083	18.25843093	0.237452682	8.469132107	8.948041209	GO:0004799|GO:0006231
FGRAMPH1_01G02657	0	0.554217	1	1	0	0	0.904953	1	1	OG0004883	96.74615385	highly_conserved	no	16.07268303	15.34610997	22.21873553	15.84491115	15.37357832	16.9712036	0.173813369	44.60749327	40.56266739	61.30047705	38.84455732	27.1458288	42.49220477	0.290802342	15.35249535	33.85196824	GO:0016021
FGRAMPH1_01G02659	0	0.300577	0.927679	0.960596	0	0	0.755646	1	1	OG0004882	95.89476923	highly_conserved	no	2.653780728	3.416731373	4.017955666	4.291228155	4.029168151	3.681772815	0.178733572	2.395013458	3.160503587	5.862581202	4.95560932	4.719963464	4.218734206	0.334010283	1.901468488	5.141239897
FGRAMPH1_01G02661	0	1	0	0	0	0	1	0	0	OG0002615	91.94388462	highly_conserved	no	3.188052854	4.525792921	7.817461949	6.046365098	2.577181039	4.830970772	0.442367691	1.993551415	1.618908879	0.799043228	0.507683647	1.830889493	1.350015332	0.487249778	0.728048123	1.270318731	GO:0008271|GO:0008272|GO:0008271|GO:0008272|GO:0016020|GO:0055085|GO:0008272|GO:0015116|GO:0016021
FGRAMPH1_01G02663	0	0.915588	0	0	0	0	0.789279	0	0	OG0004571	86.156	fgsc_variable	no	6.686443684	1.462175507	2.464982207	3.261188373	4.378280599	3.650614074	0.54943266	2.714558875	3.527071082	0.444095134	3.752757965	4.511264166	2.989949445	0.521951295	0.993774395	2.408364097
FGRAMPH1_01G02667	0	0.201365	1	0.797497	0	0	0.89306	1	1	OG0002614	86.70619231	highly_conserved	no	95.95386891	80.9042729	128.6661967	66.0789172	85.21264825	91.36318079	0.25663826	156.7783629	593.364861	223.0518899	759.3503954	251.5523302	396.8195679	0.665519077	364.0324739	629.0920164
FGRAMPH1_01G02669	0	0.660502	0.103038	0.38177	0	0	0.71004	0.060766	0.114267	OG0006216	95.20046154	highly_conserved	no	56.42584953	19.33994772	27.71294552	114.5938395	25.93921419	48.80235929	0.808164309	18.8056719	45.44224646	41.18090157	54.89952531	55.18372149	43.10241335	0.345023668	47.58185382	54.38716299	GO:0052855
FGRAMPH1_01G02675	0	0.781224	0.486122	0.728776	0	0	0.821224	0.58449	0.651837	OG0003299	91.76103846	highly_conserved	no	11.89552378	8.260763336	7.639022832	5.977637628	8.998186853	8.554226886	0.254269651	12.65178333	12.77090268	13.46038027	13.87512968	14.15993146	13.38362548	0.049578487	8.654849577	14.54406107	GO:0035091|GO:0007165
FGRAMPH1_01G02679	0	1	0	0	0	0	0.885659	0	0	OG0006528	93.83707692	highly_conserved	no	60.8981656	36.77648109	21.57083436	84.15463574	22.24226616	45.12847659	0.598724738	18.86712543	41.7510313	50.77481955	82.1313229	37.54330747	46.21352133	0.502116166	5.331888996	2.584808332
FGRAMPH1_01G02681	0	0.983651	0	0	0	0	0.874907	0	0	OG0009755	79.46107692	fgsc_variable	no	4.119623745	2.698182062	2.30762374	2.83789112	2.232613879	2.839186909	0.267652886	4.793909443	1.445972715	1.803825041	3.030277021	3.459307489	2.906658342	0.462607989	1.104073654	1.775366571	GO:0016020|GO:0030001|GO:0046873|GO:0055085
FGRAMPH1_01G02683	0	0.991247	0	0	0	0	0.911743	0	0	OG0010004	81.97342308	fgsc_variable	no	7.524619361	1.693420843	2.105879484	0.808759525	2.00844815	2.828225473	0.945714663	15.37855084	3.094976789	2.182263688	4.980571514	3.070381018	5.741348769	0.955024828	0	0	GO:0005515
FGRAMPH1_01G02697	0	0	1	1	0	0	0.857701	1	1	OG0006219	99.48096154	highly_conserved	no	1183.845265	982.8840001	1609.392093	1094.024528	1256.567168	1225.342611	0.194079438	989.5923376	1136.738329	523.8118218	995.0954042	904.8338619	910.0143509	0.254264249	740.8251608	118.6933031	GO:0003735|GO:0005622|GO:0005840|GO:0006412|GO:0003735|GO:0005840|GO:0006412
FGRAMPH1_01G02699	0	0.936924	0.87314	1	0	0	0.793055	1	1	OG0001150	96.03242308	highly_conserved	no	84.7006357	85.38311492	75.85844488	73.10420877	101.7714195	84.16356475	0.133251345	88.53772444	80.29534592	77.30279706	78.46149545	80.58593522	81.03665962	0.05434963	40.69239262	33.59828392
FGRAMPH1_01G02701	0	0.876747	0.03493	0.028942	0	0	0.876248	1	0.803393	OG0006218	90.491	highly_conserved	no	13.23779554	9.916753018	26.64952793	17.76882145	16.4952715	16.81363389	0.373930611	31.47484735	24.1066308	35.80335157	103.46399	9.474432617	40.86465048	0.890644521	18.93953904	57.2406261	GO:0005515
FGRAMPH1_01G02703	0	0.819831	1	1	0	0	1	1	1	OG0009350	92.63219231	fgsc_variable	no	293.2936504	239.9576658	199.1808507	491.2615821	220.3850952	288.8157688	0.410075674	59.75644556	163.2722196	186.2399507	243.9937107	184.0734619	167.4671577	0.401720479	91.75412564	170.4454693
FGRAMPH1_01G02705	0	0	1	1	0	0	0.72208	1	1	OG0006217	89.25776923	highly_conserved	no	160.9031874	127.9847207	119.9914644	139.7853672	144.1340592	138.5597598	0.113449589	115.1312283	150.6193192	159.2297553	178.1732945	159.3804402	152.5068075	0.152080187	113.7385176	131.2387739	GO:0045454
FGRAMPH1_01G02707	0	0.81569	0.638311	0.55293	0	0	0.844991	0.770006	0.488343	OG0001873	90.1785	highly_conserved	no	73.62575615	75.40238077	89.41981686	61.23000087	84.30562324	76.79671558	0.141155735	117.9457577	63.09817365	38.61336415	70.96389029	58.5021955	69.82467626	0.42148588	113.2931173	21.37740467	GO:0000287|GO:0003984|GO:0009082|GO:0030976|GO:0050660|GO:0000287|GO:0030976|GO:0003824|GO:0030976|GO:0030976
FGRAMPH1_01G02713	0	0.938049	0	0	0	0	0.784719	0	0	OG0006215	84.51180769	highly_conserved	no	0	0	0	0	0	0	0	0	0	0	0	0	0	0	0	0
FGRAMPH1_01G02719	0	1	0	0	0	0	0.578512	0	0	OG0011078	83.67338889	fgsc_variable	no	0	0	0	0	0	0	0	0	0	0	0	0	0	0	0	0
FGRAMPH1_01G02721	0	0.476803	0	0	0	0	0.554892	0	0	OG0006212	93.39880769	highly_conserved	no	20.15885793	37.80472451	29.09535059	17.94603098	33.4820087	27.69739454	0.307149604	41.8982207	40.45726564	28.3952042	24.31721789	30.94143538	33.20186876	0.231061315	13.37661437	13.63599971	GO:0003951|GO:0006741|GO:0008152|GO:0003951|GO:0008152|GO:0003951|GO:0008152|GO:0019674
FGRAMPH1_01G02725	0	0.631944	0.117424	0.207071	0	0	0.631944	0.194444	0.318182	OG0006213	94.41538462	highly_conserved	no	16.195942	11.08637302	15.09962561	10.42952208	14.43722165	13.44973687	0.189361706	21.16990129	9.303635844	13.40517707	8.403912443	19.0613367	14.26879267	0.400132298	3.625685745	3.504593252
FGRAMPH1_01G02727	0	0.704301	1	1	0	0	0.939324	1	1	OG0006214	94.57773077	highly_conserved	no	35.01517688	32.01561073	34.24323688	27.10520901	24.96614642	30.66907598	0.144630284	24.73953635	28.0506139	33.89063718	34.65133562	25.43601812	29.35362823	0.158866263	24.65104527	29.03850305	GO:0019211
FGRAMPH1_01G02729	0	1	0	0	0	0	1	0	0	OG0011835	85.78657143	fgsc_variable	no	0	0	0	0	0	0	0	0	0	0	0	0	0	0	0	0
FGRAMPH1_01G02731	0	0	1	1	0	0	0.879449	1	1	OG0006210	96.68565385	highly_conserved	no	90.98151387	85.47113554	100.0398371	74.86807507	103.7241111	91.01693453	0.126996679	82.30317998	77.86738695	73.38859084	77.02132899	103.4744663	82.81099061	0.144653748	45.638647	59.63447695	GO:0000123|GO:0016573
FGRAMPH1_01G02733	0	0.650888	0.122781	0.151257	0	0	0.649038	0.151997	0.169379	OG0003153	93.50484615	highly_conserved	no	15.78282532	30.43877586	33.01505861	24.25916897	28.59489498	26.41814475	0.25546708	25.24088235	65.97187367	23.20090868	60.05419883	42.8318152	43.45993575	0.449265981	17.20634367	23.64998325	GO:0006508|GO:0008236
FGRAMPH1_01G02735	0	0	1	1	0	0	0	1	1	OG0008593	95.97465385	fgsc_variable	no	13.07320589	15.39749066	12.1745538	8.301762376	18.74229324	13.53786119	0.286170124	23.28466506	12.46016254	17.94120721	9.665820679	18.04726683	16.27982446	0.326896108	5.626329178	9.408848698	GO:0046982
FGRAMPH1_01G02737	0	0.559218	0.796089	0.958659	0	0	0.559218	1	0.756983	OG0006211	92.70596	fgsc_variable	no	44.35482696	32.55193515	28.80432786	79.8713236	28.57214148	42.83091101	0.506168378	27.24999486	24.40510324	59.55930654	26.22163661	23.35812041	32.15883233	0.478637261	11.97515157	17.38464282	GO:0006397
FGRAMPH1_01G02739	0	0	0.039463	0.076559	0	0	0	0.339384	0.138122	OG0008594	92.70907692	fgsc_variable	no	46.08236034	33.99038849	67.26580705	50.94438669	54.12834389	50.48225729	0.239871434	27.90231134	37.49794046	22.05400443	50.78474432	53.26115267	38.30003064	0.358090765	30.73046476	34.70739575	GO:0005515
FGRAMPH1_01G02743	0	0.729463	1	1	0	0	0.798641	1	1	OG0003154	99.19869231	highly_conserved	no	734.826487	585.9387831	665.2644454	682.9268389	674.8920633	668.7697235	0.080087219	501.0239026	532.0779149	430.657585	584.4481179	483.4026141	506.3220269	0.112790893	312.7042824	313.9046272	GO:0003924|GO:0005525|GO:0006913|GO:0003924|GO:0005525|GO:0005525
FGRAMPH1_01G02745	0	0.669858	1	1	0	0	0.796454	1	1	OG0001149	90.63611538	highly_conserved	no	32.85251745	25.17282029	23.14719971	21.14211549	24.65170053	25.39327069	0.175404755	52.5695721	27.04364138	18.03328919	27.77456346	24.2493353	29.93408028	0.441717688	11.01428283	25.2500893	GO:0003677|GO:0006355|GO:0043565
FGRAMPH1_01G02747	0	0.951685	0.307349	0.242793	0	0	0.934227	0.452294	0.302071	OG0006209	90.40911538	highly_conserved	no	14.89756094	4.946837997	9.992761658	9.36538021	6.40221719	9.120951599	0.421084909	10.19542572	4.006174796	9.99960825	3.988819582	4.908307104	6.619667091	0.482997737	2.491348422	2.832232598	GO:0005515
FGRAMPH1_01G02749	0	0.799843	1	0.770016	0	0	0.733124	1	0.440345	OG0006208	97.70853846	highly_conserved	no	16.32635379	16.5739363	20.86982477	31.07008008	16.06762852	20.18156469	0.317116817	22.26236815	8.212878624	15.51521182	9.961945586	9.784819507	13.14744474	0.441040103	7.146602687	5.851589476	GO:0005730|GO:0042254|GO:0003824
FGRAMPH1_01G02751	0	0.802469	0.822612	1	0	0	0.869396	1	0.793372	OG0006207	91.95896154	highly_conserved	no	34.91277894	27.4121639	26.8388106	28.32119101	24.98510805	28.4940105	0.133006393	32.17315706	27.58467232	33.96618923	22.94478579	33.47930058	30.029621	0.156338687	21.6816165	22.73805751
FGRAMPH1_01G02753	0	0.70983	0.851607	0.954631	0	0	0.838374	0.854915	0.795841	OG0006206	98.02857692	highly_conserved	no	60.33188454	57.18104868	53.22033658	54.56041469	61.67268962	57.39327482	0.063082477	57.11553237	54.88667125	28.15819403	48.13531433	45.54606205	46.76835481	0.244417585	51.22341964	25.29805939	GO:0000166|GO:0004826|GO:0005524|GO:0005737|GO:0006432|GO:0000049|GO:0004812|GO:0005524|GO:0005737|GO:0043039
FGRAMPH1_01G02755	0	1	0	0	0	0	1	0	0	OG0009753	89.79473913	fgsc_variable	no	7451.740044	163.4870819	2784.174774	7008.075103	512.6851489	3584.03243	0.971120744	342.0667345	11446.79428	116.552768	11809.48491	5869.125001	5916.804739	0.963607444	14.49975517	74.04349153
FGRAMPH1_01G02757	0	0.791868	0.95796	0.767057	0	0	0.898691	0.973811	0.780152	OG0008592	88.56480769	fgsc_variable	no	20.35525557	28.92300979	27.8816126	29.72354576	20.73996192	25.52467713	0.179909526	20.68390723	14.37611762	24.66219435	20.97287011	12.43135221	18.6252883	0.271937704	13.71521725	20.94510022	GO:0003676
FGRAMPH1_01G02759	0	0.784319	0.607428	0.767813	0	0	0.847318	0.633838	0.660248	OG0001148	95.07888462	highly_conserved	no	38.55446232	57.93140784	33.26371625	33.27360143	56.33266147	43.87116986	0.280577763	42.18057571	46.5063806	53.98133617	40.11148248	47.0484428	45.96564355	0.116301843	24.02068436	37.44910506	GO:0003676
FGRAMPH1_01G02761	0	0.81393	0	0.012974	0	0	0.864459	0	0	OG0006205	88.5695	highly_conserved	no	6.041950418	5.365461469	5.656978313	4.876884932	4.94963836	5.378182698	0.090777449	13.07805043	8.975890986	8.937742369	6.956436418	15.62716224	10.71505649	0.330036267	17.41857374	63.69806027	GO:0003824|GO:0030151|GO:0030170|GO:0003824|GO:0006777|GO:0008265
FGRAMPH1_01G02763	0	1	0	0	0	0	1	0	0	OG0003152	95.54742308	highly_conserved	no	55.52189068	3.846892872	10.245884	40.15378153	5.274368575	23.00856353	1.018263782	43.49207101	16.11315235	15.9059048	19.82928757	34.23718033	25.91551921	0.477101218	1.679523965	1.586988798	GO:0003824
FGRAMPH1_01G02765	0	0.614663	0.700341	0.850384	0	0	0.677323	0.817562	0.697783	OG0006204	92.61107692	highly_conserved	no	36.69076023	23.6797024	25.07347566	17.55904391	24.33839755	25.46827595	0.272833138	31.6607324	30.67566752	27.81811922	22.31175506	31.58407807	28.81007045	0.137218931	11.35140088	14.40343732
FGRAMPH1_01G02769	0	0	1	1	0	0	0.78125	1	1	OG0003151	93.41526923	highly_conserved	no	53.93602208	32.34665104	41.22812966	40.19362835	37.7141615	41.08371853	0.19384193	51.80635449	33.65642507	58.80038471	37.67379586	47.05060603	45.79751323	0.223785151	18.09497752	21.34612321	GO:0003676
FGRAMPH1_01G02771	0	0.703288	0.920609	1	0	0	0.793504	1	1	OG0003150	97.47215385	fgsc_variable	no	363.3495165	362.8943085	348.4271542	366.8482099	274.5815381	343.2201454	0.113675639	325.054479	395.2154251	291.9587077	355.8792553	266.8835091	326.9982752	0.155431232	248.5368469	269.7085967	GO:0004616|GO:0055114|GO:0055114|GO:0016491|GO:0055114|GO:0004616|GO:0006098|GO:0055114
FGRAMPH1_01G02773	0	0.883178	0.61862	0.578001	0	0	0.791157	0.620058	0.640546	OG0006203	94.11596154	highly_conserved	no	13.0193248	19.66278357	12.7343047	14.77070829	19.37857968	15.91314021	0.212764875	17.73819039	18.2500773	11.24651304	13.95891365	18.45831314	15.93040151	0.200640477	4.305703288	9.158329629
FGRAMPH1_01G02775	0	1	0	0	0	0	0.99145	0	0	OG0006202	80.72030769	fgsc_variable	no	0.026427152	0.465687563	11.30516856	4.386882844	0.875754681	3.411984161	1.38889252	0	0	1.28259771	1.505332729	0	0.557586088	1.376570499	0	0	GO:0005975|GO:0004553|GO:0005975|GO:0008061
FGRAMPH1_01G02777	0	1	0	0	0	0	1	0	0	OG0006201	92.064	highly_conserved	no	27.26850106	6.85910345	3.984589727	19.46973473	2.481381942	12.01266218	0.902554475	6.523053634	7.086083039	5.657673482	7.883796687	2.357040515	5.901529471	0.362848507	4.449448075	0.966565796
FGRAMPH1_01G02781	0	1	0	0.093851	0	0	0.70658	0	0	OG0009347	90.53552	fgsc_variable	no	65.15821168	16.18090192	25.68262025	49.60482028	23.88123834	36.10155849	0.567901672	6.12094917	29.1848536	5.707821439	24.38375497	29.31219148	18.94191413	0.636583707	4.715700519	4.376089776
FGRAMPH1_01G02783	0	0.712072	0.940607	1	0	0	0.869593	0.923822	0.896708	OG0006200	92.06892308	highly_conserved	no	69.02475496	59.9433485	57.88803806	68.29595785	61.93209894	63.41683966	0.078879573	45.09988646	63.0954856	110.0452069	55.09517787	65.20574941	67.70830125	0.368505484	27.14243328	38.68933906	GO:0005674|GO:0006366|GO:0006367|GO:0006367
FGRAMPH1_01G02785	0	0	1	1	0	0	0.847368	1	1	OG0006199	84.18846154	highly_conserved	no	27.54977339	15.76578031	20.94597376	29.76455502	20.79959662	22.96513582	0.246177559	22.57104805	22.16839158	39.19936905	26.4770505	36.56206481	29.3955848	0.271509562	15.66878928	16.83269239	GO:0005634|GO:0006357|GO:0070449
FGRAMPH1_01G02787	0	0	1	1	0	0	0.212695	1	1	OG0008591	97.88461538	fgsc_variable	no	268.3878497	129.2519616	263.8123008	183.3887405	247.1963386	218.4074382	0.276270647	197.5816529	116.6914081	142.4209343	167.2867669	218.1187864	168.4199097	0.242522433	102.5754252	76.55976402	GO:0005515
FGRAMPH1_01G02789	0	0	1	1	0	0	0.706921	1	1	OG0006198	98.32373077	highly_conserved	no	113.1461418	148.7621738	121.1821768	123.7618731	184.3954691	138.2495669	0.209993993	179.2092481	174.0297135	323.6881232	158.9986576	159.4345571	199.0720599	0.352776197	139.4248222	76.26629433	GO:0016020
FGRAMPH1_01G02791	0	1	0	0	0	0	0.964575	0.476046	0.64946	OG0006197	96.01753846	highly_conserved	no	35.97173159	50.11968442	29.88156748	16.98912966	65.42188779	39.67680019	0.470888124	38.05355823	76.36242384	80.78802427	80.06679134	74.79128997	70.01241753	0.257665274	29.73568079	208.7691807	GO:0008152|GO:0008168
FGRAMPH1_01G02793	0	0.636893	1	1	0	0	0.453398	1	1	OG0003149	96.08976923	highly_conserved	no	102.9725054	76.02916502	114.7755679	56.17829178	95.49524467	89.09015494	0.260065749	79.86438227	88.35785436	26.62280941	90.01295507	78.67351622	72.70630347	0.360961383	25.10251671	19.64321967	GO:0003743|GO:0006413
FGRAMPH1_01G02795	0	0.657933	1	1	0	0	0.399563	1	1	OG0008590	87.22048	fgsc_variable	no	13.22429547	18.22345783	15.35971788	14.19540672	27.14627925	17.62983143	0.319955305	16.69677612	19.36999675	9.396536736	16.46150765	17.67109195	15.91918184	0.240067675	9.252932371	15.09604765
FGRAMPH1_01G02797	0	0.858382	1	1	0	0	0.859345	1	1	OG0006196	98.61434615	highly_conserved	no	184.9615553	163.489084	190.9917976	180.5068917	189.5058654	181.8910388	0.060898201	138.3845111	157.3296163	118.1491839	166.5313723	164.9185042	149.0626375	0.138080145	134.0223563	118.250069
FGRAMPH1_01G02799	0	0.219488	0.941929	1	0	0	0.461614	1	1	OG0009752	87.49261538	fgsc_variable	no	60.39386285	47.67841584	50.66640997	38.82595179	49.59530785	49.43198966	0.155807728	48.45779561	63.21589149	45.64749293	46.87363233	49.8874678	50.81645603	0.139994143	30.39597109	39.16185545	GO:0016192|GO:0030008
FGRAMPH1_01G02801	0	0.522572	1	1	0	0	0.725718	1	1	OG0002118	96.44076923	highly_conserved	no	16.13867321	14.65511495	19.22412193	16.84218534	21.12646317	17.59731172	0.146145015	25.43525808	21.55971368	28.12835847	24.3190611	22.66877144	24.42223255	0.104475011	11.86125854	25.61461389	GO:0000166|GO:0003824|GO:0044237|GO:0006352|GO:0055029
FGRAMPH1_01G02803	0	1	0.024878	0.265008	0	0	1	0.047052	0.100595	OG0003148	93.15761538	highly_conserved	no	3.320034187	0.916026696	23.86102079	0.361744696	0.509784431	5.793722159	1.755452405	2.090483993	37.34775415	0.398997694	1.952018863	8.532946443	10.06444023	1.546904244	0	0
FGRAMPH1_01G02805	0	1	0	0	0	0	1	0	0	OG0008589	78.94957692	fgsc_variable	no	0.922767551	0	1.745825094	0.294496174	0.236985501	0.640014864	1.103225578	0.340502159	2.156797822	0.350943472	1.040559333	0.31271921	0.840304399	0.948473937	0	0
FGRAMPH1_01G02807	0	0.849467	0.614072	0.076759	0	0	0.840085	0.582942	0.456716	OG0006195	93.61988462	highly_conserved	no	15.22395856	19.29295949	24.57018273	24.97777854	17.65375038	20.34372594	0.211266581	17.25997551	7.2453782	14.41384839	5.950798214	6.503246896	10.27464944	0.505780301	6.512424586	7.663942346	GO:0003723|GO:0005488
FGRAMPH1_01G02809	0	0.594177	1	1	0	0	0.863512	1	1	OG0006194	94.67480769	highly_conserved	no	89.94226398	78.83496256	90.07919264	84.37831241	83.88838705	85.42462373	0.055203426	69.16959535	119.3866385	57.59639549	127.1111399	86.13663504	91.88008085	0.331997368	70.68217158	76.51117028	GO:0005515
FGRAMPH1_01G02811	0	1	0.246454	0.296099	0	0	0.492908	0.240248	0.265071	OG0006193	94.76969231	highly_conserved	no	64.70557608	40.88522607	42.24057312	60.46240535	38.09320517	49.27739716	0.250226237	46.52084305	15.40304892	23.69600218	21.2013387	24.90918116	26.3460828	0.450037185	8.091838194	8.000158493	GO:0005515
FGRAMPH1_01G02813	0	0.757639	0	0	0	0	0.782639	0	0	OG0006192	96.80303846	highly_conserved	no	64.73886148	46.70317578	59.36508356	55.32176208	59.70475838	57.16672826	0.117832923	64.30255145	65.51678549	11.97668664	74.41702751	63.62964755	55.96853973	0.446227884	35.20601167	28.70525985
FGRAMPH1_01G02815	0	1	0	0	0	0	0.928981	0	0	OG0006191	94.49373077	highly_conserved	no	3.985617852	4.74369867	2.684791255	2.998319331	6.458858419	4.174257106	0.362932701	4.060171155	1.695679487	0.318832312	1.152143668	2.770029133	1.999371151	0.728027139	0.896013091	1.223504567	GO:0003677|GO:0004518
FGRAMPH1_01G02817	0	0.614899	1	1	0	0	0.686027	1	0.984428	OG0006190	98.20115385	highly_conserved	no	73.46057458	40.70927089	55.16952436	35.74185168	56.95025713	52.40629573	0.284004617	83.32726262	72.95368633	32.3745353	49.06237255	63.62663236	60.26889783	0.332627953	38.89304307	33.77869615	GO:0016868|GO:0071704|GO:0004610|GO:0005975|GO:0016868|GO:0000287
FGRAMPH1_01G02819	0	0.458008	1	0.826172	0	0	0.484375	1	0.85791	OG0006189	97.09888462	highly_conserved	no	43.91267844	67.29770271	98.33748634	53.27188708	51.99580366	62.96311165	0.341308681	48.62808341	38.08138957	46.79522228	46.79913178	31.04296245	42.2693579	0.177436148	18.25216418	25.31008562	GO:0006479|GO:0008168
FGRAMPH1_01G02821	0	0	1	1	0	0	0.770593	1	1	OG0009346	99.17034615	fgsc_variable	no	79.37753246	71.06195514	86.61471966	80.62631418	70.30853606	77.5978115	0.088699099	75.60583773	41.51259462	71.27694805	42.79357717	42.1100907	54.65980965	0.315026762	27.69378397	28.8827492
FGRAMPH1_01G02823	0	0.064103	1	0.921474	0	0	0.541667	1	1	OG0006188	95.80473077	highly_conserved	no	74.91352434	91.02524074	100.7689566	102.0722181	79.05886389	89.56776073	0.137776592	80.2565774	60.16078478	131.4997771	65.41107541	62.36840813	79.93932456	0.373695621	81.12971085	49.86272994	GO:0005840
FGRAMPH1_01G02825	0	0.790859	0.508657	0.356994	0	0	0.684211	0.711219	0.347299	OG0003147	95.12915385	highly_conserved	no	5.250651406	12.64869258	4.90893196	5.538378687	13.8789152	8.445113967	0.52407882	13.56185519	10.85091372	8.239499346	6.843782766	9.570905964	9.813391398	0.262195852	4.001835605	5.614205654	GO:0004672|GO:0005524|GO:0006468|GO:0005524|GO:0004672|GO:0006468
FGRAMPH1_01G02827	0	0.680283	1	1	0	0	0.732914	1	0.815397	OG0002117	93.88265385	highly_conserved	no	33.86216885	47.18784292	52.72803787	30.58682173	52.83292797	43.43955987	0.242939843	80.89820227	66.34920928	101.6141064	51.73748501	70.59933062	74.23966671	0.249788859	29.29165351	32.6641791
FGRAMPH1_01G02829	0	0.93314	0.085756	0.062984	0	0	0.76938	0.054748	0	OG0006187	94.06546154	highly_conserved	no	2.749684604	7.00463758	8.845719687	3.495190856	4.277641222	5.27457479	0.485966534	3.242098631	1.87588433	2.506136867	2.360821067	2.512318522	2.499451883	0.195980655	0.466855924	1.689953805	GO:0046983
FGRAMPH1_01G02833	0	0.838291	0.874523	0	0	0	0.669336	0.979786	0.573989	OG0006186	98.25165385	highly_conserved	no	13.12344868	10.11534486	17.20882017	13.99947849	10.38619616	12.96665767	0.224433712	27.74079352	35.14296843	26.5764334	17.3787974	19.43554791	25.25490813	0.281104097	5.806441793	5.760939015	GO:0003842|GO:0010133|GO:0008152|GO:0016491|GO:0016620|GO:0055114|GO:0008152|GO:0016491|GO:0055114
FGRAMPH1_01G02835	0	0.844891	0.451642	0.416667	0	0	0.812348	0.501521	0.441302	OG0006185	93.57996154	highly_conserved	no	33.6104811	30.20657398	15.86546332	48.91876825	21.67592349	30.05544203	0.42087833	18.96532778	10.13914099	25.24806527	11.79770956	14.51489166	16.13302705	0.377605391	10.16770037	27.08563134
FGRAMPH1_01G02841	0	0.714118	0.46451	0.590784	0	0	0.793725	0.457843	0.590784	OG0003146	91.54976923	highly_conserved	no	7.99854575	4.887590136	7.893413055	5.097178849	8.825460209	6.9404376	0.261669122	7.628207323	7.707460779	13.76561036	7.238821675	13.08976747	9.885973522	0.328424429	8.260925326	18.00431961
FGRAMPH1_01G02843	0	0.863636	0	0	0	0	0.036364	0	0	OG0006184	85.17376923	highly_conserved	no	1.687494423	3.436782292	5.308517761	0.902869455	8.961643371	4.05946146	0.794125773	1.843051896	2.095369239	0.42212624	5.280266228	3.103228038	2.548808328	0.707157706	9.436684065	1.655521201	GO:0008152|GO:0016846
FGRAMPH1_01G02845	0	1	0	0	0	0	0.964841	0	0	OG0009539	74.76115385	fgsc_variable	no	0	0	0	0	0	0	0	0	0	0	0	0	0	0	0	0
FGRAMPH1_01G02847	0	0.773887	0	0	0	0	0.652399	0	0	OG0003145	91.61707692	fgsc_variable	no	8.999003772	10.72322704	12.81077816	7.437102537	9.280542756	9.850130852	0.205560864	9.3413738	11.82458131	22.23332079	5.812367906	6.721826531	11.18669407	0.590694731	4.28117511	10.09713434	GO:0000981|GO:0005634|GO:0006355|GO:0008270
FGRAMPH1_01G02853	0	0.899798	0	0	0	0	0.826667	0	0	OG0000810	91.69446154	highly_conserved	no	41.96006528	5.905938405	17.16776569	80.02589213	10.17694424	31.04732115	0.989905283	5.00854103	11.38843982	7.628473931	5.931027287	22.53938217	10.49917285	0.681876902	1.06004494	4.675430282	GO:0005515
FGRAMPH1_01G02855	0	0.801405	0.460398	0	0	0	0.83691	0.538432	0	OG0002116	88.35257692	highly_conserved	no	28.58807332	22.02339916	19.04815975	40.59435758	20.62625188	26.17604834	0.337699612	12.8672894	11.22774177	33.2846628	10.28022474	19.23223144	17.37843003	0.549682941	8.551856068	24.4932222	GO:0000298|GO:0005773|GO:0016021
FGRAMPH1_01G02859	0	0.737717	0	0	0	0	0.726379	0	0	OG0004650	96.9215	highly_conserved	no	66.73700953	93.23281732	74.49295241	53.67528344	77.20078937	73.06777041	0.198550788	103.8173567	33.27525149	110.578076	71.00941788	36.28228837	70.99247809	0.511376049	53.37870165	32.95377806	GO:0005515|GO:0004047|GO:0006546
FGRAMPH1_01G02861	0	0.690647	0.971223	1	0	0	0.87545	0.986061	0.941547	OG0004651	98.25753846	highly_conserved	no	127.2928689	105.8191262	79.2188477	151.3420553	107.9342508	114.3214298	0.234879228	65.27085878	100.7490035	92.95322764	99.24204568	106.8311367	93.00925446	0.174959056	47.14535156	62.27989689	GO:0005488|GO:0000221|GO:0015991|GO:0046961|GO:0000221|GO:0015991
FGRAMPH1_01G02863	0	0	0.052585	0.076889	0	0	0.0981	0.632788	0.148034	OG0001494	92.432	highly_conserved	no	17.57947929	12.14655676	15.58036568	20.34409407	25.0837195	18.14684306	0.269766698	30.76840229	11.45635118	61.08879176	37.7159972	28.08918014	33.82374451	0.533206977	11.7103205	32.32547085
FGRAMPH1_01G02865	0	0	1	1	0	0	0.857801	1	1	OG0004959	95.76769231	highly_conserved	no	1328.508027	1200.6	1608.344597	1317.19812	1537.762683	1398.482686	0.1207702	993.3992837	974.0327436	263.8974778	1130.282667	819.2315423	836.1687429	0.40468266	678.4084825	129.5107299	GO:0003735|GO:0005840|GO:0006412|GO:0019843|GO:0003735|GO:0005622|GO:0005840|GO:0006412
FGRAMPH1_01G02867	0	0.704878	1	1	0	0	0.843902	1	1	OG0004960	98.97923077	highly_conserved	no	69.346978	75.29068328	60.11864241	83.82730479	62.93629758	70.30398121	0.136187728	49.60169359	77.46859592	105.3772463	79.93825738	75.47271046	77.57170073	0.255030061	60.84064718	64.14089185	GO:0007165
FGRAMPH1_01G02869	0	0.903805	0.463002	0.509778	0	0	0.919926	0.445296	0.415169	OG0004961	93.62826923	highly_conserved	no	10.31318132	14.61356569	10.07304752	8.442935968	15.28869851	11.7462858	0.257292817	14.82791752	12.30893402	9.207299363	9.859871338	12.50842906	11.74249026	0.19231467	5.930953712	10.41327102
FGRAMPH1_01G02871	0	0.986508	1	1	0	0	0.794444	0.903175	0.238095	OG0009211	98.71528	fgsc_variable	no	29.08888581	35.04428375	38.88341337	48.04503783	68.68085742	43.94849564	0.351439133	36.40547905	35.47667916	17.03890013	17.46733885	31.6582692	27.60933328	0.348469465	27.69439646	9.764316857	GO:0003677|GO:0005524|GO:0006259|GO:0008094|GO:0000150|GO:0000724|GO:0003690|GO:0003697|GO:0008094|GO:1990426|GO:0000166|GO:0003677|GO:0003677|GO:0005524|GO:0006281|GO:0008094
FGRAMPH1_01G02873	0	0	0	0.04186	0	0	0	0	0	OG0001280	92.42361538	highly_conserved	no	56.75543911	33.70510594	117.9933523	62.12706679	89.46596415	72.00938567	0.450892843	88.32673579	3976.218313	24391.17747	294.7775126	4189.072673	6587.914541	1.539371782	2207.669434	167.8005672
FGRAMPH1_01G02875	0	0.957306	0	0	0.300243	0.371746	1	0	0	OG0004962	87.72365385	highly_conserved	no	45.60404529	51.91498458	69.42873437	141.1644095	39.32024553	69.48648385	0.598877276	2.414354478	17.13101861	54.07062681	6.628814778	22.79720713	20.60840436	0.989416263	0.491540223	2.536863667	GO:0003676|GO:0003723
FGRAMPH1_01G02879	0	0.907549	1	1	0	0	0.73961	1	1	OG0004963	98.96303846	highly_conserved	no	313.6841354	199.2442411	280.0754227	278.9030358	255.4183397	265.4650349	0.159877498	174.9227024	257.0038693	149.0962251	264.9430634	257.5684282	220.7068577	0.246688108	83.32258383	82.45876607	GO:0004298|GO:0005839|GO:0051603|GO:0004298
FGRAMPH1_01G02881	0	0.947309	0.252562	0.184497	0	0	0.902146	0.265855	0.211403	OG0001096	96.67803846	highly_conserved	no	10.91123488	8.080525222	9.658432609	13.76511204	10.55853852	10.59476866	0.196578877	15.35412615	10.23402378	13.63275092	12.59365505	13.94870921	13.15265302	0.144964654	7.446040375	16.30140098	GO:0016301|GO:0005488
FGRAMPH1_01G02883	0	0.852708	0.532744	0.447995	0	0	0.877634	0.51099	0.526399	OG0004964	95.10503846	highly_conserved	no	7.365528834	12.54595569	11.24670499	9.817503217	13.48501364	10.89214127	0.220990025	8.867271182	7.543010508	22.99101577	5.53936674	4.544305091	9.896993857	0.758975634	14.13203838	42.24202444	GO:0006812|GO:0008324|GO:0016021|GO:0055085
FGRAMPH1_01G02887	0	0.804538	1	1	0	0	0.9637	1	1	OG0001097	92.44661538	highly_conserved	no	53.82954396	75.19115947	70.74887203	63.01103841	73.00414346	67.15695146	0.130334002	70.42609148	97.83485062	110.5775349	106.2459055	84.62323145	93.94152279	0.175166259	107.7006171	283.561874
FGRAMPH1_01G02889	0	0.183784	1	1	0	0	0.562162	1	1	OG0004965	97.90142308	highly_conserved	no	235.0260104	194.7949695	202.8222818	288.1672832	215.9562767	227.3533643	0.163822221	220.6822045	276.6257676	134.5882416	294.1985281	195.7981975	224.3785879	0.286217608	89.90733691	45.21534873	GO:0009231|GO:0009349|GO:0000906|GO:0009231
FGRAMPH1_01G02891	0	0.796427	0	0	0	0	0.775194	0.03876	0.028986	OG0004966	79.96461538	highly_conserved	no	2.352489852	4.621713446	3.874292848	3.715276512	7.673124039	4.447379339	0.445308001	3.369224909	5.159419706	4.630053811	3.204429682	9.409247291	5.15447508	0.48857138	1.167252465	2.221311988	GO:0005524|GO:0006298|GO:0030983
FGRAMPH1_01G02893	0	0.781064	0.723898	0.945613	0	0	0.793172	0.723104	0.779277	OG0004967	93.41519231	highly_conserved	no	12.35072951	7.128459527	8.231209332	8.789060146	9.22178872	9.144249448	0.213953795	19.4940224	10.50964464	26.2857178	11.14659176	13.64248558	16.21569244	0.410257692	15.01544351	26.12401081
FGRAMPH1_01G02895	0	0.794514	0.583914	0.622966	0	0	0	0.666667	0.543003	OG0006183	92.85926923	highly_conserved	no	17.62727059	17.36364059	17.58605924	15.57088795	20.00594782	17.63076124	0.089491952	10.07435026	11.7440921	15.20292562	11.65293358	12.19234021	12.17332835	0.153899708	5.197653978	7.956650538	GO:0003676
FGRAMPH1_01G02897	0	1	0	0	0	0	0.757075	0.135024	0	OG0009751	87.60915385	fgsc_variable	no	2.465470991	2.408655958	3.81109118	2.198402105	2.731385816	2.72300121	0.234024783	2.16433023	2.853505082	4.811309928	2.285753821	3.156988935	3.054377599	0.34805514	0.583595414	1.602605701	GO:0005515
FGRAMPH1_01G02899	0	0.802083	0	0	0	0	0.802083	0	0	OG0008588	93.20442308	fgsc_variable	no	26.95919498	17.60153618	47.30045312	12.93511001	37.58853219	28.47696529	0.496452819	18.50589639	70.86952128	81.75894703	29.76483673	67.38735359	53.657311	0.517229537	19.95989249	6.992293496	GO:0000774|GO:0005783
FGRAMPH1_01G02903	0	0.530744	1	1	0	0	0.640129	1	1	OG0008587	89.37573077	fgsc_variable	no	27.97230465	49.03751023	46.91837318	36.64694123	19.58222243	36.03147034	0.346526975	50.84504463	60.41128637	86.3127675	68.96553317	31.33902232	59.5747308	0.343723874	32.31828989	48.02564452	GO:0009055|GO:0015035|GO:0045454
FGRAMPH1_01G02907	0	0	0	0	0	0	0	1	0	OG0009345	86.04972	fgsc_variable	no	211.2719313	299.54088	327.0040673	126.1077634	337.3184477	260.2486179	0.345462289	155.9695256	385.4733508	103.975921	714.1932289	437.6541237	359.45323	0.68046449	84.47154762	247.483714
FGRAMPH1_01G02909	0	0.85182	0	0	0	0	0.906859	0	0	OG0006182	90.81811538	highly_conserved	no	1.940765038	4.918726406	32.67030711	1.003346038	7.799350302	9.666498979	1.358646408	0.717195866	8.561504252	31.90829441	6.301190452	5.763423359	10.65032167	1.147781386	0	0	GO:0055114|GO:0016491
FGRAMPH1_01G02911	0	0.918087	0.473958	0	0	0	0.847064	0	0	OG0003144	90.38661538	highly_conserved	no	6.535397339	15.95759901	18.2265826	6.442683065	13.34293972	12.10104035	0.446798963	15.36241321	31.57039471	282.4896258	85.90953475	22.55509504	87.5774127	1.283921026	9.87798228	6.850894106	GO:0000981|GO:0005634|GO:0006355|GO:0008270
FGRAMPH1_01G02913	0	0.674273	0.800895	1	0	0	0.914541	0.86443	0.916779	OG0003143	86.78023077	highly_conserved	no	20.30085643	10.40544196	13.11315885	6.246159914	12.36418553	12.48596054	0.409839305	24.78148482	23.87790389	50.0624108	29.71098663	25.65767206	30.81809164	0.356492755	5.24936499	9.058401909	GO:0046983
FGRAMPH1_01G02915	0	0.915899	0.643572	0.766119	0	0	0.903885	0.688426	0.639567	OG0003142	96.87996154	highly_conserved	no	68.42817753	39.53242171	47.80226343	32.94336468	46.9632487	47.13389521	0.283272579	88.41706051	96.36462063	63.60711169	86.59559544	77.53947281	82.50477222	0.151574388	23.27411558	23.20510698	GO:0005515
FGRAMPH1_01G02917	0	0.801872	1	1	0	0	0.539002	1	0.926677	OG0006181	96.11757692	highly_conserved	no	23.78985904	37.37715852	40.83137797	43.74107155	35.79746305	36.30738603	0.210578978	22.39987868	10.18658603	9.804746939	12.86663343	13.714788	13.79452662	0.369383013	7.586823013	4.571034236
FGRAMPH1_01G02919	0	0.550035	0.954933	0.855571	0	0	0.745919	1	0.931867	OG0006180	97.56703846	highly_conserved	no	5.689670644	8.240158501	7.304326096	4.850796123	8.395656698	6.896121612	0.227675187	25.92532221	15.05552108	30.70764091	9.78817284	11.62812504	18.62095642	0.494440285	19.72471477	45.08560971	GO:0000981|GO:0005634|GO:0006355|GO:0008270
FGRAMPH1_01G02923	0	0.499227	0.811217	0.794877	0	0	0.705012	0.88938	0.939943	OG0000895	95.7715	highly_conserved	no	3.972608998	4.811436866	4.227252593	2.431119878	3.425549565	3.77359358	0.238716601	6.477350696	3.531242729	4.606267224	3.270244096	2.99521886	4.176064721	0.3410033	2.632989335	4.780248683
FGRAMPH1_01G02925	0	0.320755	1	0.976415	0	0	0.834906	1	1	OG0003141	98.53596154	highly_conserved	no	100.6119437	88.1817211	127.5723679	110.890787	72.85882175	100.0231283	0.209446892	74.53702091	91.25984233	96.4113416	82.68041103	55.58331773	80.09438672	0.200278156	28.06388265	83.61322862	GO:0030170|GO:0003824
FGRAMPH1_01G02927	0	0.188002	0.708088	0.80557	0	0	0.82646	1	1	OG0008586	87.17054	fgsc_variable	no	24.40984	114.8047	56.4388	46.31079	87.65897	65.92462	0.5394973	336.3801	209.4172	133.2191	151.1684	104.7807	186.9931	0.4912495	51.1546	105.9694
FGRAMPH1_01G02929	0	1	0	0	0	0	1	0.298155	0.380623	OG0006179	75.72058	highly_conserved	no	0.3685141	0.401194	0.4861147	0.01409452	0.2496631	0.3039161	0.6017265	1.051273	0.5691404	3.37092	0.08924012	0.3218319	1.080481	1.230145	0	0
FGRAMPH1_01G02931	0	1	0	0	0	0	1	0	0	OG0003140	89.81138	highly_conserved	no	12.39141	7.877958	12.05496	4.138833	13.56187	10.00501	0.3918652	21.69758	7.208187	19.9911	20.90925	6.340468	15.22932	0.5087543	35.37457	25.78909
FGRAMPH1_01G02933	0	0.737101	0	0	0	0	0.68059	0.072482	0	OG0006178	88.63746	fgsc_variable	no	16.36396	26.40544	15.82653	17.91851	21.19818	19.54252	0.2236186	15.67189	14.98924	16.45158	18.73576	17.19182	16.60806	0.0871998	12.67739	27.24625	GO:0046982
FGRAMPH1_01G02935	0	0.427368	0.609123	0.594737	0	0	0.451053	0.614211	0.611228	OG0000248	96.37958	highly_conserved	no	15.33899	9.871938	19.90136	19.6063	12.3265	15.40902	0.2865121	22.6375	44.15743	56.31873	43.20758	28.71057	39.00636	0.3434391	33.09001	51.17
FGRAMPH1_01G02937	0	0.95972	0	0	0	0	0.992011	0	0	OG0001780	97.59769	highly_conserved	no	17.2752	15.02153	18.93401	17.21495	19.01963	17.49306	0.09323434	17.15496	16.65042	15.98363	14.83622	16.13334	16.15171	0.05374616	10.17229	9.463899
FGRAMPH1_01G02939	0	0.945855	0.269286	0	0	0	0.789411	0.254432	0	OG0008021	92.74081	fgsc_variable	no	15.46121	15.65935	21.77804	18.5704	13.95978	17.08576	0.181973	16.56993	7.426749	11.55428	10.96884	9.166881	11.13734	0.3089757	4.987694	5.679038	GO:0005525
FGRAMPH1_01G02941	0	0	0.047383	0.186704	0	0	0	0.223479	0.252475	OG0003985	91.28535	highly_conserved	no	7.535401	3.887541	6.817715	4.71731	6.598115	5.911216	0.2600519	13.77381	4.976845	4.466212	4.965926	6.538175	6.944193	0.5611256	1.78562	2.783839	GO:0003824|GO:0008483|GO:0030170
FGRAMPH1_01G02945	0	0.657736	0.963496	1	0	0	0.747153	1	1	OG0002419	97.41412	highly_conserved	no	41.78331	31.85374	41.18392	20.68929	38.24083	34.75022	0.2529825	45.25724	46.1457	20.91326	34.57602	41.16613	37.61167	0.2762959	23.28489	27.03418	GO:0004674|GO:0005524|GO:0006468|GO:0004672|GO:0006468|GO:0004672|GO:0005524|GO:0006468|GO:0005524
FGRAMPH1_01G02947	0	0.645933	0.658447	0.551343	0	0	0.826647	0.681634	0.792418	OG0009118	86.90388	fgsc_variable	no	3.101467	4.890498	4.297901	2.528082	2.849985	3.533587	0.2861808	3.503278	3.042824	1.726858	3.287397	1.67866	2.647803	0.3316387	2.098278	2.286427
FGRAMPH1_01G02949	0	0.868817	1	0.939068	0	0	0.797133	1	1	OG0003986	92.78188	highly_conserved	no	28.4085	36.46903	39.60757	27.11466	34.81593	33.28314	0.1606157	42.11211	14.29245	53.97992	19.35938	15.4704	29.04285	0.6179104	19.33351	21.89849
FGRAMPH1_01G02951	0	1	1	1	0	0	1	1	1	OG0008022	95.17204	fgsc_variable	no	46.2679	27.10294	61.79295	27.6729	11.23315	34.81397	0.5609605	228.3135	114.89	300.1356	113.2475	25.63017	156.4434	0.6893197	71.29247	227.6439	GO:0000079|GO:0019901
FGRAMPH1_01G02957	0	0.697815	0.836355	0.900046	0	0	0.697815	0.829847	0.974895	OG0003987	93.50554	fgsc_variable	no	29.93339	33.25905	29.51745	28.28141	35.60385	31.31903	0.09647262	37.56606	44.19473	76.23235	39.70422	43.34957	48.20939	0.3297134	15.06759	25.8999
FGRAMPH1_01G02959	0	0.906501	0.254495	0.290871	0	0	0.921577	0.269571	0.248824	OG0003988	96.35254	highly_conserved	no	26.0954	10.93006	12.97582	15.32425	12.37597	15.5403	0.3931346	13.04897	15.96388	11.70247	12.36448	15.84931	13.78582	0.1446471	8.509691	10.79362	GO:0008270|GO:0030163
FGRAMPH1_01G02963	0	0.998932	0	0.051789	0	0	0.939402	0	0.058996	OG0002420	89.51058	highly_conserved	no	1.831002	1.443954	1.124859	0.7853456	1.568552	1.350742	0.3001492	2.574699	1.338139	1.690474	1.136513	3.100278	1.96802	0.4262841	1.963559	1.411171	GO:0005388|GO:0005524|GO:0016020|GO:0070588|GO:0000166|GO:0016021
FGRAMPH1_01G02965	0	0	1	1	0	0	0	1	1	OG0003989	95.34954	highly_conserved	no	57.25385	44.39791	71.63252	34.91294	63.34411	54.30827	0.2707532	79.56321	68.27051	100.3871	79.07482	74.0413	80.2674	0.1512307	25.50457	28.55901
FGRAMPH1_01G02967	0	0.982183	1	1	0	0	1	1	1	OG0003990	99.28162	highly_conserved	no	191.8387	164.8307	186.0447	152.2622	187.704	176.536	0.09710825	140.0764	149.6312	147.1607	155.7748	138.006	146.1298	0.04946418	76.66454	80.85543	GO:0005524|GO:0005737|GO:0016787|GO:0030163
FGRAMPH1_01G02969	0	0.797678	1	1	0	0	0.789801	1	1	OG0002421	98.87565	highly_conserved	no	196.4743	182.9534	165.5474	267.4392	205.6763	203.6181	0.1902845	142.1739	215.4542	186.8054	232.423	166.0147	188.5742	0.1932179	154.8185	324.8148	GO:0004360|GO:1901137|GO:0097367|GO:1901135
FGRAMPH1_01G02971	0	0.502005	1	1	0	0	0.773055	1	1	OG0002422	96.79412	highly_conserved	no	193.3639	123.3948	186.6707	167.3167	168.1863	167.7865	0.1627247	117.5449	166.835	95.19321	163.9762	147.6744	138.2448	0.224425	115.187	108.1267	GO:0004298|GO:0004175|GO:0005839|GO:0051603|GO:0004298|GO:0005839|GO:0051603
FGRAMPH1_01G02973	0	0	0.796178	0.797158	0	0	0.490446	0.919647	0.897599	OG0005885	79.77065	highly_conserved	no	61.4203	40.10381	41.6534	59.32548	44.57821	49.41624	0.2055451	44.06815	53.05996	45.24465	61.97011	47.38922	50.34642	0.146182	28.43881	27.84209
FGRAMPH1_01G02975	0	0	0	0	0	0	0	0.20614	0.060673	OG0005884	84.31512	highly_conserved	no	14.93116	8.577299	10.77568	11.96326	13.72315	11.99411	0.2074996	10.81001	7.215218	5.697932	9.163792	12.23997	9.025385	0.2925495	4.674904	7.621698
FGRAMPH1_01G02977	0	0	1	1	0	0	0	1	1	OG0003058	96.24758	highly_conserved	no	33.84566	53.22938	57.56204	38.08224	58.02656	48.14918	0.2363235	71.42969	73.11367	91.10938	65.21088	58.99235	71.97119	0.1676025	108.9198	118.3294	GO:0003854|GO:0006694|GO:0016616|GO:0055114
FGRAMPH1_01G02979	0	0.789186	0.476283	0.54636	0	0	0.877806	0.527621	0.475307	OG0003057	95.89838	highly_conserved	no	5.404475	3.821617	4.645092	5.567603	4.351749	4.758107	0.1532924	6.024903	4.672989	6.674321	7.922098	4.742834	6.007429	0.2277978	5.507445	10.61712	GO:0007165
FGRAMPH1_01G02983	0	0	0	0	0	0	0	0	0	OG0005883	88.19058	highly_conserved	no	2.292622	11.49982	11.62026	11.96363	7.946764	9.06462	0.4547745	1.200169	6.237598	61.84859	2.445109	9.552768	16.25685	1.580706	9.219278	13.34596
FGRAMPH1_01G02985	0	0	1	1	0	0	0	1	1	OG0005882	90.71308	highly_conserved	no	46.73868	40.03385	40.95869	33.50957	54.49057	43.14627	0.1828402	57.31094	33.81669	76.59015	53.52605	45.87428	53.42362	0.2949595	20.83865	27.81757
FGRAMPH1_01G02987	0	0.725561	1	0.733184	0	0	0.829596	1	0.037668	OG0000735	94.10242	highly_conserved	no	49.16062	45.73784	52.6541	45.76483	42.02846	47.06917	0.08527828	47.01715	61.6168	61.82688	80.77706	53.49744	60.94707	0.2081886	32.77072	45.11317
FGRAMPH1_01G02989	0	0.804226	0.47514	0.653511	0	0	0.745183	0.458048	0.556868	OG0005881	97.12223	highly_conserved	no	5.516894	7.882806	6.029088	5.441807	9.363919	6.846903	0.2510694	9.478481	6.07165	4.326656	5.291831	5.661354	6.165994	0.3180489	4.724091	4.379091	GO:0003677|GO:0006260|GO:0005524
FGRAMPH1_01G02991	0	0.823985	0	0.281109	0	0	0.831721	0	0.15087	OG0003056	90.58869	highly_conserved	no	25.73155	16.99455	13.20247	9.157935	18.22119	16.66154	0.3712879	23.63843	15.27206	6.73019	11.42438	22.0695	15.82691	0.4494812	6.053306	6.901609
FGRAMPH1_01G02993	0	0.940629	0.207524	0.261423	0	0	0.91409	0.236525	0.225718	OG0003055	97.02881	highly_conserved	no	14.4296	12.90771	11.24956	11.39879	14.77032	12.9512	0.1268875	9.627494	5.928255	9.088633	6.076116	8.226856	7.789471	0.2191586	6.020102	9.621251	GO:0003676|GO:0005524
FGRAMPH1_01G02995	0	0.771761	0.677741	0.795681	0	0	0.918937	0.656811	0.69402	OG0008023	90.2585	fgsc_variable	no	29.48631	27.9992	23.02038	43.1946	27.26343	30.19278	0.2535302	38.00793	34.87706	53.49234	33.41957	29.21769	37.80292	0.2466238	11.29487	26.23439
FGRAMPH1_01G02997	0	0.710561	0	0	0	0	0.583168	0	0	OG0008024	91.34542	fgsc_variable	no	4.121484	4.283876	4.159892	2.631731	4.501929	3.939783	0.1893849	6.856931	3.558887	2.202097	3.843552	3.970129	4.086319	0.4163318	2.044017	2.815375	GO:0003677|GO:0005664|GO:0006260
FGRAMPH1_01G02999	0	0.20802	0	0	0	0	0.338346	0	0	OG0003991	86.81342	highly_conserved	no	2.904721	7.853532	7.393284	22.40512	10.78213	10.26776	0.7154944	4.068915	5.94766	5.242108	14.57159	16.34901	9.235856	0.6232241	4.916732	17.50394
FGRAMPH1_01G03001	0	0.849954	0.533394	0.638304	0	0	0.928027	0.532784	0.547423	OG0008025	93.51588	fgsc_variable	no	26.13308	29.10858	54.19351	36.41115	39.87741	37.14474	0.2962926	34.83474	50.98188	21.23148	71.60962	43.54525	44.4406	0.4228752	29.38132	31.93132	GO:0031204|GO:0031207
FGRAMPH1_01G03005	0	0.903213	0.813008	0.833527	0	0	0.966705	0.788618	0.781649	OG0002423	96.59777	highly_conserved	no	69.04642	43.09382	62.88782	70.89409	49.4275	59.06993	0.2077058	31.56911	32.40007	36.17163	44.38821	46.49717	38.20524	0.1798523	23.33763	31.12152	GO:0006511
FGRAMPH1_01G03009	0	0.704536	0.470515	0.361443	0	0	0.797732	0.517113	0.362062	OG0003992	97.73958	highly_conserved	no	128.0048	141.237	129.2394	182.7065	129.42	142.1215	0.1640547	148.1315	42.18992	52.42787	75.4643	78.8666	79.41605	0.5211547	40.68069	43.20656	GO:0005524|GO:0006807|GO:0005524|GO:0046872
FGRAMPH1_01G03011	0	1	0	0	0	0	1	0	0	OG0010857	68.05728	fgsc_variable	no	0	0	0	0	0	0	0	0	0	0	0	0	0	0	0	0
FGRAMPH1_01G03015	0	0.667179	0	0	0	0	0.695341	0	0	OG0002424	93.31681	highly_conserved	no	55.43596	50.97505	31.50301	22.60947	47.45816	41.59633	0.3348968	74.86929	71.31348	117.8944	36.08286	63.59044	72.75009	0.4050284	9.735696	18.12863
FGRAMPH1_01G03017	0	0.703412	1	1	0	0	0.753937	1	1	OG0002425	97.70692	fgsc_variable	no	37.36735	24.30957	35.98957	34.74616	32.55891	32.99431	0.1565931	44.73641	42.29156	59.74156	43.262	37.12771	45.43185	0.1870221	10.88357	19.05914	GO:0003899|GO:0006351|GO:0003676
FGRAMPH1_01G03019	0	0.823564	0.192849	0.106096	0	0	0.733294	0.311841	0	OG0000526	91.665	fgsc_variable	no	55.62495	34.59751	41.61308	30.34603	36.12066	39.66044	0.2469174	15.91818	84.01225	9.195273	46.76185	45.53993	40.2855	0.7386564	6.30297	5.108735	GO:0003824
FGRAMPH1_01G03021	0	0.729317	0.277878	0.101619	0	0	0.777878	0.397482	0	OG0009928	95.38091	fgsc_variable	no	6.317381	3.714176	6.189816	3.08883	3.760162	4.614073	0.3295689	18.80379	28.42098	25.04949	15.31872	15.68354	20.6553	0.2825474	4.911352	3.721593
FGRAMPH1_01G03023	0	0.701101	1	1	0	0	1	1	0	OG0002426	96.00127	highly_conserved	no	140.184	80.12223	65.8733	90.25436	98.89706	95.06619	0.2951411	59.57128	283.4169	458.2038	143.7825	242.1903	237.4329	0.6362413	46.46535	37.22165
FGRAMPH1_01G03027	0	0	1	1	0	0	0.810233	1	1	OG0008026	86.85154	fgsc_variable	no	173.8461	607.2151	526.4969	232.4675	450.2754	398.0602	0.4710947	334.9313	383.4605	701.5736	293.4837	337.6678	410.2233	0.4045448	70.94768	293.6087
FGRAMPH1_01G03029	0	0.682353	0.493213	0	0	0	0.875566	0.589593	0.531222	OG0003993	95.08969	highly_conserved	no	60.10896	26.86953	25.16446	40.3135	26.73965	35.83922	0.4153259	36.51281	43.87742	44.00203	47.22702	41.35229	42.59431	0.09362804	15.85168	21.21495
FGRAMPH1_01G03031	0	0.686625	1	1	0	0	0.753888	1	1	OG0000249	89.88662	highly_conserved	no	28.68818	28.39299	34.51995	23.70008	30.63986	29.18821	0.1343784	64.87877	57.44593	73.73548	43.387	45.89449	57.06833	0.2235405	41.30613	47.39013	GO:0003682
FGRAMPH1_01G03033	0	0	1	1	0	0	0.741481	1	1	OG0003994	98.69273	highly_conserved	no	149.5313	172.0248	142.3335	150.8626	198.7819	162.7068	0.1413983	148.0572	194.9817	107.4791	242.2047	191.2892	176.8024	0.2890921	78.64018	90.79106	GO:0003779|GO:0005737|GO:0008290|GO:0030036|GO:0008290|GO:0051016
FGRAMPH1_01G03037	0	0.578644	0.787302	0.861472	0	0	0.655411	0.80404	0.867821	OG0002427	98.38196	highly_conserved	no	25.64046	19.28571	22.05648	22.2075	22.43391	22.32481	0.1009769	37.97487	24.16348	44.37509	33.61713	22.31398	32.48891	0.2860579	10.70825	15.01228	GO:0003824|GO:0050662
FGRAMPH1_01G03041	0	0	0.662651	0.641136	0	0	0.679002	1	0.604131	OG0003995	93.91285	highly_conserved	no	259.104	211.622	188.6547	216.0126	158.5308	206.7848	0.1793705	127.4481	167.5294	148.2951	194.9511	176.3426	162.9133	0.1594626	60.30471	91.66418
FGRAMPH1_01G03043	0	0	1	1	0	0	0.63676	1	1	OG0003996	96.15331	highly_conserved	no	83.21728	91.33062	81.49751	98.7528	89.74154	88.90795	0.07767833	109.1299	102.6431	84.99175	105.306	91.88956	98.79207	0.101504	141.5609	98.52573
FGRAMPH1_01G03045	0	0	0	0	0	0	0.670462	0	0	OG0001781	96.50612	highly_conserved	no	20.73437	38.92094	36.9827	282.1808	25.39659	80.84308	1.395434	75.44107	68.39073	112.5529	96.27071	65.421	83.61528	0.241214	12.18538	79.80384
FGRAMPH1_01G03049	0	0.639564	0.827163	1	0	0	0.766523	0.952759	0.884851	OG0002428	94.88792	highly_conserved	no	16.45695	17.73111	13.76548	13.43673	12.22732	14.72352	0.1550831	13.87615	12.77643	30.8467	12.14074	12.088	16.3456	0.4978888	13.97537	19.18876	GO:0016579|GO:0036459|GO:0006511|GO:0036459
FGRAMPH1_01G03051	0	0.232372	0.903846	1	0	0	0.658654	1	1	OG0001435	97.66392	highly_conserved	no	79.77419	69.32707	113.1621	56.76562	95.61761	82.92933	0.2665528	71.62091	91.60419	94.32188	104.1154	84.96204	89.32488	0.1349681	52.22442	58.43756
FGRAMPH1_01G03053	0	0.747626	0	0.212894	0	0	0.788106	0.273863	0.244378	OG0003997	90.183	highly_conserved	no	10.00077	8.127254	10.29269	5.340853	6.569025	8.066119	0.2656995	12.9141	11.11642	6.063492	8.016311	7.017396	9.025544	0.3197669	3.703624	11.10357	GO:0016757
FGRAMPH1_01G03055	0	0.727095	0.500366	0.650623	0	0	0.782678	0.559736	0.607378	OG0003998	95.61535	highly_conserved	no	15.56953	11.21264	9.382684	8.906317	16.15877	12.24599	0.2792451	14.4722	13.49421	25.2892	11.44437	14.70176	15.88035	0.34096	10.44062	14.8501	GO:0009190|GO:0016849|GO:0035556|GO:0007165|GO:0005515|GO:0003824|GO:0000287|GO:0004016|GO:0006171
FGRAMPH1_01G03057	0	0.856095	0.273543	0.507949	0	0	0.78883	0.185079	0.233999	OG0002429	94.829	highly_conserved	no	24.82323	15.19604	27.40089	13.75631	15.59159	19.35361	0.3241679	8.829829	18.8568	8.326073	17.65414	19.15191	14.56375	0.3773665	5.045449	6.584854	GO:0003824|GO:0005975
FGRAMPH1_01G03059	0	0.563218	1	1	0	0	0.642468	1	1	OG0002430	99.32215	highly_conserved	no	145.9746	114.0933	137.3801	109.7772	145.8234	130.6097	0.1337222	81.99637	112.2269	91.84674	124.7448	138.5839	109.8797	0.2111457	65.61096	63.02863	GO:0019774|GO:0043161|GO:0004298|GO:0005839|GO:0051603|GO:0004175|GO:0005839|GO:0051603|GO:0004298
FGRAMPH1_01G03061	0	0.772986	1	1	0	0	0.760664	1	1	OG0002431	90.30788	highly_conserved	no	42.35756	27.17077	43.44583	34.33319	50.79138	39.61974	0.2292061	25.69893	45.84848	82.10963	47.19639	56.46338	51.46336	0.3979545	44.12165	28.7982
FGRAMPH1_01G03063	0	0	1	1	0	0	0.649937	1	1	OG0003999	98.36723	highly_conserved	no	1819.8	1728.521	1892.416	2035.096	2432.129	1981.592	0.1391256	1023.963	977.6809	325.2216	1330.732	818.2823	895.176	0.4119137	323.1645	104.3066	GO:0003735|GO:0005622|GO:0005840|GO:0006412
FGRAMPH1_01G03065	0	0	0	0	0	0	0	0	0	OG0004000	88.5565	highly_conserved	no	330.8826	151.3182	163.8485	88.63178	110.9154	169.1193	0.5638921	7.754319	134.8236	1.121698	12.62793	53.59951	41.98541	1.329179	5.428321	1.099787
FGRAMPH1_01G03067	0	0.815811	0	0	0	0	0.917685	0	0	OG0004001	91.19073	highly_conserved	no	55.9886	21.52775	20.57648	59.41603	25.71048	36.64387	0.5282841	13.53927	38.77703	24.05155	44.40286	47.16028	33.5862	0.4265578	7.041151	17.00172	GO:0006629
FGRAMPH1_01G03071	0	1	1	1	0	0	1	1	1	OG0004002	94.06427	highly_conserved	no	76.89339	115.4576	85.43665	62.71541	128.1017	93.72095	0.2906299	124.7961	161.0651	192.4326	183.3516	195.878	171.5047	0.1715631	78.45309	133.3766
FGRAMPH1_01G03073	0	0.785207	0.271124	0.357558	0	0	0.747151	0.327241	0.324876	OG0004003	95.67019	highly_conserved	no	21.59146	13.88084	15.77263	20.17173	14.58415	17.20016	0.2014264	15.48806	11.57271	14.70643	10.69428	14.59756	13.41181	0.1588701	6.115803	7.292762	GO:0042578|GO:0046856
FGRAMPH1_01G03075	0	0.820896	0.759806	0.648039	0	0	0.824019	0.753558	0.537313	OG0001436	95.17462	highly_conserved	no	34.982	37.78545	37.16271	29.39799	46.27838	37.12131	0.1641499	57.34891	32.8489	73.15492	32.27515	37.79344	46.68426	0.3850504	29.57892	36.81563	GO:0005515|GO:0006396
FGRAMPH1_01G03077	0	0.61799	1	1	0	0	0.763465	1	1	OG0004004	97.28731	highly_conserved	no	118.2739	295.4516	247.6629	124.8536	264.6974	210.1879	0.3935907	150.6049	330.8678	19.6432	67.47486	309.0333	175.5248	0.7983749	56.72632	80.56073	GO:0004601|GO:0006979|GO:0020037|GO:0055114|GO:0004601|GO:0055114
FGRAMPH1_01G03079	0	0	0	0	0	0	0.681416	0	0	OG0001782	94.56523	highly_conserved	no	12.72053	25.10933	58.34722	17.46638	24.93564	27.71582	0.6461115	13.63508	23.94619	51.78577	16.82754	11.9721	23.63334	0.69364	3.470169	3.421391	GO:0003824|GO:0010181|GO:0016491|GO:0055114
FGRAMPH1_01G03081	0	0.824078	0.95007	1	0	0	0.819879	1	1	OG0004005	97.00269	highly_conserved	no	272.5309	360.7825	441.9685	186.6707	418.1082	336.0122	0.3153553	316.5446	499.885	275.2949	394.0828	421.8833	381.5381	0.2318591	288.2113	149.548	GO:0045454|GO:0016853|GO:0005783|GO:0016853
FGRAMPH1_01G03083	0	0.259475	1	1	0	0	0.526725	1	1	OG0004006	95.98896	highly_conserved	no	213.8364	151.4938	139.5109	145.17	194.5505	168.9123	0.1965087	181.8584	162.8681	190.6473	170.0113	148.9869	170.8744	0.09506644	87.65034	70.72415
FGRAMPH1_01G03087	0	0.88767	0.663011	0.657716	0	0	0.896747	0.83888	0.513994	OG0004007	96.73823	highly_conserved	no	146.0187	141.8949	121.5286	97.77256	137.2965	128.9023	0.1529921	121.2756	128.0005	44.03496	134.6453	107.712	107.1337	0.3421342	82.15624	52.07321	GO:0004829|GO:0005524|GO:0005737|GO:0006435|GO:0004812|GO:0005524|GO:0043039|GO:0000166|GO:0000166|GO:0004812|GO:0005524|GO:0006418
FGRAMPH1_01G03091	0	0.580943	0.593506	0.65845	0	0	0.658213	0.716995	0.830529	OG0005900	84.98681	highly_conserved	no	8.396213	6.72885	22.99165	13.05782	11.30973	12.49685	0.5091662	6.58604	96.11616	28.88972	160.2685	87.58458	75.88899	0.7982143	10.31301	22.23727	GO:0005515
FGRAMPH1_01G03095	0	0.931677	0	0	0	0	0.661654	0	0	OG0005901	92.57442	highly_conserved	no	34.49914	130.418	36.18004	40.17975	94.23105	67.10159	0.644828	279.512	91.62681	2.736361	69.74604	43.45582	97.41541	1.098845	9.031463	51.78146
FGRAMPH1_01G03097	0	0.888342	0	0	0	0	0.912335	0	0	OG0005902	88.9445	highly_conserved	no	4.617106	2.828575	4.120725	2.844293	2.953148	3.47277	0.241321	9.693761	2.284435	6.225338	2.613856	3.200356	4.803549	0.6554063	1.996382	2.613135
FGRAMPH1_01G03099	0	0.404221	0.62864	0.602725	0	0	0.807374	0.738178	0.819396	OG0001292	96.05265	highly_conserved	no	8.429557	5.289234	12.22567	7.124493	4.962555	7.606302	0.3867019	25.92843	37.79333	174.9107	44.94803	19.01999	60.52009	1.069663	9.264789	40.73958
FGRAMPH1_01G03109	0	0.625843	0	0	0	0	0	0	0	OG0003063	94.96073	highly_conserved	no	6.905176	4.521204	11.62689	6.076008	8.367667	7.499388	0.3592806	8.123135	13.14038	18.30727	16.94234	14.24924	14.15247	0.279153	8.3755	14.85984	GO:0009019|GO:0030488
FGRAMPH1_01G03111	0	0.752307	0	0.066714	0	0	0.919092	0.200142	0.075231	OG0008507	89.19088	fgsc_variable	no	15.79807	3.235797	6.649226	31.13493	3.885511	12.14071	0.967388	3.254976	6.494911	13.52566	13.67721	14.51989	10.29453	0.4946673	4.834514	5.335909	GO:0016491|GO:0055114
FGRAMPH1_01G03113	0	0.649123	0.563467	0.628999	0	0	0.678535	0.726006	0.635191	OG0003064	94.121	highly_conserved	no	34.84989	34.74187	33.57494	56.92525	36.27418	39.27323	0.2524392	20.56523	33.03983	23.21996	23.73726	28.68817	25.85009	0.1925102	23.92709	20.14551	GO:0016765
FGRAMPH1_01G03115	0	0.787798	0.479443	0.480769	0	0	0.856764	0.480106	0.454244	OG0005903	97.3025	highly_conserved	no	21.69939	14.85415	15.93262	15.37914	16.37062	16.84719	0.1645349	14.18988	13.22664	9.561595	13.90464	13.59868	12.89629	0.1471905	6.849801	9.557673	GO:0005737|GO:0006887|GO:0048278
FGRAMPH1_01G03117	0	0.848951	0	0	0	0	0.845455	0	0	OG0005904	93.2595	highly_conserved	no	1.619887	1.535781	2.780323	0.8194547	1.555538	1.662197	0.424294	1.489662	0	0.9098322	1.011631	0.7600637	0.8342379	0.6478018	0.7706468	0.7471707	GO:0008033|GO:0017150|GO:0050660|GO:0055114|GO:0003824
FGRAMPH1_01G03121	0	0.828323	0	0	0	0	0.73343	0	0.013401	OG0009991	94.29043	fgsc_variable	no	1.849483	0.2690654	2.10495	1.971737	2.601279	1.759303	0.5005907	3.451794	1.420241	0.3689406	1.640882	1.479402	1.672252	0.6663749	0	0
FGRAMPH1_01G03123	0	1	0	0	0	0	0.88861	0	0	OG0009882	75.148	fgsc_variable	no	2.858738	0.5421163	2.687124	2.198895	2.781344	2.213643	0.4377976	3.223925	1.818864	1.399067	2.592676	0.6233414	1.931575	0.5250995	0.6491863	1.793189
FGRAMPH1_01G03127	0	0	1	1	0	0	1	1	1	OG0008508	93.22454	fgsc_variable	no	50.60133	61.01921	88.84208	44.02602	56.54708	60.20714	0.2862539	72.64857	83.8544	49.91753	94.83955	68.01643	73.8553	0.2294705	25.79276	30.99857	GO:0005829|GO:0006777
FGRAMPH1_01G03131	0	0.613358	1	1	0	0	0.613358	1	1	OG0005905	94.03885	highly_conserved	no	33.26458	24.33513	20.26064	21.89788	27.64811	25.48127	0.2026746	23.1575	27.10597	22.77026	18.65802	25.4238	23.42311	0.1362985	10.37809	16.3867	GO:0005869|GO:0007017
FGRAMPH1_01G03133	0	0.641151	0	0.008143	0	0	0.677524	0.030402	0.096091	OG0005906	80.54554	highly_conserved	no	12.05381	10.74729	13.12994	7.278511	11.00708	10.84333	0.2032971	14.70973	11.68809	12.59512	9.94137	12.05464	12.19779	0.141044	4.28683	5.482532
FGRAMPH1_01G03135	0	0.800885	0.82135	0.971792	0	0	0.857577	0.754701	0.801162	OG0001609	97.09146	highly_conserved	no	67.5963	48.77628	52.28637	35.57063	52.05061	51.25604	0.2226348	42.93401	48.23547	51.76787	27.94419	50.29334	44.23498	0.2193343	26.12102	40.85681	GO:0000166|GO:0005388|GO:0006816|GO:0016021|GO:0016021
FGRAMPH1_01G03137	0	1	0	0	0	0	0.992677	0	0	OG0003065	81.28612	highly_conserved	no	2.898289	2.71372	1.650837	12.02441	2.981697	4.453791	0.957772	0.9325198	2.027164	1.232199	2.192107	2.371657	1.751129	0.3606191	0.5803795	1.515386	GO:0005089|GO:0035023
FGRAMPH1_01G03139	0	0.508509	0	0	0	0	0.668669	1	0	OG0008509	94.13048	fgsc_variable	no	4002.211	1617.65	1818.614	5380.605	2601.368	3084.09	0.5152794	132.7931	2034.187	879.3705	1500.754	2685.413	1446.503	0.6853063	403.855	302.9704
FGRAMPH1_01G03141	0	0.748391	0	0	0	0	0.507314	0	0	OG0005907	95.21488	highly_conserved	no	43.84941	44.34913	40.73246	19.61378	94.31239	48.57143	0.5668643	11.46543	45.43653	0.7878007	45.64652	61.65853	32.99896	0.7781218	3.252332	13.22532
FGRAMPH1_01G03145	0	0	1	0.724679	0	0	0	1	0.930813	OG0008510	91.51858	fgsc_variable	no	16.97076	11.22108	16.77476	10.37236	12.77523	13.62284	0.226835	16.49418	13.29706	25.96358	11.9713	15.28606	16.60243	0.3322998	6.667749	6.676243
FGRAMPH1_01G03147	0	0.908973	0.487717	0.418412	0	0	0.845617	0.506336	0.378071	OG0005908	95.30515	highly_conserved	no	12.05337	16.62415	7.541222	7.409026	20.64374	12.8543	0.4492759	17.87622	13.85943	4.673691	9.92082	17.08879	12.68379	0.431006	3.151302	5.548016	GO:0004672|GO:0006468|GO:0005515|GO:0004672|GO:0005524|GO:0006468|GO:0005524
FGRAMPH1_01G03149	0	0.79463	0.508915	0.474093	0	0	0.795259	0.628697	0.591777	OG0001610	96.98208	highly_conserved	no	25.36227	48.60266	25.11764	25.05867	35.05532	31.83931	0.3235386	28.43097	33.37974	41.75844	32.77256	28.03296	32.87493	0.1682489	14.36932	41.96453
FGRAMPH1_01G03153	0	0.71689	0.593563	0.837938	0	0	0.788664	0.646255	0.756764	OG0005909	93.48515	highly_conserved	no	7.576303	13.14082	8.67599	6.995114	8.135689	8.904784	0.2750733	13.06558	8.849762	24.83904	10.07148	7.748558	12.91488	0.5385556	4.317161	11.21762	GO:0005515
FGRAMPH1_01G03157	0	0	1	1	0	0	0	1	1	OG0002609	91.38808	highly_conserved	no	10.61654	28.25024	22.16053	16.06773	25.09254	20.43752	0.3470411	24.86439	34.23809	45.68263	40.16026	32.76412	35.5419	0.2213579	31.0183	40.86318
FGRAMPH1_01G03159	0	0.92064	0.48608	0.67456	0	0	0.90752	0.47296	0.4672	OG0004954	92.06338	highly_conserved	no	4.670105	1.298796	4.445196	3.304329	3.862227	3.516131	0.3835768	4.285946	1.734896	2.446545	2.468405	2.361743	2.659507	0.360202	4.086255	2.982063	GO:0005524
FGRAMPH1_01G03161	0	0.276596	0.389362	1	0	0	0	0.761702	0.293617	OG0004955	82.39942	highly_conserved	no	105.0143	115.8864	121.7625	70.94962	95.23488	101.7695	0.1966515	103.6241	100.9804	96.45271	80.54851	104.5753	97.2362	0.1012592	66.31097	26.6941	GO:0070072
FGRAMPH1_01G03163	0	0.594212	0.977639	0.838211	0	0	0.744821	1	1	OG0001523	91.69281	highly_conserved	no	23.82744	35.36322	41.61644	32.2034	36.60228	33.92256	0.1940459	44.86636	43.44629	142.489	31.03859	45.94255	61.55655	0.741419	42.89477	115.4615
FGRAMPH1_01G03165	0	0.519728	1	1	0	0	0.92517	1	1	OG0008268	98.62177	fgsc_variable	no	2856.371	2613.513	3784.374	2620.878	3135.486	3002.124	0.1621018	2181.868	2373.845	614.5664	2119.224	1808.205	1819.542	0.3867127	1435.74	306.7421	GO:0003735|GO:0005622|GO:0005840|GO:0006412
FGRAMPH1_01G03171	0	1	0.407957	0.543732	0	0	1	0.423745	0.516261	OG0004956	90.09688	highly_conserved	no	21.73682	19.53285	16.25623	16.53718	17.06492	18.2256	0.1290094	17.54778	16.4548	22.15804	14.89871	15.44702	17.30127	0.1674583	16.44469	41.96862	GO:0001104|GO:0006357|GO:0016592
FGRAMPH1_01G03173	0	0.794196	0.855804	0.761607	0	0	0.800446	0.842411	0.744643	OG0004957	90.64146	highly_conserved	no	32.18424	17.96824	16.91155	26.16323	13.46718	21.33889	0.3582953	11.64919	12.93382	25.78425	15.57474	14.03106	15.99461	0.3538381	32.06005	15.74621	GO:0004729|GO:0006779|GO:0055114|GO:0016491|GO:0055114
FGRAMPH1_01G03175	0	0.687835	1	1	0	0	0.72701	1	1	OG0004958	94.03608	highly_conserved	no	29.97922	24.95938	27.8894	27.4737	28.18769	27.69788	0.06516401	25.47454	40.31917	52.80509	31.15268	30.06931	35.96416	0.301569	14.71189	21.83027
FGRAMPH1_01G03177	0	0.737062	0	0	0	0	0.572621	0	0	OG0001930	95.05485	highly_conserved	no	54.29106	65.14483	88.05176	42.59129	100.2022	70.05622	0.3392652	35.6565	255.8782	23.31061	123.9738	203.6364	128.4911	0.7934467	20.18344	12.10495	GO:0004563|GO:0005975|GO:0004553|GO:0005975
FGRAMPH1_01G03179	0	1	0	0	0	0	1	0	0	OG0002735	93.4405	highly_conserved	no	23.60104	32.84861	30.89693	32.19293	26.14114	29.13613	0.1392398	0.212635	8.702826	0.07305178	1.746346	8.299624	3.806896	1.13942	0	0	GO:0005506|GO:0016705|GO:0020037|GO:0055114|GO:0016705|GO:0055114
FGRAMPH1_01G03181	0	0.843293	0	0	0	0	0.885081	0	0	OG0002852	96.76231	highly_conserved	no	30.90744	29.82455	25.29806	8.742281	32.61027	25.47652	0.3822558	107.1734	21.88845	13.66968	9.070462	22.39696	34.8398	1.171812	2.733772	3.120327	GO:0009058|GO:0030170|GO:0003824
FGRAMPH1_01G03185	0	0.751486	0	0	0	0	1	0.034483	0	OG0009970	71.77038	fgsc_variable	no	245.3247	10.72019	23.72594	7.87085	10.35062	59.59847	1.745158	478.5495	12.60379	33.68762	9.651458	37.8453	114.4675	1.781365	3.748973	4.850591
FGRAMPH1_01G03187	0	0.882945	0.477754	0.501324	0	0	0.888242	0.541314	0.498146	OG0002853	96.63565	highly_conserved	no	18.59779	27.05678	15.49454	17.21254	20.40906	19.75414	0.2259628	15.27034	22.02567	20.34086	18.08919	15.99893	18.345	0.1555082	7.81473	10.86433	GO:0005515
FGRAMPH1_01G03189	0	0.669018	1	1	0	0	0.748383	1	1	OG0002854	98.83538	highly_conserved	no	40.23667	30.81361	41.48371	29.97623	37.02991	35.90803	0.1475095	58.65827	54.21959	49.78811	64.03606	50.70316	55.48104	0.1066751	18.86937	26.11524	GO:0005956|GO:0019887
FGRAMPH1_01G03191	0	0.486971	0.92012	0.961128	0	0	0.473302	0.995301	1	OG0001297	93.61063	highly_conserved	no	67.64557	66.32579	36.14692	74.70866	37.00404	56.3662	0.3255118	23.2635	24.33948	30.60613	36.02832	17.4732	26.34213	0.2712029	26.20357	32.38384
FGRAMPH1_01G03195	0	0.79724	0.798301	0.700637	0	0	0.798301	0.923036	0.629512	OG0005272	97.65819	highly_conserved	no	43.64481	51.08985	43.17287	53.48891	48.97534	48.07436	0.09467813	52.40536	36.38203	82.37176	41.78164	36.3854	49.86524	0.3873046	33.63537	19.61732	GO:0003723|GO:0003735|GO:0006412|GO:0015934|GO:0016740|GO:0003735|GO:0005840|GO:0006412|GO:0003735|GO:0005622|GO:0005840|GO:0006412
FGRAMPH1_01G03197	0	0.808281	0.905358	0.931454	0	0	0.83055	0.964857	0.748086	OG0000591	93.89023	fgsc_variable	no	22.86454	29.59219	20.13059	18.08455	29.90964	24.1163	0.224627	56.96521	32.27255	25.04175	24.90793	27.21367	33.28022	0.4078009	19.59312	33.01795	GO:0005634
FGRAMPH1_01G03199	0	0	0	0	0	0	0	0	0	OG0001985	97.52762	highly_conserved	no	42.08008	30.91843	29.33919	22.86867	36.66608	32.37449	0.2260937	39.63827	26.23971	20.56775	31.90178	32.26149	30.1218	0.2374684	13.34152	12.23634	GO:0005515
FGRAMPH1_01G03201	0	0.985634	0.816748	0.946391	0	0	1	0.877365	0.692011	OG0005273	89.80477	highly_conserved	no	22.43547	21.70101	23.62245	13.13308	19.85199	20.1488	0.2061513	33.82638	27.50635	45.08095	28.96494	22.65689	31.6071	0.2695651	17.28058	30.61968	GO:0003677|GO:0005634|GO:0006351|GO:0008270|GO:0000981|GO:0005634|GO:0006355|GO:0008270
FGRAMPH1_01G03205	0	0.694335	0	0	0	0	0.685247	0	0	OG0002855	94.69196	highly_conserved	no	9.413841	8.148033	3.046601	5.530778	5.085532	6.244957	0.4062624	12.62225	1.775968	2.875497	2.243218	3.595489	4.622485	0.9786957	2.795215	4.976599	GO:0016021|GO:0022857|GO:0055085|GO:0005215|GO:0016021|GO:0055085
FGRAMPH1_01G03207	0	0.411595	0.598684	0	0	0	0.721628	0.61801	0	OG0009971	91.90237	fgsc_variable	no	0.9517297	0.6685467	1.155752	0.4594625	0.8842348	0.8239451	0.3251283	5.040461	0.4385595	3.587041	0.6876529	0.7439769	2.099538	0.9948617	5.118409	2.979419
FGRAMPH1_01G03209	0	0	0	0	0	0	0	0.107178	0	OG0005274	95.94442	highly_conserved	no	56.14674	102.5168	65.94319	138.7643	95.93063	91.86034	0.3559798	79.82476	33.30711	108.5604	71.59867	61.46423	70.95103	0.3860306	620.4016	658.0265	GO:0006082|GO:0016301|GO:0016774|GO:0005622|GO:0008152|GO:0016301|GO:0016310|GO:0016774|GO:0008152|GO:0016301|GO:0016310|GO:0016774
FGRAMPH1_01G03213	0	0	1	1	0	0	0	1	1	OG0002856	95.51223	highly_conserved	no	31.19343	15.16578	14.91079	34.41575	16.84546	22.50624	0.4220592	15.92135	23.27272	71.88952	24.15369	19.6356	30.97458	0.7458791	119.2879	390.4075	GO:0003676
FGRAMPH1_01G03217	0	0.792393	0.9028	1	0	0	0.964606	0.910724	0.994189	OG0005275	90.96677	highly_conserved	no	25.92107	14.572	21.41399	28.3763	18.8628	21.82923	0.2522124	26.45308	17.36986	40.64285	23.85284	20.85379	25.83448	0.3462439	11.36311	23.3624
FGRAMPH1_01G03219	0	0.881975	0.683457	0.791605	0	0	0.814815	0.687901	0.636543	OG0005276	97.64877	highly_conserved	no	28.92103	27.78707	21.886	30.63327	30.15494	27.87646	0.1265446	20.6029	14.61937	22.05933	14.74706	20.20778	18.44729	0.1899957	13.91426	22.90816	GO:0006396|GO:0005515
FGRAMPH1_01G03221	0	0.915618	0.675524	0.895105	0	0	0.917016	0.644755	0.705361	OG0008361	93.53319	fgsc_variable	no	238.618	114.5282	120.4117	222.7082	138.0005	166.8533	0.3545318	41.44875	67.07346	183.27	73.43138	67.98259	86.64124	0.6396367	81.53447	129.1719
FGRAMPH1_01G03227	0.195182	0.816524	0.516434	0.725574	0	0	0.814048	0.504728	0.50833	OG0005277	83.82088	highly_conserved	no	4.631689	4.12395	5.870767	4.370336	3.038393	4.407027	0.2310603	7.098686	3.526609	11.54041	4.5726	3.536709	6.055002	0.5607356	2.068951	2.748649
FGRAMPH1_01G03231	0	0	0	0.877114	0	0	0	0.952736	0	OG0001553	97.82842	highly_conserved	no	26.36465	29.23169	29.75614	24.02867	34.26354	28.72894	0.134386	38.83105	38.49055	76.7428	46.02893	37.74605	47.56788	0.3500029	31.40392	34.68095	GO:0016192
FGRAMPH1_01G03233	0	0.891207	0.489374	0.536557	0	0	0.950478	0.518815	0.532657	OG0001987	96.19335	highly_conserved	no	7.462832	4.382418	5.147324	3.762125	5.765235	5.303987	0.2686994	7.898864	5.223197	3.073672	5.234129	5.921929	5.470358	0.3161303	2.337963	4.128692
FGRAMPH1_01G03235	0	1	1	1	0	0	1	1	1	OG0000878	97.13473	highly_conserved	no	37.65099	28.34472	44.49486	26.26537	48.78354	37.1079	0.2645674	81.61815	101.8462	155.8881	85.77567	98.24209	104.6741	0.2850462	60.46707	34.56875	GO:0046983
FGRAMPH1_01G03237	0	0.60748	0	0	0	0	0.649964	0	0	OG0005291	94.30188	highly_conserved	no	13.14153	8.591749	19.39058	5.51539	15.23364	12.37458	0.4414095	65.69917	20.19469	14.23925	11.84565	17.72228	25.94021	0.8656406	14.24442	14.81757
FGRAMPH1_01G03243	0	0.867637	0	0	0	0	0.902888	0.52695	0	OG0008365	88.59115	fgsc_variable	no	7.088649	11.19144	8.327557	5.98416	10.67875	8.654111	0.2598196	17.81371	7.268881	8.058825	9.560375	6.85056	9.91047	0.457843	3.71837	11.16134	GO:0003676
FGRAMPH1_01G03245	0	0.588768	0	0	0	0	0.685179	0	0	OG0005292	96.91669	highly_conserved	no	25.57467	33.36436	59.47488	36.99536	40.51667	39.18519	0.322139	44.5356	31.66285	77.70704	24.82337	17.62483	39.27074	0.6026238	11.26425	35.33911	GO:0016021|GO:0022857|GO:0055085
FGRAMPH1_01G03247	0	0.770064	0.296943	0.302038	0	0	0.850064	0.309936	0.291975	OG0005293	96.11496	highly_conserved	no	1.619731	2.24667	3.138013	3.085414	3.061464	2.630258	0.2563981	7.346406	6.374781	14.09099	11.31439	6.341687	9.093652	0.3806327	14.30595	25.6961	GO:0000160|GO:0004672|GO:0006468|GO:0004672|GO:0005524|GO:0006468|GO:0004674|GO:0005524|GO:0006468
FGRAMPH1_01G03249	0	0.602021	0.9923	1	0	0	0.602021	1	1	OG0000983	91.71531	fgsc_variable	no	55.38373	51.80584	48.1697	33.48253	38.97356	45.56307	0.1998236	128.725	75.70854	88.68297	99.95449	67.1667	92.04753	0.2607966	37.03805	47.09285
FGRAMPH1_01G03251	0	0.813869	1	0.995134	0	0	0.794404	1	0.966342	OG0003655	97.45827	highly_conserved	no	62.10395	76.07651	123.6254	85.78692	90.75848	87.67025	0.2609736	82.02527	82.24328	67.28244	88.22944	67.83151	77.52239	0.1216891	90.65196	34.92715	GO:0003743|GO:0005737|GO:0005852
FGRAMPH1_01G03255	0	0.721515	0.881326	1	0	0	0.767979	1	1	OG0003656	92.33423	highly_conserved	no	161.1275	122.2534	121.8145	118.0584	130.1809	130.6869	0.134519	123.2174	154.441	45.52598	134.8125	133.8267	118.3647	0.3569446	86.56499	55.88158	GO:0003779|GO:0005622|GO:0005515
FGRAMPH1_01G03257	0	0	0.558594	0.901786	0	0	0	0.932478	0.875558	OG0007492	96.23396	highly_conserved	no	41.43633	46.70216	63.78511	50.44138	62.1259	52.89818	0.1841288	49.09474	73.80396	95.44493	71.54929	52.5681	68.4922	0.272544	34.74615	20.34397	GO:0045454|GO:0009055|GO:0015035|GO:0045454
FGRAMPH1_01G03261	0	0.856648	0	0	0	0	0.808142	0	0	OG0009593	79.88908	fgsc_variable	no	3.979461	2.713031	3.410021	2.266008	2.572771	2.988259	0.2324741	2.571929	4.450865	3.839083	2.100437	2.443526	3.081168	0.3277114	3.862318	3.142885	GO:0005515|GO:0003676
FGRAMPH1_01G03263	0	0.86332	0.462201	0.469761	0	0	0.88857	0.558815	0.443453	OG0003657	97.71354	highly_conserved	no	9.587843	7.818677	10.68035	7.802207	9.554774	9.088771	0.1377275	21.32159	10.9437	20.51907	9.268554	9.326084	14.2758	0.4279515	11.74569	19.7172	GO:0003924|GO:0005525|GO:0005525
FGRAMPH1_01G03265	0	0.612399	0.606739	0.65876	0	0	0.655795	0.678976	0.616442	OG0008932	91.11996	fgsc_variable	no	13.47979	20.85946	11.30252	9.888232	23.36028	15.77806	0.379367	17.73312	23.88296	8.298479	11.92756	27.32402	17.83323	0.4454997	2.649152	4.752839
FGRAMPH1_01G03267	0	0	0.891324	0.964384	0	0	0	1	1	OG0001718	98.07877	highly_conserved	no	294.0819	259.3997	249.5343	307.2807	231.9469	268.4487	0.116867	198.6961	270.8636	195.0587	230.8055	230.6755	225.2199	0.1360862	144.5773	145.1983	GO:0005515|GO:0016925
FGRAMPH1_01G03271	0	0.819137	0.462952	0.558635	0	0	0.833722	0.548425	0.478705	OG0003658	92.67881	highly_conserved	no	25.16644	26.15494	18.47229	59.49728	19.20726	29.69964	0.5726839	22.76007	14.88672	18.48592	29.22486	19.42614	20.95674	0.257968	10.59826	17.51129	GO:0005643|GO:0017056
FGRAMPH1_01G03275	0	0	0.109362	0.190638	0	0	0	0.216596	0.17234	OG0002313	88.64527	highly_conserved	no	28.1889	50.51452	32.42938	29.28	37.78364	35.63929	0.2556763	39.15685	47.99948	44.07072	57.32657	36.85687	45.0821	0.1795982	19.28351	46.15555
FGRAMPH1_01G03277	0	0.726526	0.971439	1	0	0	0.898965	1	1	OG0007493	93.69815	highly_conserved	no	32.95456	39.59955	33.17047	19.69406	28.21294	30.72632	0.2400986	41.26825	28.70472	50.87814	24.76029	25.35774	34.19383	0.3352393	44.15636	86.77132	GO:0005515
FGRAMPH1_01G03279	0	1	0	0	0	0	0.935673	0	0.041835	OG0003659	71.75485	highly_conserved	no	1.926931	1.797406	3.106583	2.934828	1.742774	2.301704	0.2878487	5.192811	4.61644	6.510091	6.786085	3.765086	5.374103	0.2368384	8.789381	8.889795
FGRAMPH1_01G03281	0	0.810308	1	1	0	0	0.850394	1	1	OG0007494	95.31619	highly_conserved	no	196.4378	133.5038	105.3005	168.6906	142.0044	149.1874	0.2330817	114.1993	144.4704	106.8291	153.7334	134.4186	130.7302	0.1518387	96.31373	97.174	GO:0015078|GO:0015991|GO:0033180
FGRAMPH1_01G03283	0	0.37891	0.885612	0.733691	0	0	0.363718	1	1	OG0007495	97.66846	highly_conserved	no	83.41359	86.05138	160.3109	98.73979	70.58316	99.81975	0.3532643	99.09681	77.37868	20.80539	84.12095	62.42428	68.76522	0.4344666	82.29901	59.59723	GO:0000103|GO:0004020|GO:0005524
FGRAMPH1_01G03285	0	0	1	1	0	0	0	1	0.874453	OG0007496	95.70996	highly_conserved	no	121.1248	172.8862	153.9922	125.6197	124.8647	139.6975	0.1628015	131.94	113.2027	152.5255	91.32318	53.4194	108.4821	0.3521844	29.99929	52.66413
FGRAMPH1_01G03287	0	0.109005	0	0	0	0	0.167062	0.246445	0	OG0008933	92.32544	fgsc_variable	no	1348.548	215.8463	504.5892	1742.689	589.2086	880.1761	0.7253413	19.93614	81.59558	170.0699	134.97	355.7671	152.4677	0.8330801	33.34859	122.7991
FGRAMPH1_01G03289	0	0.903582	0.347761	0	0	0	0.85403	0.426567	0	OG0007497	91.59227	highly_conserved	no	14.44597	13.71082	17.6228	16.72324	10.3427	14.5691	0.195889	16.64144	5.632579	15.84245	7.812725	7.175125	10.62086	0.4895889	5.97596	6.072763	GO:0005488
FGRAMPH1_01G03291	0	0.766115	0.114547	0.115418	0	0	0.77047	0.289199	0.140679	OG0002314	89.55885	highly_conserved	no	11.57481	11.50013	13.3131	12.34312	10.52102	11.85044	0.08798084	20.33256	15.83163	30.33832	13.70633	15.83589	19.20895	0.3474607	6.164844	7.25337	GO:0000166|GO:0004812|GO:0005524|GO:0006418|GO:0004827|GO:0005524|GO:0005737|GO:0006433
FGRAMPH1_01G03293	0	0.658804	1	0.947767	0	0	0.825611	0.964617	0.898062	OG0009594	87.51831	fgsc_variable	no	47.25084	39.95767	35.02309	49.17547	72.85406	48.85223	0.298242	25.81886	28.54303	12.82078	32.24012	51.60889	30.20634	0.4642113	10.31351	7.873002	GO:0006457|GO:0016272|GO:0051082
FGRAMPH1_01G03295	0	1	0.144874	0.104359	0	0	1	0.116636	0.06814	OG0007498	81.36254	highly_conserved	no	17.52101	8.240185	6.555625	7.326692	5.102023	8.949107	0.5506706	7.333365	6.60693	1.140866	6.871123	6.480854	5.686628	0.45054	2.199856	2.576465
FGRAMPH1_01G03297	0	0.650567	0.584208	0.456111	0	0	0.557749	0.594288	0.438051	OG0007499	94.41023	highly_conserved	no	13.65693	13.68725	12.31381	14.70341	16.56804	14.18589	0.1113223	12.11656	10.83088	6.697882	10.85774	14.22366	10.94534	0.2509609	3.654243	5.255865	GO:0003682|GO:0005524
FGRAMPH1_01G03299	0	0.799303	0.490205	0.595124	0	0	0.766217	0.614279	0.581193	OG0007500	96.38119	highly_conserved	no	7.282512	5.391799	9.435872	4.488089	9.417071	7.203069	0.3146365	13.02118	7.379403	11.99276	6.6673	7.039535	9.220035	0.3289544	5.369811	6.888636	GO:0005515
FGRAMPH1_01G03301	0	0.552	0.209231	0.300923	0	0	0.513231	0.290462	0.321231	OG0007501	94.34223	highly_conserved	no	60.02776	54.49147	82.8725	57.54866	68.75093	64.73827	0.1767678	40.02118	40.04478	31.67288	42.24638	55.78988	41.95502	0.2079939	46.16023	30.77585	GO:0005515
FGRAMPH1_01G03303	0	0.738762	0.468533	0.499101	0	0	0.746725	0.457231	0.41459	OG0008934	88.44835	fgsc_variable	no	7.996012	4.881988	5.493234	8.863676	6.218977	6.690777	0.251802	8.719659	4.678836	8.987042	5.966035	6.842438	7.038802	0.2598335	9.716556	11.34063
FGRAMPH1_01G03307	0	0.511409	0.835024	0.881927	0	0	0.602499	0.921405	0.910721	OG0003252	95.9755	highly_conserved	no	29.47119	21.80906	20.34437	42.90571	37.70674	30.44741	0.3224493	13.88018	14.75242	20.42233	12.61205	16.58893	15.65118	0.1938596	27.64882	26.95327	GO:0003676
FGRAMPH1_01G03309	0	0.877104	1	1	0	0	1	1	1	OG0006405	93.72165	highly_conserved	no	25.20942	20.1457	27.40774	27.16319	26.40498	25.26621	0.1182471	28.67453	27.61031	72.94633	41.07566	25.39433	39.14023	0.5074609	15.47517	30.16564
FGRAMPH1_01G03311	0	0.554264	0	0	0	0	0.831672	0	0	OG0003251	94.71162	highly_conserved	no	7.778449	69.54613	101.4982	45.05	114.4269	67.65995	0.6371077	68.20043	9.645588	1411.06	8.622581	15.40949	302.5877	2.049493	213.0141	70.45346	GO:0009916|GO:0055114
FGRAMPH1_01G03313	0	0.639957	1	1	0	0	0.827457	1	1	OG0006404	92.95904	highly_conserved	no	128.6955	79.88948	125.2114	105.9618	87.17484	105.3866	0.2078057	124.4923	83.21685	222.8631	88.82238	75.00244	118.8794	0.5141675	34.87596	32.13846	GO:0003743|GO:0005737|GO:0005852
FGRAMPH1_01G03315	0	0.823798	0.5788	0.348543	0	0	0.939979	0.594595	0.330993	OG0006403	94.33396	highly_conserved	no	23.89833	13.15934	21.93615	23.55137	15.34276	19.57759	0.2543065	25.24029	16.2801	42.28871	19.78057	17.46865	24.21166	0.4409166	26.06921	48.2947	GO:0000001|GO:0005743|GO:0007005
FGRAMPH1_01G03317	0	0	1	1	0	0	0	1	1	OG0006402	96.49538	highly_conserved	no	94.19868	95.55729	102.7596	108.7225	92.52768	98.75315	0.06889443	54.73923	33.59897	50.18985	50.57796	35.25628	44.87246	0.2165651	52.23601	64.82555	GO:0003723|GO:0003676
FGRAMPH1_01G03321	0	0.650222	0.861706	0.927618	0	0	0.750505	1	1	OG0003250	98.54231	fgsc_variable	no	469.8183	667.1738	892.7961	591.8901	768.1525	677.9661	0.2391327	633.1859	1115.775	2322.304	1051.568	902.9208	1205.151	0.5406417	3192.801	3087.551	GO:0000015|GO:0000287|GO:0004634|GO:0006096|GO:0046872
FGRAMPH1_01G03323	0	0.931648	0.358009	0.318029	0	0	0.942481	0.394377	0.293268	OG0006401	91.87331	highly_conserved	no	15.72812	19.36862	12.99371	11.62811	22.45081	16.43387	0.2725447	22.47401	17.1511	8.074548	14.02552	15.02014	15.34906	0.3397692	8.051953	6.666342	GO:0004672|GO:0005524|GO:0006468|GO:0004672|GO:0006468
FGRAMPH1_01G03325	0	0.852027	0.94527	0.962838	0	0	1	0.887838	0.9	OG0006400	91.79715	highly_conserved	no	23.01336	22.01487	22.04925	28.09541	26.8766	24.4099	0.117538	40.5449	23.07182	26.232	26.6234	23.37485	27.96939	0.2578644	13.73583	20.81095	GO:0008270|GO:0003677|GO:0006281|GO:0008270
FGRAMPH1_01G03327	0	0.75828	0.545613	0.079024	0	0	0.878559	0.713539	0.142359	OG0008644	88.486	fgsc_variable	no	81.62068	53.31368	68.7915	135.9857	71.8514	82.3126	0.3848737	28.89942	55.80751	106.0258	89.63197	80.8417	72.24129	0.4190864	114.3032	138.262	GO:0016747
FGRAMPH1_01G03329	0	0.788274	0.961455	1	0	0	0.879479	1	1	OG0003249	95.40312	highly_conserved	no	65.94555	56.81387	62.19092	88.31078	62.49021	67.15027	0.1827487	28.91836	48.64632	60.36577	34.14802	51.09791	44.63528	0.2882845	17.15587	38.13289	GO:0003676
FGRAMPH1_01G03333	0	0.499501	0.840146	0.670655	0	0	0.582253	0.881024	0.915254	OG0006399	88.79669	highly_conserved	no	62.04393	127.2476	95.98257	90.81687	118.94	99.0062	0.2593532	237.112	135.7474	116.3728	172.3596	98.09105	151.9366	0.3619658	166.9234	355.6457
FGRAMPH1_01G03335	0	0.750912	0	0	0	0	0.863992	0.640438	0	OG0006398	92.55812	highly_conserved	no	26.57256	4.086397	13.01397	43.22946	6.056748	18.59183	0.8794446	34.24501	9.989443	55.57432	36.23204	14.0701	30.02218	0.6153295	12.23563	42.40448	GO:0016021|GO:0055085
FGRAMPH1_01G03337	0	0.724983	0	0	0	0	0.85222	0	0	OG0006397	97.67792	highly_conserved	no	14.11696	9.233696	15.10147	7.581957	13.6372	11.93426	0.2776899	26.31034	14.5201	23.51996	11.99895	13.19134	17.90814	0.3648219	8.221922	9.164413	GO:0004407|GO:0016575
FGRAMPH1_01G03339	0	0.652698	0.675086	0.795063	0	0	0.675086	0.682836	0.719288	OG0003172	93.36227	highly_conserved	no	6.891753	6.636933	7.189413	6.663601	6.598032	6.795946	0.0364886	7.210593	7.54499	4.954468	6.028086	7.327901	6.613208	0.166156	3.010377	2.201713
FGRAMPH1_01G03341	0	0.825361	1	1	0	0	0.862566	1	1	OG0006396	95.11623	highly_conserved	no	62.47407	42.23617	39.71917	46.57536	38.85496	45.97195	0.2110064	54.14502	44.51932	74.30144	55.87961	41.53344	54.07576	0.2377163	33.67356	37.69616
FGRAMPH1_01G03343	0	0.238825	0	0	0	0	0	0	0	OG0008604	93.75985	fgsc_variable	no	37.98126	31.85072	37.19593	31.30765	27.17593	33.1023	0.1354977	61.86985	35.99923	23.93844	39.35165	31.44498	38.52083	0.3705416	17.07187	13.79368
FGRAMPH1_01G03345	0	0.911877	0	0	0	0	0.83908	0	0	OG0006246	94.26242	highly_conserved	no	6.823503	2.755671	6.883067	4.600713	5.10924	5.234439	0.3281911	5.259004	3.612587	3.37656	2.931033	4.038113	3.843459	0.230723	0.9661821	1.956343	GO:0004386|GO:0003676|GO:0005524
FGRAMPH1_01G03347	0	0.859004	1	1	0	0	0.83295	1	1	OG0008603	93.01935	fgsc_variable	no	155.6532	112.1885	154.0859	125.9272	128.7783	135.3266	0.139801	160.2897	153.3574	170.3832	162.4539	157.1838	160.7336	0.03974937	73.18094	90.93831
FGRAMPH1_01G03349	0	0.980054	0.145761	0.151132	0	0	0.927503	0.142693	0.11239	OG0006245	89.70458	highly_conserved	no	20.36561	19.70104	17.49663	15.96902	15.07806	17.72207	0.1293499	21.0507	14.38226	13.82366	13.79772	18.61969	16.33481	0.2030761	27.35164	12.56717	GO:0003924|GO:0005525
FGRAMPH1_01G03351	0	0.247967	1	1	0	0	0.693767	1	1	OG0003171	96.21069	highly_conserved	no	60.13696	68.65506	69.98173	45.05116	55.93298	59.95158	0.16981	65.06631	102.4481	95.62478	104.598	65.84368	86.71618	0.227078	25.9527	40.17458
FGRAMPH1_01G03353	0	0.365729	0.453051	0.469858	0	0	0.45707	0.516989	0.558641	OG0003170	97.60408	highly_conserved	no	72.57348	62.14954	65.92638	36.78778	59.98605	59.48465	0.2279301	48.15371	76.02041	16.62916	72.14816	44.22465	51.43522	0.4669789	16.626	11.42283	GO:0004853|GO:0006779
FGRAMPH1_01G03355	0	0	0	0	0	0	0	0	0	OG0006244	93.53346	highly_conserved	no	106.044	72.65055	106.8337	52.65759	68.51999	81.34116	0.296252	110.1652	145.5997	549.2659	101.261	206.1468	222.4877	0.841694	94.58205	28.07475
FGRAMPH1_01G03357	0	0	0.964591	0.999222	0	0	0.555642	0.947082	1	OG0003169	90.1425	highly_conserved	no	44.27375	32.19959	35.15355	33.42222	32.50958	35.51174	0.1416761	38.50251	50.66535	74.33306	49.31019	59.72799	54.50782	0.2458363	22.48632	38.77702
FGRAMPH1_01G03359	0	0.607035	0.949666	1	0	0	0.758642	1	0.929654	OG0006243	96.87242	highly_conserved	no	112.358	126.5496	111.3927	125.6428	115.4493	118.2785	0.06171226	87.18036	82.33149	78.0193	70.88268	94.90864	82.6645	0.1100124	134.719	27.50627	GO:0000105|GO:0003879|GO:0005737|GO:0000105|GO:0003879|GO:0003879|GO:0000105|GO:0000287|GO:0003879|GO:0005737
FGRAMPH1_01G03361	0	0	0	0	0	0	0	0	0	OG0008602	89.14458	fgsc_variable	no	56.62074	9.143101	34.49971	35.02476	13.09479	29.67662	0.646946	11.69587	16.07337	13.18785	13.91878	28.23102	16.62138	0.4018338	8.977919	9.236736
FGRAMPH1_01G03363	0	0	0	0	0	0	0	0	0	OG0010005	95.57745	fgsc_variable	no	137.9755	167.7466	233.9529	317.4073	285.7382	228.5641	0.3324537	11.40442	207.6829	22.039	117.3512	430.7388	157.8433	1.090364	84.52593	168.8954
FGRAMPH1_01G03365	0	0.922454	0.234768	0.264451	0	0	0.917057	0.269706	0.249112	OG0003168	95.25762	highly_conserved	no	10.03388	9.60913	7.193512	8.331276	8.94526	8.822612	0.1266756	8.963844	7.664952	15.09194	7.857377	8.123409	9.540305	0.3294276	4.700111	7.85572	GO:0005245|GO:0005891|GO:0070588|GO:0005509|GO:0005216|GO:0006811|GO:0016020|GO:0055085
FGRAMPH1_01G03367	0	0.902201	0.540541	0.494845	0	0	0.346615	0.561716	0.424352	OG0002123	87.62992	highly_conserved	no	4.173108	2.471652	4.031319	3.47489	4.36306	3.702806	0.2062391	11.38783	3.95421	20.14633	3.625073	3.606432	8.543975	0.8527642	3.334294	5.607778
FGRAMPH1_01G03369	0	1	0	0.172542	0	0	0.944341	0.004329	0.210266	OG0008601	84.11785	fgsc_variable	no	4.729276	2.127894	3.39437	4.345303	3.545117	3.628392	0.276948	2.728498	3.291955	25.71123	3.126812	5.608372	8.093373	1.224823	0	0
FGRAMPH1_01G03373	0	1	0.009894	0.083443	0	0	1	0.007586	0.062335	OG0006242	85.20581	highly_conserved	no	3.472638	1.331792	0.9181107	3.857654	2.717506	2.45954	0.5260248	2.878131	0.9349007	1.064857	3.467433	4.879925	2.645049	0.6311227	2.103373	2.932431	GO:0005524|GO:0006298|GO:0030983|GO:0006298|GO:0030983
FGRAMPH1_01G03375	0	0	0.994591	0.920892	0	0	0	1	1	OG0009595	90.52669	fgsc_variable	no	41.8541	31.17579	35.63521	43.87892	38.93425	38.29566	0.1318711	46.94428	56.52766	54.85552	50.19945	46.82116	51.06961	0.08754111	15.39973	19.06058
FGRAMPH1_01G03377	0	0	0	0	0	0	0	0.037736	0	OG0009353	79.51435	fgsc_variable	no	51.1951	32.99699	35.22875	33.01559	29.46497	36.38028	0.2346089	32.28661	43.67546	16.05453	35.70167	38.43083	33.22982	0.3149594	10.47519	10.33008
FGRAMPH1_01G03379	0	0.621529	0.896724	1	0	0	0.70078	1	1	OG0001504	96.88442	highly_conserved	no	72.38179	43.5711	52.97078	51.12019	47.43216	53.4952	0.2085509	60.33191	72.55845	42.41092	81.84548	73.43156	66.11566	0.2315937	35.20295	45.92255	GO:0000159|GO:0019888|GO:0005515
FGRAMPH1_01G03381	0	0	0	0	0	0	0.48241	0	0	OG0008213	86.92408	fgsc_variable	no	11.65216	12.38021	17.27294	7.00341	9.344527	11.53065	0.3330342	15.50077	17.00745	35.89689	16.71096	17.18865	20.46094	0.4229535	15.82414	38.98426	GO:0055085
FGRAMPH1_01G03383	0	0.759969	0.328174	0.276495	0	0	0.740294	0.378279	0.38851	OG0004789	95.016	highly_conserved	no	45.95115	31.4244	29.0673	31.303	31.67398	33.88397	0.2014711	27.19867	30.87611	19.66386	30.23653	33.68832	28.3327	0.1894214	20.77709	29.13736	GO:0003876|GO:0032264|GO:0019239|GO:0009168|GO:0019239
FGRAMPH1_01G03385	0	0.323882	0.74064	0.693021	0	0	0.777899	0.702654	0.688659	OG0002691	91.09742	highly_conserved	no	33.4175	22.46808	20.97073	35.73323	27.07143	27.9322	0.2333967	28.43426	18.78886	26.65658	21.2622	27.83129	24.59464	0.1752155	30.06435	33.35437	GO:0005515|GO:0008092|GO:0030674|GO:0042802|GO:0043130
FGRAMPH1_01G03387	0	0	1	1	0	0	0.522764	1	1	OG0004790	93.42492	highly_conserved	no	45.41765	52.01128	65.84472	31.88414	44.82193	47.99594	0.2575082	74.42479	89.8181	104.17	76.14199	85.44021	85.99901	0.1395613	59.26286	109.9448	GO:0016021
FGRAMPH1_01G03389	0	0.65886	1	1	0	0	0.810304	1	1	OG0009182	94.97404	fgsc_variable	no	5.660034	1.609618	4.993549	2.723107	3.190493	3.63536	0.4577706	14.07511	6.164501	14.45238	4.953733	7.552658	9.439677	0.476787	8.912143	11.268	GO:0017119
FGRAMPH1_01G03391	0	0.902109	0.543971	0.671309	0	0	0.979308	0.545563	0.526462	OG0009671	91.00815	fgsc_variable	no	26.57628	19.75625	29.07821	27.68683	20.61221	24.74196	0.1723689	44.43348	18.17121	92.86173	18.32094	21.13683	38.98484	0.8223497	27.29101	13.89529	GO:0005743|GO:0015187|GO:1904983
FGRAMPH1_01G03393	0	0.857562	0.273547	0.550661	0	0	0.882526	0.535557	0.526746	OG0004791	87.89185	fgsc_variable	no	17.61294	34.44458	28.96949	15.54622	36.39645	26.59394	0.3597266	24.14997	32.73726	63.17451	28.4003	37.50709	37.19383	0.4126883	14.06655	20.03996
FGRAMPH1_01G03395	0	0	0	0	0.230198	0.147277	0	0	0	OG0008214	97.24372	fgsc_variable	no	160.3687	186.6067	263.0455	130.3537	258.1183	199.6986	0.295749	133.194	168.0278	94.23728	257.9231	208.0151	172.2795	0.3699467	97.14678	42.24474	GO:0006457|GO:0016272|GO:0051082
FGRAMPH1_01G03397	0	0.873452	0	0	1	1	0.906071	0	0	OG0008728	85.81835	fgsc_variable	yes	9.568849	11.23665	4.278521	8.93665	8.950143	8.594163	0.301194	11.59813	11.73456	4.354746	11.74182	11.52489	10.19083	0.3202653	5.248267	10.93877	GO:0000981|GO:0005634|GO:0006355|GO:0008270|GO:0003677|GO:0005634|GO:0006351|GO:0008270
FGRAMPH1_01G03399	0	0	0	1	1	1	1	0	1	OG0009403	95.76444	fgsc_variable	yes	586.4432	1484.609	4724.927	839.6977	1052.387	1737.613	0.9795817	229.6204	19397.24	293.1282	20139.3	8480.342	9707.926	1.007538	329.5489	92.66958
FGRAMPH1_01G03401	0	0	0	0	0.962541	0.986971	0.767101	0	0.027687	OG0006747	95.28958	highly_conserved	yes	56.16813	66.6784	70.13759	45.80143	70.29508	61.81612	0.1721829	77.5774	72.89826	73.6502	58.80523	58.52477	68.29117	0.1312882	37.62349	27.41276	GO:0000398|GO:0005732|GO:0000387|GO:0005681
FGRAMPH1_01G03403	0	0.815	0.805556	0.988333	0	0	0.93	0.786111	0.795	OG0006748	96.87931	highly_conserved	no	47.60216	25.30821	33.6861	32.99418	30.29313	33.97675	0.2442202	39.38298	77.41435	241.379	45.81997	76.05943	96.01115	0.8651984	34.72139	39.26445
FGRAMPH1_01G03405	0	0	1	1	0	0	0.104384	1	1	OG0008729	92.65085	fgsc_variable	no	36.65759	17.76397	23.77348	41.65604	17.22763	27.41574	0.4071617	19.74913	17.9331	24.05558	34.54834	18.54993	22.96722	0.3004897	16.83766	8.69864
FGRAMPH1_01G03407	0	0.86518	0.072187	0	0	0	1	0.154989	0.152866	OG0009404	69.2476	fgsc_variable	no	14.77941	3.726403	3.594455	9.124677	4.140309	7.073051	0.6908156	9.120406	3.034831	5.043945	6.118146	4.290267	5.521519	0.4172958	0	0
FGRAMPH1_01G03409	0	0.8915	0	0	0	0	0.869385	0	0	OG0008730	78.57604	fgsc_variable	no	1.683927	2.671327	7.601926	13.4104	0.5932837	5.192173	1.024388	1.029796	3.727373	51.75464	26.46861	0.5404406	16.70417	1.33837	6.64797	12.32442
FGRAMPH1_01G03411	0	0.84193	0.617304	0.497088	0	0	0.840682	0.772879	0.405574	OG0006749	93.46588	highly_conserved	no	24.86284	31.12935	49.21932	68.4351	26.35475	40.00027	0.4656223	36.99871	16.39751	31.0638	29.97034	13.59193	25.60446	0.3943286	15.59387	21.80243	GO:0005525
FGRAMPH1_01G03413	0	0.920368	0.680246	0.703992	0	0	0.884545	0.684135	0.688434	OG0006751	96.90623	highly_conserved	no	21.23479	17.89762	17.27997	10.23305	13.83062	16.09521	0.2609489	15.90541	21.69946	22.97993	11.72461	12.43622	16.94912	0.3061298	8.278336	20.89854	GO:0005524|GO:0016887|GO:0016020
FGRAMPH1_01G03415	0	0.816282	1	1	0	0	0.850385	1	1	OG0006750	86.15873	highly_conserved	no	98.19879	123.0005	120.4318	119.5726	128.0397	117.8487	0.09732048	110.5777	116.8811	176.161	98.53176	104.0122	121.2328	0.2595839	78.97072	53.53643
FGRAMPH1_01G03417	0	0	1	0	0	0	0	1	1	OG0000345	89.80719	highly_conserved	no	9.57691	9.475553	9.045041	10.40281	12.0006	10.10018	0.1158908	6.752977	6.424008	5.302898	3.869399	6.940305	5.857917	0.2185378	7.776189	1.920497	GO:0003824|GO:0003824|GO:0009058|GO:0030170|GO:0009058|GO:0030170
FGRAMPH1_01G03421	0	0.800317	0.69374	0.557052	0	0	0.881141	0.687005	0.565769	OG0006752	98.15454	highly_conserved	no	30.55118	34.03218	43.94547	32.51359	35.09841	35.22817	0.146597	52.04569	19.75151	48.27158	18.43765	24.29392	32.56007	0.4995787	27.72808	23.486	GO:0003746|GO:0005525|GO:0005622|GO:0006414|GO:0003924|GO:0005525|GO:0005525
FGRAMPH1_01G03423	0	0.82618	0.969242	0	0	0	0.776824	1	0	OG0008731	96.00288	fgsc_variable	no	71.41615	88.51539	69.3347	113.2901	94.34306	87.37989	0.2064406	79.84597	56.31881	81.92865	85.63438	52.51897	71.24935	0.2184073	133.9017	37.20304	GO:0016616|GO:0055114|GO:0000287|GO:0016616|GO:0051287|GO:0055114
FGRAMPH1_01G03427	0	0.610778	1	1	0	0	0.96008	1	1	OG0006753	94.06765	highly_conserved	no	156.785	172.6582	212.234	177.4049	177.8022	179.3769	0.1129334	195.9508	155.0495	264.2721	125.733	166.2049	181.4421	0.2903776	79.57448	54.28918	GO:0003735|GO:0005840|GO:0006412
FGRAMPH1_01G03429	0	0	0	0.103482	0	0	0	0.102998	0.139749	OG0006754	95.46338	highly_conserved	no	16.29121	19.37038	27.06264	23.43342	23.39756	21.91104	0.1896959	22.02531	11.0636	38.38058	6.678795	9.801283	17.58991	0.7380931	19.72841	12.84	GO:0004502|GO:0006569|GO:0019805|GO:0071949
FGRAMPH1_01G03433	0	0	1	1	0	0	0.543726	1	1	OG0003370	96.94742	highly_conserved	no	44.59445	39.69083	50.4962	61.22416	52.64032	49.72919	0.1647003	69.0013	61.33622	34.75141	73.73657	55.42141	58.84938	0.2581715	47.64814	45.95034	GO:0004177|GO:0006508|GO:0008235
FGRAMPH1_01G03435	0	0	1	1	0	0	0	1	1	OG0008732	99.55615	fgsc_variable	no	105.9747	77.16978	110.332	131.7245	110.1486	107.0699	0.1822548	110.8537	115.9958	204.5214	128.7102	185.6433	149.1449	0.2880244	28.19991	58.8493	GO:0016192
FGRAMPH1_01G03437	0	0.88239	0.815723	0.974214	0	0	0.937107	0.741509	0.937736	OG0006755	96.50158	highly_conserved	no	35.57836	45.78686	27.9346	28.69729	37.09079	35.01758	0.2072627	23.95001	31.40831	35.8887	23.45589	23.86782	27.71414	0.2037679	16.59657	31.28695	GO:0005515
FGRAMPH1_01G03439	0	1	0	0	0	0	1	0	0	OG0009405	74.85369	fgsc_variable	no	0	0	0	0	0	0	0	0	0	0	0	0	0	0	0	0	GO:0005515
FGRAMPH1_01G03443	0	0.843321	0	0	0	0	0.711191	0	0	OG0003371	95.318	highly_conserved	no	211.4798	211.4718	132.8201	143.8827	197.5555	179.442	0.2125452	77.8923	34.90742	288.7596	12.7519	140.5536	110.973	0.9974672	24.40862	32.98584
FGRAMPH1_01G03447	0	0.433622	0	0	0	0	0	0.872582	0.667779	OG0001107	96.67308	highly_conserved	no	470.993	1268.428	709.8644	1539.424	1350.804	1067.903	0.4258034	343.0395	1400.356	2599.806	523.9731	1398.308	1253.097	0.7155805	195.5304	285.1859	GO:0016491|GO:0003955|GO:0010181|GO:0010181
FGRAMPH1_01G03451	0	0.702244	0.881796	0.985037	0	0	0.7202	1	0.748628	OG0003372	87.88742	highly_conserved	no	37.89106	29.74473	16.85646	57.88464	25.15926	33.50723	0.4658411	26.80275	21.03743	74.59727	17.21024	17.81533	31.4926	0.7746113	8.472045	40.09532
FGRAMPH1_01G03453	0	0	0.720259	0	0	0	0	1	0.757951	OG0003373	94.07342	highly_conserved	no	56.31631	79.91194	101.2443	49.22213	90.43545	75.42603	0.2937645	70.21459	215.652	31.92822	130.8226	142.2925	118.182	0.5980523	39.05436	99.7879
FGRAMPH1_01G03455	0	0.986822	0	0	0	0	0.961987	0.100862	0	OG0006756	94.03642	highly_conserved	no	8.073565	7.662701	7.907287	6.538137	7.013573	7.439053	0.08671628	3.905034	4.113953	1.087778	4.51542	5.331145	3.790666	0.4237666	3.938232	2.308104	GO:0003684|GO:0006281|GO:0006281|GO:0003887
FGRAMPH1_01G03457	0	0.707497	0	0	0	0	0.712425	0.529391	0	OG0006757	91.57265	highly_conserved	no	53.80268	68.38627	33.03299	48.27052	56.70491	52.03947	0.2482431	14.45399	19.8892	9.182874	14.39989	21.8798	15.96115	0.3150007	1.604817	16.3068	GO:0005887|GO:0015079|GO:0030007|GO:0071805|GO:0006812|GO:0008324|GO:0055085
FGRAMPH1_01G03459	0	0	1	1	0	0	0	1	1	OG0003374	93.65062	highly_conserved	no	369.3674	223.9003	178.3461	545.1966	177.2224	298.8066	0.5307133	113.0663	142.8887	112.5697	271.0036	129.4638	153.7984	0.4338259	82.8907	91.33769
FGRAMPH1_01G03461	0	0	0.329257	0	0	0	0	0.811853	0.079022	OG0006758	92.70254	fgsc_variable	no	398.7052	145.3094	153.3871	441.0895	254.1099	278.5202	0.4912181	158.7171	50.34106	35.97724	17.59045	106.9099	73.90714	0.784521	22.68477	36.47304
FGRAMPH1_01G03463	0	0	0.985607	0	0	0	0	1	1	OG0006759	94.8695	highly_conserved	no	188.611	240.9861	116.2643	389.9057	183.545	223.8624	0.4594157	61.04767	144.3989	154.1532	271.6235	142.3326	154.7112	0.4869372	71.72885	156.0031
FGRAMPH1_01G03465	0	0.889291	0.542902	0.520715	0	0	0.874349	0.581843	0.457098	OG0003375	96.83835	highly_conserved	no	38.41898	22.19102	27.28649	40.36051	27.80612	31.21262	0.2502393	28.36638	23.8774	23.86168	21.8156	23.62843	24.3099	0.09976733	15.56006	17.22494	GO:0005515|GO:0003774|GO:0016459|GO:0003774|GO:0005524|GO:0016459|GO:0003777|GO:0005524|GO:0007018|GO:0008017
FGRAMPH1_01G03467	0	0.575342	0.848554	0.640791	0	0	0.83105	0.829528	0.788432	OG0007042	91.57569	highly_conserved	no	20.4533	18.89891	22.36176	27.41074	19.47892	21.72073	0.1584536	35.61385	28.69568	30.61476	27.79752	24.92036	29.52844	0.1345455	10.48097	20.87124	GO:0005789|GO:0019706
FGRAMPH1_01G03469	0	0.931244	0.009127	0	0	0	0.903255	0.035595	0.051719	OG0003472	89.96815	highly_conserved	no	8.013531	9.425475	9.722145	8.881989	9.962882	9.201205	0.08443461	16.00174	7.479806	10.548	11.97667	10.9922	11.39968	0.2695524	8.496341	18.26014
FGRAMPH1_01G03473	0	0.402116	0.724868	0.667989	0	0	0.530952	0.944709	0.797619	OG0003473	95.95796	highly_conserved	no	8.169769	10.52749	8.782557	6.04667	7.589371	8.22317	0.1994929	14.54212	8.297914	31.53379	4.815749	9.191476	13.67621	0.7731256	11.71899	31.09495
FGRAMPH1_01G03475	0	0.815123	0.711909	0.794707	0	0	0.869565	0.771267	0.877883	OG0007043	88.84754	highly_conserved	no	263.0997	189.7439	154.5188	113.8995	201.8123	184.6149	0.3014467	172.8296	99.31697	62.46198	134.6353	123.0086	118.4505	0.3465636	21.47786	57.41519
FGRAMPH1_01G03477	0	0.456156	1	1	0	0	0.683791	1	1	OG0007035	91.11723	highly_conserved	no	104.6721	93.7163	93.83958	96.00308	83.41408	94.32902	0.08030565	78.61108	119.0991	105.6924	140.4409	110.7754	110.9238	0.2020692	83.52637	90.35214
FGRAMPH1_01G03481	0	0.898561	0	0	0	0	0	0	0	OG0007036	95.50146	highly_conserved	no	5.298236	7.077768	10.66703	11.61234	10.14164	8.959404	0.2968637	2.581609	4.735521	10.01703	2.03033	4.184056	4.709709	0.6727166	3.853231	4.623203
FGRAMPH1_01G03483	0	0.755225	0	0	0	0	0.645611	0	0	OG0002017	97.67765	highly_conserved	no	49.00177	71.9941	89.99437	70.36662	47.13114	65.6976	0.2717797	15.35273	36.79307	28.99023	19.93983	37.80898	27.77697	0.359644	14.33861	7.735799	GO:0003824|GO:0030170|GO:0006520|GO:0016765
FGRAMPH1_01G03487	0	0	0.841391	1	0	0	0	1	1	OG0005549	92.52035	highly_conserved	no	46.32814	37.87314	74.23309	30.73756	47.75132	47.38465	0.3483233	55.27368	42.9142	51.55193	33.85201	55.92327	47.90302	0.1964642	63.4084	98.58912	GO:0016020
FGRAMPH1_01G03491	0	0.790665	0.677813	0.523511	0	0	0.655521	0.574016	0	OG0005548	96.55219	highly_conserved	no	56.02969	48.80315	34.96364	45.45762	39.57549	44.96592	0.1815161	15.37817	34.27454	15.95436	20.88021	27.4078	22.77901	0.3529292	11.47814	4.722079	GO:0003824|GO:0008152
FGRAMPH1_01G03493	0	0.796705	0.279531	0	0	0	0.568556	0.279531	0	OG0009284	85.9005	fgsc_variable	no	16.97873	14.80158	12.80852	5.332171	11.08432	12.20106	0.3628217	22.64771	12.96892	17.40638	4.927673	8.845274	13.35919	0.5216724	2.960041	6.428742	GO:0005515
FGRAMPH1_01G03495	0	0.648379	0.962095	0.931172	0	0	0.678304	0.969077	1	OG0001128	96.99669	highly_conserved	no	148.0082	262.8492	313.2135	177.5965	279.879	236.3093	0.2974378	204.375	235.9107	270.909	525.7184	233.5067	294.084	0.4475519	71.42405	119.7288
FGRAMPH1_01G03497	0	0.602004	0.970741	0.976353	0	0	0.705411	1	1	OG0006252	98.89827	highly_conserved	no	242.05	319.2104	316.701	352.064	319.7236	309.9498	0.1311618	351.7779	301.1686	708.5288	372.2009	288.3771	404.4107	0.4290358	299.8169	353.4306	GO:0046912|GO:0006099|GO:0046912|GO:0004108|GO:0006101
FGRAMPH1_01G03499	0	0.714997	0.238857	0	0	0	0.863922	0.311222	0.221552	OG0002127	93.10865	highly_conserved	no	28.3535	18.44212	19.04821	21.38037	19.75924	21.39669	0.188868	29.39257	32.52445	38.35981	29.16461	31.70585	32.22946	0.1154536	8.346174	18.32775	GO:0003676
FGRAMPH1_01G03505	0	0.718417	0.481855	0	0	0	0.937517	0.566166	0.681855	OG0002128	98.43585	highly_conserved	no	821.6492	1151.867	734.4544	1063.357	957.4393	945.7533	0.1804485	1023.323	1280.545	2248.658	1210.47	1152.956	1383.19	0.356371	1467.887	1938.835	GO:0000166|GO:0008553|GO:0016021|GO:0120029|GO:0016021
FGRAMPH1_01G03507	0	1	0	0	0	0	0.619928	0	0	OG0008608	86.93423	fgsc_variable	no	3.571859	5.098343	5.793177	4.556866	3.258939	4.455837	0.2360592	6.911622	5.822029	5.151504	4.251171	2.582105	4.943686	0.3315156	4.152872	4.870494	GO:0005515
FGRAMPH1_01G03513	0	0.606486	0	0	0	0	0.437312	0	0	OG0002129	90.90269	highly_conserved	no	6.059731	7.312827	6.402261	5.89585	5.241834	6.182501	0.1228644	7.611795	5.948767	11.54773	5.469861	6.575428	7.430716	0.3279586	7.683071	9.515758
FGRAMPH1_01G03515	0	0.877057	0.476808	0.5399	0	0	0.862594	0.47581	0.503741	OG0006253	97.07531	highly_conserved	no	17.88732	19.59063	16.481	17.27457	23.11893	18.87049	0.1396817	24.88749	18.86309	20.86535	21.06772	18.3419	20.80511	0.1238955	11.21543	18.69176	GO:0005643|GO:0017056
FGRAMPH1_01G03517	0	1	0.06935	0.120272	0	0	0.949564	0.587779	0.891368	OG0003176	97.97485	fgsc_variable	no	17.32825	47.62665	58.92944	10.23721	106.2686	48.07803	0.7975725	326.6083	558.4654	124.7937	498.5006	348.6477	371.4031	0.4555141	15.37788	18.47564	GO:0005975|GO:0016773
FGRAMPH1_01G03519	0	0.691822	0.582602	0.591658	0	0	0.580955	0.982437	0.886389	OG0003177	93.75908	highly_conserved	no	22.62935	12.9211	12.38707	10.7965	18.5685	15.4605	0.3212949	50.93243	52.53129	102.3489	21.23108	48.48383	55.1055	0.5327392	4.639762	10.28983
FGRAMPH1_01G03521	0	0.69062	0.505882	0.533863	0	0	0.825437	0.577424	0.488712	OG0006254	95.32377	highly_conserved	no	19.91982	24.80027	18.23598	18.98465	23.79665	21.14747	0.1399222	35.03057	22.14986	24.52919	20.53189	20.62955	24.57421	0.2467855	10.34946	16.47971
FGRAMPH1_01G03523	0	0.8137	0.270104	0	0	0	0.922343	0.273868	0.275122	OG0003178	98.72388	highly_conserved	no	67.47348	71.51386	98.91219	73.08042	82.1295	78.62189	0.1595625	135.5551	93.90913	55.07409	52.40406	111.9444	89.77736	0.4018084	23.22583	98.02929	GO:0003824|GO:0008152|GO:0016491|GO:0055114|GO:0051536|GO:0016491|GO:0055114|GO:0006537|GO:0015930|GO:0016638|GO:0055114|GO:0006807|GO:0015930|GO:0055114|GO:0005506|GO:0006537|GO:0010181|GO:0016040|GO:0050660|GO:0006537|GO:0016639|GO:0055114
FGRAMPH1_01G03527	0	0.400753	0.567608	0.566102	0	0	0.393597	0.603766	0.590584	OG0001636	86.82888	highly_conserved	no	5.867691	10.04231	8.147495	5.145925	8.377458	7.516175	0.2649036	10.82851	9.528523	17.76806	5.83422	10.68713	10.92929	0.3955589	4.031868	4.576854	GO:0005680|GO:0030071|GO:0031145
FGRAMPH1_01G03529	0	0.657568	1	1	0	0	0.793548	1	1	OG0008610	97.35635	fgsc_variable	no	28.285	22.66695	31.51816	26.64162	29.85429	27.7932	0.1219742	41.61574	34.9421	47.85672	35.65406	30.33662	38.08105	0.1779947	7.416188	9.682633
FGRAMPH1_01G03531	0	0	1	1	0	0	0	1	1	OG0008611	88.78192	fgsc_variable	no	217.0555	167.4061	108.0123	155.8565	240.2546	177.717	0.293753	129.8505	179.7027	243.0693	246.7849	208.357	201.5529	0.2409576	154.8764	104.0103
FGRAMPH1_01G03533	0	0	1	1	0	0	0.78391	1	1	OG0008612	89.76781	fgsc_variable	no	88.95824	74.97114	67.69394	66.19117	86.77371	76.91764	0.1372876	68.07686	80.77875	75.11718	117.5578	87.16329	85.73877	0.2231208	39.9539	41.86189
FGRAMPH1_01G03535	0	0.509156	1	1	0	0	0.505595	1	1	OG0001637	92.32792	fgsc_variable	no	26.17018	31.61428	24.92969	21.8135	31.70752	27.24703	0.1589442	19.91448	23.74188	31.00607	19.78686	30.06105	24.90207	0.2164972	10.09298	17.80075	GO:0000079|GO:0019901
FGRAMPH1_01G03537	0	0.848844	0.472192	0.454846	0	0	0.92098	0.467786	0.47109	OG0003179	88.60819	highly_conserved	no	18.11848	19.42588	18.32278	13.85164	20.75163	18.09408	0.1432875	21.07791	28.2848	27.62027	20.67908	27.18593	24.9696	0.1504928	9.64104	14.28667	GO:0005488
FGRAMPH1_01G03539	0	1	0	0	0	0	1	0	0	OG0002130	92.53142	highly_conserved	no	0.783948	3.117735	0.8255294	0.08308099	0.6339971	1.088858	1.076632	16.29527	36.45583	4.257875	0.9643903	49.53426	21.50152	0.9743712	8.078022	9.913759	GO:0005216|GO:0006811|GO:0016020
FGRAMPH1_01G03545	0	0.573138	0.933616	0.972597	0	0	0.845234	1	1	OG0001638	90.88431	highly_conserved	no	51.63327	36.08037	49.19264	37.33377	28.77911	40.60383	0.23571	82.19724	40.33645	92.47707	27.38983	24.90644	53.46141	0.5926403	41.82056	95.1148
FGRAMPH1_01G03547	0	0.927036	0.396302	0	0	0	0.952024	0.4003	0.305347	OG0003554	85.37512	highly_conserved	no	3.699598	7.589861	3.854955	4.9679	9.541475	5.930758	0.4299126	8.906855	8.186458	2.36454	9.279188	7.157595	7.178927	0.3914626	1.768709	3.84676
FGRAMPH1_01G03549	0	0.78125	0.665204	0.755969	0	0	0.808813	0.732619	0.706636	OG0001381	87.1785	highly_conserved	no	15.88928	8.880566	15.10714	8.431098	9.389479	11.53951	0.3154525	14.68976	14.2443	24.12465	16.2523	12.79162	16.42053	0.2728306	12.53836	43.38208	GO:0005515
FGRAMPH1_01G03553	0	0.43128	0.562688	0	0	0	0.43128	0.648427	0.497199	OG0007245	68.62865	highly_conserved	no	17.60609	17.46971	15.96782	13.84	16.17731	16.21219	0.09360908	11.83373	15.72521	19.71169	16.88308	13.42054	15.51485	0.1972623	8.830972	18.03225	GO:0003676|GO:0004523|GO:0003676
FGRAMPH1_01G03555	0	0.785954	0	0	0	0	0.806126	0.124019	0.065745	OG0003555	96.26777	highly_conserved	no	5.860976	4.387005	6.858031	4.5364	4.6524	5.258962	0.2032436	7.174269	5.322872	7.28223	5.948197	4.866795	6.118873	0.1771094	3.372182	6.981562	GO:0003824
FGRAMPH1_01G03557	0	0.497434	0.30518	0	0	0	0.565796	0.410639	0.410873	OG0003556	95.36265	highly_conserved	no	21.58942	10.91701	14.56105	16.96993	14.56138	15.71976	0.2499778	17.99616	9.595735	30.40784	5.858401	7.796124	14.33085	0.7054382	42.27987	39.9952	GO:0003824|GO:0005524|GO:0006003|GO:0003873|GO:0005524|GO:0006000|GO:0003824|GO:0008152
FGRAMPH1_01G03559	0	0.768311	0.99701	0.967115	0	0	0.952915	0.939462	0.630792	OG0007246	95.48588	highly_conserved	no	16.01295	20.53091	26.65272	21.53998	19.74558	20.89643	0.1835657	24.37621	13.57389	14.3564	8.501874	13.90513	14.9427	0.3870073	8.271762	9.201976	GO:0005515
FGRAMPH1_01G03561	0	0.877822	1	1	0	0	0.799469	1	1	OG0007247	96.97496	highly_conserved	no	63.49907	112.8127	84.61132	77.8337	107.8557	89.32249	0.231903	71.67817	82.99088	102.5302	86.62143	63.5411	81.47236	0.1830558	45.76557	52.28545	GO:0003899|GO:0006351|GO:0006351|GO:0046983|GO:0003677|GO:0003899|GO:0006351|GO:0003899|GO:0006351|GO:0046983
FGRAMPH1_01G03563	0	0.419556	1	0	0	0	0.783111	1	1	OG0000976	94.02354	highly_conserved	no	30.92481	91.99598	74.14181	45.0468	53.2525	59.07238	0.4089111	87.70518	35.24019	87.82414	26.83406	45.42808	56.60633	0.5157664	36.46865	33.77768	GO:0055085
FGRAMPH1_01G03565	0	0.735509	0.827569	0.609352	0	0	0.73697	0.832927	0.699464	OG0007248	95.5345	highly_conserved	no	20.1241	24.03481	25.4204	18.44373	31.97784	24.00018	0.2200435	26.58976	20.74896	40.60017	17.7458	24.23306	25.98355	0.3400826	18.05602	7.325881	GO:0000049|GO:0004812|GO:0005524|GO:0005737|GO:0043039|GO:0000166|GO:0004826|GO:0005524|GO:0005737|GO:0006432
FGRAMPH1_01G03567	0	0	1	1	0	0	0	1	1	OG0003557	95.87146	highly_conserved	no	233.7507	178.9416	211.83	216.2577	264.9664	221.1493	0.1424736	130.9055	176.6889	155.0488	60.08687	227.3599	150.018	0.4105236	40.92841	237.3422	GO:0003676|GO:0019722
FGRAMPH1_01G03569	0	0.646987	0.125989	0.25563	0	0	0.52039	0.213025	0	OG0007249	88.89762	highly_conserved	no	3.868529	5.134973	7.506152	5.633348	6.894151	5.807431	0.2481683	0.4423056	0.574695	13.67606	0.2252777	3.926756	3.769019	1.524172	0	0
FGRAMPH1_01G03571	0	0	1	1	0	0	0	1	0.926782	OG0007250	82.7995	highly_conserved	no	21.93926	34.33688	38.93146	29.46642	30.71988	31.07878	0.2025696	23.0343	20.35415	36.61691	17.74708	19.18278	23.38704	0.3269276	9.70431	11.23201
FGRAMPH1_01G03573	0	0	0	0	0	0	0	0	0	OG0007251	97.02015	highly_conserved	no	14.21249	38.52593	15.74963	12.1676	21.7815	20.48743	0.5223531	26.91014	25.93005	62.92194	47.33184	23.23895	37.26658	0.4632319	8.310818	13.99568
FGRAMPH1_01G03575	0	1	0	0	0	0	1	0.793939	0.741047	OG0007252	94.7285	highly_conserved	no	28.74354	79.82625	32.72798	17.0157	37.4908	39.16085	0.6118952	65.61631	50.78407	213.1598	97.19105	39.45753	93.24175	0.7555949	11.33985	54.70298	GO:0004672|GO:0005524|GO:0006468
FGRAMPH1_01G03577	0	0.410377	1	1	0	0	0.767296	1	1	OG0007253	90.86362	highly_conserved	no	28.86486	45.9519	23.8041	42.87233	18.35627	31.96989	0.375357	10.0878	19.66087	39.62465	14.96436	13.43381	19.5543	0.6001957	4.937596	22.44694
FGRAMPH1_01G03581	0	0.658358	0.643109	0.695894	0	0	0.453079	0.680352	0.478006	OG0007254	92.0435	highly_conserved	no	5.025922	4.279039	6.315839	5.761065	4.13012	5.102397	0.1842525	3.407022	2.505736	3.136053	2.332812	2.184417	2.713208	0.1956831	2.542906	2.861835	GO:0042162|GO:0042803|GO:0003677
FGRAMPH1_01G03585	0	1	0	0	0	0	1	0	0	OG0007255	94.06285	highly_conserved	no	19.77052	31.98635	66.41198	29.7002	32.3993	36.05367	0.4916926	8.891444	28.01554	3.869285	6.792963	25.31446	14.57674	0.7696475	25.48757	0.318846
FGRAMPH1_01G03587	0	0	0	0	0	0	0	0	0	OG0011821	77.0717	fgsc_variable	no	0	0	0	0	0	0	0	0	0	0	0	0	0	0	0	0
FGRAMPH1_01G03589	0	0.826141	0.662838	0.911829	0	0	0.78516	0.727103	0.855635	OG0009459	92.89588	fgsc_variable	no	9.155451	3.118349	6.779599	3.767083	6.74365	5.912826	0.4174439	29.98228	4.254347	9.92559	5.125675	9.846886	11.82696	0.8861937	5.388642	3.637256
FGRAMPH1_01G03591	0	1	0	0.790123	0	0	1	0.055556	0.566667	OG0007256	94.60712	highly_conserved	no	275.6518	179.4325	174.3605	192.285	334.3008	231.2061	0.3060686	259.2286	92.17035	117.7714	108.9645	419.6224	199.5515	0.7016507	65.10252	55.36942	GO:0048037
FGRAMPH1_01G03593	0	0.829203	0.073677	0.139987	0	0	0.903215	0.187877	0.148024	OG0003558	88.70242	highly_conserved	no	11.71679	6.713539	11.25924	6.673332	9.961592	9.264899	0.2627274	15.53822	12.68827	13.741	8.436125	10.96706	12.27414	0.2209391	5.717774	8.70127	GO:0003676
FGRAMPH1_01G03595	0	0.648417	0.929147	1	0	0	0.814815	0.935051	0.991412	OG0002281	97.93019	highly_conserved	no	80.93074	65.63096	93.366	68.70919	71.13412	75.9542	0.1486966	88.97301	96.94451	97.32239	99.68056	104.1982	97.42374	0.05683608	35.59969	53.30355	GO:0016787
FGRAMPH1_01G03597	0	1	0.189974	0.184697	0	0	1	0.507476	0.390501	OG0007257	90.60773	highly_conserved	no	1.814893	4.100724	5.476541	2.714531	4.587906	3.738919	0.3926761	2.316524	2.083775	0.9795112	1.974006	2.127509	1.896265	0.2780168	1.158778	1.187793	GO:0008757|GO:0031591
FGRAMPH1_01G03599	0	0.673671	0.752163	0.748455	0	0	0.695921	0.975278	0.893078	OG0007258	95.82262	highly_conserved	no	8.400558	10.40507	16.2246	12.12593	18.61719	13.15467	0.3191058	16.66293	22.45385	25.76083	29.33934	17.57492	22.35837	0.2404819	11.4647	21.16341
FGRAMPH1_01G03601	0	0.755216	1	1	0	0	0.713491	1	0.930459	OG0007259	89.80608	highly_conserved	no	6.885694	7.312357	8.4113	5.362167	10.43697	7.681697	0.2459163	8.617088	3.70048	1.706017	2.901141	4.560601	4.297065	0.6129573	3.711146	3.693147	GO:0003677|GO:0005664|GO:0006260
FGRAMPH1_01G03605	0	0.611111	0	0	0	0	0	0	0	OG0008245	97.17269	fgsc_variable	no	27.85214	44.77946	33.06646	33.06894	42.65417	36.28423	0.197078	37.95535	52.85732	34.40273	61.43966	41.53344	45.6377	0.2459371	6.584001	11.4757	GO:0016491
FGRAMPH1_01G03607	0	0.526235	0.556713	0.839506	0	0	0.587191	0.679012	0.482639	OG0004868	94.33177	highly_conserved	no	24.19715	17.10114	25.67604	31.14138	22.78533	24.18021	0.2096093	23.17579	24.45358	83.35552	15.84386	33.68867	36.10348	0.7524377	18.03131	9.59956	GO:0008270
FGRAMPH1_01G03609	0	0	0.043243	0.407207	0	0	0	0.172973	0.147748	OG0010242	88.514	fgsc_variable	no	2.797854	3.865826	2.917894	2.630109	4.013043	3.244945	0.1985462	16.80815	3.204651	15.5661	5.583146	5.704868	9.373381	0.673686	3.380593	6.065885
FGRAMPH1_01G03611	0	0	0.326108	0.549754	0	0	0	0.300493	0.591133	OG0009199	95.37219	fgsc_variable	no	67.44147	71.09806	73.67022	63.68736	75.31082	70.24159	0.06714808	52.47195	69.68158	42.94665	71.43127	49.84414	57.27512	0.2204877	20.28215	28.01293
FGRAMPH1_01G03613	0	0.687215	0.66758	0.696347	0	0	0.955251	0.70274	0.673516	OG0004869	83.24715	highly_conserved	no	29.22692	27.92205	28.32002	24.67927	26.76337	27.38233	0.06394296	36.62024	31.36039	51.34089	21.72491	26.83785	33.57686	0.3381382	43.1402	30.68944
FGRAMPH1_01G03615	0	0.76256	0	0	0	0	0.769768	0.290738	0.280035	OG0002704	95.46173	highly_conserved	no	28.29743	15.89182	20.30513	21.46212	14.7178	20.13486	0.2671851	14.72973	15.72097	8.32166	11.78922	32.59572	16.63146	0.5638838	10.51114	14.58554	GO:0005515|GO:0006629|GO:0008081
FGRAMPH1_01G03621	0	0.702693	0.223155	0.073452	0	0	0.776146	0.948234	0.948234	OG0000950	91.53112	highly_conserved	no	5.546895	5.00506	10.6665	3.135258	5.798052	6.030353	0.4632383	1.760977	19.44857	6.107541	3.107157	20.71674	10.2282	0.8939413	2.035415	10.15723	GO:0003676
FGRAMPH1_01G03623	0	0.901634	0.63477	0.664487	0	0	0.863893	0.526597	0.51263	OG0004870	95.35031	highly_conserved	no	30.65595	20.61558	31.56263	19.24933	17.93889	24.00447	0.2733783	29.17092	38.14838	56.44319	28.87084	35.721	37.67087	0.2986008	31.19167	32.02015	GO:0004222|GO:0016020|GO:0005524|GO:0004222|GO:0005524|GO:0006508
FGRAMPH1_01G03625	0	1	0	0	0	0	0.88653	0	0	OG0000712	93.97165	fgsc_variable	no	53.1725	56.42871	33.24715	73.39205	35.72239	50.39256	0.3264233	20.87209	126.3746	24.99202	150.2562	105.8526	85.66951	0.6934293	26.41063	108.5447	GO:0003824|GO:0050662
FGRAMPH1_01G03627	0	1	0	0	0	0	1	0	0	OG0004871	86.59535	highly_conserved	no	0	0	0	0	0	0	0	0	0	0	0	0	0	0	0	0
FGRAMPH1_01G03631	0	0.864814	0	0	0	0	0.846444	0	0	OG0001086	86.67346	highly_conserved	no	18.16178	8.479165	10.93534	9.047872	8.701413	11.06511	0.3691066	10.67003	14.02723	12.7955	14.53478	22.37225	14.87996	0.2987563	9.420367	21.43184
FGRAMPH1_01G03633	0	0	0	0	0	0	0	0	0	OG0011046	75.58679	fgsc_variable	no	2.768139	0	1.506503	1.93793	1.630375	1.568589	0.6409707	3.714285	2.533667	3.572969	5.675344	3.411221	3.781497	0.3052268	7.496399	13.81877
FGRAMPH1_01G03635	0	0.826343	0.420898	0.142752	0	0	0.860927	0.573216	0.459897	OG0004867	93.50385	highly_conserved	no	18.83243	14.31648	17.31126	13.88717	15.34911	15.93929	0.1310219	30.85619	19.17441	17.51435	19.01846	17.79713	20.87211	0.2696767	9.578681	11.02331
FGRAMPH1_01G03637	0	0.453754	0.778745	0.890461	0	0	0.544432	0.933624	0.995285	OG0001914	98.48254	highly_conserved	no	15.86785	9.66509	10.15745	9.575984	8.913573	10.83599	0.2627873	12.98511	14.91343	20.76534	12.28249	16.18474	15.42622	0.2178788	5.644584	7.02459
FGRAMPH1_01G03639	0	1	0	0	0	0	0.97759	0	0	OG0004866	82.19085	highly_conserved	no	2.669201	0.9258912	1.124905	0.8895015	1.523021	1.426504	0.51794	2.788556	1.308384	2.554725	0.3945233	2.65588	1.940414	0.5403761	0	0
FGRAMPH1_01G03641	0	0.937214	0	0	0	0	0.848763	0	0	OG0004865	75.74319	highly_conserved	no	2.020224	0.3806648	0.8883248	0.5495278	0.1729501	0.8023383	0.9091767	0.5353965	0.8063209	1.538391	0.1487407	0.3129072	0.6683512	0.8160971	0	0
FGRAMPH1_01G03643	0	0.9128	0	0	0	0	0.941308	0	0	OG0005312	95.86212	highly_conserved	no	54.09674	13.60617	10.69438	37.81699	31.7514	29.59314	0.6057714	3.067099	10.99897	2.276028	4.405271	14.9856	7.146592	0.7796144	0	0	GO:0005215|GO:0016021|GO:0055085|GO:0016021|GO:0022857|GO:0055085|GO:0016020|GO:0022857|GO:0055085
FGRAMPH1_01G03645	0	0.378994	0.581657	0.699704	0	0	0.371006	0.574556	0.433432	OG0005313	96.27158	highly_conserved	no	52.87282	50.26763	52.37034	31.57089	57.67757	48.95185	0.206069	30.28995	67.84724	9.193258	77.46854	48.4121	46.64222	0.5942413	39.78678	30.51174	GO:0005975|GO:0016853|GO:0003824|GO:0005975|GO:0030246|GO:0030246
FGRAMPH1_01G03647	0	0.534043	0.167376	0.450355	0	0	0.534752	0.150355	0	OG0007124	97.44596	highly_conserved	no	21.98186	17.36837	20.67417	19.08733	23.59882	20.54211	0.1183017	30.45766	14.4203	14.51123	15.97021	20.84743	19.24137	0.3531589	34.64049	11.72133	GO:0003849|GO:0009073
FGRAMPH1_01G03649	0	0.679128	1	1	0	0	0	1	1	OG0007123	95.03454	highly_conserved	no	346.9678	283.886	312.2328	266.6862	470.4275	336.0401	0.2411906	304.908	339.664	143.4372	382.0416	293.9727	292.8047	0.3084022	70.14399	73.83808
FGRAMPH1_01G03651	0	0.88471	0.485691	0.488144	0	0	0.768602	0.483238	0.318343	OG0003499	87.84973	highly_conserved	no	2.092661	5.068615	4.274882	3.854112	7.800084	4.618071	0.4517261	7.053649	4.200589	2.115593	3.61399	7.454972	4.887759	0.4694641	3.745357	3.480034	GO:0003677
FGRAMPH1_01G03653	0	0	0.890045	0	0	0	0	1	0.843239	OG0005002	94.06088	highly_conserved	no	18.4632	16.62215	19.53895	32.0129	23.00393	21.92823	0.278075	17.86134	41.22391	29.92816	32.55855	31.22509	30.55941	0.2736889	6.744607	8.005492
FGRAMPH1_01G03655	0	0.804566	0.438356	0.362253	0	0	0.738813	0.462405	0.412785	OG0005000	79.12512	highly_conserved	no	3.057072	18.7351	8.565594	7.547058	18.57646	11.29626	0.6224108	3.855137	4.481776	3.671285	4.443759	3.292119	3.948815	0.1295037	3.062831	6.703915
FGRAMPH1_01G03657	0	0.656958	1	1	0	0	0.847896	1	1	OG0005001	89.56246	highly_conserved	no	24.27953	23.07489	16.09454	22.25483	21.89258	21.51928	0.1472209	13.77214	12.35563	21.62964	11.77435	13.65225	14.6368	0.2733139	5.787495	9.928053	GO:0003824|GO:0004540|GO:0008033
FGRAMPH1_01G03661	0	0	0	0	0	0	0	0	0	OG0004999	95.41638	highly_conserved	no	25.58859	37.86575	32.27318	25.11409	79.06798	39.98192	0.5620374	61.1347	62.69955	31.87187	79.53123	53.00541	57.64855	0.3007645	21.02007	18.55572	GO:0008152|GO:0016846
FGRAMPH1_01G03663	0	0	0	0	0	0	0	0	0	OG0009081	88.97576	fgsc_variable	no	8.993831	10.91933	22.6186	26.66259	8.00815	15.4405	0.5559034	14.50557	39.24183	15.02476	37.96031	48.7148	31.08946	0.4976324	1.849341	2.562021
FGRAMPH1_01G03665	0	0	0.76816	0.957627	0	0	0	0.865617	0.753027	OG0004978	87.816	highly_conserved	no	13.00111	7.882086	11.36315	13.53702	10.10032	11.17674	0.2047482	13.60975	11.84614	5.175042	10.70054	21.96475	12.65925	0.4805106	4.565679	4.677665	GO:0001104|GO:0006357|GO:0016592
FGRAMPH1_01G03667	0	0.831807	0	0	0	0	0.654819	0	0	OG0004977	96.68577	highly_conserved	no	9.496463	41.87674	35.38658	17.14981	46.50473	30.08287	0.5328933	277.9877	42.22325	2.872693	17.94511	105.557	89.31714	1.259802	0.7563396	0.8185683	GO:0008152|GO:0008484|GO:0003824|GO:0008152
FGRAMPH1_01G03669	0	0.926868	0.251546	0.198375	0	0	0.919272	0.291115	0.223459	OG0002738	95.66788	highly_conserved	no	4.478829	4.291468	3.664903	3.952414	7.412393	4.760001	0.3183518	8.882879	6.298656	2.654779	3.255275	7.72697	5.763712	0.4737792	2.287717	4.056559	GO:0005515|GO:0043087|GO:0007165
FGRAMPH1_01G03671	0	0.742723	0.886558	1	0	0	0.835616	1	0.94649	OG0002737	94.83569	highly_conserved	no	31.94975	22.83725	17.98619	35.25296	23.86478	26.37819	0.2674511	9.419493	11.73876	26.88463	15.6729	17.88411	16.31998	0.4145457	12.02533	36.01726
FGRAMPH1_01G03673	0	0.565335	1	0.996408	0	0	0.63269	0.994612	1	OG0004976	97.795	highly_conserved	no	42.21967	40.28488	51.3607	41.36487	37.64105	42.57423	0.1222568	59.59435	61.25864	127.1365	62.71309	52.96626	72.73376	0.4212572	28.03159	82.91837
FGRAMPH1_01G03677	0	0.628267	0.471049	0.607559	0	0	0.732006	0.547246	0.605147	OG0001932	93.73092	highly_conserved	no	17.07601	22.86784	18.04947	13.46702	23.69686	19.03144	0.2232911	32.75415	21.90402	23.37708	19.61145	17.87225	23.10379	0.2507135	9.942491	18.59732	GO:0030001|GO:0046872|GO:0000166|GO:0005507|GO:0006812|GO:0016021|GO:0019829|GO:0016021
FGRAMPH1_01G03679	0	0.787571	1	1	0	0	0.779661	1	1	OG0004861	91.41662	highly_conserved	no	71.03881	48.46459	38.50143	48.74215	50.17488	51.38437	0.2321589	40.38839	67.09823	37.11312	64.77959	54.07524	52.69091	0.2598134	43.34601	32.05466
FGRAMPH1_01G03681	0	0.480672	1	1	0	0	0.753782	1	1	OG0001912	94.33146	highly_conserved	no	52.71987	47.56394	54.10654	40.97128	43.70839	47.814	0.1180342	70.3763	51.62402	83.95918	56.20393	48.29794	62.09227	0.2390567	46.48525	92.4
FGRAMPH1_01G03683	0	0	1	1	0	0	1	1	1	OG0002703	98.28773	highly_conserved	no	4782.247	4748.966	6078.012	4709.055	5475.556	5158.768	0.1170039	3122.008	3334.244	986.827	3990.596	2729.726	2832.68	0.3983769	1232.993	296.874	GO:0003735|GO:0005840|GO:0006412|GO:0003735|GO:0005622|GO:0005840|GO:0006412
FGRAMPH1_01G03685	0	0	1	1	0	0	0.746106	1	1	OG0004862	95.68573	highly_conserved	no	149.7113	218.0527	145.0836	111.4475	269.0881	178.6766	0.3563032	220.3459	229.5841	85.39272	155.6725	163.154	170.8299	0.3399739	63.61456	84.6045
FGRAMPH1_01G03687	0	0.761797	0.028131	0	0	0	0.720508	0	0	OG0001913	95.93073	highly_conserved	no	7.296248	6.631401	6.601934	5.307374	7.367134	6.640818	0.1245575	7.489648	6.893091	8.577015	5.48359	5.445508	6.77777	0.1980458	2.533663	4.324878	GO:0004672|GO:0006468|GO:0005524|GO:0004672|GO:0005524|GO:0006468
FGRAMPH1_01G03693	0	0.540205	1	1	0	0	0.75823	1	1	OG0004863	93.46827	highly_conserved	no	52.96282	55.70553	48.27043	62.15532	55.3698	54.89278	0.09163737	57.48249	47.77832	73.72731	43.01183	43.89004	53.178	0.2414742	34.40424	33.53432
FGRAMPH1_01G03695	0	0.670828	1	1	0	0	0.865309	1	1	OG0004864	98.96158	highly_conserved	no	1182.547	950.4855	1385.678	1173.273	1346.829	1207.762	0.1428173	879.2285	1054.532	198.4639	1111.4	816.0602	811.9369	0.4480741	578.3687	137.5802	GO:0003723|GO:0003735|GO:0005840|GO:0006412|GO:0003735|GO:0006412|GO:0015935|GO:0003735|GO:0005840|GO:0006412
FGRAMPH1_01G03697	0	0.903717	0.292379	0.401115	0	0	0.915613	0.291822	0.285874	OG0005311	87.05862	highly_conserved	no	3.00899	5.062845	2.600289	4.036762	7.580293	4.457836	0.4464375	3.910379	3.514644	3.182493	3.56758	3.486714	3.532362	0.07340655	2.946964	5.203194
FGRAMPH1_01G03699	0	0.755717	0	0	0	0	0.760915	0	0	OG0005310	84.98104	highly_conserved	no	16.08754	16.60202	20.20699	9.049252	15.79403	15.54797	0.260072	16.67603	18.73331	8.911983	11.36895	13.08188	13.75443	0.2883447	6.287139	7.021234	GO:0005488
FGRAMPH1_01G03705	0	0	0	0	0	0	0	0	0	OG0005309	85.97815	highly_conserved	no	40.54371	55.47221	36.12306	28.73327	31.60625	38.4957	0.2726944	61.1381	55.30235	10.45189	14.19144	60.98544	40.41384	0.6380505	968.7352	70.57569
FGRAMPH1_01G03707	0	0.928538	0.216267	0.42031	0	0	0.937	0.209685	0.209685	OG0005308	92.5945	highly_conserved	no	7.698122	7.222971	5.827724	12.74338	4.476385	7.593717	0.4138431	9.140705	6.495053	3.532875	8.001808	5.421692	6.518427	0.3360517	20.74963	25.34193	GO:0000981|GO:0005634|GO:0006355|GO:0008270|GO:0003677|GO:0005634|GO:0006351|GO:0008270
FGRAMPH1_01G03709	0	1	1	1	0	0	1	1	1	OG0001556	97.21923	highly_conserved	no	2347.332	2637.498	2865.744	2602.431	3071.969	2704.995	0.101833	1221.202	1510.837	324.5447	1837.363	1162.037	1211.197	0.465317	1133.822	221.2722	GO:0003735|GO:0005840|GO:0006412
FGRAMPH1_01G03715	0	0	0	0	0	0	0.967771	0	0	OG0008370	95.54073	fgsc_variable	no	25.5032	14.22485	16.34484	23.22101	19.14805	19.68839	0.2377081	19.25733	18.54525	14.39942	25.48704	17.06183	18.95018	0.2163957	11.64015	12.86802
FGRAMPH1_01G03717	0	0.901057	0	0	0	0	1	0	0	OG0001990	97.045	highly_conserved	no	6.082258	4.928174	3.130341	7.786234	10.34197	6.453796	0.4271906	4.345923	0.8915889	0.1571645	0.3494986	1.680557	1.484946	1.148173	50.86379	1.504154	GO:0005515
FGRAMPH1_01G03719	0	0	0.003014	0.096434	0	0	0.502762	0.007032	0	OG0009252	86.25892	fgsc_variable	no	7.688208	4.498188	7.502801	5.780873	3.246807	5.743375	0.3333572	6.900973	7.030588	9.411605	4.233789	6.914067	6.898204	0.2656672	11.303	13.73144
FGRAMPH1_01G03721	0	0.565998	1	1	0	0	0.607709	1	0.983633	OG0002866	95.26046	highly_conserved	no	57.66793	40.42738	37.26987	50.03456	31.71078	43.4221	0.2389556	25.13298	24.93506	21.56686	15.50875	38.64454	25.15764	0.3372501	112.226	109.3557	GO:0005515
FGRAMPH1_01G03723	0	0.538912	0.839672	0.631363	0	0	0.448215	0.987127	0.025746	OG0002865	96.07412	highly_conserved	no	109.383	151.0227	70.52231	86.25849	88.45555	101.1284	0.3078152	78.28233	106.8574	22.06973	77.0983	52.41197	67.34395	0.4724286	42.11971	172.5318	GO:0016491|GO:0055114
FGRAMPH1_01G03727	0	1	0	0	0	0	0.816327	0	0	OG0005307	86.05673	highly_conserved	no	2.640712	1.416015	1.403262	0.89613	1.360949	1.543414	0.421419	3.64218	0.3736061	8.034589	0.1464518	2.112631	2.861892	1.125382	0	0
FGRAMPH1_01G03729	0	0.905221	0	0	0	0	0.829708	0	0	OG0005306	97.89788	highly_conserved	no	48.02609	31.55559	20.31353	40.11412	25.91516	33.1849	0.3333375	23.57814	45.88883	12.38882	51.59309	37.84953	34.25968	0.4708822	6.983582	8.600298	GO:0005524|GO:0016887|GO:0005524|GO:0016021|GO:0042626|GO:0055085
FGRAMPH1_01G03731	0	0.595	0.762059	0.812941	0	0	0.561471	1	1	OG0002863	95.194	highly_conserved	no	12.00021	12.70735	12.9231	6.000479	11.54377	11.03498	0.2598884	34.64693	26.31051	38.38242	27.15575	20.82649	29.46442	0.2377444	8.958836	33.96729	GO:0016791
FGRAMPH1_01G03733	0	0.30741	1	1	0	0	0.666911	1	1	OG0008369	99.65346	fgsc_variable	no	97.86055	246.9611	218.6487	140.2072	225.5674	185.849	0.342566	166.1388	374.4517	238.0514	349.7385	253.4369	276.3635	0.3088834	110.1836	107.6547	GO:0005784|GO:0006886
FGRAMPH1_01G03735	0	1	0.021909	0.226917	0	0	1	0	0	OG0011406	89.94781	fgsc_variable	no	6.308564	3.095695	1.737108	15.89627	1.251507	5.657828	1.070013	1.906107	0.7429908	0.7858226	2.766864	1.050348	1.450426	0.6013352	0	0
FGRAMPH1_01G03737	0	0.939786	0.505352	0.577832	0	0	0.921276	0.308876	0.263381	OG0002862	90.88138	highly_conserved	no	50.1117	25.13009	30.64219	62.41215	18.20189	37.2996	0.492882	8.484454	17.56365	15.87537	22.43075	21.30741	17.13232	0.3224287	28.69097	20.82584	GO:0005975|GO:0016758|GO:0030259|GO:0008152|GO:0016758
FGRAMPH1_01G03739	0	1	0	0	0	0	1	0	0	OG0001118	96.19142	highly_conserved	no	156.7197	381.1758	135.3459	340.7164	188.1608	240.4237	0.4680344	7.393042	1.71534	1.209483	1.210329	1.131636	2.531966	1.077163	0	0	GO:0010181|GO:0016491|GO:0055114|GO:0003824|GO:0016491|GO:0055114|GO:0016491
FGRAMPH1_01G03741	0	1	0	0	0	0	1	0	0	OG0005305	72.93081	highly_conserved	no	6.444961	63.43441	24.77451	7.844116	51.35397	30.77039	0.8355271	3.396452	190.1149	11.66867	22.26382	49.41006	55.37078	1.395974	2.166518	1.829088
FGRAMPH1_01G03743	0	0.851455	0.598193	0.651054	0	0	0.883908	0.54734	0.620609	OG0005304	95.61604	highly_conserved	no	52.74809	42.85718	42.25753	38.40817	45.94228	44.44265	0.1206123	45.34454	38.13458	45.668	35.01182	46.6522	42.16223	0.1243369	20.79571	31.59503
FGRAMPH1_01G03745	0	0.652983	0.944985	1	0	0	0.753068	1	1	OG0005302	97.88419	highly_conserved	no	15.04548	21.4639	24.46473	10.9604	25.57062	19.50103	0.3224136	36.04215	36.30358	26.12189	28.17019	31.08145	31.54385	0.145175	27.54844	33.96231	GO:0016020|GO:0000030|GO:0006493|GO:0016020
FGRAMPH1_01G03747	0	0.674479	1	1	0	0	1	1	1	OG0005303	97.16431	highly_conserved	no	60.03925	79.39493	81.12903	57.87051	83.992	72.48514	0.1722224	57.79902	74.32765	128.0286	78.83882	79.01848	83.60252	0.3147242	82.08221	113.8445	GO:0005525|GO:0003924|GO:0005525
FGRAMPH1_01G03749	0	0.912576	0.993922	1	0	0	0.98504	0.908368	0.920991	OG0008368	90.21319	fgsc_variable	no	39.532	35.53865	30.05863	25.13547	39.84102	34.02115	0.1865966	68.38146	53.12046	34.18949	72.73217	52.02317	56.08935	0.2722938	33.94627	30.32137	GO:0008270
FGRAMPH1_01G03751	0	0.257186	0.12708	0.440242	0	0	0.370651	0.167927	0	OG0009905	93.7908	fgsc_variable	no	37.98512	35.06998	25.37657	28.33401	24.67433	30.288	0.1964172	25.30357	38.64314	16.08884	37.36489	27.0543	28.89095	0.3224067	5.409254	12.4317	GO:0008274|GO:0033566
FGRAMPH1_01G03753	0	0	1	1	0	0	0	1	1	OG0005301	96.50015	highly_conserved	no	7.624464	12.95258	5.105584	8.685202	12.51507	9.376579	0.3554267	15.76288	11.52054	10.83083	9.348909	9.333675	11.35937	0.2322539	2.243285	3.816124
FGRAMPH1_01G03755	0	0.889055	0.067584	0.054426	0	0	0.855562	0.119318	0.065789	OG0005300	88.46727	highly_conserved	no	4.871898	5.531417	4.121508	4.146498	5.262685	4.786801	0.1337973	9.431049	3.604093	9.402592	4.214816	5.661132	6.462736	0.4329848	2.736564	4.25345
FGRAMPH1_01G03759	0	0.709963	1	1	0	0.131285	0.699721	1	1	OG0008367	95.40372	fgsc_variable	no	19.68542	35.002	26.68394	26.34279	27.75712	27.09425	0.2009682	30.77069	34.2289	56.24792	32.67528	25.23847	35.83225	0.3323212	32.17588	15.98455
FGRAMPH1_01G03761	0	0.841842	1	1	0	0	0.774775	1	1	OG0009251	96.67527	fgsc_variable	no	98.15223	92.31684	90.03298	101.1516	91.27611	94.58595	0.05088472	138.7386	92.8999	155.1181	93.5202	96.49518	115.3544	0.2551297	33.4963	33.68099	GO:0003735|GO:0005622|GO:0005840|GO:0006412
FGRAMPH1_01G03763	0	0.510799	0.561555	0.409287	1	1	0.804536	0.359611	0.5	OG0005299	95.05804	highly_conserved	yes	24.32984	16.44801	19.38142	14.50514	13.88647	17.71018	0.241381	20.42857	33.25437	28.39235	30.50498	27.92938	28.10193	0.1700237	26.3289	14.33791
FGRAMPH1_01G03765	0	1	0.398484	0	0.353018	0.474523	1	0	0	OG0001989	94.3085	fgsc_variable	no	11.80536	17.29715	13.34552	12.05358	12.70491	13.4413	0.1664458	10.57944	10.8753	10.32763	10.81783	10.24943	10.56993	0.02660093	6.910394	6.384963	GO:0005515|GO:0006629|GO:0008081
FGRAMPH1_01G03767	0	0.871909	1	1	0	0	1	0.97844	0.948637	OG0002861	91.84223	highly_conserved	no	122.0417	101.0702	95.30067	139.8864	101.6881	111.9974	0.1660339	91.11345	110.2161	69.30923	107.6167	114.4751	98.54612	0.1886347	51.75999	47.65873	GO:0005515
FGRAMPH1_01G03769	0	0.914913	0.019704	0.220331	0	0	0.872817	0.14017	0.159875	OG0005298	95.36488	highly_conserved	no	8.455494	4.607692	6.106165	8.183572	7.403312	6.951247	0.2296362	6.407142	5.429286	5.614666	5.781757	5.287393	5.704049	0.07629002	0.8591048	2.048343	GO:0004386
FGRAMPH1_01G03775	0	0.689927	0.554308	0.303701	0	0	0.673544	0.961165	0.290352	OG0000984	90.74081	highly_conserved	no	28.36168	56.70027	31.01348	33.91554	57.92855	41.5839	0.3486961	100.8942	47.72517	19.39878	42.69835	43.86149	50.91559	0.5907331	35.37135	91.55498
FGRAMPH1_01G03777	0	0.810256	1	1	0	0	0.8	1	1	OG0001988	90.26992	highly_conserved	no	47.38158	53.67257	57.81867	43.64898	54.23299	51.35096	0.1112754	54.46574	56.5471	88.10431	37.69954	44.43341	56.25002	0.3444624	50.11888	105.2934
FGRAMPH1_01G03779	0	0.595495	0	0	0	0	0.485218	0	0	OG0001555	82.67173	highly_conserved	no	6.777579	14.36188	21.08629	1.351317	58.92799	20.50101	1.109556	31.38041	47.18028	1.642802	19.59802	106.0391	41.16813	0.9691715	0.7718525	1.437351
FGRAMPH1_01G03781	0	0	1	0.784331	0	0	0	1	0.881162	OG0008366	96.58976	fgsc_variable	no	5.693494	0.9414624	9.280762	2.716997	7.609825	5.248508	0.6530502	9.201297	8.01266	4.035511	7.927095	10.42831	7.920974	0.3029353	0.3014858	2.045192	GO:0000278|GO:0042729|GO:0072686
FGRAMPH1_01G03783	0	0.653061	0.871906	0.869735	0	0	0.553191	0.914025	0.786366	OG0005297	88.4495	highly_conserved	no	5.426114	11.13628	6.382749	5.081883	15.63287	8.73198	0.5222166	13.64374	12.21029	1.530571	6.594563	14.15008	9.625848	0.5642832	2.336588	3.017994	GO:0000775|GO:0005634|GO:0045132
FGRAMPH1_01G03785	0	0.405669	0.973428	1	0	0	0.618246	1	1	OG0005296	98.3995	highly_conserved	no	111.9604	94.24462	66.62424	95.23491	77.18286	89.0494	0.1972301	78.3659	94.53049	81.38866	95.93088	86.51331	87.34585	0.08907655	42.02134	40.14246	GO:0030904|GO:0042147
FGRAMPH1_01G03787	0	0.895615	0.332337	0.303438	0	0	0.829098	0.339063	0.243896	OG0005295	96.13985	highly_conserved	no	14.69359	15.55138	18.76148	23.14265	15.12615	17.45505	0.2040218	12.8191	5.81959	4.386377	7.217408	6.855844	7.419664	0.4329352	5.172832	3.667861	GO:0005488
FGRAMPH1_01G03789	0	0.778051	0.472563	0.410865	0	0	0.906088	0.507781	0.490854	OG0001300	87.13492	highly_conserved	no	22.28024	17.5117	14.01832	16.48996	14.24993	16.91003	0.1979434	22.98985	18.84176	23.20877	20.06347	16.56638	20.33405	0.1386905	12.31507	20.82413
FGRAMPH1_01G03793	0	0.93833	0.860814	1	0	0	0.936617	0.914347	1	OG0009701	94.86385	fgsc_variable	no	226.6402	267.8289	279.0443	248.8026	300.3172	264.5267	0.1066774	294.7971	238.6748	362.4785	223.9312	209.916	265.9595	0.2363048	164.7917	212.0937	GO:0003700|GO:0006355
FGRAMPH1_01G03795	0	0.947285	0	0.020559	0	0	0.889299	0	0.057459	OG0005294	88.51354	highly_conserved	no	2.462806	3.467942	5.878121	3.541031	4.673632	4.004706	0.3264787	6.291399	5.808211	8.949122	4.595745	6.994492	6.527794	0.2468604	5.316394	4.885266
FGRAMPH1_01G03797	0	0.665641	0	0	0	0	0.627856	0	0	OG0003001	85.16227	highly_conserved	no	19.39723	13.00801	17.17625	15.18411	10.4764	15.0484	0.2314524	6.474066	38.38652	26.6277	57.0893	35.75867	32.86725	0.5612361	2.271931	24.99837
FGRAMPH1_01G03799	0	0.874075	0.348928	0.439349	0	0	0.878883	0.350222	0.390717	OG0002050	86.73054	highly_conserved	no	8.985896	11.73131	9.198867	8.673804	8.288721	9.37572	0.145133	10.33993	9.543808	21.95744	7.735638	8.707886	11.65694	0.5008996	6.96499	17.76488
FGRAMPH1_01G03803	0	0.539041	0	0	0	0	0.675283	0	0	OG0001590	96.79827	fgsc_variable	no	39.90682	75.61016	98.11824	52.61713	58.71228	64.99293	0.3467835	42.01347	58.80702	31.49221	47.85493	40.10545	44.05462	0.2297133	27.95888	16.69741	GO:0003824|GO:0009058|GO:0030170
FGRAMPH1_01G03805	0	0.944576	0	0	0	0	0.98361	0	0	OG0003000	97.15927	highly_conserved	no	16.98514	15.86308	24.55969	8.63718	17.18793	16.6466	0.3395405	37.78785	33.95101	34.25091	58.08024	36.42751	40.0995	0.2537504	8.20352	31.14306	GO:0016491|GO:0055114|GO:0009055|GO:0051536|GO:0016491|GO:0046872|GO:0055114|GO:0016614|GO:0050660|GO:0055114|GO:0051537|GO:0005506|GO:0016491|GO:0055114|GO:0004854|GO:0004855|GO:0050660|GO:0055114
FGRAMPH1_01G03809	0	1	0	0	0	0	1	0	0	OG0002049	82.00869	highly_conserved	no	6.541719	12.57059	5.673468	7.993253	8.834576	8.322721	0.3213135	3.976985	3.100417	4.864072	4.041035	6.939725	4.584447	0.3178283	0	0	GO:0005515|GO:0051321
FGRAMPH1_01G03811	0	1	0.354953	0	0	0	1	0.27673	0	OG0005715	92.55588	highly_conserved	no	11.89134	12.10356	11.79726	13.00229	13.34273	12.42744	0.05629295	13.61199	10.23942	29.37147	4.287474	9.065291	13.31513	0.7192944	3.554458	5.222946	GO:0000981|GO:0005634|GO:0006355|GO:0008270|GO:0003677|GO:0005634|GO:0006351|GO:0008270
FGRAMPH1_01G03817	0	0.828241	0.257544	0.356045	0	0	0.858038	0.260771	0.282407	OG0002048	94.55304	highly_conserved	no	25.43737	19.85193	25.74975	23.05875	23.64245	23.54805	0.100329	17.29851	26.006	21.96023	26.9506	35.07627	25.45832	0.2589577	17.50121	16.04567	GO:0004842|GO:0016567|GO:0000151|GO:0006511|GO:0016567|GO:0034450
FGRAMPH1_01G03819	0	0.616761	0	0	0	0	0.845574	0	0	OG0001589	96.3875	highly_conserved	no	13.39074	45.22007	33.7783	18.56853	28.92674	27.97688	0.4497043	55.51998	17.66266	92.15899	11.87958	15.77007	38.59826	0.9001283	7.837751	19.46773	GO:0000034|GO:0006146|GO:0009168|GO:0019239|GO:0019239
FGRAMPH1_01G03821	0	0.699371	1	1	0	0	0.690566	1	1	OG0008465	94.00435	fgsc_variable	no	99.64061	113.7314	78.80581	101.2299	108.1772	100.317	0.1324101	64.58859	76.34826	67.13813	70.56232	110.6811	77.86369	0.2423084	40.80377	47.73212	GO:0046872|GO:0008270|GO:0005515
FGRAMPH1_01G03823	0	0.982113	0	0	0	0	1	0	0	OG0005714	86.24577	highly_conserved	no	14.28524	4.849864	12.81353	10.54692	13.85196	11.2695	0.3433302	8.114375	11.89602	0.9868081	16.56802	80.59026	23.6311	1.368859	41.65326	2.481509	GO:0004198|GO:0005622|GO:0006508
FGRAMPH1_01G03827	0	1	0	0	0	0	0	0	0	OG0005725	82.58508	highly_conserved	no	2.519533	14.52077	9.898864	8.110044	10.80833	9.171508	0.4789975	1.106167	11.8574	0.6514782	7.786984	4.063641	5.093134	0.9297623	1.808076	2.448353	GO:0005576|GO:0050525|GO:0008152|GO:0016787
FGRAMPH1_01G03829	0	0.696907	0	0	0	0	0.790378	0	0	OG0006100	94.52496	highly_conserved	no	33.85319	12.03565	14.31507	17.50337	13.03721	18.1489	0.4968467	8.440433	17.21049	1.169648	10.32285	34.13373	14.25543	0.8764351	1.989097	1.101166	GO:0008152|GO:0016787
FGRAMPH1_01G03831	0	0.72279	0	0	0	0	0.717677	0.548576	0	OG0003124	95.54623	highly_conserved	no	501.0594	127.8626	248.8927	238.0652	210.9079	265.3576	0.5277277	147.9968	59.71459	26.30816	79.9095	116.2044	86.0267	0.552828	64.62127	28.59931	GO:0004351|GO:0006536|GO:0030170|GO:0003824|GO:0016831|GO:0019752|GO:0030170
FGRAMPH1_01G03833	0	0.659562	0.884896	0.817905	0	0	0.69123	0.873325	0.897077	OG0003577	96.68619	highly_conserved	no	17.13679	24.08001	26.7307	14.92965	18.49419	20.27427	0.2438235	19.66449	6.638092	8.91946	7.757205	7.672541	10.13036	0.532124	20.29589	3.984006	GO:0008483|GO:0030170|GO:0003824|GO:0006525|GO:0008483
[truncated: 8,075 more rows]
