# Supplementary material for: Histone H3K27 Methylation Perturbs Transcriptional Robustness and Underpins Dispensability of Highly Conserved Genes in Fungi
Source: Mol Biol Evol. 2021 Nov 9;39(1):msab323. doi: 10.1093/molbev/msab323 (PMC8789075; doi:10.1093/molbev/msab323)
Supplement: msab323_Supplementary_Data [file msab323_supplementary_data.zip › Supplementary_Table_S5.txt]

#Orthology analysis of model ascomycetes
Orthogroup	ffujikuroi	fgraminearum	foxysporum	magnaporthe	neurospora	saccharomyces	zymoseptoria
OG0000000				XP_003708945.1, XP_003708986.1, XP_003708989.1, XP_003709000.1, XP_003709001.1, XP_003709968.1, XP_003709969.1, XP_003709971.1, XP_003709972.1, XP_003709973.1, XP_003710108.1, XP_003710109.1, XP_003710120.1, XP_003710122.1, XP_003710326.1, XP_003710327.1, XP_003710376.1, XP_003710421.1, XP_003710433.1, XP_003710435.1, XP_003710697.1, XP_003710698.1, XP_003710739.1, XP_003710794.1, XP_003710795.1,…
OG0000001	XP_023424955.1, XP_023425553.1, XP_023425697.1, XP_023426407.1, XP_023427920.1, XP_023429497.1, XP_023429787.1, XP_023431548.1, XP_023432424.1, XP_023433275.1, XP_023434255.1, XP_023434657.1, XP_023435640.1, XP_023436542.1, XP_023436730.1, XP_023437273.1, XP_023437470.1, XP_023437995.1	FGRAMPH1_01T01803, FGRAMPH1_01T05019, FGRAMPH1_01T05589, FGRAMPH1_01T10731, FGRAMPH1_01T13189, FGRAMPH1_01T13557, FGRAMPH1_01T13891, FGRAMPH1_01T14693, FGRAMPH1_01T16323, FGRAMPH1_01T18343, FGRAMPH1_01T18669, FGRAMPH1_01T21205, FGRAMPH1_01T21949, FGRAMPH1_01T23791, FGRAMPH1_01T26715	XP_018233542.1, XP_018233543.1, XP_018234754.1, XP_018236770.1, XP_018238403.1, XP_018238404.1, XP_018239145.1, XP_018244121.1, XP_018245741.1, XP_018246399.1, XP_018246913.1, XP_018247164.1, XP_018249648.1, XP_018252257.1, XP_018252681.1, XP_018256529.1, XP_018256530.1, XP_018257595.1, XP_018257596.1, XP_018258215.1, XP_018258216.1, XP_018258217.1	XP_003708936.1, XP_003710541.1, XP_003713095.1, XP_003713372.1, XP_003714224.1, XP_003714782.1, XP_003716249.1, XP_003718654.1, XP_003720478.1, XP_003721301.1	XP_001728262.2, XP_011395298.1, XP_011395299.1, XP_957468.3, XP_958171.3, XP_964545.2, XP_965693.3	NP_009864.1, NP_011740.3, NP_013031.3, NP_015524.1	Zt09_1_01967, Zt09_1_01992, Zt09_3_01104, Zt09_4_00801, Zt09_5_00735, Zt09_7_00012, Zt09_8_00287
OG0000002						NP_001268465.1, NP_009406.1, NP_009407.1, NP_009450.1, NP_009451.1, NP_009549.1, NP_009550.1, NP_009567.1, NP_009568.1, NP_009909.2, NP_009910.2, NP_010455.1, NP_011064.3, NP_011087.3, NP_012086.1, NP_012560.1, NP_012561.3, NP_012562.1, NP_012563.1, NP_013136.1, NP_013668.1, NP_013672.1, NP_013673.1, NP_013759.1, NP_013760.1, NP_013765.1, NP_013766.1, NP_036195.3, NP_058138.3, NP_058139.1, NP_058…
OG0000003	XP_023424449.1, XP_023425303.1, XP_023425380.1, XP_023425588.1, XP_023427295.1, XP_023427428.1, XP_023430219.1, XP_023430412.1, XP_023432661.1, XP_023433563.1, XP_023434052.1, XP_023434697.1, XP_023435075.1, XP_023437099.1, XP_023437345.1, XP_023437440.1	FGRAMPH1_01T01473, FGRAMPH1_01T05785, FGRAMPH1_01T07851, FGRAMPH1_01T12511, FGRAMPH1_01T14213, FGRAMPH1_01T16361, FGRAMPH1_01T20429, FGRAMPH1_01T21025, FGRAMPH1_01T21375, FGRAMPH1_01T21877, FGRAMPH1_01T22089, FGRAMPH1_01T22235, FGRAMPH1_01T25237, FGRAMPH1_01T25387	XP_018232458.1, XP_018240048.1, XP_018243099.1, XP_018247613.1, XP_018250013.1, XP_018252734.1, XP_018254372.1, XP_018255106.1, XP_018255298.1, XP_018257680.1, XP_018257724.1, XP_018258474.1	XP_003709788.1, XP_003709844.1, XP_003710723.1, XP_003712673.1, XP_003716986.1	XP_001728062.2, XP_001728071.2, XP_958230.3, XP_959360.1, XP_962566.3, XP_962827.3		Zt09_10_00028, Zt09_11_00505, Zt09_11_00506, Zt09_13_00154, Zt09_1_01395, Zt09_2_00628, Zt09_2_00629, Zt09_3_00171, Zt09_3_00172, Zt09_5_00087, Zt09_5_00155, Zt09_6_00398, Zt09_8_00085, Zt09_8_00097, Zt09_8_00135, Zt09_8_00176, Zt09_8_00543, Zt09_9_00540
OG0000004	XP_023425402.1, XP_023426999.1, XP_023428510.1, XP_023428569.1, XP_023428726.1, XP_023431013.1, XP_023431479.1, XP_023431991.1, XP_023434351.1, XP_023436339.1, XP_023436381.1, XP_023437735.1	FGRAMPH1_01T04281, FGRAMPH1_01T04805, FGRAMPH1_01T05499, FGRAMPH1_01T05853, FGRAMPH1_01T09723, FGRAMPH1_01T12999, FGRAMPH1_01T15851, FGRAMPH1_01T16547, FGRAMPH1_01T21245, FGRAMPH1_01T21777, FGRAMPH1_01T22363, FGRAMPH1_01T22565, FGRAMPH1_01T25423	XP_018235981.1, XP_018236064.1, XP_018236065.1, XP_018236265.1, XP_018237659.1, XP_018238994.1, XP_018241078.1, XP_018241125.1, XP_018241306.1, XP_018243148.1, XP_018245959.1, XP_018247668.1, XP_018247767.1, XP_018248043.1, XP_018248044.1, XP_018248817.1, XP_018250747.1, XP_018250748.1, XP_018250749.1, XP_018250750.1, XP_018252369.1, XP_018255198.1, XP_018257117.1, XP_018257160.1, XP_018257769.1,…	XP_003714328.1, XP_003719279.1, XP_003719304.1	XP_011395195.1, XP_011395196.1	NP_011438.1, NP_012747.1, NP_014454.3	Zt09_13_00323, Zt09_2_00300, Zt09_2_00913, Zt09_3_00995, Zt09_9_00029
OG0000005	XP_023427328.1, XP_023429834.1, XP_023431518.1, XP_023431568.1, XP_023431599.1, XP_023432805.1, XP_023433724.1, XP_023434693.1, XP_023434749.1, XP_023434819.1, XP_023434886.1, XP_023434890.1, XP_023435135.1, XP_023436727.1, XP_023436890.1, XP_023437796.1	FGRAMPH1_01T05813, FGRAMPH1_01T11949, FGRAMPH1_01T12477, FGRAMPH1_01T13791, FGRAMPH1_01T18833, FGRAMPH1_01T21797, FGRAMPH1_01T21927, FGRAMPH1_01T22165, FGRAMPH1_01T25321, FGRAMPH1_01T25885	XP_018238606.1, XP_018244348.1, XP_018244349.1, XP_018247160.1, XP_018247393.1, XP_018247394.1, XP_018248541.1, XP_018248542.1, XP_018248543.1, XP_018248544.1, XP_018250635.1, XP_018250636.1, XP_018251379.1, XP_018252676.1, XP_018252730.1, XP_018252800.1, XP_018254083.1, XP_018254159.1, XP_018254160.1, XP_018255186.1, XP_018255187.1, XP_018256091.1, XP_018256092.1, XP_018256216.1, XP_018256248.1,…	XP_003711828.1, XP_003713210.1, XP_003714521.1, XP_003715131.1, XP_003716549.1, XP_003720627.1	XP_958236.3		Zt09_1_01101, Zt09_3_00864, Zt09_8_00260
OG0000006				XP_003708702.1, XP_003708703.1, XP_003708912.1, XP_003709021.1, XP_003709533.1, XP_003709534.1, XP_003710339.1, XP_003710340.1, XP_003710381.1, XP_003710434.1, XP_003710710.1, XP_003710797.1, XP_003711125.1, XP_003711150.1, XP_003711212.1, XP_003711280.1, XP_003712147.1, XP_003712316.1, XP_003712317.1, XP_003712904.1, XP_003713309.1, XP_003713310.1, XP_003713997.1, XP_003714035.1, XP_003714040.1,…
OG0000007	XP_023423585.1, XP_023425401.1, XP_023429734.1, XP_023430201.1, XP_023430274.1, XP_023431302.1, XP_023431704.1, XP_023431713.1, XP_023432432.1, XP_023432991.1, XP_023433141.1, XP_023433538.1, XP_023435122.1, XP_023436865.1	FGRAMPH1_01T00121, FGRAMPH1_01T00221, FGRAMPH1_01T05667, FGRAMPH1_01T08643, FGRAMPH1_01T10851, FGRAMPH1_01T11421, FGRAMPH1_01T12509, FGRAMPH1_01T15551, FGRAMPH1_01T20361, FGRAMPH1_01T21335, FGRAMPH1_01T27971	XP_018236759.1, XP_018238309.1, XP_018239715.1, XP_018245940.1, XP_018247351.1, XP_018248673.1, XP_018248860.1, XP_018251020.1, XP_018252382.1, XP_018256076.1	XP_003710128.1, XP_003711460.1, XP_003712289.1, XP_003713652.1, XP_003721482.1	XP_960988.3, XP_961779.1, XP_965499.1	NP_009857.1, NP_010034.1, NP_011805.3, NP_012694.1	Zt09_1_00663, Zt09_1_01742, Zt09_4_00639, Zt09_7_00545
OG0000008	XP_023426308.1, XP_023427287.1, XP_023429900.1, XP_023429902.1, XP_023431407.1, XP_023432611.1, XP_023434249.1, XP_023435374.1, XP_023437188.1, XP_023437534.1, XP_023437906.1, XP_023437907.1	FGRAMPH1_01T05027, FGRAMPH1_01T13643, FGRAMPH1_01T15563, FGRAMPH1_01T16115, FGRAMPH1_01T16117, FGRAMPH1_01T16483, FGRAMPH1_01T17649, FGRAMPH1_01T21597, FGRAMPH1_01T21601, FGRAMPH1_01T22285	XP_018233873.1, XP_018239155.1, XP_018239597.1, XP_018242252.1, XP_018242253.1, XP_018243117.1, XP_018244288.1, XP_018247267.1, XP_018248760.1, XP_018250496.1, XP_018250497.1, XP_018250518.1, XP_018251583.1, XP_018252551.1, XP_018252553.1, XP_018252985.1, XP_018254384.1, XP_018255015.1, XP_018255122.1, XP_018257580.1	XP_003709055.1, XP_003711235.1	XP_960210.1, XP_962208.1	NP_011112.3, NP_011729.1	Zt09_12_00006, Zt09_6_00352
OG0000009	XP_023425393.1, XP_023427400.1, XP_023427455.1, XP_023431663.1, XP_023432610.1, XP_023433115.1, XP_023435081.1, XP_023435826.1, XP_023437147.1	FGRAMPH1_01T00011, FGRAMPH1_01T00643, FGRAMPH1_01T05129, FGRAMPH1_01T08443, FGRAMPH1_01T08457, FGRAMPH1_01T09133, FGRAMPH1_01T09245, FGRAMPH1_01T15465, FGRAMPH1_01T15479, FGRAMPH1_01T15515, FGRAMPH1_01T22029	XP_018246147.1, XP_018248626.1, XP_018252061.1, XP_018252171.1, XP_018253432.1, XP_018253984.1, XP_018254014.1, XP_018254015.1, XP_018254024.1, XP_018254444.1, XP_018254445.1, XP_018254448.1, XP_018254449.1, XP_018254857.1, XP_018254894.1, XP_018254895.1, XP_018254966.1, XP_018255325.1, XP_018256143.1, XP_018257896.1, XP_018258107.1	XP_003710235.1, XP_003711083.1, XP_003712653.1, XP_003716910.1	XP_961929.3		Zt09_10_00515, Zt09_12_00115, Zt09_5_00561
OG0000010	XP_023425337.1, XP_023427265.1, XP_023432379.1, XP_023434012.1, XP_023436006.1, XP_023436378.1, XP_023437038.1, XP_023437239.1, XP_023438054.1	FGRAMPH1_01T04345, FGRAMPH1_01T05751, FGRAMPH1_01T08383, FGRAMPH1_01T09371, FGRAMPH1_01T10841, FGRAMPH1_01T16085	XP_018236421.1, XP_018236852.1, XP_018247550.1, XP_018254836.1, XP_018255167.1, XP_018256513.1	XP_003710466.1, XP_003710776.1, XP_003710777.1, XP_003710791.1, XP_003712315.1, XP_003715798.1, XP_003715848.1, XP_003717423.1, XP_003717431.1, XP_003718178.1, XP_003718871.1, XP_003719468.1, XP_003720137.1, XP_003721077.1	XP_955938.1, XP_958135.3, XP_958169.1, XP_959122.2, XP_965600.1		Zt09_10_00494, Zt09_13_00237, Zt09_2_00038, Zt09_2_00067, Zt09_5_00021, Zt09_6_00016, Zt09_7_00844, Zt09_9_00441
OG0000011	XP_023423564.1, XP_023423570.1, XP_023423595.1, XP_023425283.1, XP_023427365.1, XP_023427441.1, XP_023428701.1, XP_023429814.1, XP_023430190.1, XP_023431185.1, XP_023431190.1, XP_023431645.1, XP_023432727.1, XP_023432754.1, XP_023432801.1, XP_023435003.1, XP_023435317.1, XP_023435835.1, XP_023435939.1, XP_023436859.1, XP_023437937.1	FGRAMPH1_01T08747, FGRAMPH1_01T11825	XP_018236083.1, XP_018238445.1, XP_018239703.1, XP_018243143.1, XP_018249989.1, XP_018250461.1, XP_018250462.1, XP_018255191.1	XP_003715183.1, XP_003715948.1, XP_003716552.1, XP_003719649.1, XP_003721397.1	XP_011393716.1, XP_955771.1, XP_955881.1, XP_955884.1, XP_957983.1, XP_958501.2, XP_960100.3, XP_962689.2		Zt09_13_00176, Zt09_2_01207, Zt09_3_00111
OG0000012	XP_023423709.1, XP_023423771.1, XP_023427204.1, XP_023427430.1, XP_023428763.1, XP_023429961.1, XP_023429997.1, XP_023433159.1, XP_023433905.1, XP_023433966.1, XP_023433991.1, XP_023434679.1, XP_023434972.1, XP_023435168.1, XP_023435581.1, XP_023436064.1, XP_023436226.1, XP_023437206.1, XP_023437479.1, XP_023438107.1		XP_018246207.1, XP_018248800.1, XP_018249990.1, XP_018250289.1, XP_018250290.1, XP_018251483.1, XP_018252584.1, XP_018252585.1, XP_018252586.1, XP_018252587.1, XP_018252712.1, XP_018252713.1, XP_018252715.1, XP_018255271.1, XP_018257608.1, XP_018257640.1, XP_018257641.1		XP_956770.1, XP_957118.2, XP_957775.1, XP_959016.1, XP_959357.3, XP_960102.1, XP_962936.1		Zt09_2_00213
OG0000013	XP_023428079.1, XP_023428183.1, XP_023429339.1, XP_023431765.1, XP_023431937.1, XP_023434010.1, XP_023435958.1, XP_023437214.1	FGRAMPH1_01T04099, FGRAMPH1_01T10921, FGRAMPH1_01T11311, FGRAMPH1_01T12603, FGRAMPH1_01T17383, FGRAMPH1_01T23145, FGRAMPH1_01T23403	XP_018235082.1, XP_018235083.1, XP_018235084.1, XP_018235309.1, XP_018235310.1, XP_018237762.1, XP_018239588.1, XP_018239681.1, XP_018243856.1, XP_018247258.1, XP_018250250.1, XP_018251500.1, XP_018253773.1, XP_018255988.1	XP_003709118.1, XP_003710032.1, XP_003710476.1, XP_003710779.1, XP_003713269.1, XP_003714323.1, XP_003714927.1, XP_003717537.1, XP_003718866.1, XP_003718990.1	XP_011393290.1, XP_011393291.1, XP_011393292.1, XP_958819.2, XP_959059.2		Zt09_3_00594
OG0000014	XP_023424861.1, XP_023425263.1, XP_023429749.1, XP_023432898.1, XP_023434369.1, XP_023435639.1, XP_023436955.1	FGRAMPH1_01T00379, FGRAMPH1_01T02461, FGRAMPH1_01T04275, FGRAMPH1_01T05203, FGRAMPH1_01T05485, FGRAMPH1_01T05537, FGRAMPH1_01T14705, FGRAMPH1_01T18861, FGRAMPH1_01T21075, FGRAMPH1_01T22175	XP_018233347.1, XP_018234013.1, XP_018238337.1, XP_018238974.1, XP_018243146.1, XP_018246001.1, XP_018247478.1, XP_018249646.1, XP_018255094.1, XP_018257815.1, XP_018258175.1	XP_003711192.1, XP_003712512.1, XP_003719976.1	XP_956862.1, XP_957264.2	NP_010996.2, NP_013892.1, NP_013893.1, NP_015019.1, NP_015264.1	Zt09_3_00996, Zt09_4_00389, Zt09_9_00036, Zt09_9_00261, Zt09_9_00262, Zt09_9_00549
OG0000015	XP_023425670.1, XP_023427322.1, XP_023428663.1, XP_023428867.1, XP_023429778.1, XP_023432564.1, XP_023432881.1, XP_023433851.1, XP_023434061.1, XP_023434863.1, XP_023434926.1, XP_023436211.1, XP_023436243.1, XP_023436285.1	FGRAMPH1_01T05691, FGRAMPH1_01T12207, FGRAMPH1_01T15971, FGRAMPH1_01T16153	XP_018236179.1, XP_018236359.1, XP_018236585.1, XP_018238387.1, XP_018239344.1, XP_018244203.1, XP_018245786.1, XP_018248680.1, XP_018250206.1, XP_018254132.1, XP_018257845.1	XP_003708694.1, XP_003708700.1, XP_003713131.1, XP_003716958.1, XP_003719095.1	XP_963608.1, XP_965148.2		Zt09_1_01308, Zt09_1_01950, Zt09_3_00530, Zt09_3_01005, Zt09_4_00461, Zt09_6_00026, Zt09_7_00005, Zt09_7_00219
OG0000016	XP_023423519.1, XP_023425869.1, XP_023427225.1, XP_023429232.1, XP_023431499.1, XP_023432450.1, XP_023433860.1, XP_023434168.1, XP_023434519.1, XP_023435994.1	FGRAMPH1_01T00151, FGRAMPH1_01T05153, FGRAMPH1_01T05577, FGRAMPH1_01T08381, FGRAMPH1_01T09621, FGRAMPH1_01T19587, FGRAMPH1_01T20969, FGRAMPH1_01T26471	XP_018238672.1, XP_018239252.1, XP_018239253.1, XP_018239254.1, XP_018239667.1, XP_018243693.1, XP_018243694.1, XP_018245093.1, XP_018245094.1, XP_018248772.1, XP_018250377.1, XP_018251597.1, XP_018251598.1	XP_003712513.1, XP_003712553.1	XP_961122.3, XP_964673.2		Zt09_2_00030, Zt09_2_00040, Zt09_2_00546, Zt09_4_00497, Zt09_6_00559, Zt09_7_00035, Zt09_8_00363
OG0000017			XP_018242327.1, XP_018242342.1, XP_018242582.1, XP_018242583.1, XP_018242584.1, XP_018242638.1, XP_018242639.1, XP_018242821.1, XP_018242833.1, XP_018242834.1, XP_018242977.1, XP_018242978.1, XP_018242980.1, XP_018244527.1, XP_018244528.1, XP_018244571.1, XP_018244740.1, XP_018244751.1, XP_018251979.1, XP_018252088.1, XP_018253499.1, XP_018253758.1, XP_018253800.1, XP_018253990.1, XP_018253992.1,…
OG0000018	XP_023426354.1, XP_023427939.1, XP_023430367.1, XP_023432109.1, XP_023435323.1, XP_023437759.1	FGRAMPH1_01T07977, FGRAMPH1_01T10205, FGRAMPH1_01T15637, FGRAMPH1_01T23749, FGRAMPH1_01T26595	XP_018234790.1, XP_018237436.1, XP_018237437.1, XP_018239409.1, XP_018239950.1, XP_018239951.1, XP_018242163.1, XP_018250713.1, XP_018250714.1, XP_018250715.1, XP_018252931.1	XP_003710782.1, XP_003711626.1, XP_003715295.1, XP_003717998.1, XP_003719835.1, XP_003720948.1	XP_957931.2, XP_959670.1, XP_961116.1, XP_961253.2, XP_964654.3	NP_012878.1, NP_013965.1	Zt09_1_00437, Zt09_1_00779, Zt09_3_00839, Zt09_5_00047
OG0000019	XP_023426047.1, XP_023428393.1, XP_023431969.1, XP_023432076.1, XP_023432489.1, XP_023433721.1, XP_023436259.1, XP_023437965.1	FGRAMPH1_01T09669, FGRAMPH1_01T10285, FGRAMPH1_01T11923, FGRAMPH1_01T16227, FGRAMPH1_01T17531, FGRAMPH1_01T20811, FGRAMPH1_01T22845	XP_018235763.1, XP_018237495.1, XP_018237689.1, XP_018237690.1, XP_018237691.1, XP_018245186.1, XP_018245187.1, XP_018245928.1, XP_018248692.1, XP_018250428.1, XP_018251366.1, XP_018254285.1, XP_018257876.1	XP_003717213.1	XP_956057.1, XP_960842.1	NP_014692.1	Zt09_1_01642, Zt09_2_01125, Zt09_4_00270, Zt09_4_00543, Zt09_5_00720, Zt09_6_00024
OG0000020	XP_023426767.1, XP_023429877.1, XP_023431173.1, XP_023431641.1, XP_023432446.1, XP_023435348.1, XP_023437323.1, XP_023438121.1	FGRAMPH1_01T09633, FGRAMPH1_01T11451, FGRAMPH1_01T13579, FGRAMPH1_01T13949, FGRAMPH1_01T15627, FGRAMPH1_01T21579, FGRAMPH1_01T21661, FGRAMPH1_01T27359	XP_018236742.1, XP_018239547.1, XP_018241430.1, XP_018248531.1, XP_018248532.1, XP_018250424.1, XP_018252608.1, XP_018252947.1, XP_018256172.1	XP_003711251.1, XP_003713082.1, XP_003717522.1	XP_960553.1	NP_010294.1, NP_010694.1, NP_014468.3, NP_014796.3, NP_014973.1, NP_015267.1	Zt09_11_00221, Zt09_12_00203, Zt09_9_00147
OG0000021	XP_023427195.1, XP_023427388.1, XP_023427413.1, XP_023430437.1, XP_023434872.1, XP_023435215.1, XP_023435897.1	FGRAMPH1_01T00271, FGRAMPH1_01T07807, FGRAMPH1_01T09065, FGRAMPH1_01T14137, FGRAMPH1_01T25215, FGRAMPH1_01T27335	XP_018232841.1, XP_018240083.1, XP_018241418.1, XP_018241419.1, XP_018241420.1, XP_018250053.1, XP_018250054.1, XP_018252435.1, XP_018254141.1, XP_018255252.1, XP_018255278.1, XP_018258147.1, XP_018258368.1, XP_018258523.1	XP_003716464.1	XP_961990.2	NP_010528.3	Zt09_13_00157, Zt09_14_00077, Zt09_2_00486, Zt09_3_00861, Zt09_4_00431, Zt09_7_00194, Zt09_7_00339, Zt09_8_00329
OG0000022	XP_023427321.1, XP_023429993.1, XP_023432775.1, XP_023436000.1, XP_023436535.1, XP_023437023.1, XP_023438050.1	FGRAMPH1_01T04235, FGRAMPH1_01T08719, FGRAMPH1_01T08935, FGRAMPH1_01T12277, FGRAMPH1_01T13117, FGRAMPH1_01T25597	XP_018236333.1, XP_018247545.1, XP_018248789.1, XP_018258320.1	XP_003710049.1, XP_003710247.1, XP_003711419.1, XP_003711464.1, XP_003716005.1, XP_003716998.1, XP_003717434.1, XP_003718365.1, XP_003719123.1, XP_003720060.1, XP_003720062.1, XP_003720074.1, XP_003720718.1, XP_003721447.1	XP_959671.3		Zt09_10_00496, Zt09_10_00497, Zt09_1_00825, Zt09_1_01221, Zt09_3_00278, Zt09_7_00273
OG0000023	XP_023425166.1, XP_023426920.1, XP_023428923.1, XP_023431637.1, XP_023432469.1, XP_023432947.1, XP_023434595.1, XP_023434978.1, XP_023436287.1, XP_023437881.1	FGRAMPH1_01T00575, FGRAMPH1_01T09557, FGRAMPH1_01T12549, FGRAMPH1_01T15655, FGRAMPH1_01T16245, FGRAMPH1_01T25819	XP_018233882.1, XP_018236706.1, XP_018238560.1, XP_018241235.1, XP_018243223.1, XP_018245665.1, XP_018245993.1, XP_018250526.1, XP_018254245.1, XP_018256177.1, XP_018257843.1	XP_003713011.1, XP_003715713.1, XP_003715931.1, XP_003717010.1, XP_003717678.1	XP_958497.1, XP_959690.1	NP_014889.3	Zt09_1_01003, Zt09_7_00437
OG0000024	XP_023427306.1, XP_023431175.1, XP_023433125.1, XP_023433832.1, XP_023433904.1, XP_023434820.1, XP_023435027.1	FGRAMPH1_01T04293, FGRAMPH1_01T05811, FGRAMPH1_01T11641, FGRAMPH1_01T21585, FGRAMPH1_01T22219	XP_018246158.1, XP_018248545.1, XP_018248546.1, XP_018251568.1, XP_018254082.1, XP_018254486.1, XP_018254861.1, XP_018254862.1, XP_018254863.1, XP_018254864.1, XP_018255073.1, XP_018258437.1	XP_003711025.1, XP_003711549.1, XP_003714518.1, XP_003716007.1, XP_003716551.1	XP_959095.1, XP_959839.1, XP_963842.1, XP_963897.2		Zt09_1_01783, Zt09_3_00865, Zt09_6_00595, Zt09_8_00259
OG0000025	XP_023423676.1, XP_023424902.1, XP_023426982.1, XP_023429418.1, XP_023430803.1, XP_023434427.1	FGRAMPH1_01T01661, FGRAMPH1_01T04573, FGRAMPH1_01T06861, FGRAMPH1_01T16663, FGRAMPH1_01T18763, FGRAMPH1_01T19995	XP_018233440.1, XP_018238863.1, XP_018240809.1, XP_018241141.1, XP_018243982.1, XP_018248963.1	XP_003709614.1, XP_003711602.1, XP_003714239.1, XP_003718084.1, XP_003718767.1	XP_011395113.1, XP_011395114.1, XP_958975.2, XP_960096.2, XP_961671.1, XP_964183.3	NP_013158.1	Zt09_10_00242, Zt09_11_00195, Zt09_3_00219, Zt09_7_00130
OG0000026	XP_023426973.1, XP_023430992.1, XP_023433063.1, XP_023433182.1, XP_023435577.1	FGRAMPH1_01T06415, FGRAMPH1_01T14829, FGRAMPH1_01T16639, FGRAMPH1_01T16831, FGRAMPH1_01T28193	XP_018241151.1, XP_018242537.1, XP_018242538.1, XP_018242668.1, XP_018244603.1, XP_018246073.1, XP_018246074.1, XP_018246233.1, XP_018246234.1, XP_018248004.1, XP_018249559.1	XP_003708840.1, XP_003711723.1, XP_003712598.1, XP_003713301.1	XP_956354.1, XP_959558.3, XP_962099.1	NP_010323.3, NP_010324.3, NP_010325.1	Zt09_2_00232, Zt09_5_00283, Zt09_8_00213
OG0000027	XP_023424139.1, XP_023425259.1, XP_023430200.1, XP_023430273.1, XP_023432992.1, XP_023436009.1, XP_023436699.1	FGRAMPH1_01T03057, FGRAMPH1_01T08647, FGRAMPH1_01T13505, FGRAMPH1_01T13971, FGRAMPH1_01T27969	XP_018231823.1, XP_018231824.1, XP_018239714.1, XP_018245939.1, XP_018247117.1, XP_018250210.1, XP_018258655.1	XP_003711461.1	XP_961795.1, XP_963121.2	NP_009858.3, NP_011803.3, NP_011808.3, NP_012096.1, NP_012314.1, NP_012319.1, NP_014485.1	Zt09_13_00240, Zt09_1_01498, Zt09_3_00236, Zt09_9_00464
OG0000028						NP_009437.1, NP_009438.1, NP_009439.1, NP_010834.1, NP_010835.1, NP_010836.1, NP_010837.1, NP_010839.1, NP_011116.3, NP_011117.3, NP_011812.3, NP_011813.1, NP_011814.1, NP_012090.1, NP_012091.3, NP_012092.1, NP_012311.1, NP_013033.1, NP_013034.1, NP_013567.3, NP_013569.1, NP_013571.3, NP_013572.3, NP_013573.1, NP_014060.1, NP_015040.1, NP_015528.1, NP_015529.1, NP_015530.1, NP_061495.4, NP_116589…
OG0000029	XP_023425494.1, XP_023427173.1, XP_023427252.1		XP_018239484.1, XP_018242394.1, XP_018242506.1, XP_018242514.1, XP_018242682.1, XP_018242689.1, XP_018242783.1, XP_018244617.1, XP_018244624.1, XP_018244709.1, XP_018254546.1, XP_018254714.1, XP_018254847.1, XP_018254977.1, XP_018255517.1, XP_018255699.1, XP_018255700.1, XP_018255861.1, XP_018256374.1, XP_018256426.1, XP_018256481.1, XP_018257008.1, XP_018257301.1, XP_018257302.1, XP_018257368.1,…		XP_965377.1
OG0000030	XP_023428464.1, XP_023431001.1, XP_023431232.1, XP_023431340.1, XP_023434636.1, XP_023436035.1, XP_023436190.1, XP_023436626.1	FGRAMPH1_01T05733, FGRAMPH1_01T06429, FGRAMPH1_01T13351, FGRAMPH1_01T15059, FGRAMPH1_01T18817, FGRAMPH1_01T21089, FGRAMPH1_01T22665, FGRAMPH1_01T25259	XP_018235894.1, XP_018235895.1, XP_018238512.1, XP_018243128.1, XP_018247018.1, XP_018248013.1, XP_018248014.1, XP_018248130.1, XP_018248131.1, XP_018248132.1, XP_018248133.1, XP_018248599.1, XP_018250186.1, XP_018253318.1	XP_003714036.1	XP_957068.2
OG0000031			XP_018242465.1, XP_018242466.1, XP_018242467.1, XP_018242468.1, XP_018242472.1, XP_018242727.1, XP_018242730.1, XP_018242877.1, XP_018244224.1, XP_018244225.1, XP_018244226.1, XP_018244227.1, XP_018244228.1, XP_018244229.1, XP_018244230.1, XP_018244231.1, XP_018244232.1, XP_018244233.1, XP_018244234.1, XP_018244235.1, XP_018244236.1, XP_018244237.1, XP_018244238.1, XP_018244239.1, XP_018244654.1,…
OG0000032	XP_023424254.1, XP_023433523.1, XP_023433736.1, XP_023436554.1	FGRAMPH1_01T02775, FGRAMPH1_01T13235, FGRAMPH1_01T20319, FGRAMPH1_01T20847	XP_018232101.1, XP_018232102.1, XP_018242926.1, XP_018246926.1, XP_018250995.1, XP_018251404.1, XP_018251864.1, XP_018253584.1, XP_018254813.1, XP_018256713.1, XP_018256878.1	XP_003710401.1, XP_003713172.1, XP_003714154.1, XP_003719052.1	XP_955945.2, XP_957924.2, XP_965309.3	NP_010659.1	Zt09_11_00068, Zt09_11_00232, Zt09_6_00136, Zt09_8_00011
OG0000033						NP_009332.1, NP_009412.1, NP_009623.1, NP_009860.3, NP_010029.1, NP_010831.3, NP_010865.1, NP_010927.1, NP_011253.1, NP_011810.1, NP_011817.1, NP_012093.1, NP_012254.1, NP_012307.1, NP_012312.1, NP_012684.4, NP_012685.1, NP_012698.1, NP_013036.1, NP_013075.1, NP_013138.1, NP_013566.1, NP_014058.1, NP_014474.3, NP_014481.1, NP_014652.1, NP_014653.1, NP_015039.3, NP_015041.1, NP_076873.1, NP_116633…
OG0000034	XP_023425299.1, XP_023426889.1, XP_023427464.1, XP_023429947.1, XP_023431593.1, XP_023431594.1, XP_023434003.1, XP_023436864.1, XP_023437054.1, XP_023437616.1, XP_023437903.1, XP_023438248.1	FGRAMPH1_01T00299, FGRAMPH1_01T04187, FGRAMPH1_01T08617, FGRAMPH1_01T13919, FGRAMPH1_01T16591, FGRAMPH1_01T25595	XP_018238334.1, XP_018239442.1, XP_018239859.1, XP_018241273.1, XP_018247341.1, XP_018247576.1, XP_018250502.1, XP_018250668.1, XP_018255184.1, XP_018255333.1	XP_003711108.1, XP_003718671.1
OG0000035	XP_023426793.1, XP_023428589.1, XP_023428661.1, XP_023432737.1, XP_023432774.1, XP_023436596.1, XP_023437103.1, XP_023437301.1, XP_023438037.1	FGRAMPH1_01T00003, FGRAMPH1_01T12157, FGRAMPH1_01T13279, FGRAMPH1_01T21127, FGRAMPH1_01T21413, FGRAMPH1_01T22213, FGRAMPH1_01T25223	XP_018236089.1, XP_018236176.1, XP_018236365.1, XP_018241391.1, XP_018246982.1, XP_018247116.1, XP_018247651.1, XP_018248698.1, XP_018251547.1	XP_003720958.1, XP_003721449.1			Zt09_12_00030, Zt09_1_01960, Zt09_7_00505
OG0000036	XP_023428507.1, XP_023428707.1, XP_023428917.1, XP_023433232.1, XP_023435681.1, XP_023436268.1	FGRAMPH1_01T13125, FGRAMPH1_01T14599, FGRAMPH1_01T18451, FGRAMPH1_01T18907, FGRAMPH1_01T22311, FGRAMPH1_01T22561	XP_018235978.1, XP_018236234.1, XP_018243218.1, XP_018246303.1, XP_018249712.1, XP_018257864.1, XP_018257865.1	XP_003712529.1, XP_003712634.1, XP_003714889.1, XP_003715704.1, XP_003716465.1, XP_003719200.1, XP_003719393.1, XP_016845950.1	XP_001728217.2, XP_958437.3, XP_959693.2
OG0000037	XP_023433139.1, XP_023434859.1, XP_023437264.1	FGRAMPH1_01T08535, FGRAMPH1_01T12759, FGRAMPH1_01T13883, FGRAMPH1_01T16717	XP_018246177.1, XP_018254128.1, XP_018258228.1, XP_018258229.1, XP_018258230.1	XP_003710480.1, XP_003711559.1, XP_003714903.1, XP_003716109.1, XP_003716411.1, XP_003719348.1, XP_003719616.1, XP_003720272.1	XP_959400.1, XP_960539.2		Zt09_12_00142, Zt09_1_01792, Zt09_3_00871, Zt09_4_00043, Zt09_4_00268, Zt09_5_00645, Zt09_6_00640, Zt09_7_00296
OG0000038		FGRAMPH1_01T28291		XP_003708704.1, XP_003708979.1, XP_003709124.1, XP_003709517.1, XP_003709518.1, XP_003709529.1, XP_003709535.1, XP_003710420.1, XP_003710709.1, XP_003711124.1, XP_003711149.1, XP_003713190.1, XP_003713249.1, XP_003715220.1, XP_003715624.1, XP_003715625.1, XP_003715976.1, XP_003717421.1, XP_003717666.1, XP_003717729.1, XP_003719138.1, XP_003719146.1, XP_003719314.1, XP_003719406.1, XP_003719423.1,…
OG0000039			XP_018242349.1, XP_018242350.1, XP_018242351.1, XP_018242352.1, XP_018242353.1, XP_018242354.1, XP_018242355.1, XP_018242356.1, XP_018242357.1, XP_018242358.1, XP_018242359.1, XP_018242360.1, XP_018242361.1, XP_018242362.1, XP_018242363.1, XP_018242364.1, XP_018242365.1, XP_018242366.1, XP_018242367.1, XP_018242368.1, XP_018242369.1, XP_018242808.1, XP_018244212.1, XP_018244263.1, XP_018244503.1,…
OG0000040			XP_018242386.1, XP_018242438.1, XP_018242439.1, XP_018242440.1, XP_018242441.1, XP_018242751.1, XP_018242791.1, XP_018242854.1, XP_018242883.1, XP_018244208.1, XP_018244264.1, XP_018244384.1, XP_018244398.1, XP_018244455.1, XP_018244676.1, XP_018244717.1, XP_018252180.1, XP_018252181.1, XP_018252182.1, XP_018254499.1, XP_018255752.1, XP_018256604.1, XP_018256772.1, XP_018256805.1, XP_018256806.1,…
OG0000041			XP_018242880.1, XP_018243011.1, XP_018243012.1, XP_018251897.1, XP_018251974.1, XP_018252079.1, XP_018253505.1, XP_018253553.1, XP_018253849.1, XP_018253869.1, XP_018253921.1, XP_018254691.1, XP_018255060.1, XP_018255061.1, XP_018255539.1, XP_018255883.1, XP_018256083.1, XP_018256084.1, XP_018256085.1, XP_018256397.1, XP_018256501.1, XP_018256510.1, XP_018256560.1, XP_018257310.1, XP_018257321.1,…
OG0000042	XP_023425407.1, XP_023425732.1, XP_023429987.1, XP_023431228.1, XP_023434767.1, XP_023434805.1, XP_023435482.1, XP_023437706.1, XP_023438061.1, XP_023438088.1	FGRAMPH1_01T05717, FGRAMPH1_01T11799, FGRAMPH1_01T16043, FGRAMPH1_01T18629, FGRAMPH1_01T21195, FGRAMPH1_01T22185	XP_018245696.1, XP_018248596.1, XP_018250327.1, XP_018250348.1, XP_018250812.1, XP_018252303.1, XP_018252830.1, XP_018254070.1	XP_003710273.1, XP_003710944.1, XP_003714898.1, XP_003716531.1			Zt09_11_00205
OG0000043	XP_023427367.1, XP_023429959.1, XP_023434455.1, XP_023434892.1, XP_023435338.1, XP_023438074.1	FGRAMPH1_01T08165, FGRAMPH1_01T25691	XP_018238399.1, XP_018250313.1, XP_018254170.1, XP_018255231.1	XP_003708846.1, XP_003712153.1, XP_003715667.1, XP_003715682.1, XP_003715698.1, XP_003716516.1, XP_003717369.1, XP_003718917.1, XP_003719576.1, XP_003720075.1, XP_003720084.1, XP_003720143.1, XP_003721501.1	XP_011395279.1, XP_011395280.1		Zt09_10_00161, Zt09_1_01966
OG0000044	XP_023427442.1, XP_023437712.1	FGRAMPH1_01T11757, FGRAMPH1_01T25145	XP_018250794.1, XP_018250795.1, XP_018250796.1, XP_018250797.1, XP_018250798.1, XP_018255310.1		XP_956001.1	NP_010036.1, NP_010629.3, NP_010630.1, NP_010632.1, NP_010845.1, NP_011960.2, NP_011962.1, NP_011964.1, NP_012316.1, NP_012321.1, NP_012692.3, NP_013182.1, NP_013724.1, NP_014470.1, NP_014486.1, NP_116644.1	Zt09_2_01168, Zt09_8_00015
OG0000045	XP_023432305.1	FGRAMPH1_01T10521	XP_018237009.1, XP_018237010.1, XP_018237011.1, XP_018237012.1, XP_018237013.1, XP_018237014.1, XP_018237015.1, XP_018237016.1, XP_018237017.1, XP_018237018.1, XP_018237019.1, XP_018237020.1, XP_018237021.1, XP_018237022.1, XP_018237023.1, XP_018237024.1, XP_018237025.1, XP_018237026.1, XP_018237027.1, XP_018237028.1, XP_018237029.1, XP_018237030.1	XP_003720932.1	XP_011393227.1, XP_011393228.1, XP_011393229.1		Zt09_4_00277
OG0000046	XP_023424186.1	FGRAMPH1_01T02935	XP_018231928.1, XP_018231929.1, XP_018231930.1, XP_018231931.1, XP_018231932.1, XP_018231933.1, XP_018231934.1, XP_018231935.1, XP_018231936.1, XP_018231937.1, XP_018231938.1, XP_018231939.1, XP_018231940.1, XP_018231941.1, XP_018231942.1, XP_018231943.1, XP_018231944.1, XP_018231945.1, XP_018231946.1, XP_018231947.1, XP_018231948.1, XP_018231949.1	XP_003718926.1	XP_011393070.1, XP_011393071.1		Zt09_1_01932
OG0000047	XP_023424404.1, XP_023432799.1, XP_023433320.1, XP_023433974.1, XP_023435899.1, XP_023437397.1, XP_023437414.1	FGRAMPH1_01T01559, FGRAMPH1_01T13733, FGRAMPH1_01T13757, FGRAMPH1_01T14133, FGRAMPH1_01T18239, FGRAMPH1_01T28033	XP_018232387.1, XP_018245909.1, XP_018245910.1, XP_018246470.1, XP_018250051.1, XP_018257695.1, XP_018257715.1	XP_003713458.1, XP_003713888.1	XP_960090.1, XP_964278.3	NP_011707.1, NP_012965.3	Zt09_5_00179, Zt09_7_00091
OG0000048	XP_023425115.1, XP_023425117.1, XP_023425118.1, XP_023425119.1, XP_023430128.1, XP_023431646.1, XP_023437664.1, XP_023438078.1	FGRAMPH1_01T00681, FGRAMPH1_01T00683, FGRAMPH1_01T00685, FGRAMPH1_01T00689, FGRAMPH1_01T00691, FGRAMPH1_01T05433, FGRAMPH1_01T12191, FGRAMPH1_01T15705, FGRAMPH1_01T21811, FGRAMPH1_01T25571	XP_018233821.1, XP_018233824.1, XP_018233825.1, XP_018239644.1, XP_018250868.1, XP_018254153.1, XP_018257369.1, XP_018258026.1	XP_003715689.1			Zt09_2_00183
OG0000049	XP_023425197.1, XP_023426779.1, XP_023427820.1, XP_023429561.1, XP_023431160.1, XP_023435337.1, XP_023438282.1	FGRAMPH1_01T00533, FGRAMPH1_01T06397, FGRAMPH1_01T09077, FGRAMPH1_01T15625, FGRAMPH1_01T22009, FGRAMPH1_01T24047, FGRAMPH1_01T26025	XP_018233919.1, XP_018233920.1, XP_018234543.1, XP_018238096.1, XP_018241415.1, XP_018248501.1, XP_018252946.1	XP_003711177.1, XP_003713123.1, XP_003715243.1, XP_003716460.1	XP_956353.3		Zt09_1_00726, Zt09_6_00300
OG0000050	XP_023426787.1, XP_023431119.1, XP_023436215.1, XP_023436352.1	FGRAMPH1_01T06339, FGRAMPH1_01T13059, FGRAMPH1_01T27319	XP_018239407.1, XP_018241399.1, XP_018241400.1, XP_018248444.1, XP_018250125.1, XP_018254595.1, XP_018255650.1, XP_018257073.1, XP_018257074.1, XP_018257075.1	XP_003712090.1, XP_003716272.1	XP_959411.2, XP_959573.2, XP_965713.1	NP_010087.1, NP_010143.1	Zt09_2_00531, Zt09_2_01068, Zt09_5_00613, Zt09_8_00291
OG0000051	XP_023427369.1, XP_023431233.1, XP_023433842.1, XP_023434456.1, XP_023434893.1, XP_023436671.1	FGRAMPH1_01T08157	XP_018236306.1, XP_018236356.1, XP_018247077.1, XP_018248600.1, XP_018251557.1, XP_018254171.1, XP_018255233.1, XP_018258322.1	XP_003712661.1, XP_003715668.1, XP_003715678.1, XP_003715699.1, XP_003716512.1, XP_003719575.1		NP_010026.1, NP_013565.3, NP_014265.3	Zt09_11_00153, Zt09_1_01968, Zt09_6_00002, Zt09_6_00349
OG0000052			XP_018238133.1, XP_018238421.1, XP_018242952.1, XP_018251929.1, XP_018251961.1, XP_018251969.1, XP_018251972.1, XP_018252074.1, XP_018252077.1, XP_018253506.1, XP_018253509.1, XP_018253515.1, XP_018253764.1, XP_018253769.1, XP_018253920.1, XP_018253922.1, XP_018253939.1, XP_018255596.1, XP_018256684.1, XP_018257325.1, XP_018257968.1, XP_018257971.1, XP_018258090.1, XP_018258091.1, XP_018258511.1,…				Zt09_7_00478
OG0000053			XP_018242407.1, XP_018242471.1, XP_018242728.1, XP_018242773.1, XP_018242881.1, XP_018244255.1, XP_018244280.1, XP_018244293.1, XP_018244294.1, XP_018244296.1, XP_018244386.1, XP_018244655.1, XP_018244699.1, XP_018247701.1, XP_018247702.1, XP_018247703.1, XP_018255934.1, XP_018256445.1, XP_018256464.1, XP_018256774.1, XP_018256835.1, XP_018256953.1, XP_018256998.1, XP_018258594.1, XP_018258595.1,…
OG0000054	XP_023423621.1	FGRAMPH1_01T03935, FGRAMPH1_01T04243, FGRAMPH1_01T11841, FGRAMPH1_01T12271, FGRAMPH1_01T13669, FGRAMPH1_01T13821, FGRAMPH1_01T14819, FGRAMPH1_01T16425, FGRAMPH1_01T18867, FGRAMPH1_01T21165, FGRAMPH1_01T21421, FGRAMPH1_01T25235, FGRAMPH1_01T25409, FGRAMPH1_01T25461, FGRAMPH1_01T27953	XP_018238410.1, XP_018248695.1, XP_018252397.1, XP_018252398.1, XP_018254240.1		XP_957841.1, XP_959353.3, XP_959354.2, XP_959355.2, XP_959358.1, XP_959365.1
OG0000055	XP_023424174.1, XP_023426480.1, XP_023427540.1, XP_023431511.1, XP_023432796.1	FGRAMPH1_01T02963, FGRAMPH1_01T05759, FGRAMPH1_01T12305, FGRAMPH1_01T25003, FGRAMPH1_01T26901	XP_018231905.1, XP_018236527.1, XP_018241921.1, XP_018241922.1, XP_018241923.1, XP_018248588.1, XP_018248589.1, XP_018255441.1, XP_018255442.1	XP_003709283.1, XP_003712375.1, XP_003713218.1	XP_956652.1, XP_960371.2	NP_011509.1	Zt09_10_00450, Zt09_1_01900
OG0000056	XP_023424795.1	FGRAMPH1_01T02223	XP_018233189.1, XP_018233190.1, XP_018233191.1, XP_018233192.1, XP_018233193.1, XP_018233194.1, XP_018233195.1, XP_018233196.1, XP_018233197.1, XP_018233198.1, XP_018233199.1, XP_018233200.1, XP_018233201.1, XP_018233202.1, XP_018233203.1, XP_018233204.1, XP_018233205.1, XP_018233206.1	XP_003714113.1, XP_003714114.1, XP_003714115.1	XP_011392984.1, XP_011392985.1	NP_010712.1	Zt09_4_00231
OG0000057	XP_023425568.1, XP_023428633.1, XP_023432353.1, XP_023433893.1, XP_023437075.1, XP_023437106.1	FGRAMPH1_01T01785, FGRAMPH1_01T10645, FGRAMPH1_01T12151, FGRAMPH1_01T13927	XP_018233526.1, XP_018233527.1, XP_018233528.1, XP_018236134.1, XP_018236911.1, XP_018247647.1, XP_018247648.1, XP_018251632.1	XP_003714092.1, XP_003721008.1	XP_959669.2, XP_963821.1, XP_964249.1	NP_010107.1	Zt09_1_00349, Zt09_3_00807, Zt09_9_00033
OG0000058	XP_023427323.1, XP_023429872.1, XP_023434931.1, XP_023437037.1, XP_023437822.1	FGRAMPH1_01T21631, FGRAMPH1_01T24963	XP_018243615.1, XP_018243616.1, XP_018243617.1, XP_018243618.1, XP_018243619.1, XP_018243620.1, XP_018243621.1, XP_018243622.1, XP_018243623.1, XP_018250603.1, XP_018252613.1	XP_003712309.1, XP_003719803.1	XP_965602.3		Zt09_12_00226, Zt09_1_00363, Zt09_1_01260, Zt09_4_00430, Zt09_5_00412, Zt09_9_00481
OG0000059	XP_023428195.1	FGRAMPH1_01T23115	XP_018235337.1, XP_018235338.1, XP_018235339.1, XP_018235340.1, XP_018235341.1, XP_018235342.1, XP_018235343.1, XP_018235344.1, XP_018235345.1, XP_018235346.1, XP_018235347.1, XP_018235348.1, XP_018235349.1, XP_018235350.1, XP_018235351.1, XP_018235352.1, XP_018235353.1, XP_018235354.1, XP_018235355.1, XP_018235356.1, XP_018235357.1, XP_018235358.1	XP_003718995.1	XP_958613.2		Zt09_3_00784
OG0000060	XP_023430725.1, XP_023433855.1	FGRAMPH1_01T07179	XP_018240670.1, XP_018240671.1, XP_018240672.1, XP_018242992.1, XP_018242993.1, XP_018242994.1, XP_018242995.1, XP_018242996.1, XP_018242997.1, XP_018242998.1, XP_018242999.1, XP_018252020.1, XP_018252137.1, XP_018253462.1, XP_018254004.1, XP_018256619.1, XP_018256620.1, XP_018256621.1, XP_018256937.1, XP_018257926.1	XP_003721096.1	XP_959206.3		Zt09_14_00082, Zt09_6_00324
OG0000061	XP_023431002.1, XP_023431253.1, XP_023431254.1, XP_023437190.1	FGRAMPH1_01T00223, FGRAMPH1_01T06405, FGRAMPH1_01T16151, FGRAMPH1_01T20983	XP_018248015.1, XP_018257775.1	XP_003708847.1, XP_003709059.1, XP_003710138.1, XP_003715800.1, XP_003717677.1, XP_003718791.1, XP_003719122.1, XP_003720058.1, XP_003720465.1, XP_003720472.1, XP_016845941.1	XP_963189.1		Zt09_10_00144, Zt09_7_00237, Zt09_8_00024, Zt09_9_00092, Zt09_9_00569
OG0000062	XP_023431104.1	FGRAMPH1_01T06311, FGRAMPH1_01T22201	XP_018242403.1, XP_018242410.1, XP_018242769.1, XP_018242777.1, XP_018242863.1, XP_018244275.1, XP_018244522.1, XP_018244696.1, XP_018244703.1, XP_018248418.1, XP_018248419.1, XP_018254588.1, XP_018254926.1, XP_018255658.1, XP_018256283.1, XP_018256792.1, XP_018256819.1, XP_018256995.1, XP_018257002.1, XP_018257421.1, XP_018257504.1	XP_003715075.1	XP_955781.2		Zt09_4_00328
OG0000063	XP_023434185.1, XP_023434610.1, XP_023434974.1, XP_023436275.1, XP_023437969.1	FGRAMPH1_01T05193, FGRAMPH1_01T05701, FGRAMPH1_01T13985, FGRAMPH1_01T15521, FGRAMPH1_01T18835, FGRAMPH1_01T25789	XP_018238533.1, XP_018238534.1, XP_018239228.1, XP_018239229.1, XP_018250421.1, XP_018254242.1, XP_018257856.1	XP_003709469.1, XP_003711467.1, XP_003713375.1, XP_003714888.1, XP_003720776.1, XP_003721317.1	XP_956434.2, XP_961803.1		Zt09_5_00537
OG0000064	XP_023423704.1	FGRAMPH1_01T04071	XP_018242868.1, XP_018248996.1, XP_018256787.1, XP_018256824.1	XP_003709881.1, XP_003718341.1, XP_016846041.1, XP_016846042.1	XP_011395390.1		Zt09_10_00086, Zt09_11_00039, Zt09_12_00141, Zt09_12_00164, Zt09_12_00198, Zt09_12_00199, Zt09_1_02003, Zt09_3_00514, Zt09_4_00493, Zt09_5_00566, Zt09_6_00178, Zt09_7_00236, Zt09_7_00257, Zt09_7_00412, Zt09_9_00004
OG0000065	XP_023424121.1	FGRAMPH1_01T03099	XP_018231792.1, XP_018244248.1, XP_018244253.1, XP_018254495.1, XP_018254677.1, XP_018254694.1, XP_018254695.1, XP_018255534.1, XP_018255535.1, XP_018255563.1, XP_018255758.1, XP_018255935.1, XP_018256268.1, XP_018256446.1, XP_018256503.1, XP_018256504.1, XP_018257431.1, XP_018257508.1, XP_018257516.1	XP_003710914.1	XP_011393268.1, XP_011393269.1	NP_010311.1	Zt09_1_01399
OG0000066	XP_023424212.1	FGRAMPH1_01T02873	XP_018232029.1, XP_018242370.1, XP_018242807.1, XP_018242903.1, XP_018242916.1, XP_018244211.1, XP_018244424.1, XP_018244731.1, XP_018254291.1, XP_018254952.1, XP_018256722.1, XP_018256748.1, XP_018256749.1, XP_018256858.1, XP_018256868.1, XP_018257032.1	XP_003710620.1, XP_003716626.1	XP_955886.2, XP_958160.1, XP_963774.1	NP_009628.1	Zt09_17_00061, Zt09_6_00402
OG0000067	XP_023425346.1, XP_023429500.1, XP_023431512.1, XP_023434801.1, XP_023437196.1, XP_023438006.1	FGRAMPH1_01T11863, FGRAMPH1_01T22137, FGRAMPH1_01T26169	XP_018244124.1, XP_018244125.1, XP_018244126.1, XP_018247337.1, XP_018248682.1, XP_018250388.1, XP_018254064.1, XP_018255100.1, XP_018258678.1	XP_003714913.1	XP_959717.3	NP_010203.1, NP_010668.3, NP_011601.3, NP_013145.1, NP_013235.1	Zt09_4_00552
OG0000068	XP_023426892.1, XP_023427005.1, XP_023427050.1, XP_023430283.1, XP_023434617.1, XP_023434658.1, XP_023435019.1, XP_023436957.1, XP_023437100.1, XP_023437329.1, XP_023437957.1	FGRAMPH1_01T09279, FGRAMPH1_01T28269	XP_018238610.1, XP_018239835.1, XP_018247637.1, XP_018248798.1, XP_018252682.1, XP_018257885.1	XP_003712405.1, XP_003712650.1, XP_003714032.1, XP_003715469.1	XP_956367.1, XP_963915.3		Zt09_9_00184
OG0000069			XP_018242443.1, XP_018242492.1, XP_018242611.1, XP_018242617.1, XP_018242702.1, XP_018242711.1, XP_018242748.1, XP_018244360.1, XP_018244552.1, XP_018244637.1, XP_018244674.1, XP_018254517.1, XP_018254518.1, XP_018254519.1, XP_018254630.1, XP_018254968.1, XP_018255614.1, XP_018255729.1, XP_018255730.1, XP_018255819.1, XP_018255924.1, XP_018256334.1, XP_018256972.1, XP_018256973.1, XP_018258108.1,…
OG0000070				XP_003708810.1, XP_003708831.1, XP_003708944.1, XP_003708994.1, XP_003709086.1, XP_003709164.1, XP_003710415.1, XP_003711024.1, XP_003711028.1, XP_003711128.1, XP_003711242.1, XP_003712141.1, XP_003713273.1, XP_003713279.1, XP_003713366.1, XP_003713999.1, XP_003714922.1, XP_003714923.1, XP_003714933.1, XP_003715842.1, XP_003715876.1, XP_003715992.1, XP_003717689.1, XP_003718673.1, XP_003719530.1,…
OG0000071	XP_023423960.1, XP_023427273.1, XP_023430331.1, XP_023430336.1	FGRAMPH1_01T03483	XP_018249433.1, XP_018255143.1, XP_018255144.1, XP_018255145.1, XP_018255146.1, XP_018255147.1, XP_018255148.1, XP_018255149.1, XP_018255150.1, XP_018255151.1, XP_018255152.1, XP_018255153.1, XP_018255154.1, XP_018255155.1, XP_018255156.1, XP_018255157.1	XP_003715401.1	XP_956274.3	NP_013406.1	Zt09_1_01837
OG0000072	XP_023424735.1, XP_023424762.1, XP_023426521.1	FGRAMPH1_01T02095, FGRAMPH1_01T02317, FGRAMPH1_01T27003	XP_018233093.1, XP_018233273.1, XP_018241835.1	XP_003709308.1, XP_003709704.1, XP_003718330.1	XP_956567.1, XP_963366.1, XP_964602.3	NP_009396.2, NP_009478.1, NP_010052.1, NP_011029.3, NP_012500.3, NP_013076.1, NP_014190.1	Zt09_10_00182, Zt09_1_01084, Zt09_5_00606
OG0000073	XP_023425058.1, XP_023433609.1, XP_023436657.1	FGRAMPH1_01T02029, FGRAMPH1_01T13451, FGRAMPH1_01T20545	XP_018233737.1, XP_018242580.1, XP_018242640.1, XP_018244574.1, XP_018247055.1, XP_018251158.1, XP_018251159.1	XP_003711197.1, XP_003717725.1, XP_003719667.1, XP_003719970.1	XP_965183.2	NP_013047.1, NP_013048.1, NP_015518.1	Zt09_12_00004, Zt09_13_00165, Zt09_1_01946, Zt09_3_01083
OG0000074	XP_023425691.1, XP_023426548.1, XP_023426549.1, XP_023426550.1, XP_023426554.1, XP_023426557.1, XP_023427136.1, XP_023433000.1, XP_023437709.1, XP_023437830.1	FGRAMPH1_01T11871, FGRAMPH1_01T12979, FGRAMPH1_01T13005, FGRAMPH1_01T25507, FGRAMPH1_01T25517, FGRAMPH1_01T27009, FGRAMPH1_01T28245	XP_018236756.1, XP_018241862.1, XP_018245762.1, XP_018246019.1, XP_018249086.1, XP_018250590.1, XP_018250591.1		XP_961815.1
OG0000075	XP_023428668.1, XP_023429725.1, XP_023431623.1, XP_023433648.1, XP_023434303.1	FGRAMPH1_01T04911, FGRAMPH1_01T05527, FGRAMPH1_01T08837, FGRAMPH1_01T20639	XP_018238297.1, XP_018239066.1, XP_018239067.1, XP_018243090.1, XP_018244192.1, XP_018244507.1, XP_018251224.1	XP_003719999.1	XP_011393501.1, XP_965070.2	NP_009703.3, NP_013800.1, NP_014032.1, NP_014555.1	Zt09_1_01707, Zt09_9_00291
OG0000076		FGRAMPH1_01T08109	XP_018239429.1, XP_018242377.1, XP_018242473.1, XP_018242474.1, XP_018242499.1, XP_018242696.1, XP_018242726.1, XP_018242882.1, XP_018242905.1, XP_018244207.1, XP_018244532.1, XP_018244631.1, XP_018244653.1, XP_018244725.1, XP_018254234.1, XP_018255932.1, XP_018256444.1, XP_018256746.1, XP_018256747.1, XP_018256773.1, XP_018256836.1, XP_018256859.1, XP_018256951.1, XP_018257025.1
OG0000077			XP_018242704.1, XP_018242772.1, XP_018242837.1, XP_018242878.1, XP_018243135.1, XP_018244245.1, XP_018244279.1, XP_018244310.1, XP_018244313.1, XP_018247451.1, XP_018251533.1, XP_018253923.1, XP_018254616.1, XP_018254637.1, XP_018254654.1, XP_018254844.1, XP_018255628.1, XP_018256430.1, XP_018256732.1, XP_018256776.1, XP_018256783.1, XP_018256811.1, XP_018257539.1, XP_018258278.1, XP_018258756.1
OG0000078	XP_023425689.1, XP_023426721.1, XP_023428088.1	FGRAMPH1_01T11857, FGRAMPH1_01T18695, FGRAMPH1_01T23383, FGRAMPH1_01T27457	XP_018235119.1, XP_018235120.1, XP_018235121.1, XP_018235122.1, XP_018241517.1, XP_018245773.1, XP_018250369.1, XP_018258637.1	XP_003710016.1, XP_003718448.1	XP_958032.1, XP_958627.1, XP_960762.1	NP_011705.1	Zt09_1_01034, Zt09_2_00806, Zt09_6_00370
OG0000079	XP_023426385.1, XP_023430665.1, XP_023433354.1	FGRAMPH1_01T06995, FGRAMPH1_01T18151, FGRAMPH1_01T26667	XP_018240517.1, XP_018240518.1, XP_018242106.1, XP_018246558.1, XP_018246559.1	XP_003714831.1, XP_003718715.1, XP_003719617.1	XP_011394709.1, XP_011394710.1, XP_957133.1, XP_962205.2	NP_010937.3, NP_011868.1	Zt09_10_00413, Zt09_1_00856, Zt09_1_01886, Zt09_8_00446
OG0000080	XP_023426772.1, XP_023427536.1, XP_023432807.1, XP_023435508.1, XP_023437304.1	FGRAMPH1_01T11503, FGRAMPH1_01T14993, FGRAMPH1_01T25025	XP_018239598.1, XP_018253369.1, XP_018253370.1, XP_018255435.1, XP_018256111.1, XP_018258186.1	XP_003711513.1, XP_003715012.1, XP_003719400.1	XP_959425.2, XP_960542.1		Zt09_11_00264, Zt09_1_00107, Zt09_1_01870, Zt09_2_00950, Zt09_6_00206
OG0000081	XP_023428554.1, XP_023437657.1	FGRAMPH1_01T12805, FGRAMPH1_01T22469	XP_018236040.1, XP_018245889.1, XP_018247398.1, XP_018250877.1, XP_018251619.1, XP_018252481.1	XP_003715089.1, XP_003716061.1, XP_003720826.1	XP_960312.2, XP_961872.3, XP_964555.1	NP_010851.1, NP_014129.1, NP_014131.1, NP_014993.1	Zt09_13_00037, Zt09_1_00867, Zt09_3_00945, Zt09_5_00346
OG0000082	XP_023430706.1, XP_023434115.1	FGRAMPH1_01T07097	XP_018240606.1, XP_018240607.1, XP_018240608.1, XP_018240609.1, XP_018240610.1, XP_018240611.1, XP_018240612.1, XP_018240613.1, XP_018240614.1, XP_018240615.1, XP_018240616.1, XP_018240617.1, XP_018240618.1, XP_018240619.1, XP_018240620.1, XP_018240621.1, XP_018240622.1, XP_018240623.1, XP_018240624.1, XP_018240625.1	XP_003719901.1
OG0000083	XP_023432560.1, XP_023432987.1, XP_023434307.1, XP_023437720.1	FGRAMPH1_01T04909, FGRAMPH1_01T08521, FGRAMPH1_01T08527, FGRAMPH1_01T16187, FGRAMPH1_01T25323	XP_018239061.1, XP_018245944.1, XP_018254478.1, XP_018257061.1	XP_003708803.1, XP_003714935.1, XP_003715249.1, XP_003719328.1, XP_003719426.1	XP_958492.1, XP_961030.1		Zt09_3_00311, Zt09_3_00893, Zt09_3_01086, Zt09_6_00210
OG0000084	XP_023434299.1, XP_023436674.1	FGRAMPH1_01T00359, FGRAMPH1_01T04923, FGRAMPH1_01T05251, FGRAMPH1_01T05511, FGRAMPH1_01T08779, FGRAMPH1_01T09211, FGRAMPH1_01T12535, FGRAMPH1_01T12731, FGRAMPH1_01T13201, FGRAMPH1_01T13427, FGRAMPH1_01T13835, FGRAMPH1_01T14251, FGRAMPH1_01T15819, FGRAMPH1_01T16359, FGRAMPH1_01T25293	XP_018239074.1, XP_018244483.1, XP_018247081.1, XP_018252302.1		XP_011393342.1, XP_960281.3, XP_964635.3
OG0000085	XP_023425250.1, XP_023436367.1, XP_023436598.1	FGRAMPH1_01T09471, FGRAMPH1_01T15753	XP_018233999.1, XP_018242493.1, XP_018242701.1, XP_018244636.1, XP_018246984.1, XP_018255925.1, XP_018256431.1, XP_018256432.1, XP_018256433.1, XP_018256434.1, XP_018256435.1, XP_018256436.1, XP_018256437.1, XP_018256438.1, XP_018257095.1		XP_011393957.1, XP_011393958.1, XP_957393.3
OG0000086	XP_023425256.1, XP_023428392.1, XP_023429880.1, XP_023431301.1, XP_023434415.1, XP_023436363.1, XP_023437493.1	FGRAMPH1_01T00373, FGRAMPH1_01T04543, FGRAMPH1_01T05665, FGRAMPH1_01T13069, FGRAMPH1_01T13685, FGRAMPH1_01T21665, FGRAMPH1_01T22847	XP_018234006.1, XP_018235762.1, XP_018238884.1, XP_018248674.1, XP_018252598.1, XP_018252599.1, XP_018257093.1, XP_018257627.1				Zt09_10_00390
OG0000087	XP_023425617.1, XP_023433840.1, XP_023434878.1, XP_023436667.1, XP_023436725.1, XP_023436997.1, XP_023437435.1	FGRAMPH1_01T12313, FGRAMPH1_01T13779	XP_018245664.1, XP_018245953.1, XP_018247073.1, XP_018247158.1, XP_018247518.1, XP_018251559.1, XP_018254149.1, XP_018255885.1, XP_018256242.1, XP_018256399.1, XP_018257729.1, XP_018258755.1	XP_003718651.1			Zt09_1_00465
OG0000088	XP_023425662.1, XP_023425693.1, XP_023431692.1, XP_023431908.1, XP_023432466.1, XP_023434939.1, XP_023436422.1	FGRAMPH1_01T10973, FGRAMPH1_01T11511, FGRAMPH1_01T18703	XP_018236711.1, XP_018237790.1, XP_018245749.1, XP_018245777.1, XP_018256106.1, XP_018257188.1, XP_018257189.1	XP_003708693.1, XP_003708699.1, XP_003719096.1, XP_003720925.1	XP_965817.1		Zt09_3_00535
OG0000089	XP_023426056.1, XP_023429970.1, XP_023431455.1, XP_023431477.1, XP_023435518.1, XP_023436565.1	FGRAMPH1_01T05779, FGRAMPH1_01T06439, FGRAMPH1_01T13263, FGRAMPH1_01T14967, FGRAMPH1_01T26579	XP_018245173.1, XP_018246936.1, XP_018247990.1, XP_018248581.1, XP_018248582.1	XP_003715691.1, XP_003719206.1	XP_956357.1, XP_963482.3	NP_014504.1	Zt09_9_00403, Zt09_9_00562
OG0000090	XP_023426132.1, XP_023428673.1, XP_023431033.1, XP_023431248.1	FGRAMPH1_01T05895, FGRAMPH1_01T08453, FGRAMPH1_01T16339, FGRAMPH1_01T26401	XP_018245034.1, XP_018248070.1, XP_018248620.1, XP_018254388.1	XP_003711088.1, XP_003711409.1, XP_003719676.1	XP_957951.1, XP_962206.3, XP_962454.1	NP_012145.1, NP_012146.1, NP_014334.3	Zt09_2_00315, Zt09_5_00511
OG0000091	XP_023426226.1	FGRAMPH1_01T26173	XP_018244816.1, XP_018244817.1, XP_018244818.1, XP_018244819.1, XP_018244820.1, XP_018244821.1, XP_018244822.1, XP_018244823.1, XP_018244824.1, XP_018244825.1, XP_018244826.1, XP_018244827.1, XP_018244828.1, XP_018244829.1	XP_003712000.1, XP_003712001.1, XP_003712002.1	XP_962237.3	NP_010545.3, NP_014671.1	Zt09_2_00594
OG0000092	XP_023426502.1	FGRAMPH1_01T26955	XP_018241875.1, XP_018241876.1, XP_018241877.1, XP_018241878.1, XP_018241879.1, XP_018241880.1, XP_018241881.1, XP_018241882.1, XP_018241883.1, XP_018241884.1, XP_018241885.1, XP_018241886.1, XP_018241887.1, XP_018241888.1, XP_018241889.1	XP_003717065.1	XP_011394882.1, XP_011394883.1, XP_011394884.1	NP_011856.1	Zt09_4_00349
OG0000093	XP_023426869.1, XP_023430279.1, XP_023434699.1, XP_023434809.1, XP_023434889.1	FGRAMPH1_01T08241, FGRAMPH1_01T08579, FGRAMPH1_01T08785, FGRAMPH1_01T08789, FGRAMPH1_01T16419, FGRAMPH1_01T22055, FGRAMPH1_01T28279, FGRAMPH1_01T28287	XP_018239833.1, XP_018245845.1, XP_018250919.1, XP_018252738.1, XP_018252887.1, XP_018253851.1, XP_018254073.1, XP_018258314.1	XP_003721407.1			Zt09_8_00077
OG0000094	XP_023426941.1, XP_023427575.1, XP_023431294.1, XP_023432543.1	FGRAMPH1_01T08283, FGRAMPH1_01T21135, FGRAMPH1_01T21933, FGRAMPH1_01T25529	XP_018234109.1, XP_018234110.1, XP_018241221.1, XP_018241222.1	XP_003713472.1, XP_003715583.1, XP_003715999.1	XP_958464.3, XP_961852.2, XP_962972.1		Zt09_2_00704, Zt09_4_00809, Zt09_5_00132, Zt09_8_00238, Zt09_9_00315
OG0000095	XP_023429145.1	FGRAMPH1_01T08823, FGRAMPH1_01T09039, FGRAMPH1_01T19375	XP_018243527.1, XP_018243528.1, XP_018254514.1, XP_018254589.1, XP_018254662.1, XP_018255002.1, XP_018255003.1, XP_018255582.1, XP_018255657.1, XP_018255733.1, XP_018257448.1, XP_018257532.1, XP_018258718.1	XP_003718057.1, XP_003718058.1	XP_011395124.1, XP_011395125.1, XP_011395126.1		Zt09_6_00443
OG0000096	XP_023429621.1	FGRAMPH1_01T26155	XP_018244132.1, XP_018244133.1, XP_018244134.1, XP_018244135.1, XP_018244136.1, XP_018244137.1, XP_018244138.1, XP_018244139.1, XP_018244140.1, XP_018244141.1	XP_003716339.1	XP_011395163.1, XP_011395164.1, XP_011395165.1, XP_011395166.1	NP_009916.1, NP_014394.2	Zt09_3_01048, Zt09_6_00307, Zt09_7_00836, Zt09_7_00837
OG0000097	XP_023430857.1	FGRAMPH1_01T06725	XP_018240942.1, XP_018240943.1, XP_018240944.1, XP_018240945.1, XP_018240946.1, XP_018240947.1, XP_018240948.1, XP_018240949.1, XP_018240950.1, XP_018240951.1, XP_018240952.1, XP_018240953.1, XP_018240954.1, XP_018240955.1, XP_018240956.1, XP_018240957.1, XP_018240958.1, XP_018240959.1	XP_003710813.1	XP_960067.1		Zt09_1_00184
OG0000098	XP_023431260.1, XP_023434528.1, XP_023435250.1, XP_023436171.1, XP_023436247.1, XP_023437617.1	FGRAMPH1_01T05353, FGRAMPH1_01T05663, FGRAMPH1_01T15989, FGRAMPH1_01T25703	XP_018236406.1, XP_018236407.1, XP_018236570.1, XP_018238306.1, XP_018238661.1, XP_018248628.1, XP_018250669.1, XP_018257890.1	XP_003716707.1	XP_956457.1, XP_958714.3		Zt09_1_00333, Zt09_9_00108
OG0000099	XP_023431338.1, XP_023431905.1, XP_023435393.1, XP_023436559.1, XP_023437120.1	FGRAMPH1_01T05969, FGRAMPH1_01T21355	XP_018237795.1, XP_018247671.1, XP_018248123.1, XP_018252823.1, XP_018253006.1	XP_003719412.1	XP_958119.1, XP_959099.1, XP_962743.1, XP_962746.1		Zt09_11_00161, Zt09_11_00286, Zt09_13_00013, Zt09_13_00285, Zt09_5_00324, Zt09_5_00830
OG0000100			XP_018244501.1		XP_956198.1		Zt09_11_00019, Zt09_11_00023, Zt09_11_00292, Zt09_11_00326, Zt09_13_00245, Zt09_13_00246, Zt09_13_00247, Zt09_13_00248, Zt09_14_00081, Zt09_16_00029, Zt09_19_00012, Zt09_1_00398, Zt09_1_01643, Zt09_2_01054, Zt09_2_01136, Zt09_3_00387, Zt09_3_00428, Zt09_3_00434, Zt09_3_00689, Zt09_5_00365, Zt09_6_00405
OG0000101				XP_003708917.1, XP_003710256.1, XP_003710286.1, XP_003710755.1, XP_003711148.1, XP_003711642.1, XP_003712140.1, XP_003712176.1, XP_003712618.1, XP_003713047.1, XP_003714937.1, XP_003715633.1, XP_003715647.1, XP_003715869.1, XP_003717370.1, XP_003718842.1, XP_003718858.1, XP_003718863.1, XP_003719032.1, XP_003719508.1, XP_003720287.1, XP_003720883.1, XP_003721242.1
OG0000102	XP_023423533.1, XP_023425013.1, XP_023427308.1, XP_023434089.1, XP_023435125.1	FGRAMPH1_01T01947, FGRAMPH1_01T08901, FGRAMPH1_01T13113, FGRAMPH1_01T16221	XP_018233649.1, XP_018233650.1, XP_018233651.1, XP_018239297.1, XP_018239298.1, XP_018250690.1, XP_018255071.1, XP_018257871.1, XP_018257872.1	XP_003714013.1	XP_959742.1	NP_010493.1	Zt09_4_00498
OG0000103	XP_023423703.1	FGRAMPH1_01T04069	XP_018248997.1, XP_018248998.1, XP_018248999.1, XP_018249000.1, XP_018249001.1, XP_018249002.1, XP_018249003.1, XP_018249004.1, XP_018249005.1, XP_018249006.1, XP_018249007.1		XP_011393631.1, XP_011393632.1, XP_011393633.1	NP_010037.1, NP_012690.3, NP_014067.1, NP_116597.1	Zt09_1_00613, Zt09_1_00614
OG0000104	XP_023424724.1, XP_023430332.1, XP_023431256.1, XP_023437281.1	FGRAMPH1_01T02073, FGRAMPH1_01T07841, FGRAMPH1_01T21963	XP_018233080.1	XP_003712671.1, XP_003716767.1, XP_003718647.1, XP_016846038.1	XP_956509.3, XP_958259.1, XP_964148.3		Zt09_11_00265, Zt09_13_00225, Zt09_13_00284, Zt09_1_00585, Zt09_2_01127, Zt09_5_00131, Zt09_7_00233
OG0000105	XP_023425307.1, XP_023436055.1, XP_023436830.1, XP_023436919.1, XP_023437000.1	FGRAMPH1_01T00209, FGRAMPH1_01T12325, FGRAMPH1_01T12449, FGRAMPH1_01T12681	XP_018247289.1, XP_018247427.1, XP_018247520.1, XP_018250160.1, XP_018255082.1	XP_003715783.1	XP_955910.1	NP_012049.1, NP_015154.1	Zt09_10_00546, Zt09_1_01215, Zt09_2_00682, Zt09_2_00826
OG0000106	XP_023425398.1, XP_023430133.1, XP_023431562.1, XP_023435224.1, XP_023435256.1, XP_023436914.1	FGRAMPH1_01T08807, FGRAMPH1_01T08895, FGRAMPH1_01T12445, FGRAMPH1_01T12453	XP_018247423.1, XP_018247748.1, XP_018248735.1, XP_018257223.1, XP_018258536.1				Zt09_12_00284, Zt09_1_00153, Zt09_1_00701, Zt09_1_01735, Zt09_3_00697, Zt09_6_00497, Zt09_7_00432
OG0000107	XP_023425441.1, XP_023433861.1, XP_023438002.1	FGRAMPH1_01T00143, FGRAMPH1_01T05575, FGRAMPH1_01T05745, FGRAMPH1_01T08375, FGRAMPH1_01T08763, FGRAMPH1_01T09373, FGRAMPH1_01T20955, FGRAMPH1_01T21959	XP_018250392.1, XP_018251595.1	XP_003709121.1, XP_003713094.1			Zt09_12_00036, Zt09_2_00321, Zt09_6_00082, Zt09_6_00084, Zt09_6_00498, Zt09_6_00499, Zt09_8_00747
OG0000108	XP_023426603.1, XP_023429980.1	FGRAMPH1_01T22581, FGRAMPH1_01T27155	XP_018241706.1, XP_018241707.1, XP_018241708.1, XP_018241709.1, XP_018241710.1, XP_018251736.1, XP_018251883.1, XP_018252377.1, XP_018253567.1, XP_018253568.1, XP_018253687.1, XP_018253795.1, XP_018253844.1	XP_003718190.1, XP_003720867.1	XP_965751.3		Zt09_2_00973, Zt09_3_01117
OG0000109	XP_023429200.1, XP_023429665.1, XP_023434543.1, XP_023435020.1, XP_023436665.1	FGRAMPH1_01T05311, FGRAMPH1_01T13483, FGRAMPH1_01T15873, FGRAMPH1_01T19507, FGRAMPH1_01T25965	XP_018238163.1, XP_018238639.1, XP_018243640.1, XP_018247071.1, XP_018254300.1, XP_018254994.1, XP_018256589.1	XP_003710208.1, XP_003711808.1	XP_958254.1, XP_958583.1		Zt09_2_01217
OG0000110	XP_023429565.1, XP_023432146.1	FGRAMPH1_01T10127, FGRAMPH1_01T26019, FGRAMPH1_01T26021	XP_018237363.1, XP_018237364.1, XP_018237365.1, XP_018238100.1, XP_018238101.1	XP_003716461.1, XP_003716462.1, XP_003721146.1	XP_956427.1, XP_956428.1, XP_964854.2	NP_009384.1, NP_014594.2, NP_014595.2	Zt09_13_00076, Zt09_6_00068, Zt09_6_00543
OG0000111	XP_023430026.1, XP_023431706.1, XP_023431734.1, XP_023432998.1, XP_023436977.1	FGRAMPH1_01T00363, FGRAMPH1_01T12171	XP_018238284.1, XP_018246000.1, XP_018247496.1	XP_003710254.1, XP_003711164.1, XP_003711631.1, XP_003718497.1			Zt09_11_00402, Zt09_12_00223, Zt09_1_01751, Zt09_1_02048, Zt09_2_00298, Zt09_3_00730, Zt09_8_00118, Zt09_9_00178
OG0000112	XP_023432189.1	FGRAMPH1_01T10011	XP_018237259.1, XP_018237260.1, XP_018237261.1, XP_018237262.1, XP_018237263.1, XP_018237264.1, XP_018237265.1, XP_018237266.1, XP_018237267.1, XP_018237268.1, XP_018237269.1, XP_018237270.1, XP_018237271.1, XP_018237272.1, XP_018237273.1, XP_018237274.1, XP_018237275.1, XP_018237276.1, XP_018237277.1, XP_018237278.1
OG0000113	XP_023432643.1, XP_023435904.1	FGRAMPH1_01T09173, FGRAMPH1_01T14019	XP_018236504.1, XP_018242419.1, XP_018242505.1, XP_018242690.1, XP_018242763.1, XP_018244257.1, XP_018244379.1, XP_018244512.1, XP_018244625.1, XP_018244687.1, XP_018250113.1, XP_018256988.1	XP_003721334.1	XP_959388.1		Zt09_11_00522, Zt09_1_01507, Zt09_6_00183, Zt09_7_00431
OG0000114	XP_023432681.1, XP_023434897.1, XP_023437747.1	FGRAMPH1_01T04233, FGRAMPH1_01T05633, FGRAMPH1_01T09311, FGRAMPH1_01T13107, FGRAMPH1_01T21087	XP_018236458.1, XP_018248699.1, XP_018250729.1, XP_018254175.1	XP_003716904.1, XP_003716945.1, XP_003719338.1, XP_003720064.1	XP_001728000.2, XP_963577.3		Zt09_1_00187, Zt09_1_00630, Zt09_2_00212, Zt09_7_00849
OG0000115	XP_023437399.1, XP_023437400.1, XP_023437401.1, XP_023437402.1	FGRAMPH1_01T13753	XP_018254034.1, XP_018257710.1, XP_018257711.1, XP_018257712.1	XP_003708794.1, XP_003708990.1, XP_003710126.1, XP_003710747.1, XP_003711126.1, XP_003711136.1, XP_003717816.1, XP_003719526.1	XP_956352.2		Zt09_3_00793, Zt09_3_00908, Zt09_3_00914, Zt09_3_01089
OG0000116			XP_018242521.1, XP_018242675.1, XP_018244326.1, XP_018244403.1, XP_018244462.1, XP_018244610.1, XP_018253760.1, XP_018254527.1, XP_018254678.1, XP_018255560.1, XP_018255591.1, XP_018255655.1, XP_018255719.1, XP_018255720.1, XP_018255851.1, XP_018256364.1, XP_018257403.1, XP_018257409.1, XP_018257428.1, XP_018257446.1, XP_018257491.1, XP_018257513.1
OG0000117	XP_023423871.1, XP_023433898.1	FGRAMPH1_01T03643, FGRAMPH1_01T25813	XP_018238556.1, XP_018249264.1, XP_018255095.1, XP_018258419.1	XP_003710771.1, XP_003710772.1	XP_958937.1, XP_961039.2		Zt09_1_00442, Zt09_1_00790, Zt09_2_00009, Zt09_3_01087, Zt09_4_00006, Zt09_4_00137, Zt09_4_00514, Zt09_7_00365, Zt09_9_00236
OG0000118	XP_023424542.1, XP_023435103.1, XP_023435172.1	FGRAMPH1_01T01209, FGRAMPH1_01T05647, FGRAMPH1_01T08771	XP_018232695.1, XP_018232696.1, XP_018232697.1, XP_018236288.1, XP_018252785.1, XP_018254453.1	XP_003714166.1, XP_003717455.1	XP_962108.2, XP_965298.3		Zt09_10_00023, Zt09_1_00884, Zt09_1_01632, Zt09_5_00315, Zt09_7_00388
OG0000119	XP_023424899.1	FGRAMPH1_01T01655	XP_018233432.1, XP_018233433.1, XP_018233434.1, XP_018233435.1, XP_018233436.1, XP_018254442.1, XP_018254725.1, XP_018254726.1, XP_018254727.1, XP_018254728.1, XP_018254729.1, XP_018254730.1, XP_018254742.1, XP_018255507.1	XP_003713270.1, XP_003714136.1, XP_003714137.1	XP_011392800.1, XP_011392801.1
OG0000120	XP_023425032.1, XP_023428886.1, XP_023432617.1, XP_023436125.1, XP_023436355.1, XP_023437237.1, XP_023437250.1	FGRAMPH1_01T01981, FGRAMPH1_01T18851	XP_018233683.1, XP_018243184.1, XP_018253248.1, XP_018258180.1	XP_003709337.1, XP_003711586.1, XP_003717668.1	XP_961684.1		Zt09_1_00483, Zt09_3_00965, Zt09_5_00588, Zt09_9_00358
OG0000121	XP_023425761.1, XP_023426923.1, XP_023426928.1, XP_023436322.1, XP_023438089.1	FGRAMPH1_01T08419, FGRAMPH1_01T21259, FGRAMPH1_01T22261	XP_018241201.1, XP_018241232.1, XP_018245653.1, XP_018250242.1, XP_018256257.1, XP_018257786.1, XP_018258806.1	XP_003711486.1, XP_003713584.1, XP_003720185.1	XP_011394221.1, XP_961932.2, XP_965033.1
OG0000122	XP_023425989.1, XP_023436581.1	FGRAMPH1_01T13247, FGRAMPH1_01T19813	XP_018242405.1, XP_018242775.1, XP_018244400.1, XP_018244701.1, XP_018245292.1, XP_018245293.1, XP_018246959.1, XP_018246960.1, XP_018246961.1, XP_018246962.1, XP_018257000.1, XP_018258728.1	XP_003714460.1	XP_011394308.1, XP_011394309.1	NP_013557.1	Zt09_12_00180
OG0000123	XP_023426769.1, XP_023429704.1, XP_023435646.1, XP_023435866.1	FGRAMPH1_01T05373, FGRAMPH1_01T14185, FGRAMPH1_01T14677, FGRAMPH1_01T27333	XP_018236254.1, XP_018238255.1, XP_018241429.1, XP_018249656.1, XP_018250034.1	XP_003711203.1, XP_003711885.1	XP_962197.2	NP_009690.1	Zt09_16_00105, Zt09_1_02052, Zt09_1_02114, Zt09_2_00613
OG0000124	XP_023426842.1, XP_023430073.1, XP_023432378.1	FGRAMPH1_01T05597, FGRAMPH1_01T10715, FGRAMPH1_01T27725	XP_018236297.1, XP_018236853.1, XP_018239578.1, XP_018241314.1, XP_018241315.1, XP_018250960.1	XP_003713045.1, XP_003714926.1, XP_003718645.1, XP_003718870.1, XP_003721403.1	XP_957867.2, XP_962939.1		Zt09_1_00274, Zt09_6_00077
OG0000125	XP_023426851.1, XP_023430668.1	FGRAMPH1_01T07007	XP_018240523.1, XP_018242383.1, XP_018242794.1, XP_018244720.1, XP_018254922.1, XP_018254923.1, XP_018254924.1, XP_018255026.1, XP_018255838.1, XP_018256351.1, XP_018256482.1, XP_018257019.1	XP_003715551.1	XP_011394473.1, XP_011394474.1	NP_012278.3, NP_013113.1	Zt09_1_01757
OG0000126	XP_023427698.1, XP_023434341.1, XP_023437042.1, XP_023438309.1	FGRAMPH1_01T04397, FGRAMPH1_01T04825, FGRAMPH1_01T11817	XP_018234314.1, XP_018239010.1, XP_018239011.1, XP_018247552.1	XP_003709461.1, XP_016845959.1	XP_960040.1, XP_961265.2	NP_014170.1	Zt09_10_00159, Zt09_10_00428, Zt09_1_01129, Zt09_6_00596, Zt09_6_00597
OG0000127	XP_023427699.1, XP_023431695.1, XP_023431927.1, XP_023437293.1	FGRAMPH1_01T08449, FGRAMPH1_01T08743, FGRAMPH1_01T08945, FGRAMPH1_01T08949, FGRAMPH1_01T10937, FGRAMPH1_01T11505, FGRAMPH1_01T24685	XP_018234313.1, XP_018237772.1, XP_018256110.1, XP_018258119.1, XP_018258203.1	XP_016846008.1	XP_958529.1, XP_965187.1		Zt09_1_00403, Zt09_5_00671
OG0000128	XP_023429691.1, XP_023437036.1, XP_023437136.1, XP_023437291.1, XP_023438059.1	FGRAMPH1_01T05417	XP_018238227.1, XP_018238228.1, XP_018247683.1, XP_018258205.1	XP_003709558.1, XP_003711169.1, XP_003712305.1, XP_003718487.1	XP_962420.1, XP_965604.1	NP_012142.3	Zt09_1_01841, Zt09_4_00101, Zt09_7_00230, Zt09_7_00435
OG0000129	XP_023430001.1, XP_023430040.1, XP_023431589.1	FGRAMPH1_01T11623	XP_018239530.1, XP_018252540.1, XP_018252541.1, XP_018252542.1, XP_018252543.1, XP_018252544.1, XP_018252545.1, XP_018252546.1, XP_018252547.1, XP_018252548.1, XP_018252549.1, XP_018252550.1, XP_018256224.1		XP_958351.2		Zt09_2_00462, Zt09_3_00438, Zt09_3_00439
OG0000130	XP_023431266.1, XP_023436868.1	FGRAMPH1_01T21621, FGRAMPH1_01T25327	XP_018247354.1, XP_018248639.1, XP_018248640.1, XP_018253765.1, XP_018253766.1, XP_018255161.1, XP_018258013.1, XP_018258512.1	XP_003711172.1, XP_003713023.1, XP_003716326.1, XP_003717718.1, XP_003718634.1	XP_011392818.1, XP_011392819.1, XP_958522.1		Zt09_8_00268
OG0000131	XP_023431777.1, XP_023434402.1, XP_023436400.1, XP_023437321.1	FGRAMPH1_01T04513, FGRAMPH1_01T11287, FGRAMPH1_01T13083	XP_018238908.1, XP_018255970.1, XP_018255971.1, XP_018255972.1, XP_018255973.1, XP_018255974.1, XP_018255975.1, XP_018257146.1, XP_018257147.1	XP_003709454.1, XP_003715804.1	XP_011392887.1, XP_011392888.1		Zt09_13_00039
OG0000132	XP_023432180.1, XP_023438140.1	FGRAMPH1_01T10041, FGRAMPH1_01T12137, FGRAMPH1_01T25511	XP_018237295.1, XP_018242915.1, XP_018250864.1, XP_018256723.1, XP_018256724.1, XP_018256725.1, XP_018256726.1, XP_018256727.1, XP_018256728.1, XP_018256729.1, XP_018256730.1, XP_018256867.1	XP_003714294.1	XP_960117.1	NP_009718.3	Zt09_4_00367
OG0000133	XP_023433628.1	FGRAMPH1_01T20591	XP_018242987.1, XP_018251189.1, XP_018251190.1, XP_018251191.1, XP_018251192.1, XP_018251193.1, XP_018252028.1, XP_018252146.1, XP_018253454.1, XP_018253915.1, XP_018253998.1, XP_018256628.1, XP_018256932.1, XP_018257918.1, XP_018258034.1	XP_003709379.1	XP_011393509.1, XP_011393510.1		Zt09_9_00567
OG0000134	XP_023435778.1	FGRAMPH1_01T14345	XP_018249910.1, XP_018249911.1, XP_018249912.1, XP_018249913.1, XP_018249914.1, XP_018249915.1, XP_018249916.1, XP_018249917.1, XP_018249918.1, XP_018249919.1, XP_018249920.1, XP_018249921.1	XP_003712589.1	XP_011394339.1, XP_011394340.1, XP_011394341.1, XP_011394342.1, XP_011394343.1		Zt09_2_00617
OG0000135	XP_023437968.1	FGRAMPH1_01T21533	XP_018250422.1, XP_018252492.1				Zt09_11_00121, Zt09_11_00289, Zt09_12_00417, Zt09_1_00255, Zt09_1_00388, Zt09_1_00772, Zt09_1_01836, Zt09_1_01999, Zt09_2_00254, Zt09_2_00255, Zt09_4_00732, Zt09_5_00536, Zt09_6_00281, Zt09_6_00408, Zt09_7_00211, Zt09_7_00761, Zt09_9_00369
OG0000136			XP_018239496.1, XP_018242454.1, XP_018242738.1, XP_018242739.1, XP_018244445.1, XP_018244665.1, XP_018251765.1, XP_018253658.1, XP_018254508.1, XP_018254680.1, XP_018254893.1, XP_018254978.1, XP_018254979.1, XP_018255558.1, XP_018255742.1, XP_018256963.1, XP_018257377.1, XP_018257378.1, XP_018257444.1, XP_018257529.1, XP_018258109.1
OG0000137			XP_018242463.1, XP_018242718.1, XP_018242732.1, XP_018242856.1, XP_018242902.1, XP_018244659.1, XP_018253841.1, XP_018254663.1, XP_018254838.1, XP_018255581.1, XP_018255670.1, XP_018255835.1, XP_018256348.1, XP_018256750.1, XP_018256799.1, XP_018256812.1, XP_018256857.1, XP_018256957.1, XP_018257438.1, XP_018257523.1, XP_018258763.1
OG0000138	XP_023424241.1, XP_023428238.1	FGRAMPH1_01T02803, FGRAMPH1_01T12197, FGRAMPH1_01T15737, FGRAMPH1_01T24465	XP_018232081.1, XP_018232082.1, XP_018235440.1, XP_018235441.1, XP_018239556.1, XP_018257990.1, XP_018258282.1	XP_003711435.1	XP_963056.1		Zt09_10_00483, Zt09_2_00215, Zt09_2_01195, Zt09_7_00071, Zt09_9_00007
OG0000139	XP_023424315.1, XP_023425776.1, XP_023429848.1, XP_023434213.1, XP_023435997.1	FGRAMPH1_01T02625, FGRAMPH1_01T05103, FGRAMPH1_01T08159, FGRAMPH1_01T21735	XP_018232221.1, XP_018239211.1, XP_018245644.1, XP_018252645.1	XP_003710992.1, XP_003720504.1	XP_958159.1	NP_010690.1	Zt09_10_00489, Zt09_11_00163, Zt09_1_01075
OG0000140	XP_023425485.1	FGRAMPH1_01T03197	XP_018231711.1, XP_018231712.1, XP_018231713.1, XP_018231714.1, XP_018231715.1, XP_018231716.1, XP_018231717.1, XP_018231718.1, XP_018231719.1, XP_018231720.1, XP_018231721.1, XP_018231722.1, XP_018231723.1	XP_003710538.1	XP_963851.1	NP_011622.1, NP_015444.1	Zt09_1_01177
OG0000141	XP_023426155.1, XP_023435885.1	FGRAMPH1_01T14143, FGRAMPH1_01T26349	XP_018244974.1, XP_018244975.1, XP_018244976.1, XP_018244977.1, XP_018244978.1, XP_018244979.1, XP_018244980.1, XP_018244981.1, XP_018244982.1, XP_018250059.1	XP_003714770.1, XP_003714771.1, XP_003718285.1	XP_961901.3	NP_009643.2	Zt09_2_00004
OG0000142	XP_023426431.1, XP_023430014.1, XP_023432963.1, XP_023432970.1, XP_023434753.1	FGRAMPH1_01T22011, FGRAMPH1_01T25959, FGRAMPH1_01T26779, FGRAMPH1_01T28049, FGRAMPH1_01T28057	XP_018238155.1, XP_018242017.1, XP_018242018.1, XP_018243108.1, XP_018245965.1, XP_018245973.1, XP_018245976.1, XP_018252809.1	XP_003714728.1	XP_961794.1
OG0000143	XP_023426810.1, XP_023428523.1, XP_023432959.1, XP_023434088.1, XP_023436840.1	FGRAMPH1_01T08899, FGRAMPH1_01T13617, FGRAMPH1_01T22531, FGRAMPH1_01T27281, FGRAMPH1_01T28065	XP_018235997.1, XP_018239296.1, XP_018241370.1, XP_018245978.1, XP_018245979.1, XP_018245980.1, XP_018247304.1	XP_003717000.1	XP_962361.1		Zt09_5_00060
OG0000144	XP_023427562.1, XP_023429312.1, XP_023431025.1, XP_023436263.1	FGRAMPH1_01T05875, FGRAMPH1_01T08959, FGRAMPH1_01T15743, FGRAMPH1_01T17323, FGRAMPH1_01T24943	XP_018243817.1, XP_018248059.1, XP_018248060.1, XP_018248061.1, XP_018255484.1	XP_003720640.1			Zt09_2_00399, Zt09_2_00674, Zt09_5_00457, Zt09_8_00155, Zt09_8_00170
OG0000145	XP_023427871.1	FGRAMPH1_01T23927	XP_018234640.1, XP_018234641.1, XP_018234642.1, XP_018234643.1, XP_018234644.1, XP_018234645.1, XP_018234646.1, XP_018234647.1, XP_018234648.1, XP_018234649.1, XP_018234650.1, XP_018234651.1, XP_018234652.1	XP_003714639.1	XP_011393264.1, XP_011393265.1	NP_009532.1	Zt09_5_00387
OG0000146	XP_023429034.1, XP_023434654.1	FGRAMPH1_01T00651, FGRAMPH1_01T05269, FGRAMPH1_01T11637, FGRAMPH1_01T19121	XP_018243367.1, XP_018258690.1	XP_003712299.1, XP_003719753.1, XP_003720492.1	XP_959097.2, XP_964849.1		Zt09_10_00283, Zt09_12_00383, Zt09_14_00022, Zt09_1_00073, Zt09_21_00007, Zt09_2_00280, Zt09_2_00422
OG0000147	XP_023429287.1, XP_023432595.1, XP_023434194.1	FGRAMPH1_01T05161, FGRAMPH1_01T17245	XP_018236548.1, XP_018236549.1, XP_018236550.1, XP_018236551.1, XP_018239241.1, XP_018239242.1, XP_018239243.1, XP_018243777.1, XP_018243778.1, XP_018243779.1	XP_003708930.1	XP_955834.1	NP_009766.4, NP_011072.1	Zt09_2_00538
OG0000148	XP_023429883.1	FGRAMPH1_01T21673	XP_018252592.1	XP_003708889.1, XP_003709514.1, XP_003709791.1, XP_003711041.1, XP_003713101.1, XP_003713102.1, XP_003713667.1, XP_003716103.1, XP_003716548.1, XP_003718743.1, XP_003719280.1, XP_003720222.1	XP_956233.2, XP_957767.1, XP_957968.2, XP_963161.1		Zt09_1_01905
OG0000149	XP_023430010.1, XP_023430044.1, XP_023436410.1, XP_023436557.1, XP_023437862.1	FGRAMPH1_01T11553, FGRAMPH1_01T12991, FGRAMPH1_01T21853, FGRAMPH1_01T22243	XP_018238456.1, XP_018246930.1, XP_018250552.1, XP_018251556.1, XP_018253938.1, XP_018257174.1	XP_003717558.1	XP_011393966.1, XP_011393967.1		Zt09_2_00230, Zt09_5_00586
OG0000150	XP_023430889.1	FGRAMPH1_01T06659	XP_018247817.1, XP_018247818.1, XP_018247819.1, XP_018247820.1, XP_018247821.1, XP_018247822.1, XP_018247823.1, XP_018247824.1, XP_018247825.1, XP_018247826.1, XP_018247827.1, XP_018247828.1	XP_003712679.1	XP_011394278.1, XP_011394279.1	NP_013361.1, NP_014814.1	Zt09_1_01182
OG0000151	XP_023431856.1	FGRAMPH1_01T11085	XP_018237870.1, XP_018237871.1, XP_018237872.1, XP_018237873.1, XP_018237874.1, XP_018237875.1, XP_018237876.1, XP_018237877.1, XP_018237878.1, XP_018237879.1, XP_018237880.1, XP_018237881.1, XP_018237882.1, XP_018237883.1	XP_003716160.1	XP_011392919.1, XP_011392920.1		Zt09_2_00712
OG0000152	XP_023435162.1, XP_023438213.1	FGRAMPH1_01T04705	XP_018238742.1, XP_018238743.1, XP_018238744.1, XP_018238745.1, XP_018238746.1, XP_018238747.1, XP_018238748.1, XP_018238749.1, XP_018238750.1, XP_018238751.1, XP_018238752.1, XP_018238753.1, XP_018238754.1	XP_003711916.1	XP_961757.2	NP_011944.2	Zt09_10_00197
OG0000153	XP_023435877.1	FGRAMPH1_01T00171	XP_018250079.1, XP_018253785.1, XP_018253817.1	XP_003708819.1, XP_003709081.1, XP_003710337.1, XP_003710338.1, XP_003710341.1, XP_003714042.1, XP_003717374.1, XP_003717379.1, XP_003717382.1, XP_003717383.1, XP_003720096.1			Zt09_14_00061, Zt09_4_00142, Zt09_7_00039, Zt09_7_00303
OG0000154		FGRAMPH1_01T15767	XP_018242380.1, XP_018242420.1, XP_018242798.1, XP_018242904.1, XP_018244220.1, XP_018244221.1, XP_018244328.1, XP_018244454.1, XP_018244513.1, XP_018244688.1, XP_018244689.1, XP_018254649.1, XP_018254681.1, XP_018255557.1, XP_018255844.1, XP_018256358.1, XP_018257022.1, XP_018257424.1, XP_018257507.1
OG0000155			XP_018242348.1, XP_018242503.1, XP_018242692.1, XP_018242809.1, XP_018242810.1, XP_018242811.1, XP_018242812.1, XP_018242813.1, XP_018242814.1, XP_018244380.1, XP_018244627.1, XP_018244733.1, XP_018257034.1, XP_018258451.1, XP_018258452.1, XP_018258453.1, XP_018258454.1			NP_011423.1, NP_012855.1, NP_013762.1
OG0000156	XP_023423587.1, XP_023427450.1, XP_023429175.1, XP_023431310.1, XP_023436429.1	FGRAMPH1_01T00041, FGRAMPH1_01T12901, FGRAMPH1_01T19443, FGRAMPH1_01T25127	XP_018243591.1, XP_018254283.1, XP_018254284.1, XP_018255322.1, XP_018257196.1	XP_003714951.1, XP_003716622.1	XP_959260.2, XP_963596.2		Zt09_3_00778
OG0000157	XP_023423937.1	FGRAMPH1_01T16385	XP_018249367.1	XP_003709043.1, XP_003711500.1, XP_003714406.1, XP_003716615.1	XP_958301.1		Zt09_11_00081, Zt09_1_00151, Zt09_3_00276, Zt09_3_00287, Zt09_3_00288, Zt09_3_00711, Zt09_4_00494, Zt09_5_00534, Zt09_7_00554, Zt09_9_00240, Zt09_9_00480
OG0000158	XP_023424514.1, XP_023437945.1	FGRAMPH1_01T01281, FGRAMPH1_01T11851	XP_018232637.1, XP_018232638.1, XP_018232639.1, XP_018232640.1, XP_018232641.1, XP_018232642.1, XP_018232643.1, XP_018250451.1, XP_018250452.1	XP_003709938.1	XP_011392961.1, XP_011392962.1	NP_011261.1, NP_116711.3	Zt09_6_00577
OG0000159	XP_023424829.1, XP_023425245.1, XP_023427246.1, XP_023428803.1, XP_023432616.1, XP_023435632.1	FGRAMPH1_01T02139, FGRAMPH1_01T14707, FGRAMPH1_01T23087	XP_018233120.1, XP_018233993.1, XP_018235382.1, XP_018249632.1	XP_003714132.1	XP_011392861.1, XP_011392862.1, XP_011392863.1	NP_009560.1	Zt09_1_00999
OG0000160	XP_023425051.1, XP_023429999.1, XP_023430240.1, XP_023432185.1, XP_023434678.1, XP_023436769.1	FGRAMPH1_01T02019, FGRAMPH1_01T08331, FGRAMPH1_01T10027, FGRAMPH1_01T12585, FGRAMPH1_01T21981	XP_018233725.1, XP_018237286.1, XP_018239757.1, XP_018247212.1, XP_018252711.1	XP_003713211.1, XP_003720873.1	XP_958219.1
OG0000161	XP_023425247.1, XP_023426036.1, XP_023432618.1, XP_023435141.1, XP_023437119.1	FGRAMPH1_01T17505	XP_018233994.1, XP_018239313.1, XP_018241049.1, XP_018245212.1, XP_018245943.1, XP_018247654.1	XP_003711032.1, XP_003717671.1, XP_003717672.1	XP_958128.2		Zt09_10_00537, Zt09_1_00275, Zt09_5_00746
OG0000162	XP_023425291.1, XP_023431105.1, XP_023437303.1, XP_023437644.1, XP_023438036.1	FGRAMPH1_01T00261, FGRAMPH1_01T06317, FGRAMPH1_01T12819	XP_018234053.1, XP_018234054.1, XP_018248422.1, XP_018248717.1, XP_018250892.1, XP_018251545.1, XP_018252443.1, XP_018258187.1	XP_003715083.1, XP_016846078.1			Zt09_12_00449
OG0000163	XP_023425347.1, XP_023428733.1, XP_023430079.1, XP_023434632.1, XP_023435719.1	FGRAMPH1_01T25265, FGRAMPH1_01T28031	XP_018236274.1, XP_018236275.1, XP_018236598.1, XP_018238506.1, XP_018239572.1, XP_018249807.1, XP_018256451.1	XP_003709132.1, XP_003720223.1	XP_962558.3, XP_963610.2		Zt09_2_00330
OG0000164	XP_023425433.1, XP_023426709.1, XP_023431611.1	FGRAMPH1_01T27493	XP_018236286.1, XP_018241537.1, XP_018241538.1, XP_018244478.1, XP_018251930.1, XP_018253531.1, XP_018253903.1, XP_018254501.1, XP_018255750.1, XP_018256594.1, XP_018257412.1, XP_018257494.1	XP_003718455.1	XP_957673.3		Zt09_1_01494
OG0000165	XP_023426364.1, XP_023429838.1	FGRAMPH1_01T08511, FGRAMPH1_01T26599	XP_018242147.1, XP_018252658.1	XP_003711640.1, XP_003712139.1, XP_003715087.1, XP_003718807.1, XP_016845958.1	XP_956939.1, XP_957099.1, XP_958498.2, XP_959595.3, XP_960566.3		Zt09_3_00875, Zt09_5_00762, Zt09_7_00375
OG0000166	XP_023426947.1, XP_023433602.1, XP_023437072.1	FGRAMPH1_01T04795, FGRAMPH1_01T16593, FGRAMPH1_01T20525, FGRAMPH1_01T21509	XP_018238986.1, XP_018241196.1, XP_018247590.1, XP_018251145.1, XP_018252504.1	XP_003710743.1, XP_003713215.1	XP_963279.2	NP_011776.1	Zt09_3_00182, Zt09_3_00868, Zt09_5_00540
OG0000167	XP_023426951.1, XP_023433833.1, XP_023435397.1, XP_023436244.1	FGRAMPH1_01T08889, FGRAMPH1_01T15481, FGRAMPH1_01T16047, FGRAMPH1_01T21233	XP_018253012.1	XP_003711691.1, XP_003715928.1, XP_003721362.1, XP_003721474.1	XP_958024.2, XP_959737.2		Zt09_3_00749, Zt09_4_00491, Zt09_5_00553, Zt09_6_00177
OG0000168	XP_023427024.1, XP_023428214.1, XP_023428690.1, XP_023438195.1	FGRAMPH1_01T11559, FGRAMPH1_01T22217, FGRAMPH1_01T23057	XP_018235405.1, XP_018235406.1, XP_018235407.1, XP_018235408.1, XP_018235409.1, XP_018236210.1, XP_018241109.1, XP_018258689.1	XP_003712720.1	XP_957834.1, XP_959081.2		Zt09_1_00005
OG0000169	XP_023427304.1, XP_023428461.1, XP_023434073.1, XP_023435021.1, XP_023436867.1, XP_023437258.1	FGRAMPH1_01T12505	XP_018233887.1, XP_018235891.1, XP_018247353.1, XP_018250488.1, XP_018251502.1, XP_018251592.1, XP_018254991.1, XP_018255075.1, XP_018256478.1, XP_018258236.1, XP_018258238.1	XP_003712625.1
OG0000170	XP_023427938.1, XP_023434178.1, XP_023436205.1	FGRAMPH1_01T08983, FGRAMPH1_01T23751	XP_018234789.1, XP_018239258.1, XP_018249880.1, XP_018251621.1	XP_003719836.1, XP_003720578.1	XP_957477.1, XP_961125.3	NP_013641.1, NP_116602.1	Zt09_10_00347, Zt09_1_01964, Zt09_5_00442, Zt09_5_00517
OG0000171	XP_023428082.1	FGRAMPH1_01T23395	XP_018235089.1, XP_018235090.1, XP_018235091.1, XP_018235092.1, XP_018235093.1, XP_018235094.1, XP_018235095.1, XP_018235096.1, XP_018235097.1, XP_018235098.1	XP_003710010.1	XP_011393243.1, XP_011393244.1, XP_011393245.1	NP_014626.1, NP_116669.1	Zt09_5_00427
OG0000172	XP_023428619.1, XP_023431585.1, XP_023432629.1, XP_023435405.1, XP_023436627.1, XP_023436821.1		XP_018238277.1, XP_018247020.1, XP_018247021.1, XP_018253019.1	XP_003711059.1	XP_011394847.1, XP_961786.2		Zt09_11_00166, Zt09_13_00033, Zt09_1_00249, Zt09_2_00314, Zt09_3_00157, Zt09_6_00114
OG0000173	XP_023428631.1, XP_023434266.1	FGRAMPH1_01T04995, FGRAMPH1_01T13923	XP_018236132.1, XP_018236133.1, XP_018239128.1, XP_018248678.1	XP_003710169.1, XP_003716664.1	XP_959497.1		Zt09_11_00018, Zt09_12_00103, Zt09_13_00022, Zt09_13_00056, Zt09_1_00541, Zt09_1_01601, Zt09_4_00753, Zt09_5_00043
OG0000174	XP_023429404.1, XP_023430856.1, XP_023431996.1	FGRAMPH1_01T06727, FGRAMPH1_01T09731, FGRAMPH1_01T19959	XP_018237652.1, XP_018240941.1, XP_018243962.1, XP_018243963.1	XP_003710851.1, XP_003718036.1	XP_011395205.1, XP_011395206.1, XP_959918.1	NP_009822.4, NP_013159.1	Zt09_11_00444, Zt09_6_00186
OG0000175	XP_023429995.1, XP_023431613.1, XP_023435127.1	FGRAMPH1_01T05873, FGRAMPH1_01T08941, FGRAMPH1_01T09191, FGRAMPH1_01T11545, FGRAMPH1_01T12037, FGRAMPH1_01T13905, FGRAMPH1_01T13907, FGRAMPH1_01T15455, FGRAMPH1_01T15983, FGRAMPH1_01T21561, FGRAMPH1_01T21671, FGRAMPH1_01T21761, FGRAMPH1_01T27847	XP_018252593.1, XP_018254479.1, XP_018256193.1
OG0000176	XP_023431022.1, XP_023434707.1, XP_023434943.1, XP_023434944.1, XP_023435082.1, XP_023435949.1, XP_023437233.1	FGRAMPH1_01T11567, FGRAMPH1_01T15759, FGRAMPH1_01T19337	XP_018247314.1, XP_018248055.1, XP_018248700.1, XP_018250260.1, XP_018252748.1, XP_018252824.1, XP_018252825.1, XP_018254197.1				Zt09_1_00581
OG0000177	XP_023431127.1	FGRAMPH1_01T06359	XP_018248456.1, XP_018248457.1, XP_018248458.1, XP_018248459.1, XP_018248460.1, XP_018248461.1, XP_018248462.1, XP_018248463.1, XP_018248464.1, XP_018248465.1	XP_003710834.1, XP_003710835.1	XP_011395197.1, XP_011395198.1, XP_011395199.1, XP_011395200.1		Zt09_4_00324
OG0000178	XP_023431964.1, XP_023434894.1	FGRAMPH1_01T09653	XP_018237704.1, XP_018248708.1, XP_018254172.1	XP_003711734.1, XP_003713995.1, XP_003715851.1, XP_003716001.1, XP_003717433.1, XP_003720072.1, XP_003720949.1	XP_964653.3		Zt09_11_00086, Zt09_12_00061, Zt09_2_00740, Zt09_4_00199, Zt09_8_00677
OG0000179	XP_023432097.1, XP_023436942.1	FGRAMPH1_01T10231, FGRAMPH1_01T12417	XP_018247456.1, XP_018247457.1, XP_018247458.1, XP_018247459.1, XP_018247460.1, XP_018247461.1, XP_018247462.1, XP_018247463.1, XP_018247464.1	XP_003714199.1, XP_003717501.1	XP_958813.3	NP_011831.1	Zt09_3_00196, Zt09_3_00423
OG0000180	XP_023434193.1, XP_023434975.1, XP_023435034.1, XP_023435035.1, XP_023436701.1	FGRAMPH1_01T05163	XP_018239244.1, XP_018242479.1, XP_018242721.1, XP_018244420.1, XP_018244421.1, XP_018244648.1, XP_018251737.1, XP_018253685.1, XP_018253850.1, XP_018254311.1, XP_018256946.1	XP_003712564.1, XP_003720361.1
OG0000181	XP_023434734.1, XP_023436921.1, XP_023436922.1, XP_023436923.1, XP_023436962.1, XP_023436963.1, XP_023436964.1, XP_023436965.1, XP_023436966.1	FGRAMPH1_01T12425	XP_018247429.1, XP_018247430.1, XP_018247431.1, XP_018247486.1, XP_018247487.1		XP_956363.1, XP_963367.1, XP_964566.2, XP_964567.2
OG0000182	XP_023436221.1	FGRAMPH1_01T00191	XP_018253146.1, XP_018253147.1, XP_018253148.1, XP_018253149.1, XP_018253150.1, XP_018253151.1, XP_018253152.1, XP_018253153.1, XP_018253154.1, XP_018253155.1, XP_018253156.1, XP_018253157.1, XP_018253158.1, XP_018253159.1, XP_018253160.1	XP_003710643.1			Zt09_1_01311
OG0000183				XP_003708940.1, XP_003708960.1, XP_003709528.1, XP_003710418.1, XP_003710767.1, XP_003711127.1, XP_003711158.1, XP_003711275.1, XP_003711470.1, XP_003713059.1, XP_003713074.1, XP_003717675.1, XP_003717686.1, XP_003718890.1, XP_003719109.1, XP_003719217.1, XP_003719543.1, XP_003719556.1, XP_003720079.1
OG0000184							Zt09_12_00122, Zt09_12_00333, Zt09_12_00334, Zt09_12_00335, Zt09_12_00336, Zt09_12_00337, Zt09_16_00077, Zt09_1_00651, Zt09_1_00655, Zt09_1_00656, Zt09_20_00074, Zt09_21_00053, Zt09_2_00381, Zt09_7_00759, Zt09_7_00760, Zt09_8_00472, Zt09_8_00606, Zt09_9_00074, Zt09_9_00377
OG0000185							Zt09_4_00823, Zt09_4_00824, Zt09_4_00825, Zt09_4_00826, Zt09_4_00833, Zt09_4_00834, Zt09_4_00835, Zt09_4_00837, Zt09_4_00838, Zt09_4_00839, Zt09_4_00843, Zt09_4_00845, Zt09_4_00846, Zt09_4_00847, Zt09_4_00848, Zt09_4_00849, Zt09_4_00850, Zt09_4_00851, Zt09_4_00852
OG0000186	XP_023423531.1, XP_023423532.1, XP_023436447.1, XP_023436755.1	FGRAMPH1_01T05139, FGRAMPH1_01T09393, FGRAMPH1_01T09395, FGRAMPH1_01T12909, FGRAMPH1_01T12913, FGRAMPH1_01T21229	XP_018247196.1, XP_018257213.1	XP_003710165.1, XP_003720700.1, XP_003720701.1, XP_003721253.1	XP_958123.3, XP_958124.2
OG0000187	XP_023423553.1, XP_023425783.1, XP_023431690.1, XP_023434845.1	FGRAMPH1_01T11515, FGRAMPH1_01T18559, FGRAMPH1_01T25425	XP_018245636.1, XP_018248805.1, XP_018256102.1, XP_018256515.1	XP_003708904.1, XP_003709786.1, XP_003711820.1	XP_958745.1, XP_963311.2		Zt09_3_00805, Zt09_4_00084
OG0000188	XP_023423588.1, XP_023430011.1, XP_023435241.1	FGRAMPH1_01T15831, FGRAMPH1_01T21547	XP_018244297.1, XP_018248862.1, XP_018252536.1, XP_018257335.1, XP_018258312.1	XP_003709061.1, XP_003717577.1, XP_003718868.1, XP_003718869.1	XP_955888.3		Zt09_2_00006, Zt09_6_00049, Zt09_9_00201
OG0000189	XP_023423678.1, XP_023430295.1, XP_023432470.1, XP_023432561.1	FGRAMPH1_01T04107, FGRAMPH1_01T09559, FGRAMPH1_01T21045	XP_018236635.1, XP_018236705.1, XP_018239851.1, XP_018244471.1, XP_018245663.1, XP_018248964.1, XP_018248965.1, XP_018252290.1, XP_018256261.1	XP_003710801.1			Zt09_1_01273
OG0000190	XP_023423722.1, XP_023428605.1, XP_023435962.1, XP_023436801.1, XP_023437535.1	FGRAMPH1_01T04047, FGRAMPH1_01T25487	XP_018236109.1, XP_018247247.1, XP_018249018.1, XP_018257579.1	XP_016845970.1	XP_958530.1, XP_958986.2, XP_962843.2	NP_012100.1	Zt09_12_00033, Zt09_5_00701
OG0000191	XP_023424291.1, XP_023429853.1, XP_023434517.1	FGRAMPH1_01T02661, FGRAMPH1_01T05211, FGRAMPH1_01T21713	XP_018232187.1, XP_018232188.1, XP_018238674.1, XP_018252640.1	XP_003710863.1, XP_003712676.1, XP_003719704.1	XP_957510.3, XP_965335.1	NP_009853.3, NP_013193.1	Zt09_5_00637
OG0000192	XP_023424349.1, XP_023435423.1	FGRAMPH1_01T02545, FGRAMPH1_01T15411	XP_018232299.1, XP_018232300.1, XP_018253040.1, XP_018253041.1	XP_003713533.1, XP_003715902.1	XP_011393189.1, XP_011393190.1, XP_957398.1	NP_010089.1, NP_010144.1, NP_014737.1	Zt09_1_01750, Zt09_1_01977
OG0000193	XP_023424479.1, XP_023429882.1, XP_023436738.1, XP_023436750.1, XP_023438319.1	FGRAMPH1_01T01375, FGRAMPH1_01T13583, FGRAMPH1_01T13601, FGRAMPH1_01T21669, FGRAMPH1_01T25331	XP_018232532.1, XP_018247172.1, XP_018247190.1, XP_018247191.1, XP_018252594.1		XP_959994.1		Zt09_10_00402, Zt09_9_00592
OG0000194	XP_023424625.1	FGRAMPH1_01T01009	XP_018232866.1, XP_018232867.1, XP_018232868.1, XP_018232869.1, XP_018232870.1, XP_018232871.1, XP_018232872.1	XP_003710967.1	XP_011393295.1, XP_011393296.1, XP_011393297.1	NP_009647.2, NP_010282.3, NP_015377.1	Zt09_2_00160, Zt09_4_00223
OG0000195	XP_023424627.1	FGRAMPH1_01T01003	XP_018232874.1, XP_018232875.1, XP_018232876.1, XP_018232877.1, XP_018232878.1, XP_018232879.1, XP_018232880.1, XP_018232881.1, XP_018232882.1, XP_018232883.1, XP_018232884.1, XP_018232885.1	XP_003710970.1	XP_957916.2	NP_015374.1	Zt09_2_00077
OG0000196	XP_023425446.1	FGRAMPH1_01T03249	XP_018231655.1, XP_018231656.1, XP_018231657.1, XP_018231658.1, XP_018231659.1, XP_018231660.1, XP_018231661.1, XP_018231662.1, XP_018231663.1, XP_018231664.1	XP_003718740.1	XP_011393156.1, XP_011393157.1		Zt09_13_00060, Zt09_1_01520, Zt09_1_01521
OG0000197	XP_023425530.1, XP_023432722.1	FGRAMPH1_01T01621	XP_018233398.1, XP_018233399.1, XP_018233400.1, XP_018233401.1, XP_018233402.1, XP_018233403.1, XP_018233404.1, XP_018233405.1, XP_018233406.1, XP_018233407.1	XP_003709779.1	XP_963488.1, XP_964691.1	NP_011694.3	Zt09_12_00256
OG0000198	XP_023425551.1, XP_023431036.1, XP_023435328.1, XP_023436790.1, XP_023437332.1	FGRAMPH1_01T05901, FGRAMPH1_01T12653	XP_018247236.1, XP_018248073.1, XP_018258240.1, XP_018258323.1, XP_018258340.1, XP_018258624.1	XP_003714305.1, XP_003717693.1, XP_003720109.1	XP_958752.1		Zt09_10_00091
OG0000199	XP_023425563.1, XP_023428113.1	FGRAMPH1_01T03069, FGRAMPH1_01T23321	XP_018231810.1, XP_018231811.1, XP_018231812.1, XP_018231813.1, XP_018235168.1	XP_003710925.1, XP_003714567.1	XP_011393145.1, XP_011393146.1, XP_964462.1	NP_010384.3, NP_011104.3	Zt09_1_00271, Zt09_7_00223
OG0000200	XP_023425594.1, XP_023426134.1, XP_023437802.1	FGRAMPH1_01T11997, FGRAMPH1_01T14177, FGRAMPH1_01T21283, FGRAMPH1_01T26395	XP_018245024.1, XP_018245025.1, XP_018245026.1, XP_018245027.1, XP_018250629.1, XP_018252315.1	XP_003719674.1	XP_962457.1	NP_012816.1, NP_013127.2	Zt09_5_00509
OG0000201	XP_023425848.1, XP_023430246.1, XP_023434843.1, XP_023435594.1, XP_023437032.1, XP_023437035.1	FGRAMPH1_01T00227, FGRAMPH1_01T08319, FGRAMPH1_01T08519, FGRAMPH1_01T14793, FGRAMPH1_01T18449, FGRAMPH1_01T22151	XP_018239764.1, XP_018245557.1, XP_018249582.1, XP_018254108.1	XP_003718724.1	XP_963278.1
OG0000202	XP_023426039.1	FGRAMPH1_01T17511	XP_018242886.1, XP_018242917.1, XP_018242918.1, XP_018244210.1, XP_018244502.1, XP_018245209.1, XP_018256721.1, XP_018256769.1, XP_018256840.1, XP_018256841.1, XP_018256869.1, XP_018256870.1, XP_018258443.1	XP_003714684.1	XP_961936.2		Zt09_9_00512
OG0000203	XP_023426117.1, XP_023427657.1, XP_023429829.1, XP_023430970.1	FGRAMPH1_01T06453, FGRAMPH1_01T24699, FGRAMPH1_01T26435	XP_018234260.1, XP_018238480.1, XP_018245066.1, XP_018247980.1, XP_018258112.1, XP_018258113.1	XP_003712061.1, XP_003715173.1	XP_958599.1		Zt09_1_02092, Zt09_8_00653
OG0000204	XP_023426633.1, XP_023429475.1	FGRAMPH1_01T16451, FGRAMPH1_01T20139, FGRAMPH1_01T27671	XP_018241654.1, XP_018243071.1, XP_018244067.1, XP_018244068.1, XP_018244069.1, XP_018244070.1, XP_018244071.1	XP_003712417.1, XP_003716368.1	XP_958649.2, XP_959720.2	NP_014840.4	Zt09_11_00437
OG0000205	XP_023427340.1, XP_023433870.1, XP_023434510.1, XP_023436005.1	FGRAMPH1_01T04761, FGRAMPH1_01T25177	XP_018238690.1, XP_018255217.1, XP_018255218.1, XP_018258644.1, XP_018258645.1	XP_003710258.1, XP_003713197.1, XP_003719337.1, XP_003719368.1	XP_961848.1		Zt09_3_00918, Zt09_7_00458
OG0000206	XP_023427471.1, XP_023429688.1, XP_023429812.1, XP_023430232.1, XP_023437357.1	FGRAMPH1_01T05225, FGRAMPH1_01T08349, FGRAMPH1_01T09365, FGRAMPH1_01T13965, FGRAMPH1_01T16123, FGRAMPH1_01T25109	XP_018238220.1, XP_018239746.1, XP_018255341.1	XP_003716428.1	XP_962681.2		Zt09_13_00282, Zt09_2_00493
OG0000207	XP_023427516.1	FGRAMPH1_01T25051	XP_018255399.1, XP_018255400.1, XP_018255401.1, XP_018255402.1, XP_018255403.1, XP_018255404.1, XP_018255405.1, XP_018255406.1, XP_018255407.1, XP_018255408.1, XP_018255409.1, XP_018255410.1	XP_003715831.1	XP_011395220.1, XP_011395221.1		Zt09_4_00624
OG0000208	XP_023427745.1, XP_023430165.1, XP_023434989.1, XP_023436025.1, XP_023436299.1, XP_023437166.1	FGRAMPH1_01T08599, FGRAMPH1_01T14083, FGRAMPH1_01T24509	XP_018234401.1, XP_018247565.1, XP_018250189.1, XP_018250302.1, XP_018258316.1	XP_003711743.1	XP_011394289.1, XP_011394290.1		Zt09_5_00541
OG0000209	XP_023428068.1, XP_023436728.1	FGRAMPH1_01T16435, FGRAMPH1_01T16437, FGRAMPH1_01T23427, FGRAMPH1_01T25613	XP_018235064.1, XP_018247161.1, XP_018247162.1, XP_018248656.1, XP_018258570.1	XP_003715539.1, XP_003716645.1, XP_003718962.1	XP_961439.1		Zt09_11_00333, Zt09_1_01074, Zt09_5_00364
OG0000210	XP_023428691.1, XP_023434725.1, XP_023436219.1	FGRAMPH1_01T15453, FGRAMPH1_01T16225, FGRAMPH1_01T21831, FGRAMPH1_01T25579, FGRAMPH1_01T25677, FGRAMPH1_01T27249	XP_018236211.1, XP_018236212.1, XP_018244373.1, XP_018252765.1	XP_003712427.1	XP_959387.2, XP_962732.1		Zt09_2_00467, Zt09_2_00591
OG0000211	XP_023429289.1	FGRAMPH1_01T17287	XP_018242896.1, XP_018243782.1, XP_018243783.1, XP_018243784.1, XP_018243785.1, XP_018244457.1, XP_018244508.1, XP_018256550.1, XP_018256758.1, XP_018256851.1, XP_018257405.1, XP_018257487.1	XP_003709180.1	XP_011393533.1, XP_011393534.1		Zt09_6_00127
OG0000212	XP_023429340.1, XP_023434009.1, XP_023436289.1	FGRAMPH1_01T17381, FGRAMPH1_01T21503	XP_018243857.1, XP_018243858.1, XP_018243859.1, XP_018243860.1, XP_018243861.1, XP_018243862.1, XP_018243863.1, XP_018257841.1	XP_003717536.1, XP_003721309.1	XP_011393288.1, XP_011393289.1		Zt09_5_00020
OG0000213	XP_023429647.1, XP_023434703.1, XP_023437262.1, XP_023437349.1	FGRAMPH1_01T13875, FGRAMPH1_01T16167, FGRAMPH1_01T21177	XP_018252670.1, XP_018252744.1, XP_018258233.1, XP_018258525.1	XP_003711318.1, XP_003719413.1		NP_013104.1	Zt09_3_00949, Zt09_4_00405, Zt09_5_00828, Zt09_7_00066
OG0000214	XP_023429753.1, XP_023432132.1, XP_023433850.1, XP_023433899.1, XP_023436968.1, XP_023437269.1, XP_023437734.1	FGRAMPH1_01T05471, FGRAMPH1_01T05807, FGRAMPH1_01T10159	XP_018237404.1, XP_018238341.1, XP_018250751.1, XP_018258223.1	XP_003717367.1			Zt09_1_00622, Zt09_3_00488, Zt09_3_00806
OG0000215	XP_023429914.1, XP_023431632.1, XP_023434310.1	FGRAMPH1_01T04903, FGRAMPH1_01T22183, FGRAMPH1_01T25927	XP_018238185.1, XP_018238186.1, XP_018239057.1, XP_018239058.1, XP_018239473.1	XP_003710345.1, XP_003710653.1	XP_961593.1, XP_964070.2	NP_014785.3	Zt09_1_01897, Zt09_8_00354
OG0000216	XP_023430091.1, XP_023430156.1, XP_023430168.1, XP_023434460.1, XP_023434689.1, XP_023434928.1, XP_023437031.1, XP_023437172.1, XP_023437242.1	FGRAMPH1_01T21945, FGRAMPH1_01T27959	XP_018239677.1, XP_018252726.1	XP_003709056.1, XP_003711396.1, XP_003720233.1	XP_964142.1		Zt09_6_00235
OG0000217	XP_023430821.1	FGRAMPH1_01T06811	XP_018240859.1, XP_018240860.1, XP_018240861.1, XP_018240862.1, XP_018240863.1, XP_018240864.1, XP_018240865.1, XP_018240866.1, XP_018240867.1, XP_018240868.1, XP_018240869.1	XP_003715572.1	XP_011394477.1, XP_011394478.1	NP_012231.1	Zt09_1_00532
OG0000218	XP_023430861.1	FGRAMPH1_01T06715	XP_018240965.1, XP_018240966.1, XP_018240967.1, XP_018240968.1, XP_018240969.1, XP_018240970.1, XP_018240971.1, XP_018240972.1, XP_018240973.1, XP_018240974.1, XP_018240975.1	XP_003710953.1	XP_011395052.1, XP_011395053.1	NP_011379.1	Zt09_6_00363
OG0000219	XP_023431003.1		XP_018248016.1, XP_018248017.1, XP_018248018.1, XP_018248019.1, XP_018248020.1, XP_018248021.1, XP_018248022.1, XP_018248023.1, XP_018248024.1, XP_018248025.1, XP_018248026.1, XP_018248027.1, XP_018248028.1, XP_018248029.1, XP_018248030.1, XP_018248031.1, XP_018253882.1
OG0000220	XP_023431046.1	FGRAMPH1_01T05923	XP_018248084.1, XP_018248085.1, XP_018248086.1, XP_018248087.1, XP_018248088.1, XP_018248089.1, XP_018248090.1, XP_018248091.1, XP_018248092.1	XP_003720575.1	XP_011395239.1, XP_011395240.1, XP_011395241.1, XP_011395242.1	NP_011660.1	Zt09_6_00071
OG0000221	XP_023431509.1	FGRAMPH1_01T06219	XP_018248211.1, XP_018248212.1, XP_018248213.1, XP_018248214.1, XP_018248215.1, XP_018248216.1, XP_018248217.1, XP_018248218.1, XP_018248219.1, XP_018248220.1, XP_018248221.1, XP_018248222.1, XP_018248223.1	XP_003713867.1	XP_963073.2		Zt09_2_00304
OG0000222	XP_023431707.1, XP_023431757.1, XP_023437912.1	FGRAMPH1_01T12317, FGRAMPH1_01T12747, FGRAMPH1_01T17339, FGRAMPH1_01T25537, FGRAMPH1_01T27989	XP_018252221.1, XP_018254025.1, XP_018254564.1, XP_018255262.1, XP_018255684.1	XP_003711107.1, XP_003718424.1			Zt09_11_00337, Zt09_1_01049, Zt09_5_00832
OG0000223	XP_023432380.1, XP_023435555.1, XP_023436870.1	FGRAMPH1_01T10839, FGRAMPH1_01T14877	XP_018236417.1, XP_018236851.1, XP_018247360.1, XP_018249520.1, XP_018249521.1, XP_018249522.1	XP_003709723.1, XP_003721075.1	XP_958096.3, XP_965428.2		Zt09_6_00030, Zt09_8_00425, Zt09_9_00442
OG0000224	XP_023433505.1	FGRAMPH1_01T17769, FGRAMPH1_01T25221	XP_018242989.1, XP_018246851.1, XP_018252026.1, XP_018252144.1, XP_018253456.1, XP_018253999.1, XP_018254000.1, XP_018256624.1, XP_018256625.1, XP_018256626.1, XP_018256934.1, XP_018257920.1	XP_003717256.1	XP_957127.1		Zt09_4_00533
OG0000225	XP_023433674.1	FGRAMPH1_01T20713	XP_018251279.1, XP_018251280.1, XP_018251281.1, XP_018251282.1, XP_018251283.1, XP_018251284.1, XP_018251285.1, XP_018251286.1, XP_018251287.1, XP_018251288.1, XP_018251289.1, XP_018251290.1	XP_003709726.1	XP_963313.1	NP_011760.3	Zt09_3_00677
OG0000226	XP_023433823.1		XP_018242332.1, XP_018242333.1, XP_018242484.1, XP_018242713.1, XP_018242828.1, XP_018243069.1, XP_018244176.1, XP_018244547.1, XP_018244644.1, XP_018244747.1, XP_018253808.1, XP_018254577.1, XP_018254927.1, XP_018255671.1, XP_018257048.1, XP_018257992.1, XP_018258280.1
OG0000227	XP_023434056.1, XP_023436460.1, XP_023437024.1	FGRAMPH1_01T05835, FGRAMPH1_01T08469, FGRAMPH1_01T08471, FGRAMPH1_01T12933, FGRAMPH1_01T15981, FGRAMPH1_01T22099	XP_018247546.1, XP_018251638.1, XP_018257228.1	XP_003712930.1, XP_003720653.1	XP_959857.2, XP_961087.3		Zt09_3_00613, Zt09_6_00524
OG0000228		FGRAMPH1_01T08119	XP_018242412.1, XP_018242413.1, XP_018242767.1, XP_018242898.1, XP_018242913.1, XP_018244185.1, XP_018244519.1, XP_018244694.1, XP_018254228.1, XP_018256734.1, XP_018256756.1, XP_018256853.1, XP_018256865.1, XP_018256993.1, XP_018258439.1	XP_003713355.1	XP_964554.1
OG0000229			XP_018240058.1, XP_018252345.1, XP_018252609.1		XP_961866.1	NP_011003.1, NP_012201.1, NP_013439.1	Zt09_16_00004, Zt09_1_00675, Zt09_2_00516, Zt09_2_00579, Zt09_3_00175, Zt09_3_00427, Zt09_5_00564, Zt09_5_00672, Zt09_6_00589, Zt09_9_00116, Zt09_9_00127
OG0000230	XP_023423813.1, XP_023425341.1, XP_023435253.1, XP_023435979.1, XP_023437736.1	FGRAMPH1_01T03853, FGRAMPH1_01T11729	XP_018249154.1, XP_018250224.1, XP_018250746.1	XP_003711692.1			Zt09_5_00015, Zt09_5_00479, Zt09_6_00527, Zt09_8_00116, Zt09_9_00575, Zt09_9_00624
OG0000231	XP_023423989.1, XP_023433417.1	FGRAMPH1_01T03419, FGRAMPH1_01T17991	XP_018246670.1, XP_018249479.1	XP_003714540.1, XP_003717257.1	XP_957809.3, XP_965343.2	NP_010428.3, NP_012249.1, NP_013221.1, NP_013222.1	Zt09_10_00244, Zt09_3_00426, Zt09_9_00586
OG0000232	XP_023424364.1, XP_023435732.1	FGRAMPH1_01T02507, FGRAMPH1_01T14465, FGRAMPH1_01T21047	XP_018232321.1, XP_018249823.1, XP_018249824.1, XP_018249825.1, XP_018252291.1, XP_018252292.1, XP_018252293.1	XP_003710875.1, XP_003713527.1	XP_964049.2	NP_011871.1	Zt09_7_00450
OG0000233	XP_023424493.1, XP_023433389.1	FGRAMPH1_01T01341, FGRAMPH1_01T18057	XP_018232580.1, XP_018232581.1, XP_018246620.1, XP_018246621.1, XP_018246622.1	XP_003714618.1, XP_003717297.1	XP_011393440.1, XP_011393788.1, XP_011393789.1	NP_015258.1	Zt09_1_00035, Zt09_3_00609
OG0000234	XP_023424653.1, XP_023432103.1, XP_023435173.1	FGRAMPH1_01T00943, FGRAMPH1_01T10217	XP_018232926.1, XP_018237447.1, XP_018237448.1, XP_018237449.1, XP_018237450.1, XP_018237451.1, XP_018252804.1	XP_003713065.1, XP_003713688.1	XP_957034.1, XP_964307.3		Zt09_11_00254
OG0000235	XP_023424679.1	FGRAMPH1_01T00873	XP_018232990.1, XP_018232991.1, XP_018232992.1, XP_018232993.1, XP_018232994.1, XP_018232995.1, XP_018232996.1, XP_018232997.1, XP_018232998.1, XP_018232999.1, XP_018233000.1, XP_018233001.1	XP_003716787.1	XP_963679.2		Zt09_1_01212
OG0000236	XP_023424757.1, XP_023432632.1, XP_023437692.1	FGRAMPH1_01T02333, FGRAMPH1_01T09213, FGRAMPH1_01T12095	XP_018233286.1, XP_018233287.1, XP_018236526.1, XP_018250831.1	XP_003714306.1, XP_003716179.1, XP_003720487.1	XP_964967.3	NP_012660.1	Zt09_1_00225, Zt09_9_00180
OG0000237	XP_023424879.1, XP_023425566.1	FGRAMPH1_01T01037, FGRAMPH1_01T01613	XP_018232834.1, XP_018233390.1	XP_003709356.1, XP_003713450.1	XP_958904.2, XP_963223.1	NP_013582.1, NP_013625.1	Zt09_10_00067, Zt09_14_00020, Zt09_15_00016, Zt09_17_00068, Zt09_21_00018
OG0000238	XP_023425010.1, XP_023426094.1	FGRAMPH1_01T01941, FGRAMPH1_01T26499	XP_018233646.1, XP_018242872.1, XP_018244214.1, XP_018244307.1, XP_018244506.1, XP_018245121.1, XP_018248655.1, XP_018256782.1, XP_018256828.1, XP_018258449.1	XP_003716319.1		NP_013808.1	Zt09_2_00837
OG0000239	XP_023425039.1	FGRAMPH1_01T01997	XP_018233697.1, XP_018233698.1, XP_018233699.1, XP_018233700.1, XP_018233701.1, XP_018233702.1, XP_018233703.1, XP_018233704.1, XP_018233705.1, XP_018233706.1, XP_018233707.1	XP_003714879.1	XP_011393217.1, XP_011393218.1		Zt09_1_00211
OG0000240	XP_023425771.1, XP_023430989.1	FGRAMPH1_01T06421	XP_018248001.1	XP_003716587.1	XP_959321.2		Zt09_10_00268, Zt09_10_00271, Zt09_10_00281, Zt09_13_00093, Zt09_1_00095, Zt09_3_00501, Zt09_3_01092, Zt09_3_01101, Zt09_5_00642, Zt09_6_00241, Zt09_8_00596
OG0000241	XP_023425979.1, XP_023437151.1	FGRAMPH1_01T00167, FGRAMPH1_01T19785	XP_018236304.1, XP_018245318.1, XP_018245666.1	XP_003714709.1	XP_961973.2	NP_010032.1, NP_010038.1, NP_012689.1, NP_014068.1, NP_014477.1	Zt09_10_00064, Zt09_10_00361, Zt09_7_00006
OG0000242	XP_023426202.1	FGRAMPH1_01T26231	XP_018242573.1, XP_018242647.1, XP_018242895.1, XP_018244241.1, XP_018244509.1, XP_018244581.1, XP_018244873.1, XP_018244874.1, XP_018244875.1, XP_018256759.1, XP_018256850.1	XP_003714489.1	XP_962505.3	NP_012372.1	Zt09_3_00224
OG0000243	XP_023426330.1	FGRAMPH1_01T17589	XP_018242200.1, XP_018242201.1, XP_018242202.1, XP_018242203.1, XP_018242204.1, XP_018242205.1, XP_018242206.1, XP_018242207.1, XP_018251789.1, XP_018251790.1, XP_018251791.1, XP_018253639.1	XP_003711951.1	XP_962079.3		Zt09_2_00937
OG0000244	XP_023426532.1	FGRAMPH1_01T27039	XP_018241820.1, XP_018243007.1, XP_018251947.1, XP_018252015.1, XP_018252129.1, XP_018253467.1, XP_018253524.1, XP_018253896.1, XP_018253904.1, XP_018256616.1, XP_018256940.1, XP_018257931.1	XP_003709299.1	XP_960249.1		Zt09_4_00401
OG0000245	XP_023426698.1, XP_023429014.1	FGRAMPH1_01T19009, FGRAMPH1_01T27517	XP_018241553.1, XP_018243344.1, XP_018251910.1, XP_018253543.1	XP_003708818.1, XP_003713052.1, XP_003719513.1, XP_003719831.1, XP_003719832.1	XP_957560.3, XP_961113.3		Zt09_4_00521, Zt09_8_00495
OG0000246	XP_023426719.1, XP_023430244.1, XP_023436884.1	FGRAMPH1_01T08323, FGRAMPH1_01T12489, FGRAMPH1_01T27465	XP_018239761.1, XP_018239762.1, XP_018239763.1, XP_018241519.1, XP_018241520.1, XP_018247386.1	XP_003713278.1	XP_961783.2, XP_963236.2	NP_015520.1	Zt09_12_00114
OG0000247	XP_023426802.1, XP_023427222.1, XP_023430092.1, XP_023434913.1, XP_023436039.1, XP_023438305.1	FGRAMPH1_01T00073, FGRAMPH1_01T05187, FGRAMPH1_01T25541, FGRAMPH1_01T25547, FGRAMPH1_01T28025	XP_018241381.1, XP_018254476.1	XP_003714038.1, XP_003714043.1	XP_001728179.1, XP_961942.2
OG0000248	XP_023426811.1, XP_023428918.1, XP_023429715.1	FGRAMPH1_01T05431, FGRAMPH1_01T18909	XP_018238274.1, XP_018243219.1	XP_003719000.1	XP_958609.1	NP_009863.2, NP_010849.3, NP_011816.2, NP_011823.1, NP_013032.1, NP_014484.1	Zt09_10_00421, Zt09_3_00539
OG0000249	XP_023426843.1, XP_023430071.1, XP_023438100.1	FGRAMPH1_01T05593, FGRAMPH1_01T14139, FGRAMPH1_01T15647, FGRAMPH1_01T27727	XP_018239580.1, XP_018239581.1, XP_018241312.1	XP_003715434.1, XP_003717493.1, XP_003718644.1, XP_003718865.1	XP_960586.3		Zt09_11_00184, Zt09_2_00032
OG0000250	XP_023426995.1, XP_023428881.1, XP_023434044.1, XP_023436685.1	FGRAMPH1_01T07247, FGRAMPH1_01T13397, FGRAMPH1_01T18787	XP_018241129.1, XP_018243067.1, XP_018243178.1, XP_018247095.1, XP_018258234.1	XP_003710378.1, XP_003713084.1, XP_003721478.1	XP_958043.1		Zt09_4_00117
OG0000251	XP_023427198.1, XP_023428648.1, XP_023435736.1	FGRAMPH1_01T09553, FGRAMPH1_01T14453, FGRAMPH1_01T27705	XP_018236163.1, XP_018241325.1, XP_018241326.1, XP_018249831.1	XP_003710504.1	XP_965356.2	NP_009742.1, NP_015238.1	Zt09_1_01524, Zt09_1_02095, Zt09_9_00622
OG0000252	XP_023427288.1, XP_023429920.1, XP_023437911.1	FGRAMPH1_01T05227, FGRAMPH1_01T11847, FGRAMPH1_01T21277, FGRAMPH1_01T25339	XP_018238219.1, XP_018250489.1, XP_018252342.1, XP_018255119.1	XP_003710410.1, XP_003719249.1			Zt09_11_00389, Zt09_18_00043, Zt09_8_00645, Zt09_9_00504
OG0000253	XP_023427647.1, XP_023433734.1, XP_023433751.1	FGRAMPH1_01T20841, FGRAMPH1_01T20887	XP_018234249.1, XP_018251391.1, XP_018251426.1, XP_018251743.1, XP_018253679.1, XP_018253775.1, XP_018257303.1, XP_018258664.1, XP_018258665.1			NP_014965.3	Zt09_6_00221, Zt09_9_00171
OG0000254	XP_023428480.1	FGRAMPH1_01T22609	XP_018235928.1, XP_018235929.1, XP_018235930.1, XP_018235931.1, XP_018235932.1, XP_018235933.1, XP_018235934.1, XP_018235935.1, XP_018235936.1, XP_018235937.1	XP_003712912.1	XP_965653.1		Zt09_13_00066, Zt09_15_00087, Zt09_8_00748
OG0000255	XP_023428708.1, XP_023428727.1, XP_023433174.1, XP_023434049.1	FGRAMPH1_01T04389, FGRAMPH1_01T16815	XP_018236236.1, XP_018236266.1, XP_018239365.1, XP_018246222.1, XP_018246223.1	XP_003711042.1, XP_003711561.1	XP_001728310.2		Zt09_12_00149, Zt09_13_00201, Zt09_1_00254
OG0000256	XP_023429773.1, XP_023431138.1, XP_023435823.1, XP_023437513.1	FGRAMPH1_01T06361, FGRAMPH1_01T13803, FGRAMPH1_01T14259, FGRAMPH1_01T16273	XP_018238380.1, XP_018248485.1, XP_018249982.1, XP_018257657.1	XP_003710831.1, XP_003717619.1, XP_003720374.1	XP_957508.1, XP_960049.1
OG0000257	XP_023430233.1, XP_023430978.1, XP_023434684.1, XP_023437496.1	FGRAMPH1_01T06441, FGRAMPH1_01T08621, FGRAMPH1_01T16343, FGRAMPH1_01T21951	XP_018239747.1, XP_018244205.1, XP_018247988.1, XP_018247989.1, XP_018252721.1, XP_018257631.1	XP_003708737.1, XP_003708738.1	XP_962264.3
OG0000258	XP_023430302.1, XP_023431520.1, XP_023435188.1, XP_023437056.1	FGRAMPH1_01T04191, FGRAMPH1_01T08479, FGRAMPH1_01T25493	XP_018239447.1, XP_018239448.1, XP_018239449.1, XP_018247570.1, XP_018247571.1, XP_018247572.1, XP_018247573.1		XP_956647.2		Zt09_1_01540, Zt09_7_00124
OG0000259	XP_023430583.1	FGRAMPH1_01T07427	XP_018240355.1, XP_018240356.1, XP_018240357.1, XP_018240358.1, XP_018240359.1, XP_018240360.1, XP_018240361.1, XP_018240362.1, XP_018240363.1, XP_018240364.1, XP_018240365.1	XP_003715577.1	XP_957885.3		Zt09_11_00178, Zt09_1_01409
OG0000260	XP_023430810.1	FGRAMPH1_01T06837	XP_018240829.1, XP_018240830.1, XP_018240831.1, XP_018240832.1, XP_018240833.1, XP_018240834.1, XP_018240835.1, XP_018240836.1, XP_018240837.1, XP_018240838.1	XP_003719722.1	XP_011394779.1, XP_011394780.1	NP_015118.1	Zt09_1_02001
OG0000261	XP_023431057.1	FGRAMPH1_01T06039	XP_018248298.1, XP_018248299.1, XP_018248300.1, XP_018248301.1, XP_018248302.1, XP_018248303.1, XP_018248304.1, XP_018248305.1, XP_018248306.1, XP_018248307.1, XP_018248308.1, XP_018248309.1, XP_018248310.1, XP_018248311.1, XP_018248312.1
OG0000262	XP_023431267.1, XP_023434348.1, XP_023435047.1, XP_023435048.1, XP_023436515.1, XP_023436614.1	FGRAMPH1_01T04813, FGRAMPH1_01T11465, FGRAMPH1_01T13163, FGRAMPH1_01T13321, FGRAMPH1_01T25175	XP_018238998.1, XP_018246878.1, XP_018247000.1, XP_018248641.1, XP_018254322.1	XP_003717473.1
OG0000263	XP_023431999.1	FGRAMPH1_01T09745	XP_018237642.1, XP_018237643.1, XP_018237644.1, XP_018237645.1, XP_018237646.1, XP_018237647.1, XP_018237648.1	XP_003717560.1	XP_011394961.1, XP_011394962.1, XP_011394963.1	NP_009727.3, NP_011518.1, NP_013428.1	Zt09_2_00164
OG0000264	XP_023432102.1, XP_023435996.1, XP_023437543.1	FGRAMPH1_01T10219, FGRAMPH1_01T12697	XP_018237454.1, XP_018237455.1, XP_018237456.1, XP_018237457.1	XP_003712452.1, XP_003714525.1	XP_957457.1, XP_957568.1	NP_012257.1, NP_013974.1, NP_014962.3	Zt09_5_00725
OG0000265	XP_023433128.1, XP_023433680.1, XP_023435305.1, XP_023437642.1	FGRAMPH1_01T12823, FGRAMPH1_01T15765, FGRAMPH1_01T16693, FGRAMPH1_01T20731, FGRAMPH1_01T22177	XP_018246161.1, XP_018250894.1, XP_018251304.1, XP_018252915.1	XP_003708838.1, XP_003718806.1	XP_955811.3		Zt09_8_00134
OG0000266	XP_023434084.1, XP_023434835.1	FGRAMPH1_01T09421	XP_018239293.1, XP_018254099.1	XP_003714545.1, XP_003720342.1	XP_957075.1		Zt09_10_00085, Zt09_11_00510, Zt09_13_00032, Zt09_13_00195, Zt09_1_00337, Zt09_4_00054, Zt09_4_00080, Zt09_6_00070, Zt09_6_00600
OG0000267	XP_023435586.1, XP_023436050.1, XP_023437659.1	FGRAMPH1_01T12855, FGRAMPH1_01T14075, FGRAMPH1_01T14809	XP_018249569.1, XP_018250165.1, XP_018250874.1, XP_018250875.1, XP_018252009.1, XP_018252123.1, XP_018253471.1, XP_018253890.1, XP_018257935.1	XP_003711654.1			Zt09_5_00383
OG0000268	XP_023437760.1	FGRAMPH1_01T05141, FGRAMPH1_01T11691	XP_018248766.1, XP_018250707.1	XP_003709031.1, XP_003710210.1, XP_003710469.1, XP_003716419.1, XP_003719248.1, XP_003720117.1, XP_003720204.1	XP_958973.1		Zt09_13_00257, Zt09_1_01439, Zt09_4_00190, Zt09_8_00683
OG0000269		FGRAMPH1_01T16121	XP_018242734.1, XP_018244179.1, XP_018244180.1, XP_018244661.1, XP_018254599.1, XP_018254629.1, XP_018254639.1, XP_018254982.1, XP_018255606.1, XP_018255615.1, XP_018255646.1, XP_018255872.1, XP_018256386.1, XP_018256959.1, XP_018258096.1, XP_018258793.1
OG0000270		FGRAMPH1_01T16231	XP_018248727.1, XP_018257852.1	XP_003708918.1, XP_003709875.1, XP_003710190.1, XP_003710278.1, XP_003711196.1, XP_003711546.1, XP_003711752.1, XP_003715593.1, XP_003718878.1, XP_003719257.1, XP_003720108.1, XP_003720113.1	XP_011393324.1		Zt09_11_00069
OG0000271							Zt09_1_00069, Zt09_1_00070, Zt09_1_00071, Zt09_1_00220, Zt09_1_00221, Zt09_1_00324, Zt09_1_00325, Zt09_1_00346, Zt09_1_00358, Zt09_3_00976, Zt09_4_00011, Zt09_4_00205, Zt09_4_00562, Zt09_5_00822, Zt09_8_00057, Zt09_8_00058, Zt09_9_00452
OG0000272							Zt09_16_00093, Zt09_1_01910, Zt09_7_00698, Zt09_7_00699, Zt09_7_00700, Zt09_7_00701, Zt09_7_00702, Zt09_7_00703, Zt09_7_00704, Zt09_7_00705, Zt09_7_00706, Zt09_7_00707, Zt09_7_00708, Zt09_7_00709, Zt09_7_00710, Zt09_7_00711, Zt09_9_00067
OG0000273	XP_023423555.1, XP_023434640.1, XP_023436744.1	FGRAMPH1_01T04271, FGRAMPH1_01T25763	XP_018238518.1, XP_018247182.1, XP_018248807.1	XP_003708873.1, XP_003712894.1	XP_958502.1	NP_012317.1	Zt09_12_00279, Zt09_14_00067, Zt09_3_00258, Zt09_6_00100
OG0000274	XP_023423903.1, XP_023425427.1, XP_023431297.1, XP_023431574.1	FGRAMPH1_01T03625	XP_018239480.1, XP_018248683.1, XP_018249311.1	XP_003719963.1	XP_956467.2	NP_010830.4, NP_011358.3, NP_011476.1, NP_014490.1	Zt09_13_00021, Zt09_2_00072
OG0000275	XP_023424070.1, XP_023431596.1, XP_023434416.1	FGRAMPH1_01T03243, FGRAMPH1_01T04545	XP_018231669.1, XP_018238881.1, XP_018238882.1, XP_018238883.1	XP_003709815.1, XP_003710613.1	XP_961475.2, XP_965380.2	NP_011558.1	Zt09_4_00612, Zt09_8_00674
OG0000276	XP_023424130.1, XP_023426084.1, XP_023428530.1, XP_023433852.1	FGRAMPH1_01T00229, FGRAMPH1_01T03079, FGRAMPH1_01T09063, FGRAMPH1_01T22511, FGRAMPH1_01T26519	XP_018231800.1, XP_018236009.1, XP_018245134.1	XP_003713598.1	XP_964639.1		Zt09_4_00196, Zt09_9_00479
OG0000277	XP_023424567.1	FGRAMPH1_01T01151	XP_018232732.1, XP_018232733.1, XP_018232734.1, XP_018232735.1, XP_018232736.1, XP_018232737.1, XP_018232738.1, XP_018232739.1, XP_018232740.1	XP_003713748.1	XP_011393016.1, XP_011393017.1	NP_011572.2	Zt09_4_00785
OG0000278	XP_023424610.1, XP_023430330.1, XP_023432710.1, XP_023433891.1, XP_023436956.1, XP_023437093.1		XP_018232838.1, XP_018236423.1, XP_018239891.1, XP_018247479.1, XP_018251630.1, XP_018257811.1	XP_003720319.1			Zt09_13_00359, Zt09_2_00795, Zt09_4_00724
OG0000279	XP_023424671.1, XP_023425411.1, XP_023431021.1, XP_023437728.1	FGRAMPH1_01T00899, FGRAMPH1_01T05865, FGRAMPH1_01T11731, FGRAMPH1_01T25351	XP_018232968.1, XP_018232969.1, XP_018232970.1, XP_018232971.1, XP_018232972.1, XP_018248054.1, XP_018250761.1		XP_965138.2
OG0000280	XP_023425120.1, XP_023432916.1, XP_023436541.1, XP_023436897.1	FGRAMPH1_01T00679, FGRAMPH1_01T13185, FGRAMPH1_01T21069, FGRAMPH1_01T27945	XP_018233827.1, XP_018245899.1, XP_018246910.1, XP_018247403.1	XP_003709137.1, XP_003719369.1	XP_959153.3		Zt09_7_00010
OG0000281	XP_023425358.1, XP_023425359.1, XP_023425615.1, XP_023427261.1, XP_023433753.1, XP_023435927.1, XP_023436183.1	FGRAMPH1_01T12005, FGRAMPH1_01T13713, FGRAMPH1_01T15151, FGRAMPH1_01T21513	XP_018251428.1, XP_018253240.1	XP_003715909.1	XP_001728229.2, XP_959887.1
OG0000282	XP_023425363.1, XP_023428715.1, XP_023436895.1	FGRAMPH1_01T00281, FGRAMPH1_01T12467, FGRAMPH1_01T25391	XP_018236244.1, XP_018247401.1	XP_003711716.1, XP_003714001.1, XP_003718461.1	XP_958570.3, XP_964353.2		Zt09_13_00100, Zt09_2_00747, Zt09_5_00758
OG0000283	XP_023425491.1	FGRAMPH1_01T02987	XP_018231879.1, XP_018231880.1, XP_018231881.1, XP_018231882.1, XP_018231883.1, XP_018231884.1, XP_018231885.1, XP_018231886.1, XP_018231887.1, XP_018231888.1	XP_003713503.1	XP_011393001.1, XP_011393002.1		Zt09_1_01466
OG0000284	XP_023425541.1, XP_023425612.1, XP_023427231.1, XP_023427249.1, XP_023428759.1, XP_023428779.1, XP_023428866.1, XP_023428868.1, XP_023429606.1, XP_023431476.1, XP_023432033.1, XP_023432824.1, XP_023432883.1, XP_023434342.1, XP_023435150.1, XP_023437347.1
OG0000285	XP_023425567.1	FGRAMPH1_01T02393	XP_018233330.1, XP_018233331.1, XP_018233332.1, XP_018233333.1, XP_018233334.1, XP_018233335.1	XP_003719748.1	XP_011395189.1, XP_011395190.1, XP_011395191.1, XP_011395192.1	NP_013908.1, NP_015092.1	Zt09_5_00094
OG0000286	XP_023425812.1, XP_023425815.1, XP_023428538.1, XP_023428539.1	FGRAMPH1_01T16891, FGRAMPH1_01T16893, FGRAMPH1_01T16897, FGRAMPH1_01T16923, FGRAMPH1_01T22489, FGRAMPH1_01T22491	XP_018236018.1, XP_018236020.1, XP_018245606.1, XP_018245607.1	XP_003710400.1	XP_011394603.1
OG0000287	XP_023426078.1, XP_023427399.1, XP_023436605.1	FGRAMPH1_01T13291, FGRAMPH1_01T25233, FGRAMPH1_01T26533	XP_018245140.1, XP_018246991.1, XP_018247308.1, XP_018250277.1, XP_018252854.1, XP_018255265.1	XP_003717647.1	XP_958746.1, XP_960250.1		Zt09_8_00113
OG0000288	XP_023426144.1, XP_023426378.1, XP_023434608.1	FGRAMPH1_01T25769, FGRAMPH1_01T26375, FGRAMPH1_01T26647	XP_018238536.1, XP_018242127.1, XP_018245006.1	XP_003709096.1, XP_003715791.1, XP_003719918.1, XP_016846076.1	XP_957065.1, XP_962190.2		Zt09_12_00448
OG0000289	XP_023426182.1	FGRAMPH1_01T26277	XP_018244915.1, XP_018244916.1, XP_018244917.1, XP_018244918.1, XP_018244919.1, XP_018244920.1, XP_018244921.1, XP_018244922.1, XP_018244923.1	XP_003715306.1, XP_003715307.1	XP_964443.1	NP_011908.1	Zt09_9_00484
OG0000290	XP_023426386.1, XP_023430212.1, XP_023430448.1, XP_023434322.1, XP_023434598.1, XP_023436998.1	FGRAMPH1_01T01307, FGRAMPH1_01T05127, FGRAMPH1_01T05135	XP_018238553.1, XP_018239038.1, XP_018239039.1, XP_018239725.1, XP_018240103.1, XP_018249394.1	XP_003710332.1
OG0000291	XP_023426473.1, XP_023433704.1	FGRAMPH1_01T20791, FGRAMPH1_01T26881	XP_018241935.1, XP_018241936.1, XP_018241937.1, XP_018241938.1, XP_018251349.1	XP_003713502.1, XP_003717068.1	XP_011394990.1, XP_011394991.1	NP_012289.3	Zt09_13_00289, Zt09_4_00750
OG0000292	XP_023426853.1, XP_023432978.1, XP_023432981.1	FGRAMPH1_01T03843	XP_018249148.1, XP_018249149.1, XP_018251644.1, XP_018252030.1, XP_018252148.1, XP_018253452.1, XP_018253750.1, XP_018257311.1, XP_018257916.1, XP_018258015.1	XP_003709166.1	XP_955791.1
OG0000293	XP_023427016.1, XP_023430723.1, XP_023431239.1, XP_023437716.1	FGRAMPH1_01T05725, FGRAMPH1_01T07049, FGRAMPH1_01T11755, FGRAMPH1_01T16515, FGRAMPH1_01T21209	XP_018240665.1, XP_018248606.1, XP_018250790.1, XP_018252237.1	XP_003711703.1	XP_959569.1		Zt09_1_01329
OG0000294	XP_023427098.1, XP_023433156.1, XP_023435331.1, XP_023436212.1	FGRAMPH1_01T16783	XP_018241006.1, XP_018246202.1, XP_018247566.1, XP_018250202.1, XP_018252940.1		XP_964381.2		Zt09_1_00485, Zt09_2_01190, Zt09_2_01191, Zt09_5_00006, Zt09_6_00006
OG0000295	XP_023427158.1, XP_023428985.1	FGRAMPH1_01T19077, FGRAMPH1_01T26455	XP_018243293.1, XP_018245085.1, XP_018245086.1, XP_018245087.1	XP_003709226.1, XP_003714431.1	XP_957888.2, XP_960753.2	NP_012683.4	Zt09_2_00386, Zt09_4_00794, Zt09_7_00494
OG0000296	XP_023427599.1, XP_023431317.1, XP_023435286.1, XP_023436508.1	FGRAMPH1_01T13149, FGRAMPH1_01T24871	XP_018234162.1, XP_018246866.1, XP_018248694.1, XP_018252893.1, XP_018258867.1	XP_003709240.1, XP_003719234.1		NP_010044.2	Zt09_2_00804, Zt09_8_00042
OG0000297	XP_023427997.1	FGRAMPH1_01T23611	XP_018234893.1, XP_018234894.1, XP_018234895.1, XP_018234896.1, XP_018234897.1, XP_018234898.1, XP_018234899.1, XP_018234900.1, XP_018234901.1	XP_003718581.1	XP_957230.2	NP_010586.3, NP_011898.1	Zt09_5_00669
OG0000298	XP_023428118.1, XP_023428934.1	FGRAMPH1_01T18931, FGRAMPH1_01T23309	XP_018235179.1, XP_018243240.1	XP_003711015.1, XP_003712368.1	XP_958421.2, XP_961600.1	NP_010304.3, NP_012397.1, NP_012985.3	Zt09_2_00207, Zt09_5_00355, Zt09_8_00179
OG0000299	XP_023428506.1, XP_023433764.1, XP_023434965.1, XP_023435683.1, XP_023437017.1	FGRAMPH1_01T08549, FGRAMPH1_01T12225, FGRAMPH1_01T14593, FGRAMPH1_01T22199, FGRAMPH1_01T22559	XP_018235976.1, XP_018247538.1, XP_018249714.1, XP_018254225.1				Zt09_13_00127, Zt09_3_00004
OG0000300	XP_023428904.1, XP_023432751.1, XP_023435476.1	FGRAMPH1_01T00339, FGRAMPH1_01T09117, FGRAMPH1_01T09119, FGRAMPH1_01T16003, FGRAMPH1_01T27857	XP_018236376.1, XP_018236377.1, XP_018243203.1, XP_018250538.1, XP_018253130.1	XP_003710237.1, XP_003718799.1	XP_963595.1
OG0000301	XP_023429273.1, XP_023431852.1	FGRAMPH1_01T11097, FGRAMPH1_01T11103, FGRAMPH1_01T17225	XP_018237893.1, XP_018243756.1	XP_003719905.1, XP_003720721.1, XP_003720722.1	XP_956370.1, XP_964324.1	NP_015390.1	Zt09_1_01718, Zt09_2_00769, Zt09_4_00818
OG0000302	XP_023429288.1, XP_023432594.1, XP_023434195.1	FGRAMPH1_01T05159, FGRAMPH1_01T17241	XP_018236552.1, XP_018236553.1, XP_018239245.1, XP_018239246.1, XP_018243780.1, XP_018243781.1	XP_003708928.1	XP_955835.1	NP_013774.1, NP_116612.1	Zt09_2_00539
OG0000303	XP_023429447.1, XP_023430259.1, XP_023431615.1, XP_023434458.1, XP_023437836.1	FGRAMPH1_01T00101, FGRAMPH1_01T08277, FGRAMPH1_01T08625, FGRAMPH1_01T20065	XP_018239796.1, XP_018244030.1, XP_018244031.1, XP_018244032.1, XP_018250582.1, XP_018256190.1	XP_003716530.1
OG0000304	XP_023429544.1, XP_023430543.1	FGRAMPH1_01T07523, FGRAMPH1_01T21563, FGRAMPH1_01T26065	XP_018238071.1, XP_018238072.1, XP_018240285.1	XP_003716110.1, XP_003716398.1	XP_959787.1, XP_961070.1	NP_012335.1, NP_013407.1	Zt09_11_00048, Zt09_12_00077
OG0000305	XP_023429982.1		XP_018251766.1, XP_018253657.1, XP_018258772.1, XP_018258773.1, XP_018258774.1	XP_003708899.1, XP_003708900.1, XP_003709012.1, XP_003709109.1, XP_003715873.1	XP_011393383.1, XP_011395091.1, XP_956102.2		Zt09_1_00469, Zt09_8_00106
OG0000306	XP_023430090.1, XP_023435525.1	FGRAMPH1_01T14953, FGRAMPH1_01T25621	XP_018239606.1, XP_018250297.1, XP_018253406.1, XP_018254585.1, XP_018254586.1, XP_018254659.1, XP_018255585.1, XP_018255660.1, XP_018255661.1	XP_003716848.1	XP_956282.2		Zt09_12_00314
OG0000307	XP_023430435.1	FGRAMPH1_01T07803	XP_018240081.1, XP_018242972.1, XP_018251684.1, XP_018251685.1, XP_018251820.1, XP_018253614.1, XP_018253715.1, XP_018253972.1, XP_018254776.1, XP_018256650.1, XP_018256918.1	XP_003712438.1	XP_958372.1		Zt09_1_00387
OG0000308	XP_023430924.1	FGRAMPH1_01T06575, FGRAMPH1_01T21571	XP_018247891.1, XP_018247892.1, XP_018247893.1, XP_018247894.1, XP_018247895.1, XP_018247896.1, XP_018247897.1, XP_018247898.1	XP_003719214.1	XP_962907.2	NP_012451.1, NP_012946.3	Zt09_2_00561
OG0000309	XP_023431324.1	FGRAMPH1_01T06587	XP_018242866.1, XP_018244219.1, XP_018247878.1, XP_018247879.1, XP_018256789.1, XP_018256822.1, XP_018257410.1, XP_018257492.1	XP_003719226.1	XP_957856.2	NP_010502.3, NP_012661.3, NP_013630.1	Zt09_2_00860
OG0000310	XP_023431339.1, XP_023437681.1	FGRAMPH1_01T05971, FGRAMPH1_01T12065	XP_018242516.1, XP_018242680.1, XP_018244338.1, XP_018244615.1, XP_018248124.1, XP_018248125.1, XP_018248126.1, XP_018250844.1	XP_003712538.1	XP_958509.1	NP_014967.3	Zt09_2_00549
OG0000311	XP_023431358.1, XP_023436759.1, XP_023437766.1	FGRAMPH1_01T06157, FGRAMPH1_01T12299, FGRAMPH1_01T12571	XP_018233933.1, XP_018247202.1, XP_018248172.1, XP_018250700.1, XP_018250701.1, XP_018255920.1	XP_003709133.1, XP_003718820.1	XP_011394131.1, XP_962188.1
OG0000312	XP_023431375.1, XP_023436509.1, XP_023436973.1, XP_023437002.1	FGRAMPH1_01T06113, FGRAMPH1_01T08881, FGRAMPH1_01T25497	XP_018246869.1, XP_018247502.1, XP_018247522.1, XP_018248199.1, XP_018257873.1	XP_003712612.1, XP_003717401.1			Zt09_3_00633, Zt09_4_00691
OG0000313	XP_023431452.1, XP_023434280.1	FGRAMPH1_01T04959, FGRAMPH1_01T06515	XP_018239103.1, XP_018247941.1, XP_018247942.1, XP_018247943.1, XP_018247944.1	XP_003710183.1, XP_003717784.1	XP_958280.1, XP_963045.1	NP_012550.1	Zt09_1_00138, Zt09_3_00170
OG0000314	XP_023432248.1, XP_023432762.1, XP_023434001.1, XP_023436129.1	FGRAMPH1_01T09887, FGRAMPH1_01T15125	XP_018236350.1, XP_018237177.1, XP_018239440.1, XP_018253254.1, XP_018253255.1	XP_003716777.1	XP_963320.3	NP_010785.1, NP_014538.2	Zt09_12_00329
OG0000315	XP_023432306.1, XP_023433109.1	FGRAMPH1_01T10523	XP_018237005.1, XP_018237006.1, XP_018237007.1, XP_018243155.1, XP_018246140.1	XP_003714672.1, XP_003717266.1	XP_011394183.1, XP_011394184.1, XP_011394185.1	NP_012633.1	Zt09_3_00061, Zt09_9_00505
OG0000316	XP_023432847.1	FGRAMPH1_01T10683	XP_018236874.1, XP_018236875.1, XP_018236876.1, XP_018236877.1, XP_018236878.1, XP_018236879.1, XP_018236880.1, XP_018236881.1	XP_003720909.1	XP_011392813.1, XP_011392814.1, XP_011392815.1	NP_015120.1	Zt09_13_00114
OG0000317	XP_023432851.1	FGRAMPH1_01T10763	XP_018236795.1, XP_018236796.1, XP_018236797.1, XP_018236798.1, XP_018236799.1, XP_018236800.1, XP_018236801.1, XP_018236802.1, XP_018236803.1, XP_018236804.1, XP_018236805.1	XP_003712460.1	XP_957632.1		Zt09_4_00177
OG0000318	XP_023432882.1, XP_023436664.1	FGRAMPH1_01T08861, FGRAMPH1_01T13467	XP_018247069.1, XP_018247070.1, XP_018256183.1	XP_003713284.1, XP_003716028.1, XP_003717009.1, XP_003717648.1, XP_003720337.1, XP_003720455.1, XP_003721286.1	XP_958969.1, XP_959145.2
OG0000319	XP_023433346.1	FGRAMPH1_01T18169	XP_018246542.1, XP_018246543.1, XP_018246544.1, XP_018246545.1, XP_018246546.1, XP_018246547.1, XP_018254908.1	XP_003717181.1	XP_011393779.1, XP_011393780.1, XP_011393781.1	NP_010677.1, NP_014777.3	Zt09_1_00913
OG0000320	XP_023433382.1	FGRAMPH1_01T18075	XP_018246612.1, XP_018251967.1, XP_018252073.1, XP_018253510.1, XP_018253981.1, XP_018254645.1, XP_018255600.1, XP_018257312.1, XP_018257972.1, XP_018258014.1, XP_018258509.1	XP_003717351.1	XP_955949.1		Zt09_1_01131
OG0000321	XP_023433506.1	FGRAMPH1_01T17767	XP_018246852.1, XP_018246853.1, XP_018246854.1, XP_018246855.1, XP_018246856.1, XP_018246857.1, XP_018246858.1, XP_018246859.1, XP_018246860.1	XP_003717247.1	XP_011393811.1, XP_011393812.1	NP_013875.1	Zt09_11_00397
OG0000322	XP_023434118.1, XP_023436286.1, XP_023437821.1	FGRAMPH1_01T11961, FGRAMPH1_01T25379	XP_018239324.1, XP_018250604.1, XP_018250605.1, XP_018250606.1, XP_018257844.1			NP_009340.1, NP_009341.2	Zt09_1_01710, Zt09_2_00514, Zt09_3_00315, Zt09_7_00371
OG0000323	XP_023434838.1, XP_023435242.1	FGRAMPH1_01T11555	XP_018242344.1, XP_018242345.1, XP_018242818.1, XP_018242819.1, XP_018244737.1, XP_018244738.1, XP_018254103.1, XP_018257038.1, XP_018257039.1, XP_018257418.1, XP_018257501.1, XP_018258555.1	XP_003721499.1
OG0000324	XP_023435693.1	FGRAMPH1_01T14573	XP_018249727.1, XP_018249728.1, XP_018249729.1, XP_018249730.1, XP_018249731.1, XP_018249732.1, XP_018249733.1, XP_018249734.1, XP_018249735.1, XP_018249736.1	XP_003712849.1	XP_011393947.1, XP_011393948.1		Zt09_2_00187
OG0000325	XP_023436139.1	FGRAMPH1_01T15099	XP_018253278.1, XP_018253279.1, XP_018253280.1, XP_018253281.1, XP_018253282.1, XP_018253283.1, XP_018253284.1, XP_018253285.1, XP_018253286.1, XP_018253287.1	XP_003717867.1	XP_956201.2	NP_014316.3	Zt09_9_00472
OG0000326	XP_023437463.1, XP_023437719.1	FGRAMPH1_01T11747, FGRAMPH1_01T13859	XP_018250773.1, XP_018253948.1, XP_018257994.1, XP_018258019.1, XP_018258249.1, XP_018258250.1, XP_018258514.1	XP_003719470.1, XP_003720407.1	XP_959745.1		Zt09_1_01780, Zt09_8_00269
OG0000327		FGRAMPH1_01T16875	XP_018242922.1, XP_018251640.1, XP_018254817.1, XP_018255051.1, XP_018256511.1, XP_018256717.1, XP_018256874.1, XP_018257332.1, XP_018257333.1, XP_018258562.1, XP_018258589.1, XP_018258590.1	XP_003719972.1	XP_958158.2, XP_961703.1
OG0000328			XP_018242461.1, XP_018242735.1, XP_018244183.1, XP_018244331.1, XP_018244662.1, XP_018254600.1, XP_018254601.1, XP_018254932.1, XP_018254981.1, XP_018255046.1, XP_018255645.1, XP_018255860.1, XP_018256373.1, XP_018256545.1, XP_018256960.1, XP_018258795.1
OG0000329				XP_003708920.1, XP_003710263.1, XP_003710363.1, XP_003710432.1, XP_003711103.1, XP_003711246.1, XP_003711671.1, XP_003712312.1, XP_003713299.1, XP_003715591.1, XP_003715664.1, XP_003716938.1, XP_003717339.1, XP_003717417.1, XP_003717465.1, XP_003719308.1
OG0000330	XP_023423534.1, XP_023433567.1, XP_023434540.1, XP_023436069.1	FGRAMPH1_01T11587, FGRAMPH1_01T16223, FGRAMPH1_01T20433	XP_018248784.1, XP_018250265.1, XP_018250266.1, XP_018251074.1	XP_003709102.1, XP_003710712.1, XP_003711503.1, XP_003715708.1
OG0000331	XP_023423711.1, XP_023426145.1, XP_023435407.1	FGRAMPH1_01T04175, FGRAMPH1_01T15443, FGRAMPH1_01T26373	XP_018245004.1, XP_018245005.1, XP_018248919.1, XP_018253024.1, XP_018254846.1	XP_003716066.1			Zt09_2_01091, Zt09_3_00295, Zt09_8_00413
OG0000332	XP_023423816.1, XP_023428682.1	FGRAMPH1_01T03831, FGRAMPH1_01T08735	XP_018247759.1, XP_018249157.1, XP_018249158.1, XP_018249159.1	XP_003709153.1, XP_003720921.1	XP_963644.2, XP_965818.3	NP_013976.1	Zt09_2_00476, Zt09_4_00077
OG0000333	XP_023423942.1, XP_023437812.1	FGRAMPH1_01T03539, FGRAMPH1_01T11969	XP_018249383.1, XP_018249384.1, XP_018250616.1, XP_018254878.1	XP_003721325.1	XP_011393497.1, XP_011393498.1	NP_009610.1, NP_009950.1, NP_010316.1	Zt09_13_00368
OG0000334	XP_023423954.1, XP_023431986.1	FGRAMPH1_01T03505, FGRAMPH1_01T09707	XP_018237664.1, XP_018237665.1, XP_018249415.1, XP_018249416.1, XP_018249417.1	XP_003712494.1, XP_003715409.1	XP_956886.1	NP_011507.1, NP_015289.1	Zt09_5_00411
OG0000335	XP_023424208.1	FGRAMPH1_01T02883	XP_018231999.1, XP_018232000.1, XP_018232001.1, XP_018232002.1, XP_018232003.1, XP_018232004.1, XP_018232005.1, XP_018232006.1	XP_003710880.1	XP_011393276.1, XP_011393277.1, XP_011393278.1		Zt09_8_00061
OG0000336	XP_023424221.1	FGRAMPH1_01T02853	XP_018232045.1, XP_018232046.1, XP_018232047.1, XP_018232048.1, XP_018232049.1, XP_018232050.1, XP_018232051.1, XP_018232052.1, XP_018232053.1	XP_003719010.1, XP_003720537.1	XP_962138.1		Zt09_6_00053
OG0000337	XP_023424413.1	FGRAMPH1_01T01535	XP_018232410.1, XP_018232411.1, XP_018232412.1, XP_018232413.1, XP_018232414.1, XP_018232415.1, XP_018232416.1, XP_018232417.1, XP_018232418.1	XP_003713522.1	XP_962998.2, XP_963927.3		Zt09_1_01668
OG0000338	XP_023424448.1, XP_023427250.1, XP_023433112.1	FGRAMPH1_01T01471, FGRAMPH1_01T28091	XP_018232459.1, XP_018232460.1, XP_018246143.1, XP_018246144.1, XP_018255848.1, XP_018256361.1, XP_018258168.1	XP_003717399.1	XP_963761.1		Zt09_12_00082
OG0000339	XP_023424786.1, XP_023427116.1, XP_023433776.1	FGRAMPH1_01T02259, FGRAMPH1_01T17753, FGRAMPH1_01T20917	XP_018233227.1, XP_018239404.1, XP_018242324.1, XP_018251458.1	XP_003716495.1, XP_003720488.1	XP_960106.1, XP_965003.2		Zt09_4_00326
OG0000340	XP_023424838.1	FGRAMPH1_01T02385	XP_018233311.1, XP_018233312.1, XP_018233313.1, XP_018233314.1, XP_018233315.1, XP_018254682.1, XP_018255553.1, XP_018255554.1, XP_018255555.1, XP_018255556.1	XP_003716732.1	XP_963162.2		Zt09_8_00386
OG0000341	XP_023425027.1	FGRAMPH1_01T01971	XP_018233667.1, XP_018233668.1, XP_018233669.1, XP_018233670.1, XP_018233671.1, XP_018233672.1, XP_018233673.1, XP_018233674.1	XP_003716059.1	XP_011393256.1, XP_011393257.1	NP_013349.1	Zt09_1_00139
OG0000342	XP_023425162.1	FGRAMPH1_01T05821, FGRAMPH1_01T09109, FGRAMPH1_01T09159, FGRAMPH1_01T11409, FGRAMPH1_01T11569, FGRAMPH1_01T12243, FGRAMPH1_01T13761, FGRAMPH1_01T14101, FGRAMPH1_01T16145, FGRAMPH1_01T16347, FGRAMPH1_01T16391, FGRAMPH1_01T21151, FGRAMPH1_01T21237	XP_018251622.1
OG0000343	XP_023425269.1, XP_023432995.1, XP_023435439.1, XP_023438097.1	FGRAMPH1_01T00331, FGRAMPH1_01T11689, FGRAMPH1_01T15375, FGRAMPH1_01T25721, FGRAMPH1_01T27977	XP_018234021.1, XP_018245933.1, XP_018250708.1, XP_018250709.1, XP_018253069.1	XP_003715925.1
OG0000344	XP_023425349.1, XP_023431780.1, XP_023437115.1	FGRAMPH1_01T04441, FGRAMPH1_01T11281, FGRAMPH1_01T15949, FGRAMPH1_01T16075, FGRAMPH1_01T16077, FGRAMPH1_01T16495, FGRAMPH1_01T21431	XP_018245857.1, XP_018247663.1, XP_018258418.1	XP_003713992.1, XP_003713993.1
OG0000345	XP_023425437.1, XP_023432508.1, XP_023437325.1	FGRAMPH1_01T07839, FGRAMPH1_01T15663	XP_018236651.1, XP_018238010.1, XP_018256182.1, XP_018258622.1	XP_003714943.1, XP_003720081.1	XP_959754.2, XP_959846.2, XP_962191.1		Zt09_2_00031
OG0000346	XP_023425500.1, XP_023438117.1	FGRAMPH1_01T01547	XP_018232396.1, XP_018232397.1, XP_018232398.1, XP_018232399.1, XP_018232400.1, XP_018232401.1, XP_018250493.1	XP_003713519.1	XP_963925.2	NP_010978.3, NP_012213.3	Zt09_1_00146
OG0000347	XP_023425506.1, XP_023431979.1, XP_023436229.1	FGRAMPH1_01T01229, FGRAMPH1_01T09693	XP_018232679.1, XP_018237674.1	XP_003710644.1, XP_003717583.1	XP_960510.1, XP_963757.2	NP_009808.1, NP_010320.3	Zt09_2_00602, Zt09_7_00081
OG0000348	XP_023425667.1, XP_023427393.1, XP_023434936.1, XP_023436416.1	FGRAMPH1_01T00241, FGRAMPH1_01T12885, FGRAMPH1_01T15965	XP_018245782.1, XP_018255089.1, XP_018255257.1, XP_018257180.1	XP_003719088.1	XP_960316.2		Zt09_2_00211, Zt09_6_00416
OG0000349	XP_023425694.1, XP_023427351.1, XP_023437575.1	FGRAMPH1_01T12733, FGRAMPH1_01T18687, FGRAMPH1_01T25189	XP_018245748.1, XP_018247390.1, XP_018250936.1, XP_018250937.1, XP_018250938.1, XP_018254536.1, XP_018255205.1, XP_018256277.1	XP_003708932.1
OG0000350	XP_023425940.1, XP_023437831.1	FGRAMPH1_01T12013, FGRAMPH1_01T19671	XP_018242835.1, XP_018245380.1, XP_018250589.1, XP_018258611.1	XP_003716878.1, XP_003719641.1	XP_961970.2, XP_964152.1	NP_010625.1, NP_011897.1	Zt09_9_00487
OG0000351	XP_023426161.1, XP_023426629.1	FGRAMPH1_01T26321, FGRAMPH1_01T27253	XP_018241665.1, XP_018244965.1, XP_018244966.1	XP_003710098.1, XP_003714780.1	XP_011394144.1, XP_011394145.1, XP_011394465.1, XP_011394466.1	NP_015347.1	Zt09_5_00681
OG0000352	XP_023426332.1	FGRAMPH1_01T17581	XP_018242196.1, XP_018242990.1, XP_018252025.1, XP_018252143.1, XP_018253457.1, XP_018253910.1, XP_018254002.1, XP_018256623.1, XP_018256935.1, XP_018257921.1	XP_003714369.1	XP_962643.1		Zt09_9_00493
OG0000353	XP_023426752.1	FGRAMPH1_01T27387	XP_018241455.1, XP_018241456.1, XP_018241457.1, XP_018241458.1, XP_018241459.1, XP_018241460.1, XP_018241461.1, XP_018241462.1	XP_003716280.1, XP_003716281.1	XP_011392967.1, XP_011392968.1		Zt09_5_00372
OG0000354	XP_023426798.1, XP_023426935.1, XP_023431535.1, XP_023437803.1	FGRAMPH1_01T05557, FGRAMPH1_01T11995, FGRAMPH1_01T16565	XP_018241215.1, XP_018241385.1, XP_018243157.1, XP_018250628.1	XP_003719569.1	XP_965618.1	NP_013243.1	Zt09_1_00048
OG0000355	XP_023426955.1, XP_023430539.1, XP_023437089.1	FGRAMPH1_01T07533, FGRAMPH1_01T16599	XP_018240270.1, XP_018240271.1, XP_018241181.1, XP_018247612.1	XP_003718224.1	XP_011394657.1, XP_011394658.1	NP_012707.1	Zt09_1_00534, Zt09_6_00337
OG0000356	XP_023427008.1, XP_023429080.1, XP_023431551.1, XP_023436748.1	FGRAMPH1_01T11613, FGRAMPH1_01T13597, FGRAMPH1_01T16533, FGRAMPH1_01T19219	XP_018241114.1, XP_018243425.1, XP_018247188.1, XP_018256259.1	XP_003709801.1, XP_003711484.1, XP_003715995.1
OG0000357	XP_023427143.1, XP_023435072.1, XP_023438128.1	FGRAMPH1_01T21261, FGRAMPH1_01T27883	XP_018243096.1, XP_018254208.1, XP_018254267.1, XP_018254522.1, XP_018255725.1, XP_018257788.1, XP_018257789.1	XP_003713585.1	XP_962174.3		Zt09_8_00697
OG0000358	XP_023427175.1	FGRAMPH1_01T26815	XP_018241981.1, XP_018241982.1, XP_018241983.1, XP_018241984.1, XP_018241985.1, XP_018241986.1, XP_018241987.1, XP_018241988.1, XP_018241989.1	XP_003714453.1	XP_011394310.1, XP_011394311.1		Zt09_9_00497
OG0000359	XP_023427247.1, XP_023428567.1	FGRAMPH1_01T00023, FGRAMPH1_01T22431	XP_018236055.1, XP_018236056.1, XP_018236057.1, XP_018236058.1, XP_018236059.1, XP_018236060.1, XP_018236061.1	XP_003711593.1	XP_011393964.1, XP_011393965.1		Zt09_3_00267
OG0000360	XP_023427258.1		XP_018242442.1, XP_018242749.1, XP_018244254.1, XP_018244675.1, XP_018254500.1, XP_018254693.1, XP_018255536.1, XP_018255751.1, XP_018255936.1, XP_018256447.1, XP_018256502.1, XP_018256974.1, XP_018257425.1, XP_018257509.1
OG0000361	XP_023427278.1, XP_023429899.1, XP_023432612.1, XP_023438145.1	FGRAMPH1_01T15999, FGRAMPH1_01T16119	XP_018245668.1, XP_018252554.1, XP_018255132.1, XP_018255133.1		XP_001728446.2, XP_001728451.2		Zt09_3_00379, Zt09_4_00269, Zt09_8_00204
OG0000362	XP_023427327.1, XP_023432440.1, XP_023434309.1	FGRAMPH1_01T04905, FGRAMPH1_01T10857	XP_018236749.1, XP_018239059.1, XP_018239657.1, XP_018243074.1	XP_003719365.1, XP_003721035.1	XP_960029.1	NP_014522.1, NP_014951.4	Zt09_1_00561
OG0000363	XP_023427834.1	FGRAMPH1_01T24013	XP_018234571.1, XP_018234572.1, XP_018234573.1, XP_018234574.1, XP_018234575.1, XP_018234576.1, XP_018234577.1, XP_018234578.1	XP_003714575.1, XP_003714576.1	XP_964470.3	NP_010182.1	Zt09_7_00422
OG0000364	XP_023427863.1, XP_023433983.1	FGRAMPH1_01T00545, FGRAMPH1_01T17889, FGRAMPH1_01T23945	XP_018234626.1, XP_018242427.1, XP_018242757.1, XP_018244545.1, XP_018244681.1, XP_018256982.1	XP_003713890.1	XP_011393399.1, XP_011393400.1, XP_957836.1
OG0000365	XP_023428377.1, XP_023429204.1, XP_023430121.1	FGRAMPH1_01T08667, FGRAMPH1_01T22893	XP_018239636.1, XP_018243645.1, XP_018243646.1, XP_018243647.1	XP_003712774.1	XP_963083.1	NP_009911.2	Zt09_2_00512, Zt09_4_00501, Zt09_6_00080
OG0000366	XP_023428566.1, XP_023432195.1	FGRAMPH1_01T09999	XP_018236054.1, XP_018237249.1	XP_003709076.1, XP_003713098.1, XP_003719859.1	XP_958633.1		Zt09_13_00042, Zt09_1_00330, Zt09_2_00205, Zt09_3_00869, Zt09_4_00211, Zt09_8_00025
OG0000367	XP_023428641.1, XP_023434071.1, XP_023434086.1, XP_023435257.1	FGRAMPH1_01T08677, FGRAMPH1_01T16203, FGRAMPH1_01T16503	XP_018236150.1, XP_018245871.1, XP_018252858.1	XP_003719271.1			Zt09_3_00465, Zt09_3_01079, Zt09_4_00024, Zt09_5_00748
OG0000368	XP_023428680.1	FGRAMPH1_01T21575	XP_018236198.1, XP_018239470.1, XP_018242387.1, XP_018242790.1, XP_018242855.1, XP_018244499.1, XP_018244716.1, XP_018256801.1, XP_018256802.1, XP_018256803.1, XP_018256804.1, XP_018256810.1, XP_018257015.1
OG0000369	XP_023428684.1, XP_023430407.1, XP_023437456.1	FGRAMPH1_01T07871, FGRAMPH1_01T11987	XP_018240042.1, XP_018258259.1	XP_003711284.1, XP_003711475.1, XP_003718010.1	XP_011393608.1		Zt09_12_00201, Zt09_1_01591, Zt09_1_01901, Zt09_9_00519
OG0000370	XP_023429483.1	FGRAMPH1_01T20155	XP_018244085.1, XP_018244086.1, XP_018244087.1, XP_018244088.1, XP_018244089.1, XP_018244090.1, XP_018244091.1	XP_003716357.1	XP_011395176.1, XP_011395177.1	NP_012161.1, NP_014351.3	Zt09_11_00285
OG0000371	XP_023429676.1, XP_023433235.1	FGRAMPH1_01T18443, FGRAMPH1_01T25919	XP_018238189.1, XP_018238190.1, XP_018246308.1, XP_018246309.1, XP_018246310.1, XP_018258534.1	XP_003714390.1, XP_003716663.1	XP_962538.2	NP_013583.1	Zt09_11_00277
OG0000372	XP_023429722.1, XP_023433710.1, XP_023436928.1	FGRAMPH1_01T12393, FGRAMPH1_01T20803	XP_018238288.1, XP_018247442.1, XP_018251358.1, XP_018251359.1	XP_003716174.1, XP_003719430.1	XP_959943.2	NP_013575.1	Zt09_1_01653, Zt09_4_00462
OG0000373	XP_023429807.1, XP_023432966.1, XP_023436656.1, XP_023437913.1	FGRAMPH1_01T00103, FGRAMPH1_01T11687, FGRAMPH1_01T11929, FGRAMPH1_01T13449, FGRAMPH1_01T28041	XP_018245969.1, XP_018247054.1				Zt09_12_00055, Zt09_12_00056, Zt09_12_00057, Zt09_12_00085
OG0000374	XP_023430041.1, XP_023431590.1, XP_023436013.1, XP_023436068.1, XP_023437637.1	FGRAMPH1_01T11593, FGRAMPH1_01T11621, FGRAMPH1_01T12833	XP_018239529.1, XP_018250205.1, XP_018250267.1, XP_018250903.1, XP_018256223.1	XP_003715613.1			Zt09_3_00728
OG0000375	XP_023430096.1, XP_023430282.1	FGRAMPH1_01T05789, FGRAMPH1_01T08711	XP_018239834.1, XP_018242958.1, XP_018242961.1, XP_018254721.1, XP_018254722.1, XP_018254723.1, XP_018255509.1, XP_018256670.1, XP_018256671.1, XP_018256902.1, XP_018256905.1
OG0000376	XP_023430097.1, XP_023435783.1, XP_023435785.1	FGRAMPH1_01T14335, FGRAMPH1_01T14337, FGRAMPH1_01T15857	XP_018239592.1, XP_018245866.1, XP_018249930.1, XP_018249931.1, XP_018249932.1, XP_018249934.1		XP_958106.3, XP_958232.2		Zt09_14_00075
OG0000377	XP_023430496.1	FGRAMPH1_01T07619	XP_018240171.1, XP_018240172.1, XP_018240173.1, XP_018240174.1, XP_018240175.1, XP_018240176.1, XP_018240177.1	XP_003714280.1	XP_011394659.1, XP_011394660.1	NP_009497.2, NP_011013.1	Zt09_12_00123
OG0000378	XP_023430604.1	FGRAMPH1_01T00017, FGRAMPH1_01T07383	XP_018240396.1, XP_018242477.1, XP_018242723.1, XP_018244428.1, XP_018244650.1, XP_018253798.1, XP_018253846.1, XP_018254947.1, XP_018256948.1	XP_003715193.1	XP_961430.1		Zt09_1_00858
OG0000379	XP_023430628.1	FGRAMPH1_01T07325	XP_018240433.1, XP_018244404.1, XP_018254679.1, XP_018254715.1, XP_018255516.1, XP_018255559.1, XP_018255845.1, XP_018256359.1, XP_018257427.1, XP_018257512.1	XP_003712247.1	XP_961340.2		Zt09_1_00463
OG0000380	XP_023431174.1, XP_023436704.1, XP_023437503.1, XP_023438303.1	FGRAMPH1_01T00137, FGRAMPH1_01T13817, FGRAMPH1_01T15801	XP_018247128.1, XP_018247129.1, XP_018257645.1	XP_003713345.1, XP_003719315.1	XP_964786.2		Zt09_3_00653, Zt09_9_00610
OG0000381	XP_023431390.1	FGRAMPH1_01T05991	XP_018248239.1, XP_018248240.1, XP_018248241.1, XP_018248242.1, XP_018248243.1, XP_018248244.1, XP_018248245.1, XP_018248246.1, XP_018248247.1, XP_018248248.1	XP_003713864.1		NP_014508.1	Zt09_8_00423
OG0000382	XP_023431515.1	FGRAMPH1_01T07703	XP_018240243.1, XP_018240244.1, XP_018240245.1, XP_018240246.1, XP_018240247.1, XP_018240248.1, XP_018240249.1, XP_018240250.1, XP_018240251.1	XP_003709601.1	XP_961232.3	NP_014713.1	Zt09_6_00164
OG0000383	XP_023431571.1, XP_023434106.1, XP_023435002.1, XP_023435006.1	FGRAMPH1_01T00553, FGRAMPH1_01T06133, FGRAMPH1_01T08503, FGRAMPH1_01T08537, FGRAMPH1_01T09221, FGRAMPH1_01T15645, FGRAMPH1_01T16505, FGRAMPH1_01T21149	XP_018239595.1, XP_018254269.1, XP_018258131.1
OG0000384	XP_023431655.1, XP_023434515.1, XP_023436613.1	FGRAMPH1_01T04781, FGRAMPH1_01T13319, FGRAMPH1_01T20977	XP_018238678.1, XP_018238679.1, XP_018246999.1, XP_018256151.1	XP_003715734.1, XP_003715923.1	XP_957450.3, XP_964145.1		Zt09_6_00445
OG0000385	XP_023431758.1	FGRAMPH1_01T11331	XP_018256005.1, XP_018256006.1, XP_018256007.1, XP_018256008.1, XP_018256009.1, XP_018256010.1	XP_003721348.1, XP_003721349.1	XP_011393253.1, XP_011393254.1, XP_011393255.1	NP_013943.1	Zt09_2_00631
OG0000386	XP_023432417.1, XP_023432672.1	FGRAMPH1_01T10737	XP_018236781.1, XP_018251787.1, XP_018253641.1, XP_018257389.1	XP_003708780.1, XP_003714217.1, XP_003717504.1	XP_011394903.1, XP_011394904.1		Zt09_1_01766, Zt09_1_02012, Zt09_3_00833
OG0000387	XP_023432523.1, XP_023435324.1, XP_023436423.1	FGRAMPH1_01T09441, FGRAMPH1_01T12903, FGRAMPH1_01T15633	XP_018236633.1, XP_018252932.1, XP_018257190.1	XP_003710095.1, XP_003713009.1, XP_003713220.1, XP_003713963.1	XP_958349.1		Zt09_5_00850
OG0000388	XP_023433324.1	FGRAMPH1_01T18223	XP_018246480.1, XP_018246481.1, XP_018246482.1, XP_018246483.1, XP_018246484.1, XP_018246485.1, XP_018246486.1, XP_018246487.1	XP_003714660.1	XP_958008.3	NP_010409.3	Zt09_15_00051, Zt09_8_00534
OG0000389	XP_023433504.1, XP_023436256.1, XP_023436306.1	FGRAMPH1_01T15923, FGRAMPH1_01T16105, FGRAMPH1_01T17771	XP_018246849.1, XP_018248829.1, XP_018257823.1, XP_018257878.1, XP_018257879.1	XP_003717254.1	XP_011393725.1, XP_011393726.1		Zt09_7_00584
OG0000390	XP_023434316.1	FGRAMPH1_01T04879	XP_018239048.1, XP_018254121.1	XP_003709464.1, XP_003719220.1, XP_003719371.1	XP_011395391.1, XP_962439.2		Zt09_10_00226, Zt09_11_00236, Zt09_1_00693, Zt09_2_00323, Zt09_2_01099, Zt09_4_00489
OG0000391	XP_023435319.1, XP_023437046.1	FGRAMPH1_01T12259, FGRAMPH1_01T15693, FGRAMPH1_01T27925	XP_018247557.1, XP_018252926.1, XP_018254839.1, XP_018254840.1, XP_018254841.1, XP_018258518.1	XP_016846051.1	XP_955902.1		Zt09_3_00095, Zt09_5_00009
OG0000392	XP_023436992.1, XP_023437715.1, XP_023437864.1	FGRAMPH1_01T22085	XP_018244178.1, XP_018244184.1, XP_018247512.1, XP_018253778.1, XP_018253818.1, XP_018256527.1	XP_003710750.1, XP_003711118.1, XP_003715838.1, XP_003715859.1, XP_016846052.1
OG0000393			XP_018243530.1, XP_018243531.1, XP_018243532.1, XP_018243533.1, XP_018243534.1, XP_018243535.1, XP_018243536.1, XP_018243537.1, XP_018243538.1, XP_018243539.1, XP_018243540.1, XP_018243541.1, XP_018243542.1, XP_018243543.1, XP_018243544.1
OG0000394			XP_018250134.1, XP_018250135.1, XP_018250136.1, XP_018250137.1, XP_018250138.1, XP_018250139.1, XP_018250140.1, XP_018250141.1, XP_018250142.1, XP_018250143.1, XP_018250144.1, XP_018250145.1, XP_018250146.1, XP_018250147.1, XP_018250148.1
OG0000395			XP_018255036.1, XP_018255037.1, XP_018255038.1, XP_018255039.1, XP_018255040.1, XP_018255041.1, XP_018255960.1, XP_018255961.1, XP_018255962.1, XP_018255963.1, XP_018255964.1, XP_018257395.1, XP_018257397.1, XP_018258083.1, XP_018258086.1
OG0000396							Zt09_11_00119, Zt09_11_00134, Zt09_11_00462, Zt09_13_00220, Zt09_1_02050, Zt09_2_01049, Zt09_3_00067, Zt09_3_00639, Zt09_3_00748, Zt09_3_00950, Zt09_4_00692, Zt09_7_00242, Zt09_7_00579, Zt09_8_00375, Zt09_9_00265
OG0000397	XP_023423541.1, XP_023425428.1, XP_023437252.1	FGRAMPH1_01T13867	XP_018254265.1, XP_018255107.1, XP_018258244.1	XP_003712142.1, XP_003712311.1, XP_003714322.1, XP_003719485.1, XP_016846012.1	XP_965605.1	NP_012852.1
OG0000398	XP_023423626.1, XP_023424869.1	FGRAMPH1_01T01589	XP_018233365.1, XP_018233366.1, XP_018233367.1, XP_018233368.1, XP_018233369.1, XP_018233370.1, XP_018233371.1, XP_018233372.1	XP_003716747.1	XP_956295.3		Zt09_12_00269
OG0000399	XP_023423690.1	FGRAMPH1_01T04077, FGRAMPH1_01T22115	XP_018236141.1, XP_018248991.1, XP_018255957.1, XP_018256463.1	XP_003711392.1, XP_003711526.1, XP_003711527.1, XP_003712657.1	XP_001728277.1	NP_015058.1	Zt09_3_00531
OG0000400	XP_023423787.1, XP_023430353.1, XP_023431193.1	FGRAMPH1_01T03895, FGRAMPH1_01T05827, FGRAMPH1_01T08015	XP_018239922.1, XP_018248551.1, XP_018249120.1	XP_003716604.1	XP_011395302.1, XP_011395303.1	NP_009855.1	Zt09_5_00793
OG0000401	XP_023423818.1, XP_023437800.1	FGRAMPH1_01T03827, FGRAMPH1_01T25625	XP_018249161.1, XP_018250631.1, XP_018258740.1	XP_003709065.1, XP_003709171.1, XP_003710417.1, XP_003712113.1, XP_003719550.1, XP_003720101.1			Zt09_1_01481
OG0000402	XP_023423862.1, XP_023435846.1	FGRAMPH1_01T03717, FGRAMPH1_01T14231	XP_018249246.1, XP_018249247.1, XP_018249248.1, XP_018250005.1	XP_003716237.1, XP_003719022.1	XP_956932.1, XP_963934.1		Zt09_1_00641, Zt09_2_00046
OG0000403	XP_023424030.1, XP_023425020.1	FGRAMPH1_01T01959, FGRAMPH1_01T03337	XP_018231569.1, XP_018233660.1	XP_003711681.1, XP_003714621.1	XP_964367.2, XP_964451.2	NP_011321.1, NP_014069.1	Zt09_1_00008, Zt09_1_00039
OG0000404	XP_023424058.1	FGRAMPH1_01T03267	XP_018231639.1, XP_018231640.1, XP_018231641.1, XP_018231642.1	XP_003710648.1	XP_011393283.1, XP_011393284.1, XP_011393285.1	NP_010798.1	Zt09_1_01898, Zt09_3_00381, Zt09_3_00382
OG0000405	XP_023424072.1	FGRAMPH1_01T03235	XP_018231677.1, XP_018231678.1, XP_018231679.1, XP_018231680.1, XP_018231681.1, XP_018231682.1, XP_018231683.1, XP_018231684.1	XP_003710608.1	XP_011393010.1, XP_011393011.1		Zt09_1_01881
OG0000406	XP_023424271.1	FGRAMPH1_01T02745	XP_018232136.1, XP_018232137.1, XP_018232138.1, XP_018232139.1, XP_018232140.1, XP_018232141.1	XP_003710061.1	XP_964419.1	NP_010739.3, NP_013685.1	Zt09_16_00083, Zt09_1_00908
OG0000407	XP_023424310.1	FGRAMPH1_01T02635	XP_018232208.1, XP_018232209.1, XP_018232210.1, XP_018232211.1, XP_018232212.1, XP_018232213.1, XP_018232214.1	XP_003718540.1	XP_001728015.2	NP_010885.1, NP_014424.1	Zt09_4_00797
OG0000408	XP_023424402.1	FGRAMPH1_01T01563	XP_018232380.1	XP_003718553.1	XP_965442.1	NP_009536.1, NP_010023.1, NP_010024.1, NP_010025.1, NP_012095.1, NP_012313.1, NP_014463.1, NP_014464.3	Zt09_1_01022
OG0000409	XP_023424467.1	FGRAMPH1_01T01405	XP_018232511.1, XP_018254513.1, XP_018254833.1, XP_018255734.1, XP_018255735.1, XP_018256541.1, XP_018258102.1, XP_018258103.1	XP_003710599.1	XP_964030.3	NP_013915.1	Zt09_11_00082
OG0000410	XP_023424502.1	FGRAMPH1_01T01305	XP_018232612.1, XP_018232613.1, XP_018232614.1, XP_018232615.1, XP_018232616.1, XP_018232617.1, XP_018232618.1, XP_018232619.1	XP_003713715.1	XP_011393062.1, XP_011393063.1		Zt09_1_01442
OG0000411	XP_023424964.1	FGRAMPH1_01T01821	XP_018233555.1, XP_018233556.1, XP_018233557.1, XP_018233558.1, XP_018233559.1, XP_018233560.1, XP_018248703.1	XP_003718343.1	XP_011392932.1, XP_011392933.1	NP_013556.3	Zt09_1_00161
OG0000412	XP_023425023.1, XP_023425024.1, XP_023435747.1	FGRAMPH1_01T01965, FGRAMPH1_01T01967, FGRAMPH1_01T14417	XP_018233664.1, XP_018249847.1	XP_003713337.1, XP_003716489.1, XP_003720399.1	XP_958729.1		Zt09_2_01151, Zt09_9_00343
OG0000413	XP_023425043.1, XP_023426291.1	FGRAMPH1_01T02007, FGRAMPH1_01T17693	XP_018233716.1, XP_018242278.1, XP_018242279.1, XP_018242280.1	XP_003714890.1	XP_965578.1		Zt09_1_00603, Zt09_3_00164, Zt09_8_00229, Zt09_8_00261
OG0000414	XP_023425055.1, XP_023425535.1, XP_023436974.1	FGRAMPH1_01T14207, FGRAMPH1_01T21121	XP_018233732.1, XP_018233751.1	XP_003717842.1	XP_011394953.1, XP_011394954.1, XP_011394955.1	NP_010099.1, NP_010151.1	Zt09_7_00449
OG0000415	XP_023425101.1, XP_023425746.1	FGRAMPH1_01T00729, FGRAMPH1_01T04025	XP_018233797.1, XP_018245678.1	XP_003716307.1	XP_011392802.1, XP_011392803.1, XP_011392804.1, XP_011392805.1	NP_015229.1	Zt09_1_00949, Zt09_6_00693
OG0000416	XP_023425163.1, XP_023430173.1, XP_023431633.1, XP_023434072.1, XP_023434659.1	FGRAMPH1_01T13759, FGRAMPH1_01T14173	XP_018239333.1, XP_018252684.1, XP_018257985.1, XP_018258287.1	XP_003712404.1			Zt09_1_01856, Zt09_4_00187
OG0000417	XP_023425173.1, XP_023425946.1	FGRAMPH1_01T00601, FGRAMPH1_01T19687	XP_018233909.1, XP_018233910.1, XP_018245365.1, XP_018245366.1, XP_018245367.1	XP_003714787.1, XP_003714788.1	XP_961829.1	NP_011291.1	Zt09_10_00326
OG0000418	XP_023425324.1, XP_023433438.1, XP_023438163.1	FGRAMPH1_01T17937	XP_018246717.1, XP_018246718.1, XP_018246719.1	XP_003720468.1	XP_959151.2		Zt09_12_00035, Zt09_4_00009, Zt09_6_00468, Zt09_8_00602, Zt09_9_00170
OG0000419	XP_023425378.1, XP_023429823.1, XP_023436487.1	FGRAMPH1_01T12869, FGRAMPH1_01T25637	XP_018238471.1, XP_018257261.1	XP_003711625.1, XP_003720827.1	XP_963904.2		Zt09_1_00182, Zt09_2_00530, Zt09_9_00290, Zt09_9_00431
OG0000420	XP_023425392.1, XP_023425745.1, XP_023430288.1, XP_023434622.1, XP_023434623.1, XP_023434641.1	FGRAMPH1_01T00431, FGRAMPH1_01T04775, FGRAMPH1_01T08201	XP_018238520.1, XP_018238521.1, XP_018238522.1, XP_018239842.1				Zt09_1_01785
OG0000421	XP_023425524.1, XP_023425548.1, XP_023425570.1, XP_023437226.1	FGRAMPH1_01T00213, FGRAMPH1_01T00377, FGRAMPH1_01T02315, FGRAMPH1_01T13393	XP_018233272.1, XP_018234012.1, XP_018247100.1	XP_003710352.1			Zt09_3_00575, Zt09_7_00106
OG0000422	XP_023425598.1	FGRAMPH1_01T03305	XP_018231600.1, XP_018231601.1, XP_018231602.1, XP_018231603.1, XP_018231604.1, XP_018231605.1, XP_018231606.1, XP_018231607.1, XP_018231608.1, XP_018231609.1, XP_018231610.1	XP_003712658.1
OG0000423	XP_023425623.1, XP_023427503.1	FGRAMPH1_01T08749, FGRAMPH1_01T12753, FGRAMPH1_01T25079	XP_018245843.1, XP_018252352.1, XP_018252353.1, XP_018255385.1	XP_003719232.1, XP_003721480.1, XP_016845962.1	XP_962601.3		Zt09_5_00263
OG0000424	XP_023425760.1, XP_023431249.1, XP_023431643.1, XP_023434132.1, XP_023437295.1, XP_023438208.1	FGRAMPH1_01T11455, FGRAMPH1_01T21589, FGRAMPH1_01T21591	XP_018256170.1	XP_003708792.1, XP_003717559.1	XP_011394964.1, XP_011394965.1
OG0000425	XP_023425762.1, XP_023427079.1, XP_023428572.1, XP_023430125.1, XP_023433970.1	FGRAMPH1_01T07853, FGRAMPH1_01T21759, FGRAMPH1_01T22241, FGRAMPH1_01T22379	XP_018236069.1, XP_018236628.1, XP_018239640.1, XP_018251564.1, XP_018258739.1
OG0000426	XP_023425798.1, XP_023427364.1, XP_023429951.1	FGRAMPH1_01T11527, FGRAMPH1_01T18533	XP_018238360.1, XP_018245619.1, XP_018255229.1, XP_018257632.1		XP_961873.1	NP_010542.1, NP_011602.2	Zt09_3_00897, Zt09_5_00821
OG0000427	XP_023426052.1, XP_023433126.1	FGRAMPH1_01T08057, FGRAMPH1_01T14097, FGRAMPH1_01T26587	XP_018245178.1, XP_018246159.1	XP_003719578.1	XP_962263.3	NP_010006.1, NP_011725.3, NP_013144.1	Zt09_4_00129, Zt09_9_00252
OG0000428	XP_023426097.1, XP_023435983.1	FGRAMPH1_01T26493	XP_018245112.1, XP_018245113.1, XP_018245114.1, XP_018245115.1, XP_018245116.1, XP_018250219.1	XP_003719672.1	XP_964151.2	NP_011642.3, NP_011654.1, NP_015482.1
OG0000429	XP_023426287.1, XP_023435005.1, XP_023437123.1	FGRAMPH1_01T12167, FGRAMPH1_01T17701, FGRAMPH1_01T25255	XP_018242284.1, XP_018247675.1, XP_018254268.1	XP_003709957.1, XP_003711761.1, XP_003719580.1	XP_001728155.2, XP_963873.1
OG0000430	XP_023426380.1	FGRAMPH1_01T26657	XP_018242113.1, XP_018242114.1, XP_018242115.1, XP_018242116.1, XP_018242117.1, XP_018242118.1, XP_018242119.1, XP_018242120.1	XP_003714501.1	XP_962514.3	NP_010360.1	Zt09_9_00081
OG0000431	XP_023426559.1, XP_023435071.1, XP_023435136.1	FGRAMPH1_01T27075	XP_018241799.1	XP_003713333.1, XP_003717513.1, XP_003718357.1, XP_003718496.1	XP_960189.1, XP_960409.2, XP_965228.1		Zt09_1_01480, Zt09_3_00490
OG0000432	XP_023426622.1, XP_023429926.1	FGRAMPH1_01T27235	XP_018238259.1, XP_018241672.1, XP_018248714.1	XP_003710651.1	XP_957523.3, XP_964071.2	NP_012701.2	Zt09_14_00072, Zt09_1_01864, Zt09_3_00731, Zt09_5_00736
OG0000433	XP_023426696.1, XP_023428983.1, XP_023436430.1	FGRAMPH1_01T12899, FGRAMPH1_01T19083, FGRAMPH1_01T27521	XP_018241557.1, XP_018243290.1	XP_003712445.1, XP_003716955.1, XP_003717912.1	XP_960337.1		Zt09_1_01508, Zt09_9_00571
OG0000434	XP_023426702.1	FGRAMPH1_01T13903, FGRAMPH1_01T27507	XP_018241547.1, XP_018241548.1, XP_018243064.1, XP_018252176.1	XP_003712162.1, XP_003712428.1, XP_003717562.1, XP_003718468.1	XP_957681.3, XP_960124.1		Zt09_1_01594
OG0000435	XP_023426740.1	FGRAMPH1_01T27399	XP_018241484.1, XP_018241485.1, XP_018241486.1, XP_018241487.1, XP_018241488.1, XP_018241489.1, XP_018241490.1, XP_018241491.1, XP_018241492.1	XP_003718439.1	XP_957953.2	NP_010904.2
OG0000436	XP_023426808.1, XP_023437717.1	FGRAMPH1_01T08909, FGRAMPH1_01T11753	XP_018241372.1, XP_018250789.1	XP_003713351.1, XP_003714004.1	XP_957384.1		Zt09_1_00373, Zt09_1_01462, Zt09_3_00625, Zt09_4_00434, Zt09_5_00816
OG0000437	XP_023426897.1, XP_023427496.1, XP_023433172.1, XP_023434045.1	FGRAMPH1_01T04381, FGRAMPH1_01T16811, FGRAMPH1_01T27819	XP_018239369.1, XP_018241266.1, XP_018241267.1, XP_018246221.1, XP_018255375.1	XP_003711046.1			Zt09_5_00550
OG0000438	XP_023427086.1, XP_023428263.1, XP_023438081.1	FGRAMPH1_01T24399, FGRAMPH1_01T24607	XP_018235490.1, XP_018241025.1, XP_018250340.1, XP_018251550.1, XP_018252432.1	XP_003713818.1	XP_011393758.1, XP_011393759.1		Zt09_4_00327
OG0000439	XP_023427102.1, XP_023432488.1	FGRAMPH1_01T15811	XP_018236673.1, XP_018241002.1	XP_003710453.1, XP_003713287.1, XP_003719209.1	XP_961650.3, XP_963903.3		Zt09_12_00046, Zt09_1_01746, Zt09_4_00374, Zt09_8_00750
OG0000440	XP_023427205.1, XP_023436197.1	FGRAMPH1_01T14835, FGRAMPH1_01T16647	XP_018241148.1, XP_018249552.1	XP_003714060.1	XP_964807.1	NP_010035.1, NP_012693.1, NP_013171.1	Zt09_10_00507, Zt09_1_01961, Zt09_4_00336
OG0000441	XP_023427242.1, XP_023430206.1, XP_023431279.1, XP_023434022.1, XP_023434774.1, XP_023436589.1	FGRAMPH1_01T12479, FGRAMPH1_01T18591	XP_018239468.1, XP_018239720.1, XP_018246972.1, XP_018248651.1, XP_018255058.1				Zt09_11_00077
OG0000442	XP_023427255.1		XP_018242415.1, XP_018242765.1, XP_018244187.1, XP_018244216.1, XP_018244516.1, XP_018244692.1, XP_018254676.1, XP_018254871.1, XP_018254935.1, XP_018255564.1, XP_018256739.1, XP_018256991.1, XP_018258127.1
OG0000443	XP_023427656.1, XP_023433804.1	FGRAMPH1_01T20957, FGRAMPH1_01T21113, FGRAMPH1_01T24697	XP_018234259.1, XP_018243103.1, XP_018245923.1, XP_018246003.1, XP_018251498.1, XP_018258667.1	XP_003715670.1, XP_003719895.1			Zt09_11_00403
OG0000444	XP_023427733.1	FGRAMPH1_01T24543	XP_018234372.1, XP_018234373.1, XP_018234374.1, XP_018234375.1, XP_018234376.1, XP_018234377.1, XP_018234378.1, XP_018234379.1, XP_018234380.1	XP_003711068.1	XP_961546.2		Zt09_8_00488
OG0000445	XP_023427764.1, XP_023427765.1	FGRAMPH1_01T24207	XP_018234435.1, XP_018234436.1	XP_003711436.1, XP_003711437.1	XP_011394501.1, XP_011394502.1, XP_960723.1	NP_010443.3, NP_012779.1	Zt09_8_00327, Zt09_8_00533
OG0000446	XP_023427988.1	FGRAMPH1_01T23631	XP_018234876.1, XP_018234877.1, XP_018234878.1, XP_018234879.1, XP_018234880.1, XP_018234881.1, XP_018234882.1	XP_003712642.1	XP_962860.2	NP_014291.1, NP_014753.1	Zt09_2_00772
OG0000447	XP_023428305.1, XP_023432307.1, XP_023437067.1	FGRAMPH1_01T10525, FGRAMPH1_01T24283	XP_018235583.1, XP_018237003.1, XP_018237004.1, XP_018247585.1	XP_003713831.1	XP_001728488.2, XP_964577.1	NP_012323.1	Zt09_11_00214
OG0000448	XP_023428358.1, XP_023432383.1, XP_023437355.1	FGRAMPH1_01T10825, FGRAMPH1_01T13961, FGRAMPH1_01T22931	XP_018235688.1, XP_018236846.1	XP_003712896.1, XP_003715760.1, XP_003721089.1	XP_963096.3, XP_964245.2		Zt09_1_01013
OG0000449	XP_023428399.1	FGRAMPH1_01T22835	XP_018235771.1, XP_018242988.1, XP_018252027.1, XP_018252145.1, XP_018253455.1, XP_018253759.1, XP_018253914.1, XP_018254001.1, XP_018256627.1, XP_018256933.1, XP_018257919.1		XP_957800.2
OG0000450	XP_023428581.1, XP_023431236.1, XP_023436248.1, XP_023438142.1	FGRAMPH1_01T12029	XP_018233872.1, XP_018248603.1, XP_018250577.1, XP_018257889.1, XP_018258434.1	XP_003711678.1			Zt09_12_00111, Zt09_7_00256, Zt09_8_00742
OG0000451	XP_023428740.1, XP_023434815.1	FGRAMPH1_01T24895	XP_018234129.1, XP_018234130.1, XP_018234131.1, XP_018234132.1, XP_018234133.1, XP_018234134.1, XP_018254078.1	XP_003709645.1	XP_955963.1	NP_012603.1	Zt09_8_00556
OG0000452	XP_023428869.1, XP_023437730.1	FGRAMPH1_01T24073	XP_018234521.1, XP_018250758.1	XP_003715120.1	XP_011394577.1, XP_011394578.1, XP_011394579.1, XP_011394580.1, XP_011394581.1	NP_010558.3, NP_014683.1	Zt09_2_00568
OG0000453	XP_023429253.1	FGRAMPH1_01T17181	XP_018243722.1, XP_018243723.1, XP_018243724.1, XP_018243725.1, XP_018243726.1, XP_018243727.1, XP_018243728.1, XP_018243729.1, XP_018243730.1	XP_003711062.1	XP_961555.2		Zt09_8_00302
OG0000454	XP_023429341.1, XP_023432689.1	FGRAMPH1_01T08863, FGRAMPH1_01T17379	XP_018236438.1, XP_018243864.1, XP_018243865.1, XP_018243866.1	XP_003719907.1, XP_003720408.1	XP_011393546.1	NP_013980.1, NP_015059.1	Zt09_12_00326
OG0000455	XP_023429489.1	FGRAMPH1_01T20167	XP_018244101.1, XP_018244102.1, XP_018244103.1, XP_018244104.1, XP_018244105.1, XP_018244106.1, XP_018244107.1, XP_018244108.1	XP_003712181.1	XP_959707.3	NP_010622.1	Zt09_11_00160
OG0000456	XP_023429603.1	FGRAMPH1_01T19503, FGRAMPH1_01T22105	XP_018239513.1, XP_018243632.1, XP_018243633.1, XP_018243634.1, XP_018243635.1, XP_018243636.1, XP_018243637.1, XP_018243638.1	XP_003719814.1	XP_011394539.1, XP_011394540.1
OG0000457	XP_023429656.1, XP_023432552.1, XP_023433677.1	FGRAMPH1_01T09423, FGRAMPH1_01T20719, FGRAMPH1_01T25977	XP_018236614.1, XP_018236615.1, XP_018238140.1, XP_018251293.1	XP_003716922.1	XP_958355.1		Zt09_2_00652, Zt09_3_00939
OG0000458	XP_023429730.1, XP_023429906.1, XP_023436971.1	FGRAMPH1_01T09475, FGRAMPH1_01T16389	XP_018238302.1, XP_018239601.1, XP_018252347.1, XP_018252527.1	XP_003711355.1, XP_003716169.1	XP_961194.1		Zt09_3_00670, Zt09_4_00021
OG0000459	XP_023429895.1, XP_023434190.1, XP_023436669.1	FGRAMPH1_01T05171, FGRAMPH1_01T13437, FGRAMPH1_01T21605	XP_018239237.1, XP_018247075.1, XP_018252560.1	XP_003717635.1, XP_003719266.1, XP_003720328.1	XP_959049.1		Zt09_6_00057
OG0000460	XP_023430163.1, XP_023431625.1, XP_023435318.1, XP_023438173.1	FGRAMPH1_01T13119	XP_018252925.1		XP_964645.3		Zt09_12_00194, Zt09_13_00125, Zt09_1_00752, Zt09_2_00582, Zt09_7_00175, Zt09_7_00580, Zt09_9_00167
OG0000461	XP_023430171.1	FGRAMPH1_01T08461, FGRAMPH1_01T15139, FGRAMPH1_01T15467, FGRAMPH1_01T18825	XP_018236160.1, XP_018242444.1, XP_018242746.1, XP_018244673.1, XP_018246937.1, XP_018252888.1, XP_018256970.1	XP_003712115.1			Zt09_5_00563
OG0000462	XP_023430177.1, XP_023433847.1, XP_023437267.1	FGRAMPH1_01T08523, FGRAMPH1_01T08573, FGRAMPH1_01T13121, FGRAMPH1_01T13887	XP_018239695.1, XP_018251543.1, XP_018258226.1	XP_003711465.1, XP_003714282.1, XP_003720083.1	XP_958167.1
OG0000463	XP_023430297.1, XP_023432696.1, XP_023434046.1, XP_023437331.1	FGRAMPH1_01T04383, FGRAMPH1_01T09031	XP_018236447.1, XP_018239368.1, XP_018239853.1	XP_003711047.1, XP_003720257.1	XP_958817.1	NP_015237.1	Zt09_1_01499
OG0000464	XP_023430429.1, XP_023434778.1, XP_023435244.1	FGRAMPH1_01T07817	XP_018240073.1, XP_018240074.1, XP_018252842.1, XP_018258553.1	XP_003709068.1, XP_003712322.1	XP_960955.3	NP_116662.1	Zt09_12_00107, Zt09_2_00988
OG0000465	XP_023430790.1	FGRAMPH1_01T06889	XP_018240777.1, XP_018240778.1, XP_018240779.1, XP_018240780.1, XP_018240781.1	XP_003709599.1	XP_011394639.1		Zt09_10_00181, Zt09_14_00021, Zt09_1_00404, Zt09_4_00050, Zt09_6_00388
OG0000466	XP_023430841.1	FGRAMPH1_01T06765	XP_018240905.1, XP_018240906.1, XP_018240907.1, XP_018240908.1, XP_018240909.1, XP_018240910.1	XP_003717962.1	XP_011394876.1, XP_011394877.1	NP_012016.1, NP_014226.1	Zt09_1_00533
OG0000467	XP_023431010.1, XP_023432092.1	FGRAMPH1_01T05893, FGRAMPH1_01T08003, FGRAMPH1_01T10247, FGRAMPH1_01T24457	XP_018237469.1, XP_018248040.1	XP_003716088.1	XP_956238.2, XP_961004.1, XP_961705.1		Zt09_13_00266, Zt09_1_00691
OG0000468	XP_023431088.1, XP_023433702.1	FGRAMPH1_01T06265, FGRAMPH1_01T09713, FGRAMPH1_01T20787	XP_018248388.1, XP_018250593.1, XP_018251346.1	XP_003718594.1	XP_957242.3		Zt09_7_00730, Zt09_7_00741, Zt09_7_00742, Zt09_8_00090
OG0000469	XP_023431153.1, XP_023435824.1, XP_023436712.1, XP_023438057.1	FGRAMPH1_01T13519, FGRAMPH1_01T14253	XP_018247139.1, XP_018248508.1, XP_018249983.1, XP_018257807.1	XP_003720070.1			Zt09_1_02025, Zt09_3_00220, Zt09_3_00917
OG0000470	XP_023431209.1, XP_023433799.1	FGRAMPH1_01T05767, FGRAMPH1_01T20943	XP_018248564.1, XP_018251485.1, XP_018251486.1, XP_018251487.1, XP_018251488.1, XP_018251489.1, XP_018251490.1	XP_003708939.1, XP_003716934.1			Zt09_1_00686
OG0000471	XP_023431595.1, XP_023432148.1	FGRAMPH1_01T10123	XP_018237360.1, XP_018237361.1, XP_018242329.1, XP_018242831.1, XP_018244749.1, XP_018245858.1, XP_018256219.1, XP_018257050.1	XP_003716170.1	XP_964300.1		Zt09_11_00230
OG0000472	XP_023431612.1, XP_023432557.1, XP_023436800.1, XP_023437053.1, XP_023437880.1, XP_023438194.1	FGRAMPH1_01T21425, FGRAMPH1_01T21899	XP_018236620.1, XP_018236621.1, XP_018250528.1, XP_018252400.1	XP_003718688.1	XP_965579.2
OG0000473	XP_023431753.1	FGRAMPH1_01T11341	XP_018244524.1, XP_018254959.1, XP_018254960.1, XP_018254961.1, XP_018254962.1, XP_018256014.1, XP_018258688.1	XP_003716045.1, XP_003721339.1, XP_016845989.1	XP_959149.3, XP_963587.1
OG0000474	XP_023431817.1	FGRAMPH1_01T11209	XP_018237984.1, XP_018237985.1, XP_018237986.1, XP_018237987.1, XP_018237988.1, XP_018237989.1, XP_018237990.1, XP_018237991.1	XP_003720767.1	XP_011392901.1, XP_011392902.1		Zt09_2_00475
OG0000475	XP_023431820.1	FGRAMPH1_01T11201	XP_018237978.1, XP_018237979.1, XP_018251937.1, XP_018253526.1, XP_018253843.1	XP_003720740.1, XP_003720741.1	XP_011392897.1, XP_011392898.1	NP_009708.1, NP_014552.1	Zt09_4_00654
OG0000476	XP_023432016.1	FGRAMPH1_01T09803	XP_018237612.1, XP_018237613.1, XP_018237614.1, XP_018237615.1, XP_018237616.1, XP_018237617.1, XP_018237618.1	XP_003718603.1	XP_011395026.1, XP_011395027.1		Zt09_4_00673, Zt09_9_00264
OG0000477	XP_023432056.1	FGRAMPH1_01T10325	XP_018237521.1, XP_018237522.1, XP_018237523.1, XP_018237524.1, XP_018237525.1, XP_018237526.1, XP_018237527.1, XP_018237528.1	XP_003720677.1	XP_011393102.1, XP_011393103.1		Zt09_13_00112
OG0000478	XP_023432114.1, XP_023434183.1	FGRAMPH1_01T05119, FGRAMPH1_01T10195	XP_018237425.1, XP_018239226.1, XP_018239485.1	XP_003710349.1, XP_003720846.1	XP_959493.1, XP_961661.2		Zt09_12_00197, Zt09_2_00055, Zt09_3_00286
OG0000479	XP_023432200.1, XP_023436512.1	FGRAMPH1_01T09985, FGRAMPH1_01T13157	XP_018237236.1, XP_018237237.1, XP_018246873.1, XP_018246874.1, XP_018246875.1	XP_003717897.1	XP_957526.1	NP_014661.1, NP_116677.3	Zt09_4_00576
OG0000480	XP_023433140.1, XP_023435672.1	FGRAMPH1_01T14623	XP_018242838.1, XP_018244497.1, XP_018246182.1, XP_018249693.1, XP_018249694.1	XP_003712810.1	XP_962866.2	NP_015035.1, NP_015044.1	Zt09_14_00079, Zt09_2_00799
OG0000481	XP_023433237.1	FGRAMPH1_01T18433	XP_018246316.1, XP_018246317.1, XP_018246318.1, XP_018246319.1, XP_018246320.1, XP_018246321.1, XP_018246322.1, XP_018246323.1	XP_003714425.1	XP_962642.2	NP_014260.3	Zt09_8_00590
OG0000482	XP_023433325.1	FGRAMPH1_01T18221	XP_018246488.1, XP_018246489.1, XP_018246490.1, XP_018246491.1, XP_018246492.1, XP_018246493.1	XP_003714649.1	XP_011393982.1, XP_011393983.1, XP_011393984.1	NP_012594.1	Zt09_2_00885
OG0000483	XP_023433485.1	FGRAMPH1_01T17815	XP_018246808.1, XP_018246809.1, XP_018246810.1, XP_018246811.1, XP_018246812.1, XP_018246813.1, XP_018246814.1, XP_018246815.1	XP_003718708.1	XP_957140.3	NP_013413.1	Zt09_10_00112
OG0000484	XP_023433916.1, XP_023435201.1	FGRAMPH1_01T04899, FGRAMPH1_01T20425	XP_018239054.1, XP_018251069.1	XP_003710342.1, XP_003718052.1	XP_959904.1, XP_961590.2	NP_010277.1, NP_010682.3	Zt09_11_00167, Zt09_8_00080
OG0000485	XP_023433938.1, XP_023437499.1	FGRAMPH1_01T13823, FGRAMPH1_01T18511	XP_018246260.1, XP_018246261.1, XP_018246262.1, XP_018246263.1, XP_018257636.1, XP_018257637.1	XP_003714522.1, XP_003718333.1	XP_011394336.1, XP_957418.1
OG0000486	XP_023433944.1, XP_023436195.1	FGRAMPH1_01T14929, FGRAMPH1_01T18051	XP_018246627.1, XP_018253428.1	XP_003717295.1, XP_003717761.1	XP_956002.2, XP_956597.1	NP_009563.1, NP_014368.1	Zt09_6_00256, Zt09_9_00304
OG0000487	XP_023434008.1, XP_023436284.1, XP_023436686.1, XP_023438060.1	FGRAMPH1_01T07837, FGRAMPH1_01T13395	XP_018247096.1, XP_018257317.1, XP_018257846.1	XP_003715789.1, XP_003717492.1	XP_001728129.1		Zt09_3_00031, Zt09_9_00475
OG0000488	XP_023434263.1, XP_023437343.1	FGRAMPH1_01T05001, FGRAMPH1_01T08715, FGRAMPH1_01T13931	XP_018239132.1, XP_018258489.1, XP_018258705.1	XP_003715514.1	XP_964190.2	NP_013719.1, NP_013721.1, NP_014632.1	Zt09_1_01303
OG0000489	XP_023434611.1, XP_023437420.1	FGRAMPH1_01T25369, FGRAMPH1_01T25775	XP_018238532.1, XP_018244252.1, XP_018254292.1, XP_018254293.1, XP_018257688.1	XP_003717952.1	XP_001728234.1	NP_013321.1	Zt09_4_00227, Zt09_5_00300
OG0000490	XP_023434662.1	FGRAMPH1_01T04229, FGRAMPH1_01T25709	XP_018236357.1, XP_018252690.1, XP_018258475.1	XP_003709317.1, XP_003720605.1, XP_016845983.1			Zt09_13_00198, Zt09_1_01638, Zt09_3_00174, Zt09_5_00436, Zt09_9_00323
OG0000491	XP_023435030.1, XP_023437008.1	FGRAMPH1_01T12283, FGRAMPH1_01T21009	XP_018247529.1, XP_018251624.1, XP_018251964.1, XP_018252069.1, XP_018253513.1, XP_018254307.1, XP_018257975.1	XP_003713969.1	XP_959790.3	NP_012687.3
OG0000492	XP_023435469.1, XP_023436566.1, XP_023436959.1, XP_023437758.1, XP_023437971.1	FGRAMPH1_01T06279, FGRAMPH1_01T09257, FGRAMPH1_01T11701, FGRAMPH1_01T21065, FGRAMPH1_01T25437, FGRAMPH1_01T25509, FGRAMPH1_01T25633	XP_018250419.1, XP_018253118.1
OG0000493	XP_023435472.1, XP_023437780.1	FGRAMPH1_01T18807, FGRAMPH1_01T22139, FGRAMPH1_01T28241, FGRAMPH1_01T28243	XP_018250653.1, XP_018250654.1, XP_018253125.1, XP_018253126.1, XP_018255080.1		XP_960324.1		Zt09_3_00715, Zt09_3_01113
OG0000494	XP_023435704.1	FGRAMPH1_01T14541	XP_018249764.1, XP_018249765.1, XP_018249766.1, XP_018249767.1, XP_018249768.1, XP_018249769.1, XP_018249770.1	XP_003712806.1	XP_011393852.1, XP_011393853.1	NP_013191.1	Zt09_2_00434
OG0000495	XP_023436660.1	FGRAMPH1_01T13457	XP_018247059.1, XP_018247060.1, XP_018251938.1, XP_018251939.1, XP_018251940.1, XP_018251941.1, XP_018251942.1, XP_018251943.1, XP_018251944.1, XP_018251945.1, XP_018251946.1, XP_018253525.1
OG0000496	XP_023436733.1, XP_023437890.1	FGRAMPH1_01T08529, FGRAMPH1_01T13567	XP_018247167.1, XP_018250516.1	XP_003717490.1, XP_003717738.1, XP_003719194.1	XP_958188.1, XP_960204.1		Zt09_10_00008, Zt09_2_00034, Zt09_6_00014
OG0000497	XP_023436776.1	FGRAMPH1_01T12591	XP_018247219.1, XP_018247220.1, XP_018247221.1, XP_018247222.1	XP_003718605.1	XP_011394913.1, XP_011394914.1, XP_011394915.1, XP_011394916.1		Zt09_2_00063, Zt09_2_01010, Zt09_7_00846
OG0000498	XP_023437391.1	FGRAMPH1_01T13839	XP_018242552.1, XP_018242553.1, XP_018242666.1, XP_018244601.1, XP_018254606.1, XP_018255639.1, XP_018257480.1, XP_018257570.1, XP_018257751.1	XP_003710729.1	XP_961667.3		Zt09_11_00511
OG0000499			XP_018232014.1, XP_018232015.1, XP_018232016.1, XP_018232017.1, XP_018232018.1, XP_018232019.1, XP_018232020.1, XP_018232021.1, XP_018232022.1, XP_018232023.1, XP_018232024.1, XP_018232025.1, XP_018232026.1, XP_018232027.1
OG0000500			XP_018242397.1, XP_018242398.1, XP_018242781.1, XP_018242907.1, XP_018244534.1, XP_018244707.1, XP_018256741.1, XP_018256742.1, XP_018256743.1, XP_018256861.1, XP_018257006.1		XP_001728534.2, XP_011393766.1, XP_011393767.1
OG0000501			XP_018242558.1, XP_018242572.1, XP_018242648.1, XP_018244582.1, XP_018251776.1, XP_018253650.1, XP_018254040.1, XP_018254541.1, XP_018255706.1, XP_018256516.1, XP_018256562.1, XP_018256866.1, XP_018257433.1, XP_018257518.1
OG0000502			XP_018242939.1, XP_018242940.1, XP_018242941.1, XP_018242942.1, XP_018242943.1, XP_018242963.1, XP_018251648.1, XP_018253746.1, XP_018254781.1, XP_018254795.1, XP_018256668.1, XP_018256693.1, XP_018256892.1, XP_018256907.1
OG0000503			XP_018251725.1, XP_018251726.1, XP_018251959.1, XP_018251960.1, XP_018252031.1, XP_018252149.1, XP_018253451.1, XP_018253516.1, XP_018253694.1, XP_018253755.1, XP_018253756.1, XP_018254019.1, XP_018257915.1, XP_018258054.1
OG0000504				XP_003708973.1, XP_003710331.1, XP_003711036.1, XP_003711233.1, XP_003712656.1, XP_003713254.1, XP_003713336.1, XP_003715861.1, XP_003715918.1, XP_003718686.1, XP_003718873.1, XP_003719503.1, XP_003720430.1, XP_003720515.1
OG0000505							Zt09_13_00160, Zt09_1_01237, Zt09_2_00142, Zt09_2_00525, Zt09_2_01192, Zt09_2_01193, Zt09_2_01194, Zt09_3_00522, Zt09_3_00903, Zt09_5_00634, Zt09_5_00826, Zt09_6_00489, Zt09_8_00737, Zt09_9_00112
OG0000506	XP_023423550.1, XP_023424681.1	FGRAMPH1_01T00867, FGRAMPH1_01T04241	XP_018233005.1, XP_018248801.1, XP_018248802.1	XP_003710902.1, XP_003716783.1	XP_963677.2	NP_009347.1, NP_013254.1	Zt09_1_01704
OG0000507	XP_023423652.1, XP_023428872.1, XP_023434085.1	FGRAMPH1_01T04169, FGRAMPH1_01T08499, FGRAMPH1_01T08897, FGRAMPH1_01T18785	XP_018239294.1, XP_018243164.1, XP_018248926.1	XP_003716071.1	XP_011392820.1, XP_011392821.1
OG0000508	XP_023423679.1, XP_023430106.1	FGRAMPH1_01T00619, FGRAMPH1_01T04105	XP_018239621.1, XP_018248967.1	XP_003718859.1	XP_963274.1	NP_010030.1	Zt09_1_00218, Zt09_1_00723, Zt09_3_01075, Zt09_5_00656
OG0000509	XP_023423683.1	FGRAMPH1_01T04117, FGRAMPH1_01T04119	XP_018248974.1	XP_003709584.1, XP_003709585.1, XP_003718142.1	XP_962651.1, XP_963213.1	NP_014926.1	Zt09_1_01453, Zt09_3_00961, Zt09_5_00492
OG0000510	XP_023423797.1, XP_023425654.1	FGRAMPH1_01T03871, FGRAMPH1_01T18705	XP_018245800.1, XP_018249130.1, XP_018249131.1, XP_018257092.1	XP_003710711.1, XP_003711400.1, XP_003715653.1	XP_964437.2		Zt09_8_00293
OG0000511	XP_023423938.1	FGRAMPH1_01T03549	XP_018249369.1, XP_018249370.1, XP_018249371.1, XP_018249372.1, XP_018249373.1	XP_003716104.1	XP_011393489.1, XP_011393490.1	NP_012299.1, NP_012905.1	Zt09_2_01006
OG0000512	XP_023424038.1	FGRAMPH1_01T03321	XP_018231581.1, XP_018231582.1	XP_003710703.1	XP_011393302.1, XP_011393303.1	NP_011770.3, NP_012044.1, NP_014056.3, NP_015038.1, NP_015042.1	Zt09_7_00317
OG0000513	XP_023424422.1, XP_023430203.1	FGRAMPH1_01T01517, FGRAMPH1_01T07287, FGRAMPH1_01T08641	XP_018232431.1, XP_018239717.1			NP_010607.3, NP_013256.1, NP_013258.1, NP_013259.1, NP_013261.1	Zt09_7_00022
OG0000514	XP_023424423.1, XP_023433102.1	FGRAMPH1_01T01513, FGRAMPH1_01T28107	XP_018232433.1, XP_018232434.1, XP_018246132.1	XP_003712330.1, XP_003719027.1	XP_961319.3, XP_961734.3	NP_013885.1	Zt09_5_00036
OG0000515	XP_023424487.1	FGRAMPH1_01T01355	XP_018232557.1, XP_018232558.1, XP_018254717.1, XP_018254986.1, XP_018254987.1, XP_018255514.1, XP_018256480.1	XP_003718513.1	XP_964408.2		Zt09_3_00586, Zt09_4_00568
OG0000516	XP_023424512.1	FGRAMPH1_01T01285	XP_018232629.1, XP_018232630.1, XP_018232631.1, XP_018232632.1, XP_018232633.1, XP_018232634.1, XP_018232635.1	XP_003709940.1	XP_963840.3	NP_012522.2	Zt09_6_00519
OG0000517	XP_023424569.1, XP_023436745.1	FGRAMPH1_01T01147, FGRAMPH1_01T13833, FGRAMPH1_01T21141	XP_018232744.1, XP_018247183.1, XP_018247184.1, XP_018252195.1	XP_003713746.1	XP_011393014.1, XP_011393015.1		Zt09_5_00338
OG0000518	XP_023424575.1	FGRAMPH1_01T01127	XP_018232754.1, XP_018232755.1, XP_018232756.1, XP_018232757.1, XP_018232758.1, XP_018232759.1	XP_003713734.1	XP_965135.2	NP_013288.1, NP_014121.1	Zt09_5_00359
OG0000519	XP_023424659.1	FGRAMPH1_01T00931	XP_018232941.1, XP_018232942.1, XP_018232943.1, XP_018232944.1, XP_018232945.1, XP_018232946.1, XP_018232947.1	XP_003718728.1	XP_965419.1	NP_011277.1	Zt09_1_01037
OG0000520	XP_023424739.1, XP_023425578.1	FGRAMPH1_01T02105, FGRAMPH1_01T02107	XP_018233097.1	XP_003709733.1	XP_011393696.1, XP_011393697.1, XP_011393698.1	NP_011337.1, NP_011501.1, NP_013088.1	Zt09_2_00922
OG0000521	XP_023424755.1, XP_023426956.1	FGRAMPH1_01T02335, FGRAMPH1_01T16601	XP_018233290.1, XP_018241180.1	XP_003715540.1, XP_003716173.1	XP_961775.1, XP_964971.1	NP_012772.1	Zt09_13_00227, Zt09_4_00254
OG0000522	XP_023424831.1	FGRAMPH1_01T02143	XP_018233123.1	XP_003714129.1	XP_964765.1		Zt09_10_00264, Zt09_11_00418, Zt09_13_00349, Zt09_1_00354, Zt09_1_00890, Zt09_3_00144, Zt09_5_00626, Zt09_9_00080
OG0000523	XP_023424984.1, XP_023438092.1	FGRAMPH1_01T01873, FGRAMPH1_01T08565	XP_018233595.1, XP_018233596.1, XP_018233597.1, XP_018233598.1, XP_018258201.1	XP_003714248.1	XP_011393092.1, XP_011393093.1		Zt09_4_00229
OG0000524	XP_023425053.1, XP_023428700.1, XP_023432903.1	FGRAMPH1_01T02021, FGRAMPH1_01T15869, FGRAMPH1_01T21153	XP_018233727.1, XP_018236228.1, XP_018245880.1	XP_003714062.1	XP_964806.1		Zt09_1_01605, Zt09_2_00343
OG0000525	XP_023425140.1, XP_023430918.1, XP_023431354.1	FGRAMPH1_01T02175, FGRAMPH1_01T06167, FGRAMPH1_01T06585	XP_018247876.1, XP_018248160.1	XP_003718145.1, XP_003719281.1	XP_958246.1, XP_960262.1		Zt09_1_01748
OG0000526	XP_023425297.1				XP_958002.1	NP_011624.1, NP_012184.1, NP_058162.3	Zt09_14_00030, Zt09_16_00040, Zt09_18_00056, Zt09_1_02106, Zt09_21_00070, Zt09_6_00022, Zt09_7_00279, Zt09_7_00280
OG0000527	XP_023425330.1, XP_023427376.1, XP_023429248.1, XP_023429784.1, XP_023434025.1	FGRAMPH1_01T17167	XP_018238397.1, XP_018243716.1	XP_003711341.1	XP_958770.2, XP_959853.2	NP_013806.1	Zt09_1_01297
OG0000528	XP_023425334.1, XP_023425742.1, XP_023429641.1, XP_023437284.1	FGRAMPH1_01T18611, FGRAMPH1_01T25983	XP_018238138.1, XP_018245683.1, XP_018252242.1, XP_018252391.1	XP_003710454.1, XP_003720538.1	XP_964441.1
OG0000529	XP_023425342.1, XP_023428846.1, XP_023431994.1, XP_023433190.1	FGRAMPH1_01T09727, FGRAMPH1_01T16869	XP_018237655.1, XP_018237656.1, XP_018246246.1	XP_003719169.1	XP_962573.1	NP_013227.1	Zt09_9_00242
OG0000530	XP_023425379.1, XP_023432853.1	FGRAMPH1_01T10749	XP_018236785.1, XP_018236786.1, XP_018236787.1	XP_003710355.1, XP_003710362.1, XP_003717944.1	XP_960341.1	NP_013245.1, NP_014465.1	Zt09_3_00834
OG0000531	XP_023425438.1, XP_023429160.1	FGRAMPH1_01T00129, FGRAMPH1_01T19409	XP_018243566.1, XP_018257306.1, XP_018257307.1, XP_018257308.1, XP_018257309.1	XP_003716570.1	XP_959242.1		Zt09_10_00214, Zt09_13_00244
OG0000532	XP_023425488.1	FGRAMPH1_01T03049	XP_018231834.1, XP_018231835.1, XP_018231836.1, XP_018231837.1, XP_018231838.1	XP_003710004.1	XP_011393198.1, XP_011393199.1	NP_009486.3, NP_011024.1	Zt09_5_00351
OG0000533	XP_023425576.1	FGRAMPH1_01T00843	XP_018233023.1, XP_018233024.1, XP_018233025.1, XP_018233026.1, XP_018233027.1, XP_018243006.1, XP_018256617.1, XP_018256939.1	XP_003716092.1	XP_956912.3		Zt09_2_00376
OG0000534	XP_023425659.1, XP_023431671.1, XP_023432486.1, XP_023437542.1	FGRAMPH1_01T11403, FGRAMPH1_01T12695, FGRAMPH1_01T16675	XP_018236675.1, XP_018245795.1, XP_018256130.1	XP_003711346.1, XP_003717662.1			Zt09_6_00522
OG0000535	XP_023425730.1, XP_023430053.1, XP_023434923.1, XP_023436970.1	FGRAMPH1_01T18633	XP_018239519.1, XP_018245698.1, XP_018255085.1	XP_003713135.1, XP_003716320.1	XP_962417.2		Zt09_1_00510, Zt09_9_00283
OG0000536	XP_023425751.1, XP_023434983.1, XP_023436784.1	FGRAMPH1_01T12661	XP_018245671.1, XP_018247228.1, XP_018251661.1, XP_018252452.1, XP_018253734.1, XP_018254251.1, XP_018254530.1, XP_018255715.1				Zt09_1_01771
OG0000537	XP_023425757.1, XP_023434051.1, XP_023436634.1	FGRAMPH1_01T04393, FGRAMPH1_01T12203, FGRAMPH1_01T13371	XP_018239363.1, XP_018245657.1, XP_018247030.1	XP_003708993.1			Zt09_2_00849, Zt09_3_00747, Zt09_7_00067
OG0000538	XP_023425821.1	FGRAMPH1_01T16911	XP_018245595.1, XP_018245596.1, XP_018245597.1, XP_018245598.1, XP_018245599.1, XP_018245600.1	XP_003710446.1, XP_003710447.1	XP_964387.3	NP_015305.1	Zt09_7_00483
OG0000539	XP_023425928.1	FGRAMPH1_01T19635	XP_018245400.1, XP_018245401.1, XP_018245402.1, XP_018245403.1, XP_018245404.1, XP_018245405.1, XP_018245406.1, XP_018245407.1	XP_003715324.1	XP_962065.2		Zt09_5_00447
OG0000540	XP_023425931.1, XP_023434359.1	FGRAMPH1_01T04793, FGRAMPH1_01T19647	XP_018238985.1, XP_018245394.1, XP_018245395.1, XP_018245396.1	XP_003715328.1, XP_003715329.1	XP_962062.3	NP_010356.1	Zt09_5_00532
OG0000541	XP_023426258.1	FGRAMPH1_01T20251	XP_018244762.1, XP_018252003.1, XP_018252119.1, XP_018252120.1, XP_018253474.1, XP_018257938.1	XP_003719463.1	XP_011394975.1, XP_011394976.1	NP_116648.2	Zt09_3_00384
OG0000542	XP_023426276.1	FGRAMPH1_01T17739	XP_018242305.1, XP_018242306.1, XP_018242307.1, XP_018242308.1, XP_018242309.1, XP_018242310.1	XP_003715719.1	XP_011394977.1, XP_011394978.1	NP_010570.1	Zt09_1_01298
OG0000543	XP_023426446.1	FGRAMPH1_01T26809	XP_018241993.1, XP_018241994.1, XP_018241995.1, XP_018241996.1, XP_018241997.1, XP_018241998.1	XP_003714740.1	XP_011394270.1, XP_011394271.1	NP_014947.3	Zt09_3_00565
OG0000544	XP_023426459.1	FGRAMPH1_01T26845	XP_018241961.1, XP_018241962.1, XP_018241963.1, XP_018241964.1	XP_003720685.1	XP_011393104.1, XP_011393105.1, XP_011393106.1	NP_010431.3, NP_013234.1	Zt09_2_01031
OG0000545	XP_023426490.1, XP_023432460.1, XP_023437740.1	FGRAMPH1_01T11713, FGRAMPH1_01T26925	XP_018236715.1, XP_018241907.1, XP_018241908.1, XP_018250740.1	XP_003713622.1	XP_960226.3	NP_011356.1	Zt09_3_00366
OG0000546	XP_023426591.1, XP_023429681.1, XP_023434371.1	FGRAMPH1_01T25907, FGRAMPH1_01T27187	XP_018238208.1, XP_018238971.1, XP_018241746.1	XP_003719529.1, XP_003721394.1	XP_960123.1		Zt09_3_00408, Zt09_3_01025
OG0000547	XP_023426606.1, XP_023427184.1	FGRAMPH1_01T27149	XP_018241698.1, XP_018241699.1, XP_018241700.1	XP_003720669.1, XP_003720951.1	XP_964646.2, XP_964724.1	NP_015159.1	Zt09_13_00123, Zt09_13_00301
OG0000548	XP_023426626.1, XP_023428615.1, XP_023431943.1, XP_023437079.1	FGRAMPH1_01T11611	XP_018236118.1, XP_018237745.1, XP_018237746.1, XP_018237747.1, XP_018237748.1	XP_003718845.1, XP_003720787.1			Zt09_5_00655
OG0000549	XP_023426836.1, XP_023437086.1	FGRAMPH1_01T12205, FGRAMPH1_01T27707	XP_018241324.1, XP_018242849.1, XP_018242850.1, XP_018244488.1, XP_018244489.1, XP_018247607.1		XP_964155.1	NP_011855.1	Zt09_12_00264
OG0000550	XP_023426838.1, XP_023429718.1, XP_023434704.1	FGRAMPH1_01T05447, FGRAMPH1_01T21849, FGRAMPH1_01T27713	XP_018238279.1, XP_018241320.1, XP_018252745.1	XP_003709851.1, XP_003712284.1	XP_011395368.1		Zt09_8_00122
OG0000551	XP_023426840.1, XP_023437057.1, XP_023438291.1	FGRAMPH1_01T12233, FGRAMPH1_01T27719	XP_018241317.1, XP_018247569.1, XP_018255877.1, XP_018256391.1	XP_003712474.1	XP_959542.3		Zt09_1_00174, Zt09_6_00050
OG0000552	XP_023426858.1, XP_023432652.1, XP_023435753.1	FGRAMPH1_01T08839, FGRAMPH1_01T13409, FGRAMPH1_01T14407	XP_018236493.1, XP_018249861.1, XP_018258017.1	XP_003719057.1	XP_957285.1		Zt09_7_00387, Zt09_9_00426
OG0000553	XP_023426942.1, XP_023427574.1, XP_023431293.1	FGRAMPH1_01T08281, FGRAMPH1_01T21137, FGRAMPH1_01T21931, FGRAMPH1_01T25527	XP_018234108.1, XP_018241223.1, XP_018251482.1	XP_003721100.1	XP_965375.3		Zt09_4_00810
OG0000554	XP_023427029.1, XP_023435696.1	FGRAMPH1_01T14561, FGRAMPH1_01T16409	XP_018241100.1, XP_018249748.1	XP_003717755.1, XP_003717756.1	XP_956782.2, XP_959093.1	NP_013332.1	Zt09_2_00076, Zt09_8_00580
OG0000555	XP_023427030.1, XP_023431132.1	FGRAMPH1_01T06373, FGRAMPH1_01T16407	XP_018241099.1, XP_018248475.1	XP_003710825.1, XP_003717754.1	XP_011393994.1, XP_959727.1	NP_012612.3	Zt09_1_00864, Zt09_8_00579
OG0000556	XP_023427256.1, XP_023435463.1	FGRAMPH1_01T15287	XP_018253111.1, XP_018253112.1, XP_018255027.1, XP_018255837.1, XP_018255839.1, XP_018256350.1, XP_018256352.1, XP_018257437.1, XP_018257522.1	XP_003714021.1
OG0000557	XP_023427485.1, XP_023433300.1, XP_023433745.1	FGRAMPH1_01T18283, FGRAMPH1_01T20867	XP_018246435.1, XP_018251420.1, XP_018251531.1	XP_003717328.1	XP_958653.1, XP_962992.2	NP_011934.1	Zt09_8_00420
OG0000558	XP_023427738.1, XP_023431493.1	FGRAMPH1_01T21057, FGRAMPH1_01T24527	XP_018234391.1, XP_018258413.1	XP_003715767.1	XP_961317.2	NP_011797.3	Zt09_1_01835, Zt09_2_01122, Zt09_4_00005, Zt09_7_00125
OG0000559	XP_023427899.1	FGRAMPH1_01T23853	XP_018234706.1, XP_018234707.1, XP_018234708.1, XP_018234709.1, XP_018234710.1, XP_018234711.1, XP_018234712.1	XP_003718501.1	XP_964208.1	NP_012559.1	Zt09_4_00817
OG0000560	XP_023427964.1, XP_023434738.1, XP_023435765.1	FGRAMPH1_01T14373, FGRAMPH1_01T21819	XP_018234832.1, XP_018236358.1, XP_018249881.1, XP_018252782.1	XP_003709496.1, XP_003720384.1	XP_011393717.1		Zt09_5_00446
OG0000561	XP_023428132.1	FGRAMPH1_01T23275	XP_018235211.1, XP_018235212.1, XP_018235213.1, XP_018235214.1, XP_018235215.1, XP_018235216.1, XP_018235217.1	XP_003710999.1	XP_958415.1	NP_014335.1	Zt09_5_00783
OG0000562	XP_023428135.1	FGRAMPH1_01T23269	XP_018235223.1, XP_018235224.1, XP_018235225.1	XP_003715517.1	XP_011394695.1, XP_011394696.1, XP_011394697.1, XP_011394698.1	NP_013359.1, NP_116670.1	Zt09_8_00306
OG0000563	XP_023428185.1	FGRAMPH1_01T23141	XP_018235313.1, XP_018235314.1, XP_018235315.1, XP_018235316.1, XP_018235317.1, XP_018235318.1	XP_003718992.1	XP_011393936.1, XP_011393937.1	NP_010209.1	Zt09_8_00670
OG0000564	XP_023428196.1	FGRAMPH1_01T23113	XP_018235359.1, XP_018235360.1, XP_018235361.1, XP_018235362.1, XP_018235363.1, XP_018235364.1, XP_018235365.1	XP_003719008.1	XP_958603.1	NP_010283.3	Zt09_3_00958
OG0000565	XP_023428204.1	FGRAMPH1_01T23027	XP_018235381.1, XP_018254712.1, XP_018254984.1, XP_018255518.1, XP_018257436.1, XP_018257521.1	XP_003712729.1	XP_011393883.1, XP_011393884.1	NP_009554.1	Zt09_3_01073
OG0000566	XP_023428205.1, XP_023433336.1	FGRAMPH1_01T18195, FGRAMPH1_01T23085	XP_018235384.1, XP_018246518.1, XP_018246519.1	XP_003714648.1	XP_011393979.1, XP_011393980.1, XP_011393981.1	NP_011533.3	Zt09_2_00877
OG0000567	XP_023428351.1	FGRAMPH1_01T22945	XP_018235670.1, XP_018235671.1, XP_018235672.1, XP_018235673.1, XP_018235674.1, XP_018235675.1, XP_018235676.1, XP_018235677.1	XP_003713670.1	XP_011393803.1, XP_011393804.1
OG0000568	XP_023428436.1, XP_023433044.1	FGRAMPH1_01T22745, FGRAMPH1_01T28209	XP_018235832.1, XP_018246046.1	XP_003717071.1, XP_003718886.1	XP_011394926.1, XP_011394927.1, XP_957731.1	NP_014051.3	Zt09_1_01709
OG0000569	XP_023428459.1, XP_023430082.1, XP_023432731.1, XP_023432994.1	FGRAMPH1_01T00631, FGRAMPH1_01T09007, FGRAMPH1_01T22673	XP_018235889.1, XP_018236316.1, XP_018245934.1	XP_003718829.1	XP_958137.1		Zt09_9_00334
OG0000570	XP_023428500.1, XP_023428832.1, XP_023437108.1	FGRAMPH1_01T12149, FGRAMPH1_01T22577	XP_018235969.1, XP_018235970.1, XP_018236273.1, XP_018247644.1	XP_003711553.1	XP_956092.2		Zt09_10_00475, Zt09_9_00034
OG0000571	XP_023428532.1, XP_023433116.1	FGRAMPH1_01T16679, FGRAMPH1_01T22507	XP_018236011.1, XP_018246148.1	XP_003714884.1, XP_003715656.1, XP_003717664.1	XP_957507.1	NP_009845.2	Zt09_13_00166, Zt09_1_00370
OG0000572	XP_023428756.1, XP_023436729.1, XP_023437738.1	FGRAMPH1_01T11725, FGRAMPH1_01T12321, FGRAMPH1_01T13555	XP_018235304.1, XP_018247163.1, XP_018250742.1, XP_018255135.1	XP_003710630.1	XP_957777.1		Zt09_1_01497
OG0000573	XP_023428765.1, XP_023436236.1	FGRAMPH1_01T15015, FGRAMPH1_01T25125	XP_018253346.1, XP_018253347.1, XP_018253348.1, XP_018255323.1	XP_003717859.1	XP_956972.2	NP_010948.1, NP_011305.1	Zt09_2_00359
OG0000574	XP_023428801.1	FGRAMPH1_01T23291	XP_018235196.1, XP_018235197.1, XP_018235198.1, XP_018235199.1, XP_018235200.1, XP_018235201.1, XP_018235202.1	XP_003711000.1	XP_958413.2	NP_011384.1	Zt09_5_00495
OG0000575	XP_023428842.1	FGRAMPH1_01T22953	XP_018235654.1, XP_018235655.1, XP_018235656.1, XP_018235657.1, XP_018235658.1, XP_018235659.1	XP_003710368.1, XP_003713672.1	XP_011393805.1, XP_011393806.1		Zt09_1_01238
OG0000576	XP_023428863.1	FGRAMPH1_01T23515	XP_018234979.1, XP_018234980.1, XP_018234981.1, XP_018234982.1, XP_018234986.1, XP_018234987.1, XP_018234988.1	XP_003717326.1	XP_957296.1	NP_009701.3	Zt09_8_00418
OG0000577	XP_023429007.1	FGRAMPH1_01T19029	XP_018242574.1, XP_018242646.1, XP_018243332.1, XP_018244405.1, XP_018244580.1, XP_018254674.1, XP_018255566.1	XP_003709233.1	XP_960744.3	NP_015055.1	Zt09_1_01070
OG0000578	XP_023429109.1, XP_023437308.1	FGRAMPH1_01T19289	XP_018243463.1, XP_018243464.1, XP_018243465.1, XP_018254110.1	XP_003716667.1	XP_957515.2, XP_964661.1		Zt09_3_00536, Zt09_3_00551, Zt09_9_00021
OG0000579	XP_023429129.1	FGRAMPH1_01T19331, FGRAMPH1_01T19333	XP_018243495.1, XP_018243496.1	XP_003709438.1, XP_003709439.1	XP_955872.1, XP_955873.3	NP_009929.1, NP_011302.1	Zt09_12_00445, Zt09_12_00446
OG0000580	XP_023429271.1	FGRAMPH1_01T17217, FGRAMPH1_01T17219	XP_018243752.1, XP_018243753.1	XP_003719797.1, XP_003719798.1	XP_011394826.1, XP_961206.3	NP_013662.1, NP_014680.2	Zt09_10_00368, Zt09_10_00370
OG0000581	XP_023429374.1, XP_023434718.1, XP_023436737.1	FGRAMPH1_01T13577, FGRAMPH1_01T19891	XP_018243913.1, XP_018244461.1, XP_018247171.1	XP_003713368.1, XP_003714918.1, XP_003717852.1	XP_956970.1		Zt09_12_00437
OG0000582	XP_023429627.1	FGRAMPH1_01T19545	XP_018242841.1, XP_018242842.1, XP_018242843.1, XP_018242844.1, XP_018243669.1, XP_018244490.1, XP_018244491.1	XP_003719810.1	XP_961202.1	NP_015033.1	Zt09_10_00435
OG0000583	XP_023429833.1, XP_023431264.1, XP_023435108.1, XP_023436607.1	FGRAMPH1_01T05661, FGRAMPH1_01T11709, FGRAMPH1_01T13293	XP_018246993.1, XP_018248629.1, XP_018252677.1	XP_003718893.1	XP_958156.1		Zt09_10_00473
OG0000584	XP_023429916.1, XP_023436564.1, XP_023438113.1	FGRAMPH1_01T00305, FGRAMPH1_01T08445, FGRAMPH1_01T12119, FGRAMPH1_01T13261, FGRAMPH1_01T25903	XP_018238210.1, XP_018246935.1, XP_018250816.1, XP_018250817.1	XP_003712483.1
OG0000585	XP_023429996.1, XP_023430981.1	FGRAMPH1_01T15473	XP_018242578.1, XP_018242642.1, XP_018244576.1, XP_018252590.1, XP_018252591.1	XP_003713321.1	XP_961665.1		Zt09_11_00142, Zt09_4_00508, Zt09_5_00417
OG0000586	XP_023430178.1, XP_023430184.1, XP_023432704.1, XP_023432773.1	FGRAMPH1_01T00185, FGRAMPH1_01T16365, FGRAMPH1_01T16377, FGRAMPH1_01T25557	XP_018236335.1, XP_018238370.1, XP_018239693.1	XP_003714356.1	XP_958260.2
OG0000587	XP_023430339.1, XP_023433236.1	FGRAMPH1_01T18435	XP_018239899.1, XP_018246311.1, XP_018246312.1, XP_018246313.1, XP_018246314.1, XP_018246315.1	XP_003714426.1	XP_962641.3	NP_014122.1	Zt09_3_00569
OG0000588	XP_023430348.1	FGRAMPH1_01T08045, FGRAMPH1_01T22295	XP_018239913.1, XP_018258410.1	XP_003710330.1, XP_003713105.1, XP_003717727.1, XP_003720454.1	XP_955817.3, XP_959279.1		Zt09_7_00827, Zt09_7_00828
OG0000589	XP_023430402.1	FGRAMPH1_01T07881	XP_018240028.1, XP_018240029.1, XP_018240030.1	XP_003715491.1	XP_011394871.1, XP_011394872.1, XP_011394873.1	NP_010217.1, NP_013275.1, NP_014389.3	Zt09_1_00434
OG0000590	XP_023430670.1	FGRAMPH1_01T07025	XP_018240536.1, XP_018240537.1, XP_018240538.1, XP_018240539.1, XP_018240540.1, XP_018240541.1	XP_003717965.1	XP_011394647.1, XP_011394648.1		Zt09_1_00456, Zt09_20_00015
OG0000591	XP_023430738.1, XP_023430953.1	FGRAMPH1_01T06501, FGRAMPH1_01T07199	XP_018240692.1, XP_018247953.1, XP_018258483.1	XP_003715481.1, XP_003721207.1	XP_957588.1		Zt09_3_00853, Zt09_7_00161, Zt09_7_00533
OG0000592	XP_023430739.1, XP_023431989.1, XP_023436448.1	FGRAMPH1_01T05747, FGRAMPH1_01T09717, FGRAMPH1_01T12947	XP_018237661.1, XP_018240693.1, XP_018257215.1	XP_003712065.1, XP_003716882.1	XP_965569.2		Zt09_3_00510
OG0000593	XP_023430785.1, XP_023434013.1	FGRAMPH1_01T06903	XP_018239452.1, XP_018240763.1	XP_003716008.1	XP_959585.2		Zt09_10_00458, Zt09_2_00288, Zt09_2_00385, Zt09_4_00132, Zt09_5_00034, Zt09_6_00378
OG0000594	XP_023430787.1	FGRAMPH1_01T06895	XP_018240767.1, XP_018240768.1, XP_018240769.1, XP_018240770.1, XP_018242569.1, XP_018242651.1, XP_018244586.1	XP_003715480.1	XP_957589.2	NP_010374.1	Zt09_12_00176
OG0000595	XP_023430894.1	FGRAMPH1_01T06647	XP_018247836.1, XP_018247837.1, XP_018247838.1, XP_018247839.1, XP_018247840.1, XP_018247841.1	XP_003718883.1	XP_011394728.1, XP_011394729.1	NP_012863.1	Zt09_2_00441
OG0000596	XP_023430961.1	FGRAMPH1_01T06477	XP_018247965.1, XP_018247966.1, XP_018247967.1, XP_018247968.1, XP_018247969.1	XP_003717751.1	XP_959071.1	NP_009926.1, NP_014397.1, NP_076878.1	Zt09_1_00145
OG0000597	XP_023431070.1	FGRAMPH1_01T06073	XP_018248347.1, XP_018248348.1, XP_018248349.1, XP_018248350.1, XP_018248351.1, XP_018248352.1, XP_018248353.1	XP_003710582.1, XP_003711227.1	XP_956668.3	NP_012136.1
OG0000598	XP_023431180.1, XP_023434839.1, XP_023436630.1	FGRAMPH1_01T05803, FGRAMPH1_01T12179, FGRAMPH1_01T13363, FGRAMPH1_01T15451, FGRAMPH1_01T25679	XP_018247026.1, XP_018248534.1, XP_018252880.1, XP_018254104.1		XP_958360.3
OG0000599	XP_023431348.1	FGRAMPH1_01T06193	XP_018248146.1	XP_003709033.1, XP_003711630.1, XP_003714973.1, XP_003715529.1, XP_003717642.1	XP_956109.2, XP_959499.1, XP_961662.1, XP_962414.2, XP_965598.1
OG0000600	XP_023431361.1	FGRAMPH1_01T06151	XP_018248174.1, XP_018248175.1, XP_018248176.1, XP_018248177.1, XP_018248178.1, XP_018248179.1	XP_003712812.1	XP_011393905.1, XP_011393906.1	NP_013882.1	Zt09_2_00436
OG0000601	XP_023431444.1	FGRAMPH1_01T06943	XP_018240736.1, XP_018240737.1, XP_018240738.1, XP_018240739.1, XP_018240740.1, XP_018240741.1	XP_003718200.1	XP_011394669.1, XP_011394670.1	NP_015087.1	Zt09_1_00617
OG0000602	XP_023431503.1	FGRAMPH1_01T06807	XP_018240871.1, XP_018240872.1, XP_018240873.1, XP_018240874.1, XP_018240875.1, XP_018240876.1	XP_003718216.1	XP_960960.2	NP_011522.1, NP_013431.1	Zt09_12_00083
OG0000603	XP_023431534.1, XP_023435330.1, XP_023437351.1, XP_023438091.1	FGRAMPH1_01T05109, FGRAMPH1_01T05113, FGRAMPH1_01T05555, FGRAMPH1_01T13879	XP_018252939.1, XP_018258232.1, XP_018258524.1	XP_003711173.1	XP_958824.1
OG0000604	XP_023431554.1	FGRAMPH1_01T08237	XP_018256254.1	XP_003721298.1	XP_001728006.1, XP_011394992.1, XP_011394993.1, XP_011395087.1, XP_958335.2, XP_960129.3, XP_963151.3		Zt09_12_00301, Zt09_5_00590
OG0000605	XP_023431569.1, XP_023436043.1, XP_023436972.1, XP_023438075.1	FGRAMPH1_01T14067	XP_018239628.1, XP_018248833.1, XP_018250172.1, XP_018252421.1, XP_018256246.1				Zt09_2_00960, Zt09_6_00301, Zt09_6_00675
OG0000606	XP_023431947.1	FGRAMPH1_01T10899	XP_018237732.1, XP_018237733.1, XP_018237734.1, XP_018237735.1, XP_018237736.1, XP_018237737.1, XP_018237738.1	XP_003721031.1	XP_964526.3	NP_011668.3	Zt09_3_00192
OG0000607	XP_023432268.1	FGRAMPH1_01T10431	XP_018237095.1, XP_018237096.1, XP_018237097.1, XP_018237098.1, XP_018237099.1, XP_018237100.1, XP_018237101.1, XP_018237102.1	XP_003717039.1	XP_960327.3		Zt09_4_00294
OG0000608	XP_023432360.1, XP_023436931.1	FGRAMPH1_01T10665, FGRAMPH1_01T12385	XP_018236898.1, XP_018244266.1, XP_018244278.1, XP_018247437.1	XP_003721168.1	XP_011392944.1, XP_011392945.1	NP_014182.1	Zt09_3_00877
OG0000609	XP_023432654.1	FGRAMPH1_01T09161, FGRAMPH1_01T21061	XP_018236491.1, XP_018258415.1		XP_957401.1	NP_012702.1, NP_013049.1, NP_014458.1, NP_015026.1, NP_015029.1	Zt09_1_00777, Zt09_1_01555
OG0000610	XP_023433021.1, XP_023433030.1, XP_023433033.1, XP_023434139.1, XP_023434150.1, XP_023434160.1, XP_023434167.1	FGRAMPH1_01T22759	XP_018239268.1, XP_018246006.1		XP_011394452.1, XP_955987.1, XP_957375.1
OG0000611	XP_023433330.1	FGRAMPH1_01T18211	XP_018246503.1, XP_018246504.1, XP_018246505.1, XP_018246506.1, XP_018246507.1, XP_018246508.1, XP_018246509.1	XP_003714656.1	XP_011393985.1, XP_011393986.1		Zt09_8_00295
OG0000612	XP_023433363.1, XP_023436467.1	FGRAMPH1_01T12955, FGRAMPH1_01T18121		XP_003712758.1	XP_011393932.1, XP_011393933.1, XP_956692.2	NP_011896.1, NP_013650.1	Zt09_10_00311, Zt09_2_00833, Zt09_7_00526
OG0000613	XP_023433559.1, XP_023435181.1	FGRAMPH1_01T05131, FGRAMPH1_01T12891, FGRAMPH1_01T20417, FGRAMPH1_01T28053	XP_018239222.1, XP_018239694.1, XP_018251063.1	XP_003713480.1, XP_003713977.1	XP_958936.2		Zt09_5_00013
OG0000614	XP_023433819.1	FGRAMPH1_01T05349, FGRAMPH1_01T08451, FGRAMPH1_01T11809, FGRAMPH1_01T15365, FGRAMPH1_01T16525, FGRAMPH1_01T21007, FGRAMPH1_01T25231, FGRAMPH1_01T25245	XP_018251580.1	XP_003711202.1	XP_957101.2		Zt09_1_01805
OG0000615	XP_023433837.1, XP_023434925.1, XP_023438021.1		XP_018250368.1, XP_018251562.1	XP_003716959.1	XP_960014.1, XP_962977.2	NP_011779.3	Zt09_10_00088, Zt09_13_00020, Zt09_1_01210, Zt09_2_00520
OG0000616	XP_023433946.1	FGRAMPH1_01T17953	XP_018246698.1, XP_018246699.1, XP_018246700.1, XP_018246701.1, XP_018246702.1, XP_018246703.1, XP_018246704.1	XP_003717200.1	XP_957364.3	NP_014722.1	Zt09_3_00819
OG0000617	XP_023434117.1, XP_023434814.1, XP_023437567.1	FGRAMPH1_01T12775, FGRAMPH1_01T22209, FGRAMPH1_01T25665	XP_018239323.1, XP_018250946.1, XP_018254077.1	XP_003709098.1, XP_003715621.1, XP_003718675.1	XP_959764.2
OG0000618	XP_023434378.1	FGRAMPH1_01T04457	XP_018238951.1, XP_018238952.1, XP_018238953.1, XP_018238954.1, XP_018238955.1, XP_018238956.1, XP_018238957.1	XP_003709474.1	XP_961299.1	NP_012806.1	Zt09_3_00975
OG0000619	XP_023434582.1	FGRAMPH1_01T25853	XP_018238584.1, XP_018238585.1, XP_018238586.1, XP_018238587.1, XP_018238588.1, XP_018238589.1, XP_018238590.1	XP_003716445.1	XP_955934.1	NP_015271.1	Zt09_6_00066
OG0000620	XP_023434803.1, XP_023434951.1, XP_023438090.1	FGRAMPH1_01T06189, FGRAMPH1_01T09743, FGRAMPH1_01T11651, FGRAMPH1_01T21611	XP_018243095.1, XP_018254066.1, XP_018254067.1, XP_018254068.1, XP_018254206.1, XP_018256256.1
OG0000621	XP_023434818.1			XP_003708910.1, XP_003710548.1, XP_003710705.1, XP_003711170.1, XP_003711685.1, XP_003715655.1, XP_003715820.1, XP_003716914.1, XP_003717419.1, XP_003721217.1	XP_958717.1, XP_960284.1
OG0000622	XP_023435095.1, XP_023437194.1, XP_023437753.1	FGRAMPH1_01T09305, FGRAMPH1_01T13581	XP_018247173.1, XP_018247174.1, XP_018250723.1, XP_018254350.1	XP_003708687.1, XP_003716514.1, XP_003720061.1			Zt09_9_00148
OG0000623	XP_023435549.1, XP_023436084.1	FGRAMPH1_01T14893, FGRAMPH1_01T15245	XP_018249511.1, XP_018253172.1	XP_003715265.1	XP_011394935.1, XP_011394936.1, XP_962699.1	NP_012676.3	Zt09_3_00454, Zt09_9_00371
OG0000624	XP_023435714.1	FGRAMPH1_01T14509	XP_018249793.1, XP_018249794.1, XP_018249795.1, XP_018249796.1, XP_018249797.1, XP_018249798.1, XP_018249799.1	XP_003712749.1	XP_956708.3	NP_015196.1	Zt09_2_00306
OG0000625	XP_023436480.1	FGRAMPH1_01T09335, FGRAMPH1_01T12977	XP_018243062.1, XP_018257253.1	XP_003718969.1		NP_010976.1, NP_010981.3, NP_010982.1, NP_011329.1	Zt09_12_00307, Zt09_1_00037, Zt09_1_00062
OG0000626	XP_023436485.1	FGRAMPH1_01T05627, FGRAMPH1_01T12877	XP_018252197.1, XP_018257257.1	XP_003711469.1, XP_003711489.1, XP_003712524.1, XP_003713108.1	XP_011394793.1, XP_011394794.1		Zt09_1_01625, Zt09_7_00515
OG0000627	XP_023437531.1, XP_023437563.1	FGRAMPH1_01T12781, FGRAMPH1_01T13649	XP_018242571.1, XP_018242649.1, XP_018244583.1, XP_018250951.1, XP_018257583.1	XP_003709539.1, XP_003710588.1	XP_956943.1		Zt09_7_00528
OG0000628	XP_023437608.1	FGRAMPH1_01T12699	XP_018250661.1, XP_018254567.1, XP_018254573.1, XP_018254574.1, XP_018255674.1, XP_018255681.1, XP_018256281.1, XP_018256282.1		XP_958126.1		Zt09_1_02086, Zt09_3_00470
OG0000629		FGRAMPH1_01T08115, FGRAMPH1_01T25675	XP_018242899.1, XP_018244281.1, XP_018244292.1, XP_018244500.1, XP_018244520.1, XP_018254230.1, XP_018256755.1, XP_018256854.1, XP_018258440.1, XP_018258596.1		XP_959565.2
OG0000630		FGRAMPH1_01T12001	XP_018252062.1, XP_018252063.1, XP_018252064.1, XP_018252065.1, XP_018252066.1, XP_018252067.1, XP_018252068.1, XP_018252172.1, XP_018252173.1, XP_018252174.1, XP_018253431.1, XP_018257895.1
OG0000631		FGRAMPH1_01T12159	XP_018242381.1, XP_018242797.1, XP_018244722.1, XP_018253779.1, XP_018253963.1, XP_018254510.1, XP_018255739.1, XP_018255740.1, XP_018255913.1, XP_018256421.1, XP_018257021.1	XP_003708799.1
OG0000632		FGRAMPH1_01T17713	XP_018242991.1, XP_018252024.1, XP_018252142.1, XP_018253458.1, XP_018254003.1, XP_018256622.1, XP_018256936.1, XP_018257922.1	XP_003715728.1	XP_011394979.1, XP_011394980.1		Zt09_1_01082
OG0000633			XP_018242596.1, XP_018242631.1, XP_018244564.1, XP_018253812.1, XP_018253951.1, XP_018254843.1, XP_018254902.1, XP_018254903.1, XP_018254967.1, XP_018254992.1, XP_018257391.1, XP_018258095.1, XP_018258794.1
OG0000634			XP_018251965.1, XP_018252070.1, XP_018253512.1, XP_018253949.1, XP_018253980.1, XP_018254443.1, XP_018257314.1, XP_018257974.1, XP_018257995.1	XP_003717372.1, XP_003717377.1, XP_003717385.1			Zt09_1_01310
OG0000635			XP_018253925.1, XP_018253926.1, XP_018253927.1, XP_018253928.1, XP_018253929.1, XP_018253930.1, XP_018253931.1, XP_018253932.1, XP_018253933.1, XP_018253934.1, XP_018253935.1, XP_018253936.1, XP_018253937.1
OG0000636						NP_009861.1, NP_010033.1, NP_011251.1, NP_011811.1, NP_011815.1, NP_011820.1, NP_011821.1, NP_012695.3, NP_012703.1, NP_013574.1, NP_014063.1, NP_014473.1, NP_116593.1
OG0000637							Zt09_11_00015, Zt09_11_00016, Zt09_11_00017, Zt09_11_00138, Zt09_11_00204, Zt09_11_00324, Zt09_11_00483, Zt09_11_00484, Zt09_2_00687, Zt09_2_00785, Zt09_3_00825, Zt09_5_00216, Zt09_8_00059
OG0000638							Zt09_7_00718, Zt09_7_00719, Zt09_7_00720, Zt09_7_00721, Zt09_7_00722, Zt09_7_00724, Zt09_7_00725, Zt09_7_00726, Zt09_7_00727, Zt09_7_00733, Zt09_7_00734, Zt09_7_00735, Zt09_7_00736
OG0000639							Zt09_7_00774, Zt09_7_00775, Zt09_7_00776, Zt09_7_00777, Zt09_7_00778, Zt09_7_00779, Zt09_7_00780, Zt09_7_00781, Zt09_7_00782, Zt09_7_00783, Zt09_7_00784, Zt09_7_00785, Zt09_7_00786
OG0000640	XP_023423575.1, XP_023435713.1, XP_023438087.1	FGRAMPH1_01T14513	XP_018248844.1, XP_018249791.1, XP_018249792.1, XP_018250347.1	XP_003712750.1	XP_956709.3	NP_010709.1	Zt09_10_00342
OG0000641	XP_023423695.1, XP_023432111.1, XP_023435363.1	FGRAMPH1_01T09929, FGRAMPH1_01T16855	XP_018237429.1, XP_018252969.1	XP_003721080.1	XP_011392782.1, XP_011392783.1	NP_010992.1	Zt09_4_00398
OG0000642	XP_023423763.1, XP_023428736.1, XP_023434740.1	FGRAMPH1_01T03951, FGRAMPH1_01T21187, FGRAMPH1_01T21823	XP_018249075.1, XP_018252312.1, XP_018252784.1	XP_003713077.1	XP_960481.1		Zt09_7_00829
OG0000643	XP_023423764.1, XP_023427201.1	FGRAMPH1_01T03945, FGRAMPH1_01T27773	XP_018241254.1, XP_018249080.1	XP_003709212.1	XP_963633.1, XP_965313.2	NP_012595.1, NP_012721.1	Zt09_1_00234
OG0000644	XP_023423803.1, XP_023435343.1	FGRAMPH1_01T03861, FGRAMPH1_01T25701	XP_018248787.1, XP_018249134.1	XP_003711669.1, XP_003715676.1, XP_003716507.1, XP_003720073.1	XP_964773.2		Zt09_10_00162
OG0000645	XP_023423864.1	FGRAMPH1_01T03709	XP_018249254.1, XP_018249255.1, XP_018249256.1, XP_018249257.1	XP_003716235.1	XP_011393205.1, XP_011393206.1	NP_013969.3, NP_014957.2	Zt09_1_00643
OG0000646	XP_023423886.1, XP_023437749.1	FGRAMPH1_01T03677, FGRAMPH1_01T09315	XP_018249283.1, XP_018249284.1, XP_018249285.1, XP_018250727.1	XP_003716156.1	XP_965244.1	NP_010556.1	Zt09_1_00467
OG0000647	XP_023423957.1	FGRAMPH1_01T03495	XP_018249424.1, XP_018249425.1, XP_018249426.1, XP_018249427.1, XP_018249428.1, XP_018249429.1	XP_003715411.1	XP_011393485.1	NP_013968.1	Zt09_2_00289
OG0000648	XP_023424098.1	FGRAMPH1_01T03163	XP_018231751.1, XP_018231752.1, XP_018231753.1, XP_018231754.1	XP_003710029.1	XP_011393237.1, XP_011393238.1	NP_011789.1, NP_014024.1	Zt09_5_00465
OG0000649	XP_023424103.1	FGRAMPH1_01T03149	XP_018231759.1, XP_018231760.1, XP_018231761.1, XP_018231762.1	XP_003710072.1, XP_003710073.1	XP_011393274.1, XP_011393275.1	NP_009579.1	Zt09_5_00418
OG0000650	XP_023424209.1	FGRAMPH1_01T02881	XP_018232007.1, XP_018232008.1, XP_018232009.1, XP_018232010.1, XP_018232011.1, XP_018232012.1	XP_003710881.1	XP_963777.1	NP_013408.1	Zt09_7_00046
OG0000651	XP_023424223.1, XP_023424224.1, XP_023425395.1	FGRAMPH1_01T02845	XP_018232056.1, XP_018232057.1	XP_003714996.1, XP_003716473.1, XP_003716890.1	XP_011394344.1, XP_957513.2, XP_957514.2
OG0000652	XP_023424228.1, XP_023426797.1, XP_023437806.1	FGRAMPH1_01T02833, FGRAMPH1_01T11989	XP_018232064.1, XP_018241386.1, XP_018250624.1	XP_003718931.1	XP_964169.1	NP_011902.1	Zt09_1_01855
OG0000653	XP_023424280.1	FGRAMPH1_01T02699	XP_018232154.1, XP_018232155.1, XP_018232156.1, XP_018232157.1, XP_018232158.1, XP_018232159.1	XP_003712967.1	XP_965639.1	NP_010946.3	Zt09_7_00377
OG0000654	XP_023424397.1, XP_023434241.1	FGRAMPH1_01T01573, FGRAMPH1_01T05051	XP_018232371.1, XP_018239168.1, XP_018239169.1	XP_003710394.1, XP_003713605.1	XP_961677.1	NP_014257.1	Zt09_1_01975
OG0000655	XP_023424494.1	FGRAMPH1_01T01339	XP_018232582.1, XP_018232583.1, XP_018232584.1, XP_018232585.1, XP_018232586.1, XP_018232587.1	XP_003714619.1	XP_964453.2	NP_012889.3	Zt09_1_00121
OG0000656	XP_023424520.1	FGRAMPH1_01T01263	XP_018232649.1, XP_018232650.1, XP_018232651.1, XP_018232652.1, XP_018232653.1, XP_018232654.1	XP_003714592.1	XP_964699.1	NP_012558.3	Zt09_4_00813
OG0000657	XP_023424540.1	FGRAMPH1_01T01213	XP_018232689.1, XP_018232690.1, XP_018232691.1, XP_018232692.1, XP_018232693.1	XP_003714158.1	XP_011393109.1, XP_011393110.1	NP_012075.1	Zt09_3_00177
OG0000658	XP_023424581.1, XP_023428091.1	FGRAMPH1_01T01111, FGRAMPH1_01T23371	XP_018232767.1	XP_003712307.1, XP_003718696.1	XP_958486.1, XP_958913.1, XP_965612.1	NP_015452.1	Zt09_1_00843
OG0000659	XP_023424603.1, XP_023431579.1	FGRAMPH1_01T01055, FGRAMPH1_01T27863	XP_018232809.1, XP_018232810.1, XP_018256237.1	XP_003712606.1, XP_003716875.1, XP_003717538.1	XP_962093.2		Zt09_7_00247
OG0000660	XP_023424726.1, XP_023429796.1	FGRAMPH1_01T02077, FGRAMPH1_01T15367, FGRAMPH1_01T20825	XP_018233083.1, XP_018238416.1	XP_003719198.1	XP_958139.1		Zt09_1_01527, Zt09_4_00189, Zt09_8_00547
OG0000661	XP_023424752.1, XP_023427338.1, XP_023433806.1, XP_023437454.1	FGRAMPH1_01T02347, FGRAMPH1_01T13873, FGRAMPH1_01T25181	XP_018233298.1, XP_018255221.1, XP_018258262.1	XP_003720135.1	XP_958170.1
OG0000662	XP_023424828.1	FGRAMPH1_01T02145	XP_018233125.1, XP_018242379.1, XP_018242800.1, XP_018244206.1, XP_018244393.1, XP_018244724.1, XP_018257024.1	XP_003714128.1	XP_964761.1		Zt09_1_02057
OG0000663	XP_023424917.1, XP_023436877.1	FGRAMPH1_01T01705, FGRAMPH1_01T12499	XP_018233462.1, XP_018247367.1, XP_018247368.1	XP_003716185.1	XP_964983.3	NP_012229.1, NP_014704.1	Zt09_5_00319
OG0000664	XP_023424951.1, XP_023426876.1	FGRAMPH1_01T01793, FGRAMPH1_01T12237, FGRAMPH1_01T27835	XP_018233533.1, XP_018241284.1	XP_003713064.1, XP_003714089.1	XP_956088.1, XP_963822.1		Zt09_1_00647
OG0000665	XP_023424956.1, XP_023427771.1	FGRAMPH1_01T01805, FGRAMPH1_01T24185	XP_018233544.1, XP_018233545.1, XP_018234444.1	XP_003715163.1	XP_961102.1	NP_012046.4	Zt09_2_00644, Zt09_7_00521
OG0000666	XP_023424962.1, XP_023428732.1	FGRAMPH1_01T01819, FGRAMPH1_01T15847	XP_018233553.1, XP_018254545.1, XP_018254553.1, XP_018255696.1, XP_018255702.1	XP_003718364.1	XP_964012.1		Zt09_6_00152
OG0000667	XP_023425006.1	FGRAMPH1_01T01909	XP_018233637.1, XP_018234033.1, XP_018254918.1	XP_003713292.1, XP_003714986.1	XP_001727981.1, XP_957422.1	NP_015526.1	Zt09_14_00071, Zt09_5_00761
OG0000668	XP_023425012.1, XP_023429153.1	FGRAMPH1_01T01945, FGRAMPH1_01T19393	XP_018233648.1, XP_018243554.1	XP_003713068.1, XP_003713088.1, XP_003714016.1	XP_964373.3	NP_013515.3	Zt09_2_00027
OG0000669	XP_023425266.1, XP_023432865.1	FGRAMPH1_01T00349, FGRAMPH1_01T09269	XP_018234017.1, XP_018236496.1, XP_018236497.1	XP_003714878.1, XP_003721115.1	XP_011394941.1		Zt09_3_01093, Zt09_9_00422
OG0000670	XP_023425284.1, XP_023434221.1	FGRAMPH1_01T05581, FGRAMPH1_01T09227, FGRAMPH1_01T09541, FGRAMPH1_01T16155, FGRAMPH1_01T28267	XP_018239202.1, XP_018239203.1, XP_018254964.1	XP_003710162.1			Zt09_2_01157
OG0000671	XP_023425450.1	FGRAMPH1_01T02887	XP_018231990.1, XP_018231991.1, XP_018231992.1, XP_018231993.1, XP_018231994.1, XP_018231995.1	XP_003710878.1	XP_011393279.1, XP_011393280.1		Zt09_7_00477
OG0000672	XP_023425461.1, XP_023435443.1, XP_023436257.1	FGRAMPH1_01T01929, FGRAMPH1_01T15339	XP_018233625.1, XP_018253076.1, XP_018257880.1	XP_003718919.1	XP_957939.2, XP_963988.3	NP_011750.1
OG0000673	XP_023425512.1	FGRAMPH1_01T01039	XP_018232828.1, XP_018232829.1, XP_018232830.1, XP_018232831.1, XP_018232832.1, XP_018232833.1	XP_003713449.1	XP_958903.1	NP_014601.1	Zt09_1_01702
OG0000674	XP_023425569.1, XP_023432609.1	FGRAMPH1_01T00573, FGRAMPH1_01T15461, FGRAMPH1_01T15955	XP_018233864.1, XP_018233865.1, XP_018247264.1, XP_018248759.1	XP_003709054.1	XP_011395059.1	NP_010317.3
OG0000675	XP_023425723.1, XP_023431769.1	FGRAMPH1_01T11303, FGRAMPH1_01T18649	XP_018245713.1, XP_018255983.1	XP_003721384.1	XP_965392.1	NP_013706.1	Zt09_1_01782, Zt09_3_00739, Zt09_4_00271
OG0000676	XP_023425778.1, XP_023438272.1	FGRAMPH1_01T18571	XP_018245642.1	XP_003709874.1, XP_003711606.1, XP_003716455.1	XP_959664.2, XP_960061.3		Zt09_12_00404, Zt09_1_01664, Zt09_6_00194
OG0000677	XP_023425781.1, XP_023432718.1, XP_023436715.1	FGRAMPH1_01T00309, FGRAMPH1_01T13521, FGRAMPH1_01T18561	XP_018236409.1, XP_018245638.1, XP_018247143.1	XP_003712996.1	XP_959616.1		Zt09_2_00171
OG0000678	XP_023425837.1, XP_023431191.1	FGRAMPH1_01T16947, FGRAMPH1_01T16949, FGRAMPH1_01T21321	XP_018245572.1, XP_018245573.1	XP_003710751.1, XP_003721509.1	XP_959266.1, XP_959267.1		Zt09_5_00753
OG0000679	XP_023425866.1, XP_023431522.1, XP_023434712.1	FGRAMPH1_01T17009, FGRAMPH1_01T21843	XP_018245528.1, XP_018252753.1	XP_003710174.1, XP_003714731.1	XP_960326.1, XP_962289.2		Zt09_13_00292
OG0000680	XP_023425879.1	FGRAMPH1_01T17047	XP_018245487.1, XP_018245488.1, XP_018245489.1, XP_018245490.1, XP_018245491.1	XP_003711888.1	XP_011394215.1, XP_011394216.1	NP_013514.1	Zt09_3_00118
OG0000681	XP_023425907.1	FGRAMPH1_01T17117	XP_018242417.1, XP_018242764.1, XP_018244306.1, XP_018244515.1, XP_018244691.1, XP_018245444.1, XP_018256990.1	XP_003714474.1	XP_962313.2		Zt09_1_00593
OG0000682	XP_023425944.1	FGRAMPH1_01T19681	XP_018245371.1, XP_018245372.1, XP_018245373.1, XP_018245374.1, XP_018245375.1, XP_018245376.1	XP_003712054.1	XP_011394174.1, XP_011394175.1		Zt09_6_00548
OG0000683	XP_023425998.1	FGRAMPH1_01T05445, FGRAMPH1_01T17423	XP_018245279.1, XP_018245280.1, XP_018245281.1, XP_018245282.1, XP_018245283.1	XP_003712034.1	XP_961860.2, XP_963314.2, XP_963652.2
OG0000684	XP_023426003.1, XP_023430034.1, XP_023437693.1	FGRAMPH1_01T12097, FGRAMPH1_01T17437	XP_018239537.1, XP_018245268.1, XP_018245269.1, XP_018250830.1	XP_003718910.1	XP_964938.1		Zt09_9_00495
OG0000685	XP_023426005.1	FGRAMPH1_01T17441	XP_018245261.1, XP_018245262.1, XP_018245263.1, XP_018245264.1, XP_018245265.1, XP_018245266.1	XP_003714971.1, XP_003714972.1	XP_962111.2		Zt09_5_00523
OG0000686	XP_023426042.1	FGRAMPH1_01T17519	XP_018245199.1, XP_018245200.1, XP_018254277.1, XP_018254683.1, XP_018255550.1, XP_018255551.1, XP_018255552.1, XP_018258167.1	XP_003710294.1	XP_962889.2
OG0000687	XP_023426088.1	FGRAMPH1_01T26511	XP_018241016.1, XP_018245130.1, XP_018257468.1, XP_018257557.1	XP_003714355.1	XP_956141.2	NP_011670.3, NP_013002.3, NP_013977.1	Zt09_9_00228
OG0000688	XP_023426310.1	FGRAMPH1_01T17645	XP_018242243.1, XP_018242244.1, XP_018242245.1, XP_018242246.1, XP_018242247.1, XP_018242248.1, XP_018242249.1	XP_003718474.1	XP_958580.2		Zt09_1_00294
OG0000689	XP_023426362.1, XP_023426790.1	FGRAMPH1_01T26603, FGRAMPH1_01T27311	XP_018241396.1, XP_018242148.1, XP_018242149.1	XP_003712027.1	XP_011394317.1, XP_011394318.1	NP_011721.3	Zt09_5_00647
OG0000690	XP_023426396.1	FGRAMPH1_01T26691	XP_018242085.1, XP_018242086.1	XP_003714385.1	XP_011394213.1, XP_011394214.1	NP_010613.1, NP_011948.1, NP_013173.1, NP_116611.1	Zt09_3_00358
OG0000691	XP_023426504.1	FGRAMPH1_01T26961	XP_018241865.1, XP_018241866.1, XP_018241867.1, XP_018241868.1, XP_018241869.1, XP_018241870.1	XP_003714226.1	XP_958799.1	NP_013201.1	Zt09_3_00585
OG0000692	XP_023426517.1	FGRAMPH1_01T26993	XP_018241840.1, XP_018241841.1, XP_018241842.1, XP_018241843.1, XP_018241844.1	XP_003714213.1	XP_957634.1	NP_011524.1, NP_013432.1	Zt09_1_01073
OG0000693	XP_023426669.1	FGRAMPH1_01T21577, FGRAMPH1_01T27611	XP_018239548.1, XP_018241595.1, XP_018242565.1, XP_018242655.1, XP_018244590.1	XP_003718019.1	XP_957680.2	NP_012442.1	Zt09_13_00205
OG0000694	XP_023426675.1	FGRAMPH1_01T27585	XP_018241582.1, XP_018241583.1, XP_018241584.1	XP_003720049.1	XP_011395014.1, XP_011395015.1, XP_011395016.1, XP_011395017.1	NP_012915.3	Zt09_1_01341
OG0000695	XP_023426731.1, XP_023428330.1	FGRAMPH1_01T23003	XP_018235620.1	XP_003713797.1	XP_011393741.1, XP_011393742.1	NP_009894.1, NP_010802.1	Zt09_4_00426, Zt09_4_00556, Zt09_4_00600
OG0000696	XP_023426748.1	FGRAMPH1_01T27415	XP_018241470.1, XP_018241471.1, XP_018241472.1, XP_018241473.1, XP_018241474.1	XP_003716276.1	XP_011392969.1, XP_011392970.1	NP_014639.1	Zt09_4_00805
OG0000697	XP_023426783.1	FGRAMPH1_01T27357	XP_018241410.1, XP_018241411.1, XP_018251882.1, XP_018253569.1, XP_018253794.1, XP_018253835.1	XP_003718257.1, XP_003718258.1	XP_963991.2		Zt09_4_00464
OG0000698	XP_023426828.1, XP_023427281.1, XP_023435436.1	FGRAMPH1_01T11981, FGRAMPH1_01T27677, FGRAMPH1_01T27679, FGRAMPH1_01T27681	XP_018241343.1	XP_003714338.1	XP_959389.2, XP_963277.2		Zt09_1_00598
OG0000699	XP_023426856.1, XP_023434917.1	FGRAMPH1_01T00105	XP_018254192.1	XP_003714993.1	XP_957425.1		Zt09_10_00054, Zt09_1_00673, Zt09_2_00914, Zt09_6_00141, Zt09_6_00626, Zt09_9_00202
OG0000700	XP_023426871.1, XP_023435774.1, XP_023436537.1	FGRAMPH1_01T13199, FGRAMPH1_01T14351, FGRAMPH1_01T27839	XP_018241289.1, XP_018246903.1, XP_018246904.1, XP_018249901.1	XP_003718525.1			Zt09_11_00342
OG0000701	XP_023426887.1, XP_023433654.1	FGRAMPH1_01T20647, FGRAMPH1_01T27831	XP_018241275.1, XP_018251242.1, XP_018251243.1	XP_003708911.1, XP_003719997.1	XP_957176.3	NP_013402.1	Zt09_7_00104
OG0000702	XP_023426916.1, XP_023432806.1	FGRAMPH1_01T27895	XP_018241240.1, XP_018256101.1	XP_003708903.1			Zt09_11_00075, Zt09_1_01068, Zt09_1_01770, Zt09_6_00213, Zt09_6_00243, Zt09_9_00607
OG0000703	XP_023426945.1, XP_023428234.1	FGRAMPH1_01T16551, FGRAMPH1_01T24473	XP_018235435.1, XP_018241229.1	XP_003711520.1, XP_003712471.1	XP_959013.1	NP_012438.1	Zt09_2_00443, Zt09_9_00583
OG0000704	XP_023426974.1, XP_023427003.1	FGRAMPH1_01T16537, FGRAMPH1_01T16643	XP_018236298.1, XP_018241119.1, XP_018241150.1, XP_018257184.1, XP_018258496.1	XP_003717438.1			Zt09_1_00954, Zt09_5_00640
OG0000705	XP_023427000.1, XP_023427018.1, XP_023427023.1, XP_023427027.1	FGRAMPH1_01T08041, FGRAMPH1_01T08781, FGRAMPH1_01T16415, FGRAMPH1_01T16543	XP_018241102.1, XP_018241103.1, XP_018241124.1	XP_003719372.1
OG0000706	XP_023427071.1, XP_023429727.1, XP_023435745.1, XP_023436371.1	FGRAMPH1_01T00555, FGRAMPH1_01T05533, FGRAMPH1_01T08887, FGRAMPH1_01T13075, FGRAMPH1_01T14421	XP_018238299.1, XP_018249844.1, XP_018257098.1
OG0000707	XP_023427114.1, XP_023427637.1	FGRAMPH1_01T24757, FGRAMPH1_01T26203	XP_018234233.1, XP_018244850.1, XP_018244851.1, XP_018244852.1	XP_003712643.1		NP_015233.1	Zt09_14_00076, Zt09_4_00153
OG0000708	XP_023427123.1, XP_023427425.1	FGRAMPH1_01T25241, FGRAMPH1_01T27629	XP_018241611.1, XP_018247760.1, XP_018255291.1, XP_018255292.1	XP_003710257.1	XP_960269.2		Zt09_10_00156, Zt09_7_00181
OG0000709	XP_023427125.1	FGRAMPH1_01T27331	XP_018241405.1, XP_018241406.1, XP_018241407.1, XP_018241408.1, XP_018241409.1	XP_003714099.1, XP_003714100.1	XP_965687.2	NP_011790.1	Zt09_1_01467
OG0000710	XP_023427126.1, XP_023427137.1	FGRAMPH1_01T18679, FGRAMPH1_01T18681, FGRAMPH1_01T21649	XP_018245745.1, XP_018258469.1	XP_003717999.1, XP_003720763.1	XP_961252.2		Zt09_4_00878, Zt09_9_00503
OG0000711	XP_023427127.1, XP_023432540.1, XP_023438056.1	FGRAMPH1_01T21989, FGRAMPH1_01T27717	XP_018236593.1, XP_018241318.1, XP_018244472.1		XP_011395142.1, XP_011395143.1		Zt09_1_00629, Zt09_3_00190
OG0000712	XP_023427147.1, XP_023429903.1	FGRAMPH1_01T17039, FGRAMPH1_01T21545	XP_018245497.1, XP_018252534.1, XP_018252535.1, XP_018257798.1	XP_003721245.1	XP_001728007.1		Zt09_6_00654, Zt09_8_00203
OG0000713	XP_023427377.1, XP_023427379.1, XP_023430329.1, XP_023431530.1, XP_023435092.1	FGRAMPH1_01T05547, FGRAMPH1_01T09071	XP_018239890.1, XP_018254353.1, XP_018255243.1	XP_003712670.1			Zt09_7_00413
OG0000714	XP_023427643.1	FGRAMPH1_01T24739	XP_018234244.1, XP_018252022.1, XP_018252139.1, XP_018253460.1, XP_018253908.1, XP_018257924.1, XP_018258075.1	XP_003709673.1	XP_961219.2		Zt09_2_01059
OG0000715	XP_023427788.1	FGRAMPH1_01T24125	XP_018234485.1, XP_018252023.1, XP_018252140.1, XP_018253459.1, XP_018253909.1, XP_018257923.1	XP_003712220.1	XP_011394618.1, XP_011394619.1		Zt09_10_00393
OG0000716	XP_023427854.1	FGRAMPH1_01T23965	XP_018234606.1, XP_018234607.1, XP_018234608.1, XP_018234609.1, XP_018234610.1	XP_003713613.1	XP_011393066.1, XP_011393067.1	NP_011091.1	Zt09_1_02037
OG0000717	XP_023428001.1	FGRAMPH1_01T23599	XP_018234911.1, XP_018234912.1, XP_018234913.1, XP_018234914.1, XP_018234915.1	XP_003717267.1	XP_962915.2	NP_012624.1, NP_015367.1	Zt09_3_00564
OG0000718	XP_023428033.1	FGRAMPH1_01T23509	XP_018234990.1, XP_018234991.1, XP_018234992.1, XP_018234993.1, XP_018234994.1, XP_018234995.1	XP_003713910.1	XP_957258.2	NP_013986.1	Zt09_3_01078
OG0000719	XP_023428042.1	FGRAMPH1_01T23487	XP_018235015.1, XP_018235016.1, XP_018235017.1, XP_018235018.1, XP_018235019.1	XP_003710562.1	XP_011393859.1, XP_011393860.1	NP_015005.1	Zt09_1_01143
OG0000720	XP_023428084.1	FGRAMPH1_01T23391	XP_018235100.1, XP_018235101.1, XP_018235102.1, XP_018235103.1, XP_018235104.1, XP_018235105.1	XP_003710012.1	XP_958893.2	NP_013500.3	Zt09_4_00739
OG0000721	XP_023428099.1	FGRAMPH1_01T23355	XP_018235144.1, XP_018235145.1, XP_018235146.1, XP_018235147.1, XP_018235148.1	XP_003710053.1	XP_964411.2	NP_011863.1, NP_012928.1	Zt09_1_00076
OG0000722	XP_023428154.1	FGRAMPH1_01T23219	XP_018235262.1, XP_018235263.1, XP_018235264.1, XP_018235265.1	XP_003715509.1	XP_011394515.1, XP_011394516.1, XP_011394517.1	NP_012233.1	Zt09_8_00399
OG0000723	XP_023428193.1	FGRAMPH1_01T23119	XP_018235329.1, XP_018235330.1, XP_018235331.1, XP_018235332.1, XP_018235333.1	XP_003718999.1	XP_958610.1	NP_010388.1, NP_012378.1	Zt09_3_00262
OG0000724	XP_023428208.1	FGRAMPH1_01T23069	XP_018235390.1, XP_018235391.1	XP_003712714.1, XP_003713198.1, XP_003721486.1	XP_957821.1, XP_965606.1		Zt09_3_00543, Zt09_7_00847, Zt09_8_00410
OG0000725	XP_023428242.1	FGRAMPH1_01T24451	XP_018235448.1, XP_018235449.1, XP_018235450.1, XP_018235451.1	XP_003717079.1, XP_003717080.1	XP_957310.3	NP_014874.1, NP_015185.1	Zt09_4_00553
OG0000726	XP_023428355.1, XP_023434602.1	FGRAMPH1_01T22935, FGRAMPH1_01T25801	XP_018235683.1, XP_018235684.1, XP_018238547.1	XP_003718719.1	XP_957773.3	NP_009824.2	Zt09_10_00492, Zt09_1_01375
OG0000727	XP_023428378.1	FGRAMPH1_01T22891	XP_018235726.1, XP_018235727.1, XP_018235728.1, XP_018235729.1, XP_018235730.1, XP_018235731.1, XP_018235732.1	XP_003708772.1, XP_003712775.1	XP_963084.3
OG0000728	XP_023428413.1	FGRAMPH1_01T22793	XP_018235799.1, XP_018235800.1, XP_018235801.1, XP_018235802.1, XP_018235803.1, XP_018235804.1	XP_003712872.1	XP_957698.1	NP_014914.1	Zt09_10_00132
OG0000729	XP_023428575.1, XP_023433198.1	FGRAMPH1_01T08825, FGRAMPH1_01T18519	XP_018236072.1, XP_018246256.1, XP_018246257.1	XP_003714962.1	XP_956631.1, XP_957519.1	NP_009575.1	Zt09_9_00461
OG0000730	XP_023428604.1	FGRAMPH1_01T22349	XP_018236108.1	XP_003711294.1, XP_003711493.1, XP_003713165.1, XP_003721299.1	XP_956654.2		Zt09_11_00125, Zt09_13_00045, Zt09_6_00477, Zt09_7_00255
OG0000731	XP_023428768.1	FGRAMPH1_01T25021	XP_018255428.1, XP_018255429.1, XP_018255430.1	XP_003715014.1	XP_011395232.1, XP_011395233.1, XP_011395234.1, XP_011395235.1	NP_001027534.1	Zt09_4_00529
OG0000732	XP_023428838.1	FGRAMPH1_01T24313	XP_018235559.1, XP_018235560.1, XP_018235561.1, XP_018235562.1, XP_018235563.1, XP_018235564.1	XP_003713822.1	XP_956151.3	NP_009635.1	Zt09_1_01323
OG0000733	XP_023429004.1	FGRAMPH1_01T19037	XP_018243320.1, XP_018243321.1, XP_018243322.1, XP_018243323.1, XP_018243324.1	XP_003709231.1	XP_011394791.1, XP_011394792.1	NP_014543.1	Zt09_7_00270
OG0000734	XP_023429026.1, XP_023431654.1, XP_023434825.1	FGRAMPH1_01T05195, FGRAMPH1_01T11487, FGRAMPH1_01T22223	XP_018238961.1, XP_018243357.1, XP_018254086.1, XP_018256153.1	XP_016845942.1			Zt09_9_00612
OG0000735	XP_023429032.1, XP_023436659.1	FGRAMPH1_01T13455, FGRAMPH1_01T19117	XP_018243365.1, XP_018247057.1, XP_018247058.1	XP_003710488.1	XP_963285.1, XP_963410.2		Zt09_1_02076, Zt09_5_00255
OG0000736	XP_023429236.1	FGRAMPH1_01T19595	XP_018243698.1, XP_018243699.1, XP_018243700.1, XP_018243701.1, XP_018243702.1, XP_018243703.1	XP_003715106.1	XP_961486.3	NP_013694.1	Zt09_3_00425
OG0000737	XP_023429442.1, XP_023429690.1	FGRAMPH1_01T05419, FGRAMPH1_01T20055	XP_018238225.1, XP_018238226.1, XP_018244019.1, XP_018244020.1, XP_018244021.1	XP_003714883.1	XP_965561.3		Zt09_5_00042
OG0000738	XP_023429602.1, XP_023436176.1	FGRAMPH1_01T04735, FGRAMPH1_01T19483	XP_018243611.1, XP_018243612.1, XP_018253141.1	XP_003715367.1	XP_011392991.1, XP_011392992.1	NP_014583.2	Zt09_2_00684
OG0000739	XP_023429638.1, XP_023431468.1	FGRAMPH1_01T06011	XP_018243168.1, XP_018248273.1, XP_018248274.1, XP_018248275.1	XP_003713854.1	XP_011393887.1, XP_011393888.1	NP_010205.1	Zt09_8_00450
OG0000740	XP_023429680.1	FGRAMPH1_01T25911	XP_018238198.1, XP_018238199.1, XP_018238200.1, XP_018238201.1, XP_018238202.1, XP_018238203.1, XP_018238204.1	XP_003715979.1	XP_957857.1		Zt09_10_00302
OG0000741	XP_023429743.1, XP_023431219.1, XP_023433086.1	FGRAMPH1_01T05781, FGRAMPH1_01T08685, FGRAMPH1_01T28167	XP_018238328.1, XP_018246111.1, XP_018248583.1, XP_018252485.1		XP_961690.2	NP_015212.1
OG0000742	XP_023429816.1, XP_023431342.1	FGRAMPH1_01T06215	XP_018238446.1, XP_018238447.1, XP_018238448.1, XP_018248136.1	XP_003712569.1	XP_962855.1	NP_011259.1, NP_013231.1	Zt09_1_00993
OG0000743	XP_023429819.1, XP_023434692.1	FGRAMPH1_01T15945, FGRAMPH1_01T21867, FGRAMPH1_01T21929	XP_018238457.1, XP_018248758.1, XP_018252729.1, XP_018258492.1, XP_018258841.1	XP_003721410.1			Zt09_11_00436
OG0000744	XP_023429821.1, XP_023430284.1, XP_023434836.1	FGRAMPH1_01T08211, FGRAMPH1_01T22169, FGRAMPH1_01T25333	XP_018238463.1, XP_018239836.1, XP_018254102.1	XP_003710481.1	XP_960547.2		Zt09_4_00645
OG0000745	XP_023429913.1	FGRAMPH1_01T25925	XP_018238179.1, XP_018238180.1, XP_018238181.1, XP_018238182.1, XP_018238183.1	XP_003711459.1	XP_957732.2	NP_009514.1, NP_012637.4	Zt09_3_00462
OG0000746	XP_023430294.1, XP_023436054.1, XP_023436295.1	FGRAMPH1_01T00279, FGRAMPH1_01T08101, FGRAMPH1_01T14181	XP_018239850.1, XP_018250161.1, XP_018257830.1, XP_018257831.1	XP_003711660.1			Zt09_2_01016
OG0000747	XP_023430529.1	FGRAMPH1_01T07695	XP_018240234.1, XP_018240235.1, XP_018240236.1, XP_018240237.1, XP_018240238.1, XP_018240239.1	XP_003715472.1	XP_011394887.1, XP_011394888.1	NP_012266.1
OG0000748	XP_023430643.1	FGRAMPH1_01T04231, FGRAMPH1_01T07277, FGRAMPH1_01T15653	XP_018240469.1, XP_018240470.1, XP_018240471.1	XP_003718242.1	XP_960695.2	NP_015256.1	Zt09_1_00826, Zt09_1_01236
OG0000749	XP_023430713.1	FGRAMPH1_01T07083	XP_018240638.1, XP_018240639.1, XP_018240640.1, XP_018240641.1, XP_018240642.1	XP_003715543.1	XP_960881.3	NP_009468.1, NP_011039.1	Zt09_1_00352
OG0000750	XP_023430864.1	FGRAMPH1_01T06707	XP_018240982.1, XP_018240983.1, XP_018240984.1, XP_018240985.1, XP_018240986.1, XP_018240987.1		XP_956576.3	NP_009978.1, NP_014416.1	Zt09_6_00319
OG0000751	XP_023430965.1, XP_023431382.1	FGRAMPH1_01T06239, FGRAMPH1_01T06467	XP_018247974.1, XP_018248225.1	XP_003713881.1	XP_962914.1	NP_010956.1, NP_010957.1, NP_011290.1	Zt09_8_00387
OG0000752	XP_023431060.1	FGRAMPH1_01T06049	XP_018248330.1, XP_018248331.1, XP_018248332.1, XP_018248333.1, XP_018248334.1	XP_003717341.1, XP_003717342.1	XP_011393922.1, XP_011393923.1		Zt09_2_00472
OG0000753	XP_023431085.1	FGRAMPH1_01T06253	XP_018248378.1, XP_018248379.1, XP_018248380.1, XP_018248381.1	XP_003718588.1	XP_011394040.1, XP_011394041.1	NP_011499.1	Zt09_16_00039, Zt09_8_00092
OG0000754	XP_023431165.1, XP_023431456.1	FGRAMPH1_01T15935	XP_018247995.1, XP_018248515.1, XP_018248516.1	XP_003710427.1	XP_959879.1		Zt09_10_00292, Zt09_1_00014, Zt09_1_01796, Zt09_6_00233
OG0000755	XP_023431281.1, XP_023431609.1, XP_023434638.1, XP_023434709.1		XP_018238515.1, XP_018238516.1, XP_018239464.1, XP_018247765.1, XP_018247766.1, XP_018252750.1, XP_018256196.1			NP_012688.1
OG0000756	XP_023431357.1	FGRAMPH1_01T06159	XP_018248168.1, XP_018248169.1, XP_018248170.1, XP_018248171.1	XP_003712823.1	XP_011393907.1, XP_011393908.1, XP_011393909.1	NP_014236.1	Zt09_2_00944
OG0000757	XP_023431388.1	FGRAMPH1_01T06251	XP_018248231.1, XP_018248232.1, XP_018248233.1, XP_018248234.1, XP_018248235.1, XP_018248236.1	XP_003718587.1	XP_957236.2	NP_013071.1	Zt09_8_00174
OG0000758	XP_023431397.1	FGRAMPH1_01T06001	XP_018248264.1, XP_018248265.1, XP_018248266.1, XP_018248267.1, XP_018248268.1, XP_018248269.1	XP_003713847.1	XP_962921.1	NP_010007.1	Zt09_8_00380
OG0000759	XP_023431401.1, XP_023435572.1	FGRAMPH1_01T06015, FGRAMPH1_01T14841	XP_018248286.1, XP_018249546.1, XP_018249547.1, XP_018249548.1	XP_003713782.1	XP_956400.1	NP_011280.1	Zt09_8_00017
OG0000760	XP_023431421.1	FGRAMPH1_01T07891	XP_018240016.1, XP_018240017.1, XP_018240018.1, XP_018240019.1, XP_018240020.1	XP_003715056.1	XP_011394869.1, XP_011394870.1	NP_012226.3	Zt09_1_00500
OG0000761	XP_023431521.1	FGRAMPH1_01T07679	XP_018240221.1, XP_018240222.1, XP_018240223.1	XP_003709618.1, XP_003719336.1	XP_011394112.1, XP_011394113.1, XP_960904.2	NP_015360.2	Zt09_1_00251
OG0000762	XP_023431555.1, XP_023434304.1, XP_023437782.1	FGRAMPH1_01T11933	XP_018239065.1, XP_018250651.1	XP_003709562.1, XP_003709843.1, XP_003711237.1, XP_003712413.1	XP_959080.1		Zt09_6_00321
OG0000763	XP_023431606.1, XP_023436582.1, XP_023437792.1	FGRAMPH1_01T11943, FGRAMPH1_01T13251	XP_018246963.1, XP_018250641.1, XP_018256212.1, XP_018258481.1	XP_003714347.1	XP_958210.1		Zt09_8_00298
OG0000764	XP_023431682.1, XP_023436271.1, XP_023437143.1	FGRAMPH1_01T11497, FGRAMPH1_01T12165	XP_018247689.1, XP_018256095.1, XP_018257860.1	XP_003709107.1, XP_003719504.1	XP_956437.1		Zt09_3_00932
OG0000765	XP_023431921.1, XP_023437894.1	FGRAMPH1_01T10945	XP_018237777.1, XP_018250511.1	XP_003708753.1, XP_003710689.1, XP_003710894.1, XP_003719445.1	XP_959092.1, XP_959480.1		Zt09_1_00689
OG0000766	XP_023432046.1	FGRAMPH1_01T10349	XP_018237546.1, XP_018237547.1, XP_018237548.1, XP_018237549.1, XP_018237550.1, XP_018237551.1, XP_018237552.1, XP_018237553.1	XP_003720994.1	XP_964914.3
OG0000767	XP_023432155.1	FGRAMPH1_01T10099	XP_018237336.1, XP_018237337.1, XP_018237338.1, XP_018237339.1, XP_018237340.1, XP_018237341.1, XP_018237342.1	XP_003716321.1, XP_003720885.1	XP_959137.1
OG0000768	XP_023432225.1	FGRAMPH1_01T09911	XP_018237185.1, XP_018237186.1, XP_018237187.1, XP_018237188.1	XP_003712235.1	XP_011394919.1, XP_011394920.1, XP_011394921.1, XP_011394922.1		Zt09_3_00785
OG0000769	XP_023432262.1	FGRAMPH1_01T10421	XP_018237108.1, XP_018237109.1, XP_018237110.1, XP_018237111.1, XP_018237112.1, XP_018237113.1	XP_003717044.1	XP_957577.2	NP_009798.3	Zt09_4_00064
OG0000770	XP_023432317.1, XP_023433230.1	FGRAMPH1_01T10549, FGRAMPH1_01T18457	XP_018236991.1, XP_018236992.1, XP_018246301.1	XP_003714974.1	XP_957039.1	NP_009801.1, NP_011414.1	Zt09_5_00682
OG0000771	XP_023432413.1	FGRAMPH1_01T10751	XP_018236788.1, XP_018236789.1, XP_018236790.1, XP_018251702.1, XP_018253706.1	XP_003717945.1	XP_011394995.1, XP_011394996.1	NP_010155.1	Zt09_3_00512
OG0000772	XP_023432715.1, XP_023434080.1	FGRAMPH1_01T04429	XP_018236428.1, XP_018236429.1, XP_018239289.1	XP_003714057.1, XP_003717406.1, XP_016845963.1	XP_959282.2		Zt09_9_00020, Zt09_9_00038
OG0000773	XP_023432786.1, XP_023436065.1, XP_023436298.1, XP_023437277.1, XP_023437933.1	FGRAMPH1_01T08629, FGRAMPH1_01T16173	XP_018250291.1, XP_018255078.1, XP_018256192.1, XP_018258742.1	XP_016846005.1
OG0000774	XP_023432844.1	FGRAMPH1_01T10581	XP_018236958.1, XP_018236959.1	XP_003720499.1	XP_011392786.1, XP_011392787.1, XP_011392788.1	NP_010059.1, NP_013660.1, NP_014205.1	Zt09_13_00083
OG0000775	XP_023432890.1, XP_023438251.1	FGRAMPH1_01T09431	XP_018236622.1, XP_018251748.1, XP_018253676.1, XP_018258350.1	XP_003710752.1, XP_003711213.1, XP_003712060.1, XP_003719520.1			Zt09_6_00571
OG0000776	XP_023433082.1	FGRAMPH1_01T28157	XP_018246101.1, XP_018246102.1, XP_018246103.1, XP_018246104.1, XP_018246105.1, XP_018246106.1	XP_003719846.1	XP_956747.2	NP_010903.3	Zt09_3_00281
OG0000777	XP_023433094.1, XP_023434365.1	FGRAMPH1_01T04785, FGRAMPH1_01T28127	XP_018238978.1, XP_018246117.1	XP_003712357.1	XP_958549.1	NP_012781.1, NP_013836.1	Zt09_10_00476, Zt09_8_00228
OG0000778	XP_023433239.1	FGRAMPH1_01T18431	XP_018246326.1	XP_003714422.1, XP_003714423.1	XP_011394209.1, XP_011394210.1	NP_011835.1, NP_014116.1, NP_014536.1	Zt09_11_00340, Zt09_3_00567
OG0000779	XP_023433345.1	FGRAMPH1_01T18171	XP_018246536.1, XP_018246537.1, XP_018246538.1, XP_018246539.1, XP_018246540.1, XP_018246541.1	XP_003717180.1	XP_956416.1	NP_011373.1	Zt09_12_00170
OG0000780	XP_023433368.1	FGRAMPH1_01T18111	XP_018246592.1, XP_018246593.1, XP_018251976.1, XP_018252084.1, XP_018253502.1, XP_018257961.1, XP_018258000.1	XP_003713941.1	XP_957746.1		Zt09_2_00439
OG0000781	XP_023433439.1	FGRAMPH1_01T17935	XP_018246721.1, XP_018246722.1, XP_018246723.1, XP_018246724.1	XP_003718598.1	XP_011393920.1, XP_011393921.1	NP_013330.1	Zt09_13_00336, Zt09_3_00538
OG0000782	XP_023433495.1	FGRAMPH1_01T17791	XP_018246829.1, XP_018246830.1, XP_018246831.1, XP_018246832.1, XP_018246833.1, XP_018246834.1	XP_003717272.1	XP_959011.2	NP_012927.3	Zt09_10_00125
OG0000783	XP_023433595.1	FGRAMPH1_01T20501	XP_018251129.1, XP_018251130.1, XP_018251131.1, XP_018251132.1, XP_018251133.1	XP_003716977.1	XP_011395247.1, XP_011395248.1	NP_015198.1	Zt09_11_00328
OG0000784	XP_023433697.1	FGRAMPH1_01T20775	XP_018251331.1, XP_018251332.1, XP_018251333.1, XP_018251334.1, XP_018251335.1, XP_018251336.1, XP_018251337.1	XP_003709195.1	XP_956835.2		Zt09_6_00109
OG0000785	XP_023433765.1	FGRAMPH1_01T20895	XP_018251442.1, XP_018251443.1, XP_018257460.1, XP_018257546.1	XP_003711817.1, XP_003713235.1	XP_959849.1		Zt09_11_00126, Zt09_1_01603, Zt09_6_00132
OG0000786	XP_023433784.1, XP_023435810.1, XP_023437013.1	FGRAMPH1_01T09127, FGRAMPH1_01T21159	XP_018236295.1, XP_018236296.1, XP_018247534.1, XP_018249965.1, XP_018251466.1, XP_018257625.1, XP_018257626.1
OG0000787	XP_023434007.1		XP_018242393.1, XP_018242784.1, XP_018244270.1, XP_018244329.1, XP_018244387.1, XP_018244710.1, XP_018252184.1, XP_018253792.1, XP_018254631.1, XP_018255613.1, XP_018257009.1
OG0000788	XP_023434177.1, XP_023437508.1	FGRAMPH1_01T08985, FGRAMPH1_01T13811	XP_018239259.1, XP_018239260.1, XP_018239261.1, XP_018257651.1, XP_018257652.1	XP_003709909.1, XP_003713124.1			Zt09_1_01973
OG0000789	XP_023434238.1	FGRAMPH1_01T05055	XP_018239175.1, XP_018239176.1, XP_018239177.1, XP_018239178.1	XP_003710308.1	XP_961585.2	NP_009895.1, NP_010801.1, NP_013468.3	Zt09_5_00282
OG0000790	XP_023434250.1, XP_023436007.1	FGRAMPH1_01T05025, FGRAMPH1_01T13975	XP_018239153.1, XP_018239154.1, XP_018239490.1, XP_018250212.1	XP_003710180.1	XP_958079.1		Zt09_10_00387, Zt09_1_01162
OG0000791	XP_023434355.1	FGRAMPH1_01T04801	XP_018238988.1	XP_003709315.1, XP_003711304.1, XP_003712051.1	XP_001728070.2		Zt09_11_00152, Zt09_13_00155, Zt09_13_00253, Zt09_2_00751, Zt09_5_00012
OG0000792	XP_023434381.1	FGRAMPH1_01T04465	XP_018238947.1, XP_018251992.1, XP_018252099.1, XP_018253483.1, XP_018253872.1, XP_018253885.1, XP_018257948.1	XP_003709835.1	XP_961268.1		Zt09_1_01328
OG0000793	XP_023434497.1, XP_023436662.1	FGRAMPH1_01T04729, FGRAMPH1_01T13463	XP_018238716.1, XP_018238717.1, XP_018238718.1, XP_018247066.1	XP_003711898.1	XP_961915.1	NP_013728.1	Zt09_2_00708
OG0000794	XP_023434509.1	FGRAMPH1_01T04763	XP_018238694.1, XP_018238695.1, XP_018242836.1, XP_018244256.1, XP_018251904.1, XP_018253545.1, XP_018258613.1	XP_003711952.1	XP_961927.1		Zt09_10_00056
OG0000795	XP_023434561.1	FGRAMPH1_01T05235	XP_018238617.1	XP_003714949.1	XP_957648.1	NP_012375.2, NP_012376.3, NP_012377.1, NP_012757.1, NP_012758.1	Zt09_1_01722, Zt09_3_00737
OG0000796	XP_023434593.1	FGRAMPH1_01T25823	XP_018238562.1, XP_018238563.1, XP_018238564.1, XP_018238565.1, XP_018238566.1, XP_018238567.1	XP_003716436.1	XP_958443.1	NP_013374.1	Zt09_6_00513
OG0000797	XP_023434790.1, XP_023436891.1	FGRAMPH1_01T12475, FGRAMPH1_01T21893	XP_018247395.1, XP_018254052.1, XP_018258620.1	XP_003711715.1, XP_003719053.1	XP_964352.1		Zt09_13_00099, Zt09_2_00746
OG0000798	XP_023434800.1, XP_023437352.1, XP_023437537.1	FGRAMPH1_01T11715, FGRAMPH1_01T12689, FGRAMPH1_01T22135	XP_018254063.1, XP_018257577.1				Zt09_13_00055, Zt09_1_00143, Zt09_2_01024, Zt09_4_00152
OG0000799	XP_023434929.1			XP_003710935.1	XP_964221.2		Zt09_12_00224, Zt09_12_00438, Zt09_13_00369, Zt09_1_01832, Zt09_3_00226, Zt09_3_00714, Zt09_6_00145, Zt09_7_00341, Zt09_8_00604
OG0000800	XP_023435080.1, XP_023435912.1, XP_023437940.1	FGRAMPH1_01T11823, FGRAMPH1_01T14001	XP_018250106.1, XP_018250457.1, XP_018254367.1	XP_003711204.1, XP_003711236.1	XP_962484.2		Zt09_9_00324
OG0000801	XP_023435368.1	FGRAMPH1_01T15579	XP_018242487.1, XP_018242708.1, XP_018244641.1, XP_018252974.1	XP_003713623.1, XP_003721199.1	XP_959676.3, XP_960227.1	NP_014362.3	Zt09_3_00835
OG0000802	XP_023435437.1	FGRAMPH1_01T08605, FGRAMPH1_01T15371, FGRAMPH1_01T25485, FGRAMPH1_01T25559	XP_018253065.1, XP_018253066.1	XP_003710411.1, XP_003713163.1	XP_959804.3		Zt09_11_00198, Zt09_4_00886
OG0000803	XP_023435561.1, XP_023436637.1	FGRAMPH1_01T13375, FGRAMPH1_01T14861	XP_018247033.1, XP_018249531.1, XP_018249532.1, XP_018250150.1	XP_003715262.1	XP_962714.3	NP_013953.1	Zt09_9_00177
OG0000804	XP_023435571.1, XP_023436860.1	FGRAMPH1_01T00169, FGRAMPH1_01T12501, FGRAMPH1_01T14843	XP_018247333.1, XP_018249542.1, XP_018258628.1	XP_003709104.1, XP_003713343.1, XP_003719505.1			Zt09_2_00939
OG0000805	XP_023435875.1, XP_023436414.1	FGRAMPH1_01T12883, FGRAMPH1_01T14183	XP_018250046.1, XP_018250558.1, XP_018257177.1	XP_003710645.1	XP_955979.2		Zt09_11_00066, Zt09_5_00437, Zt09_9_00320
OG0000806	XP_023436080.1, XP_023436906.1	FGRAMPH1_01T15261	XP_018247415.1, XP_018253164.1, XP_018253165.1, XP_018253166.1	XP_003710295.1, XP_003715607.1	XP_962891.1		Zt09_1_01978, Zt09_9_00387
OG0000807	XP_023436130.1	FGRAMPH1_01T15127	XP_018247310.1, XP_018253256.1	XP_003716778.1, XP_003718657.1	XP_963321.1	NP_013072.1	Zt09_11_00089, Zt09_1_01422, Zt09_1_01719, Zt09_3_01108
OG0000808	XP_023436146.1	FGRAMPH1_01T15077	XP_018253300.1, XP_018253301.1, XP_018253302.1, XP_018253303.1, XP_018253304.1, XP_018253305.1, XP_018253306.1	XP_003717023.1	XP_958931.1		Zt09_1_00707
OG0000809	XP_023436199.1	FGRAMPH1_01T14555	XP_018249751.1, XP_018249752.1, XP_018249753.1	XP_003712845.1	XP_011393949.1, XP_011393950.1	NP_014586.1, NP_015065.1, NP_015446.2	Zt09_2_00194
OG0000810	XP_023436201.1	FGRAMPH1_01T14533, FGRAMPH1_01T14535	XP_018249774.1, XP_018249775.1, XP_018249776.1, XP_018249777.1	XP_003717129.1	XP_011393719.1, XP_011393720.1	NP_009408.3	Zt09_2_00865
OG0000811	XP_023436266.1, XP_023436862.1		XP_018247335.1, XP_018254614.1, XP_018254623.1, XP_018255621.1, XP_018255630.1, XP_018257867.1, XP_018258360.1	XP_003711584.1			Zt09_1_00375, Zt09_3_00378
OG0000812	XP_023436762.1	FGRAMPH1_01T12575	XP_018247205.1, XP_018251716.1, XP_018251717.1, XP_018251718.1, XP_018251719.1, XP_018251720.1, XP_018251721.1, XP_018251722.1, XP_018251723.1, XP_018253695.1
OG0000813	XP_023437354.1, XP_023437405.1	FGRAMPH1_01T13741	XP_018257706.1, XP_018257708.1	XP_003710742.1, XP_003711750.1	XP_958255.2	NP_009719.3, NP_015268.1	Zt09_11_00443, Zt09_8_00041
OG0000814	XP_023437390.1	FGRAMPH1_01T13837	XP_018257748.1, XP_018257749.1	XP_003720977.1, XP_003721443.1, XP_016846004.1	XP_959674.1, XP_964065.2		Zt09_1_00495, Zt09_3_00583, Zt09_7_00131
OG0000815		FGRAMPH1_01T01773	XP_018233511.1, XP_018233512.1, XP_018233513.1, XP_018233514.1, XP_018233515.1, XP_018233516.1, XP_018233517.1, XP_018233518.1, XP_018233519.1, XP_018233520.1, XP_018233521.1
OG0000816		FGRAMPH1_01T05675, FGRAMPH1_01T08965, FGRAMPH1_01T09385, FGRAMPH1_01T15707, FGRAMPH1_01T16259, FGRAMPH1_01T16429, FGRAMPH1_01T20947, FGRAMPH1_01T22343, FGRAMPH1_01T27303, FGRAMPH1_01T27993	XP_018248660.1, XP_018252298.1
OG0000817			XP_018236293.1, XP_018242437.1, XP_018242577.1, XP_018242643.1, XP_018242752.1, XP_018244577.1, XP_018244677.1, XP_018255549.1, XP_018256977.1, XP_018257320.1, XP_018258072.1, XP_018258126.1
OG0000818			XP_018236362.1, XP_018242860.1, XP_018244389.1, XP_018244390.1, XP_018244391.1, XP_018256795.1, XP_018256816.1, XP_018258046.1				Zt09_12_00371, Zt09_12_00436, Zt09_14_00078, Zt09_5_00105
OG0000819			XP_018238401.1, XP_018251966.1, XP_018252071.1, XP_018252072.1, XP_018253511.1, XP_018253917.1, XP_018256104.1, XP_018257366.1, XP_018257973.1, XP_018258827.1				Zt09_14_00003, Zt09_21_00021
OG0000820			XP_018240999.1, XP_018248725.1, XP_018253770.1, XP_018255033.1, XP_018257396.1, XP_018257997.1, XP_018258088.1, XP_018258493.1, XP_018258788.1, XP_018258796.1, XP_018258835.1, XP_018258857.1
OG0000821			XP_018242422.1, XP_018242761.1, XP_018242894.1, XP_018244510.1, XP_018244540.1, XP_018244685.1, XP_018256760.1, XP_018256849.1, XP_018256986.1		XP_962358.1	NP_012079.1	Zt09_1_00812
OG0000822			XP_018242539.1, XP_018242540.1, XP_018242541.1, XP_018242542.1, XP_018242543.1, XP_018242544.1, XP_018242545.1, XP_018242546.1, XP_018242547.1, XP_018242548.1, XP_018242667.1, XP_018244602.1
OG0000823			XP_018242604.1, XP_018242605.1, XP_018242622.1, XP_018244556.1	XP_003710185.1, XP_003716002.1	XP_001728563.1, XP_011393544.1, XP_011394444.1, XP_011394775.1, XP_958461.1, XP_958571.1
OG0000824			XP_018244189.1, XP_018244546.1, XP_018251962.1, XP_018255858.1, XP_018255859.1, XP_018255942.1, XP_018256371.1, XP_018256372.1, XP_018256454.1, XP_018256536.1, XP_018256537.1, XP_018257967.1
OG0000825			XP_018244353.1, XP_018244365.1, XP_018253816.1, XP_018254475.1, XP_018255537.1	XP_003709523.1, XP_003713038.1, XP_003717555.1, XP_003717683.1, XP_003719521.1, XP_003721502.1, XP_003721516.1
OG0000826			XP_018244526.1, XP_018251980.1, XP_018252089.1, XP_018253492.1, XP_018253493.1, XP_018253494.1, XP_018253495.1, XP_018253496.1, XP_018253497.1, XP_018253757.1, XP_018256575.1, XP_018257957.1
OG0000827			XP_018251662.1, XP_018251663.1, XP_018251664.1, XP_018253726.1, XP_018253727.1, XP_018253728.1, XP_018253729.1, XP_018253730.1, XP_018253731.1, XP_018253732.1, XP_018253733.1, XP_018258849.1
OG0000828			XP_018251934.1, XP_018251935.1, XP_018252017.1, XP_018252130.1, XP_018252131.1, XP_018252132.1, XP_018252133.1, XP_018252134.1, XP_018252135.1, XP_018253465.1, XP_018253527.1, XP_018257929.1
OG0000829			XP_018251995.1, XP_018252105.1, XP_018252106.1, XP_018252107.1, XP_018252108.1, XP_018252109.1, XP_018252110.1, XP_018252111.1, XP_018252112.1, XP_018253481.1, XP_018253867.1, XP_018257946.1
OG0000830			XP_018253390.1, XP_018253391.1, XP_018253392.1, XP_018253393.1, XP_018253394.1, XP_018253395.1, XP_018253396.1, XP_018253397.1, XP_018253398.1, XP_018253399.1, XP_018253400.1, XP_018253401.1
OG0000831					XP_962838.1		Zt09_13_00057, Zt09_15_00008, Zt09_17_00018, Zt09_19_00003, Zt09_19_00005, Zt09_19_00040, Zt09_1_01488, Zt09_20_00021, Zt09_2_00619, Zt09_9_00556, Zt09_9_00557
OG0000832							Zt09_14_00101, Zt09_14_00109, Zt09_15_00073, Zt09_16_00007, Zt09_17_00009, Zt09_18_00006, Zt09_18_00064, Zt09_18_00078, Zt09_19_00056, Zt09_20_00049, Zt09_21_00042, Zt09_8_00701
OG0000833	XP_023423574.1, XP_023424437.1, XP_023428890.1	FGRAMPH1_01T21307, FGRAMPH1_01T21699	XP_018232483.1, XP_018239602.1, XP_018243188.1, XP_018243189.1, XP_018248845.1				Zt09_3_00018
OG0000834	XP_023423619.1, XP_023432060.1, XP_023437624.1	FGRAMPH1_01T10317	XP_018237517.1, XP_018258336.1	XP_003711806.1, XP_003720693.1	XP_965720.1	NP_012553.3	Zt09_2_00488
OG0000835	XP_023423627.1, XP_023433712.1	FGRAMPH1_01T04221, FGRAMPH1_01T20805	XP_018248893.1, XP_018251364.1	XP_003717617.1	XP_959563.1, XP_959582.3	NP_116613.1	Zt09_2_00435
OG0000836	XP_023423628.1, XP_023430083.1, XP_023438202.1	FGRAMPH1_01T04217	XP_018248895.1, XP_018248896.1	XP_003713116.1		NP_013338.1, NP_014714.1, NP_014835.3	Zt09_11_00524
OG0000837	XP_023423636.1, XP_023426053.1	FGRAMPH1_01T04209, FGRAMPH1_01T26585	XP_018245176.1, XP_018245177.1, XP_018248908.1	XP_003714961.1	XP_962265.2		Zt09_3_00547, Zt09_9_00542
OG0000838	XP_023423637.1, XP_023425281.1, XP_023430220.1, XP_023435061.1		XP_018234041.1, XP_018248909.1, XP_018248910.1, XP_018254344.1	XP_003708802.1, XP_003708817.1			Zt09_1_01778
OG0000839	XP_023423668.1, XP_023435342.1	FGRAMPH1_01T04139, FGRAMPH1_01T08163, FGRAMPH1_01T25699	XP_018248951.1	XP_003715701.1, XP_003716511.1, XP_003716545.1	XP_959323.1		Zt09_11_00361
OG0000840	XP_023423719.1, XP_023427959.1, XP_023430084.1	FGRAMPH1_01T04219, FGRAMPH1_01T23705	XP_018234820.1, XP_018239584.1, XP_018248894.1	XP_003718283.1	XP_964952.3		Zt09_11_00523
OG0000841	XP_023423723.1, XP_023437393.1	FGRAMPH1_01T04045, FGRAMPH1_01T15839	XP_018249019.1, XP_018257753.1	XP_003709088.1	XP_962940.2	NP_013043.1	Zt09_13_00124, Zt09_4_00643
OG0000842	XP_023423779.1	FGRAMPH1_01T03923	XP_018249106.1, XP_018249107.1, XP_018249108.1	XP_003714311.1, XP_003714312.1	XP_963355.3	NP_010998.2, NP_014851.3	Zt09_2_00178
OG0000843	XP_023423824.1	FGRAMPH1_01T03807, FGRAMPH1_01T03809	XP_018249171.1	XP_003716709.1, XP_003716710.1	XP_956460.3, XP_956461.3	NP_015192.1	Zt09_13_00111, Zt09_1_00709
OG0000844	XP_023423828.1	FGRAMPH1_01T03799	XP_018249178.1, XP_018249179.1, XP_018249180.1	XP_003709797.1, XP_003709798.1	XP_955807.3	NP_010381.1, NP_011096.1	Zt09_10_00254
OG0000845	XP_023423837.1	FGRAMPH1_01T03775	XP_018249203.1, XP_018249204.1, XP_018249205.1, XP_018249206.1, XP_018249207.1, XP_018249208.1	XP_003709327.1	XP_963509.2		Zt09_12_00351
OG0000846	XP_023423860.1, XP_023427965.1	FGRAMPH1_01T03723	XP_018234833.1, XP_018249241.1, XP_018249242.1	XP_003714349.1, XP_003716240.1	XP_963931.1	NP_011972.1	Zt09_3_00604
OG0000847	XP_023423883.1	FGRAMPH1_01T03669	XP_018249278.1, XP_018249279.1	XP_003716181.1	XP_011393084.1, XP_011393085.1, XP_011393086.1, XP_011393087.1	NP_015082.1	Zt09_1_00148
OG0000848	XP_023423891.1, XP_023426444.1	FGRAMPH1_01T13481	XP_018235130.1, XP_018235131.1, XP_018235134.1, XP_018242001.1	XP_003717639.1	XP_959654.1	NP_011882.1	Zt09_12_00372
OG0000849	XP_023424010.1	FGRAMPH1_01T03379	XP_018231536.1, XP_018231537.1, XP_018231538.1, XP_018231539.1	XP_003710525.1	XP_011393281.1, XP_011393282.1	NP_011325.1	Zt09_1_01907
OG0000850	XP_023424076.1	FGRAMPH1_01T03221		XP_003710602.1, XP_003715764.1, XP_003717500.1	XP_011393007.1, XP_011393008.1, XP_011393009.1, XP_958952.1		Zt09_13_00169, Zt09_1_01538
OG0000851	XP_023424087.1	FGRAMPH1_01T03191	XP_018231725.1, XP_018243106.1, XP_018251686.1, XP_018251687.1, XP_018251688.1, XP_018253714.1	XP_003710543.1	XP_963848.2		Zt09_1_01598
OG0000852	XP_023424091.1, XP_023435209.1	FGRAMPH1_01T03181	XP_018231732.1, XP_018231733.1, XP_018241075.1	XP_003710018.1	XP_011393239.1, XP_011393240.1	NP_011313.1	Zt09_5_00810
OG0000853	XP_023424097.1	FGRAMPH1_01T03169	XP_018231743.1, XP_018231744.1, XP_018231745.1, XP_018231746.1, XP_018231747.1	XP_003710026.1	XP_958320.3	NP_014158.1	Zt09_8_00102
OG0000854	XP_023424120.1	FGRAMPH1_01T03109	XP_018231786.1, XP_018231787.1, XP_018231788.1, XP_018231789.1, XP_018231790.1	XP_003710918.1	XP_963953.2	NP_011937.1	Zt09_1_01381
OG0000855	XP_023424132.1	FGRAMPH1_01T03075	XP_018231803.1, XP_018231804.1, XP_018231805.1, XP_018231806.1	XP_003710922.1, XP_003710923.1	XP_001728367.2	NP_013667.1	Zt09_7_00054
OG0000856	XP_023424147.1	FGRAMPH1_01T03031	XP_018231849.1, XP_018244286.1, XP_018251708.1, XP_018253701.1, XP_018253806.1, XP_018256485.1	XP_003709998.1	XP_965052.2		Zt09_5_00360
OG0000857	XP_023424193.1	FGRAMPH1_01T02919, FGRAMPH1_01T07923	XP_018231971.1, XP_018239991.1, XP_018254383.1	XP_003711447.1, XP_003713410.1	XP_963739.1		Zt09_3_00402, Zt09_6_00431
OG0000858	XP_023424227.1	FGRAMPH1_01T02835	XP_018232063.1, XP_018242560.1, XP_018242660.1, XP_018244595.1	XP_003713586.1, XP_003713587.1	XP_964172.3	NP_011782.1	Zt09_1_01428
OG0000859	XP_023424260.1	FGRAMPH1_01T02759	XP_018232113.1, XP_018232114.1, XP_018232115.1, XP_018232116.1, XP_018232117.1, XP_018232118.1	XP_003714564.1	XP_964456.3		Zt09_1_01407
OG0000860	XP_023424316.1	FGRAMPH1_01T02623	XP_018232222.1, XP_018232223.1, XP_018232224.1, XP_018232225.1, XP_018232226.1	XP_003713693.1	XP_011392774.1, XP_011392775.1, XP_011392776.1
OG0000861	XP_023424320.1	FGRAMPH1_01T02609	XP_018232235.1, XP_018232236.1, XP_018232237.1, XP_018232238.1, XP_018232239.1, XP_018232240.1	XP_003713483.1	XP_964025.3		Zt09_8_00101
OG0000862	XP_023424346.1, XP_023437494.1	FGRAMPH1_01T02553, FGRAMPH1_01T13687	XP_018232292.1, XP_018257629.1	XP_003713541.1	XP_962801.2, XP_965475.1	NP_010534.1	Zt09_1_01857
OG0000863	XP_023424431.1, XP_023425592.1, XP_023426852.1	FGRAMPH1_01T01489	XP_018232448.1, XP_018232449.1, XP_018255843.1, XP_018256357.1	XP_003710552.1	XP_959158.2		Zt09_5_00235
OG0000864	XP_023424468.1	FGRAMPH1_01T01403	XP_018232512.1, XP_018232513.1, XP_018232514.1, XP_018232515.1, XP_018232516.1, XP_018232517.1	XP_003710549.1	XP_964035.3		Zt09_3_01001
OG0000865	XP_023424485.1	FGRAMPH1_01T01361	XP_018232546.1, XP_018232547.1, XP_018232548.1, XP_018232549.1, XP_018232550.1, XP_018232551.1	XP_003718517.1	XP_963763.3		Zt09_7_00092
OG0000866	XP_023424486.1, XP_023437007.1	FGRAMPH1_01T01357	XP_018232552.1, XP_018232553.1, XP_018232554.1, XP_018232555.1, XP_018232556.1, XP_018247528.1	XP_003718516.1	XP_963762.1
OG0000867	XP_023424488.1	FGRAMPH1_01T01353	XP_018232559.1	XP_003718514.1, XP_003718515.1	XP_964410.1	NP_011636.3, NP_015464.1	Zt09_3_00203, Zt09_3_00205, Zt09_6_00360
OG0000868	XP_023424491.1	FGRAMPH1_01T01345	XP_018232574.1, XP_018232575.1, XP_018232576.1, XP_018232577.1	XP_003718524.1	XP_964406.3		Zt09_13_00350, Zt09_5_00577, Zt09_5_00827
OG0000869	XP_023424500.1	FGRAMPH1_01T01311	XP_018232602.1, XP_018232603.1, XP_018232604.1, XP_018232605.1, XP_018232606.1	XP_003713712.1, XP_003713713.1	XP_964303.1		Zt09_1_01440
OG0000870	XP_023424557.1, XP_023430046.1, XP_023432645.1	FGRAMPH1_01T01173	XP_018232714.1, XP_018236502.1, XP_018239526.1	XP_003713719.1	XP_963724.2	NP_011980.1	Zt09_1_00110
OG0000871	XP_023424591.1	FGRAMPH1_01T01087	XP_018232780.1, XP_018232781.1, XP_018232782.1, XP_018232783.1	XP_003713430.1	XP_011392869.1, XP_011392870.1	NP_013006.3	Zt09_1_01528
OG0000872	XP_023424600.1	FGRAMPH1_01T01069	XP_018232801.1, XP_018232802.1, XP_018232803.1, XP_018232804.1	XP_003718937.1	XP_964164.1	NP_009998.2, NP_014428.1	Zt09_1_01874
OG0000873	XP_023424606.1	FGRAMPH1_01T01047	XP_018232816.1, XP_018232817.1, XP_018232818.1, XP_018232819.1, XP_018232820.1, XP_018232821.1	XP_003713444.1	XP_958899.1		Zt09_1_01955
OG0000874	XP_023424636.1	FGRAMPH1_01T00987	XP_018232897.1, XP_018232898.1	XP_003713474.1	XP_011393270.1, XP_011393271.1	NP_010746.1, NP_013679.1	Zt09_19_00074, Zt09_6_00273
OG0000875	XP_023424642.1	FGRAMPH1_01T00971	XP_018232905.1, XP_018232906.1, XP_018232907.1, XP_018232908.1	XP_003714150.1	XP_011393211.1, XP_011393212.1	NP_009561.2	Zt09_5_00649
OG0000876	XP_023424657.1	FGRAMPH1_01T00933	XP_018232934.1, XP_018232935.1, XP_018232936.1, XP_018232937.1, XP_018232938.1, XP_018232939.1	XP_003718112.1	XP_959227.1		Zt09_6_00608
OG0000877	XP_023424709.1	FGRAMPH1_01T00805	XP_018233053.1, XP_018233054.1, XP_018233055.1, XP_018233056.1	XP_003716843.1	XP_956516.3	NP_012160.2, NP_116618.1	Zt09_5_00177
OG0000878	XP_023424751.1	FGRAMPH1_01T02349	XP_018233299.1, XP_018233300.1, XP_018233301.1, XP_018233302.1	XP_003716178.1	XP_011393082.1, XP_011393083.1	NP_013417.3	Zt09_1_00034
OG0000879	XP_023424754.1	FGRAMPH1_01T02341	XP_018233291.1, XP_018233292.1, XP_018233293.1, XP_018233294.1, XP_018233295.1	XP_003716176.1	XP_964972.1	NP_010446.3	Zt09_1_00012
OG0000880	XP_023424771.1, XP_023429398.1	FGRAMPH1_01T02293, FGRAMPH1_01T19945	XP_018233253.1, XP_018243948.1	XP_003713898.1, XP_003717815.1	XP_956878.1, XP_964592.1		Zt09_1_00704
OG0000881	XP_023424779.1	FGRAMPH1_01T02287	XP_018233235.1, XP_018233236.1, XP_018233237.1, XP_018233238.1	XP_003716257.1	XP_965028.1	NP_014831.3	Zt09_15_00074, Zt09_4_00803
OG0000882	XP_023424882.1, XP_023437498.1	FGRAMPH1_01T01619, FGRAMPH1_01T13831	XP_018233397.1, XP_018257635.1	XP_003709778.1, XP_003712361.1	XP_963492.1		Zt09_1_01200, Zt09_3_00285
OG0000883	XP_023424932.1	FGRAMPH1_01T01737	XP_018233482.1, XP_018233483.1, XP_018233484.1, XP_018233485.1, XP_018233486.1	XP_003714047.1	XP_964746.2	NP_015285.1	Zt09_1_00974
OG0000884	XP_023424941.1	FGRAMPH1_01T01761	XP_018233502.1, XP_018233503.1	XP_003714081.1, XP_003719267.1	XP_011392852.1, XP_011392853.1, XP_011392854.1, XP_964951.2		Zt09_3_00043
OG0000885	XP_023424953.1	FGRAMPH1_01T01797	XP_018233534.1, XP_018233535.1, XP_018233536.1, XP_018233537.1, XP_018233538.1, XP_018233539.1	XP_003713571.1	XP_963819.3		Zt09_1_00350
OG0000886	XP_023425002.1, XP_023429844.1, XP_023437240.1	FGRAMPH1_01T01915, FGRAMPH1_01T21725	XP_018233632.1, XP_018252650.1, XP_018257066.1	XP_003713286.1	XP_965576.1		Zt09_7_00373
OG0000887	XP_023425028.1, XP_023436519.1	FGRAMPH1_01T01975, FGRAMPH1_01T13177	XP_018233675.1, XP_018233676.1, XP_018233677.1, XP_018246883.1	XP_003709085.1	XP_958974.2		Zt09_11_00141
OG0000888	XP_023425127.1, XP_023425128.1, XP_023425129.1, XP_023425130.1, XP_023425131.1, XP_023425132.1, XP_023425133.1	FGRAMPH1_01T00661	XP_018233835.1, XP_018233836.1, XP_018233840.1
OG0000889	XP_023425135.1	FGRAMPH1_01T00657	XP_018233843.1, XP_018233844.1, XP_018233845.1, XP_018233846.1	XP_003720562.1, XP_003720563.1	XP_011392778.1, XP_011392779.1		Zt09_3_00602
OG0000890	XP_023425199.1	FGRAMPH1_01T00327	XP_018233925.1, XP_018233926.1, XP_018242511.1, XP_018242685.1, XP_018244620.1, XP_018258720.1, XP_018258721.1, XP_018258722.1				Zt09_4_00784
OG0000891	XP_023425282.1, XP_023428288.1	FGRAMPH1_01T24337	XP_018234042.1, XP_018235545.1, XP_018235546.1	XP_003717109.1	XP_011393827.1, XP_011393828.1	NP_013663.1	Zt09_2_01172
OG0000892	XP_023425323.1, XP_023435947.1	FGRAMPH1_01T12297, FGRAMPH1_01T21447, FGRAMPH1_01T27901	XP_018250262.1, XP_018252472.1	XP_003710864.1	XP_961851.1, XP_963070.3		Zt09_4_00435
OG0000893	XP_023425394.1, XP_023429901.1, XP_023433846.1	FGRAMPH1_01T04439, FGRAMPH1_01T16499, FGRAMPH1_01T21599	XP_018251517.1, XP_018251551.1, XP_018252552.1, XP_018258862.1	XP_003711238.1
OG0000894	XP_023425419.1, XP_023430299.1, XP_023432679.1	FGRAMPH1_01T08139, FGRAMPH1_01T09067, FGRAMPH1_01T09081	XP_018236460.1, XP_018239855.1	XP_003713223.1	XP_961698.3		Zt09_1_01062
OG0000895	XP_023425462.1, XP_023426642.1	FGRAMPH1_01T00527, FGRAMPH1_01T27659	XP_018233935.1, XP_018233936.1, XP_018239532.1, XP_018241637.1, XP_018241638.1		XP_957769.1		Zt09_8_00642
OG0000896	XP_023425584.1	FGRAMPH1_01T01841	XP_018233574.1, XP_018233575.1, XP_018233576.1, XP_018233577.1, XP_018233578.1, XP_018233579.1	XP_003714251.1	XP_958880.2		Zt09_1_00600
OG0000897	XP_023425632.1, XP_023429933.1, XP_023434997.1, XP_023436342.1	FGRAMPH1_01T18791	XP_018243137.1, XP_018254260.1, XP_018254261.1, XP_018257060.1	XP_003711514.1			Zt09_5_00184
OG0000898	XP_023425665.1, XP_023432550.1, XP_023435900.1	FGRAMPH1_01T09327, FGRAMPH1_01T14195, FGRAMPH1_01T15961	XP_018236612.1, XP_018245780.1, XP_018250050.1	XP_003715715.1			Zt09_13_00356
OG0000899	XP_023425725.1, XP_023429295.1	FGRAMPH1_01T17275, FGRAMPH1_01T18645	XP_018243793.1, XP_018245708.1	XP_003709755.1, XP_003711736.1	XP_956817.3	NP_009498.1	Zt09_12_00150
OG0000900	XP_023425830.1, XP_023435884.1	FGRAMPH1_01T00083, FGRAMPH1_01T14145, FGRAMPH1_01T16965	XP_018245581.1, XP_018250058.1	XP_003718781.1	XP_001728268.2	NP_012363.1	Zt09_4_00737
OG0000901	XP_023425835.1, XP_023426679.1	FGRAMPH1_01T16957, FGRAMPH1_01T27573	XP_018241577.1, XP_018245576.1	XP_003721314.1	XP_964551.1	NP_012427.1	Zt09_1_01248, Zt09_4_00267
OG0000902	XP_023425843.1	FGRAMPH1_01T16935	XP_018245562.1, XP_018245563.1, XP_018245564.1	XP_003711826.1	XP_962256.1	NP_013813.1, NP_014065.1, NP_116595.1	Zt09_3_00412
OG0000903	XP_023425854.1	FGRAMPH1_01T16985	XP_018245545.1, XP_018245546.1, XP_018245547.1, XP_018245548.1, XP_018245549.1, XP_018245550.1	XP_003708888.1	XP_963805.2		Zt09_1_00551
OG0000904	XP_023425880.1, XP_023436442.1, XP_023436975.1	FGRAMPH1_01T12359, FGRAMPH1_01T12917, FGRAMPH1_01T17049	XP_018245485.1, XP_018245486.1, XP_018247500.1, XP_018247501.1, XP_018257208.1
OG0000905	XP_023425883.1, XP_023430972.1, XP_023438007.1	FGRAMPH1_01T00095, FGRAMPH1_01T06451, FGRAMPH1_01T17059	XP_018245481.1, XP_018247982.1, XP_018250387.1	XP_003713037.1			Zt09_6_00270
OG0000906	XP_023425912.1, XP_023434589.1, XP_023437158.1	FGRAMPH1_01T17127, FGRAMPH1_01T25831	XP_018238575.1, XP_018245437.1, XP_018245438.1	XP_003712348.1	XP_961155.1, XP_962523.2
OG0000907	XP_023425914.1, XP_023434737.1	FGRAMPH1_01T17131, FGRAMPH1_01T21817, FGRAMPH1_01T25491	XP_018245431.1, XP_018252781.1	XP_003711954.1	XP_956320.3	NP_009965.2	Zt09_8_00147
OG0000908	XP_023425983.1	FGRAMPH1_01T19795	XP_018245305.1, XP_018245306.1, XP_018245307.1, XP_018245308.1, XP_018245309.1	XP_003712015.1	XP_961906.2	NP_013889.1	Zt09_10_00542
OG0000909	XP_023426135.1	FGRAMPH1_01T26393	XP_018245016.1, XP_018245017.1, XP_018245018.1, XP_018245019.1, XP_018245020.1, XP_018245021.1	XP_003712122.1	XP_958251.1		Zt09_9_00068
OG0000910	XP_023426159.1, XP_023434934.1	FGRAMPH1_01T26341	XP_018244969.1	XP_003714774.1	XP_962008.2		Zt09_12_00327, Zt09_1_01436, Zt09_1_01660, Zt09_2_00156, Zt09_2_00792
OG0000911	XP_023426232.1, XP_023426776.1, XP_023434979.1, XP_023437376.1	FGRAMPH1_01T13797, FGRAMPH1_01T27339	XP_018241424.1, XP_018244806.1, XP_018257670.1	XP_003716022.1, XP_003720333.1
OG0000912	XP_023426304.1	FGRAMPH1_01T17657	XP_018242257.1, XP_018242258.1	XP_003718445.1	XP_957674.3	NP_012117.3, NP_013021.1	Zt09_21_00058, Zt09_3_00827, Zt09_5_00117
OG0000913	XP_023426313.1, XP_023436692.1	FGRAMPH1_01T13517, FGRAMPH1_01T17639	XP_018242239.1, XP_018247108.1, XP_018247109.1	XP_003714720.1	XP_961900.1	NP_013658.1	Zt09_2_00202
OG0000914	XP_023426317.1	FGRAMPH1_01T17629	XP_018242228.1, XP_018242229.1, XP_018242230.1, XP_018242231.1, XP_018242232.1, XP_018242233.1	XP_003714360.1	XP_962611.1		Zt09_9_00410
OG0000915	XP_023426329.1, XP_023435915.1	FGRAMPH1_01T13995, FGRAMPH1_01T17593	XP_018242209.1, XP_018242210.1, XP_018250104.1	XP_003711930.1	XP_961922.1	NP_013989.2	Zt09_10_00526
OG0000916	XP_023426462.1	FGRAMPH1_01T26855	XP_018241953.1, XP_018241954.1, XP_018241955.1, XP_018241956.1, XP_018241957.1	XP_003718169.1	XP_956083.1	NP_010500.3	Zt09_3_00651
OG0000917	XP_023426465.1, XP_023427852.1	FGRAMPH1_01T23967, FGRAMPH1_01T26863	XP_018234604.1, XP_018241950.1	XP_003719499.1	XP_957684.2, XP_959492.2	NP_014577.1	Zt09_1_00767
OG0000918	XP_023426580.1, XP_023435995.1, XP_023437464.1	FGRAMPH1_01T13861, FGRAMPH1_01T27129	XP_018241766.1, XP_018258247.1, XP_018258248.1	XP_003720583.1	XP_965062.1		Zt09_3_01076
OG0000919	XP_023426712.1, XP_023437415.1	FGRAMPH1_01T13731, FGRAMPH1_01T27479	XP_018241530.1, XP_018257694.1	XP_003713925.1	XP_011394917.1, XP_011394918.1	NP_014494.1	Zt09_4_00669
OG0000920	XP_023426723.1, XP_023435909.1	FGRAMPH1_01T14007, FGRAMPH1_01T21367, FGRAMPH1_01T27453	XP_018241515.1, XP_018250110.1, XP_018252427.1	XP_003719456.1	XP_011394166.1		Zt09_3_01063
OG0000921	XP_023426764.1	FGRAMPH1_01T27365	XP_018241434.1, XP_018241435.1, XP_018241436.1, XP_018241437.1	XP_003716263.1	XP_011392976.1, XP_011392977.1	NP_011431.1, NP_015135.1
OG0000922	XP_023426781.1, XP_023430533.1	FGRAMPH1_01T07707, FGRAMPH1_01T27351	XP_018240253.1, XP_018240254.1, XP_018241413.1	XP_003715475.1, XP_003715628.1	XP_957592.1		Zt09_12_00104
OG0000923	XP_023426835.1, XP_023432426.1	FGRAMPH1_01T10735	XP_018236765.1, XP_018241328.1	XP_003717742.1, XP_003717909.1	XP_957564.1	NP_014727.1	Zt09_1_01949, Zt09_3_00891
OG0000924	XP_023426845.1, XP_023429051.1	FGRAMPH1_01T19157, FGRAMPH1_01T21465	XP_018241310.1, XP_018243387.1, XP_018243388.1	XP_003709479.1	XP_962562.2	NP_010742.1	Zt09_12_00323
OG0000925	XP_023426917.1, XP_023430415.1	FGRAMPH1_01T07859, FGRAMPH1_01T27761	XP_018240053.1, XP_018241239.1	XP_003709367.1	XP_963228.1		Zt09_3_00181, Zt09_3_00523, Zt09_3_00885
OG0000926	XP_023426970.1	FGRAMPH1_01T16627	XP_018241156.1	XP_003709170.1	XP_011393230.1, XP_011393231.1, XP_011395222.1, XP_011395223.1	NP_013390.1, NP_014825.3	Zt09_1_00782
OG0000927	XP_023427144.1, XP_023436169.1	FGRAMPH1_01T16951	XP_018245584.1, XP_018252867.1, XP_018252868.1, XP_018252869.1, XP_018252870.1, XP_018252871.1	XP_003719105.1	XP_960171.3
OG0000928	XP_023427165.1	FGRAMPH1_01T26177	XP_018244831.1, XP_018244832.1, XP_018244833.1	XP_003712004.1, XP_003716576.1	XP_011394190.1, XP_011394191.1	NP_011574.3	Zt09_2_00632
OG0000929	XP_023427177.1, XP_023428819.1	FGRAMPH1_01T22713, FGRAMPH1_01T26865	XP_018235853.1, XP_018241948.1	XP_003718429.1	XP_957669.2	NP_116616.1	Zt09_19_00071, Zt09_1_01986
OG0000930	XP_023427182.1, XP_023431782.1	FGRAMPH1_01T11275, FGRAMPH1_01T27195	XP_018238047.1, XP_018241752.1, XP_018241753.1	XP_003715771.1, XP_003718180.1	XP_959274.2		Zt09_4_00522
OG0000931	XP_023427194.1	FGRAMPH1_01T27431	XP_018241501.1, XP_018241502.1	XP_003715346.1	XP_011394205.1, XP_011394206.1	NP_009485.3, NP_011025.3, NP_011852.1	Zt09_4_00421
OG0000932	XP_023427226.1	FGRAMPH1_01T26275	XP_018244910.1, XP_018244911.1, XP_018244912.1, XP_018244913.1, XP_018244914.1	XP_003715305.1	XP_964442.3	NP_012137.3	Zt09_9_00482
OG0000933	XP_023427253.1, XP_023428274.1	FGRAMPH1_01T24373	XP_018235518.1, XP_018255849.1, XP_018256362.1, XP_018258172.1	XP_003712503.1	XP_956666.3		Zt09_10_00082, Zt09_7_00491
OG0000934	XP_023427263.1	FGRAMPH1_01T11845, FGRAMPH1_01T12051	XP_018255178.1, XP_018258484.1	XP_003710097.1, XP_003715640.1, XP_003715973.1	XP_961743.3		Zt09_5_00632, Zt09_8_00297
OG0000935	XP_023427267.1, XP_023437238.1	FGRAMPH1_01T08377	XP_018255164.1	XP_003719652.1, XP_003721497.1	XP_961770.2		Zt09_13_00241, Zt09_2_01037, Zt09_6_00017, Zt09_6_00018
OG0000936	XP_023427275.1, XP_023428640.1, XP_023432619.1	FGRAMPH1_01T00393	XP_018236149.1, XP_018255140.1, XP_018255141.1, XP_018255142.1, XP_018258177.1				Zt09_1_00020, Zt09_1_00942
OG0000937	XP_023427311.1, XP_023433566.1, XP_023433748.1	FGRAMPH1_01T20877, FGRAMPH1_01T22113	XP_018251073.1, XP_018251423.1, XP_018255068.1	XP_003713340.1	XP_959923.2		Zt09_3_00254
OG0000938	XP_023427316.1, XP_023430059.1, XP_023433903.1, XP_023434941.1		XP_018257821.1, XP_018258321.1, XP_018258535.1	XP_003721291.1			Zt09_1_01788, Zt09_1_01895, Zt09_4_00253
OG0000939	XP_023427404.1, XP_023429634.1, XP_023431821.1	FGRAMPH1_01T11189, FGRAMPH1_01T19131	XP_018237972.1, XP_018243371.1, XP_018255273.1	XP_003720734.1	XP_965553.3		Zt09_4_00658
OG0000940	XP_023427467.1, XP_023431667.1, XP_023431990.1	FGRAMPH1_01T09719, FGRAMPH1_01T11539	XP_018237660.1, XP_018255337.1, XP_018256138.1	XP_003708864.1	XP_961045.1		Zt09_8_00440
OG0000941	XP_023427484.1, XP_023433746.1, XP_023433747.1	FGRAMPH1_01T20873	XP_018251422.1, XP_018251532.1, XP_018258328.1		XP_011393286.1, XP_011393287.1		Zt09_4_00484, Zt09_9_00263
OG0000942	XP_023427490.1, XP_023432013.1	FGRAMPH1_01T09799	XP_018237621.1, XP_018255368.1, XP_018255369.1	XP_003710044.1, XP_003718014.1	XP_957636.2		Zt09_10_00374, Zt09_3_00365
OG0000943	XP_023427535.1	FGRAMPH1_01T25023	XP_018255431.1, XP_018255432.1, XP_018255433.1	XP_003715015.1	XP_011395230.1, XP_011395231.1	NP_009362.1, NP_014992.3	Zt09_4_00126
OG0000944	XP_023427566.1, XP_023432242.1, XP_023434306.1	FGRAMPH1_01T09881, FGRAMPH1_01T24935	XP_018237169.1, XP_018239062.1, XP_018239063.1, XP_018255491.1	XP_003719329.1, XP_003719425.1
OG0000945	XP_023427695.1	FGRAMPH1_01T24683	XP_018234308.1, XP_018234309.1, XP_018234310.1, XP_018234311.1, XP_018234312.1	XP_003711372.1	XP_961186.3	NP_014033.1	Zt09_8_00460
OG0000946	XP_023427781.1	FGRAMPH1_01T24151	XP_018234461.1, XP_018234462.1, XP_018234463.1, XP_018234464.1, XP_018234465.1, XP_018234466.1	XP_003711448.1	XP_961391.2		Zt09_2_00405
OG0000947	XP_023427827.1	FGRAMPH1_01T24025	XP_018234560.1, XP_018234561.1, XP_018234562.1, XP_018234563.1	XP_003715148.1	XP_011394765.1, XP_011394766.1, XP_957789.1, XP_963474.1
OG0000948	XP_023427878.1, XP_023433885.1	FGRAMPH1_01T23913	XP_018234662.1, XP_018234663.1, XP_018234664.1, XP_018234665.1, XP_018234666.1, XP_018234667.1	XP_003718562.1	XP_965452.2
OG0000949	XP_023427885.1	FGRAMPH1_01T23895	XP_018234679.1, XP_018234680.1, XP_018234681.1	XP_003712968.1, XP_003718131.1	XP_956237.1, XP_965638.1	NP_011435.1	Zt09_7_00262
OG0000950	XP_023427903.1	FGRAMPH1_01T23841	XP_018234717.1, XP_018234718.1, XP_018234719.1, XP_018234720.1, XP_018234721.1	XP_003713686.1	XP_963891.1	NP_013185.1	Zt09_5_00599
OG0000951	XP_023427951.1, XP_023429082.1	FGRAMPH1_01T19221, FGRAMPH1_01T23725	XP_018234809.1, XP_018243427.1	XP_003712215.1	XP_958761.1	NP_009985.1	Zt09_1_01433, Zt09_8_00314
OG0000952	XP_023427969.1	FGRAMPH1_01T23681	XP_018234842.1, XP_018234843.1, XP_018234844.1, XP_018234845.1, XP_018234846.1, XP_018234847.1, XP_018234848.1	XP_003720004.1			Zt09_11_00438
OG0000953	XP_023427999.1	FGRAMPH1_01T05757, FGRAMPH1_01T23607	XP_018234903.1, XP_018234904.1, XP_018234905.1	XP_003715581.1, XP_003718583.1	XP_957232.2	NP_015115.1	Zt09_5_00331
OG0000954	XP_023428000.1	FGRAMPH1_01T23605	XP_018234906.1, XP_018234907.1, XP_018234908.1, XP_018234909.1	XP_003717264.1	XP_957291.2	NP_009679.2, NP_015406.1	Zt09_8_00453
OG0000955	XP_023428018.1	FGRAMPH1_01T23553	XP_018234941.1, XP_018234942.1, XP_018234943.1, XP_018234944.1	XP_003717147.1	XP_962989.3	NP_011055.3, NP_011336.3	Zt09_8_00428
OG0000956	XP_023428087.1	FGRAMPH1_01T23385	XP_018235110.1, XP_018235111.1, XP_018235112.1, XP_018235113.1	XP_003710015.1	XP_011393241.1, XP_011393242.1	NP_014637.1	Zt09_5_00608
OG0000957	XP_023428138.1	FGRAMPH1_01T23259	XP_018235231.1, XP_018235232.1, XP_018235233.1, XP_018235234.1	XP_003709256.1	XP_011394584.1, XP_011394585.1	NP_011073.1	Zt09_7_00183
OG0000958	XP_023428139.1	FGRAMPH1_01T23261	XP_018235235.1, XP_018235236.1, XP_018235237.1, XP_018235238.1	XP_003709257.1	XP_011394593.1, XP_011394594.1	NP_014638.1	Zt09_7_00162
OG0000959	XP_023428158.1	FGRAMPH1_01T23207	XP_018235272.1, XP_018235273.1, XP_018235274.1, XP_018235275.1	XP_003715562.1	XP_011394691.1, XP_011394692.1	NP_010114.1	Zt09_8_00726
OG0000960	XP_023428244.1	FGRAMPH1_01T24447	XP_018235453.1, XP_018235454.1, XP_018235455.1, XP_018235456.1, XP_018235457.1, XP_018235458.1, XP_018235459.1, XP_018235460.1				Zt09_2_00513
OG0000961	XP_023428245.1	FGRAMPH1_01T08335, FGRAMPH1_01T24441	XP_018235463.1, XP_018235464.1	XP_003717084.1	XP_011393910.1, XP_011393911.1	NP_012345.1, NP_013471.1	Zt09_2_01070
OG0000962	XP_023428269.1	FGRAMPH1_01T24383	XP_018235502.1, XP_018235503.1, XP_018235504.1, XP_018235505.1	XP_003717112.1	XP_011393881.1, XP_011393882.1	NP_014593.1	Zt09_8_00184
OG0000963	XP_023428270.1	FGRAMPH1_01T24381	XP_018235506.1, XP_018235507.1, XP_018235508.1, XP_018235509.1, XP_018235510.1, XP_018235511.1	XP_003717120.1	XP_963002.3		Zt09_8_00183
OG0000964	XP_023428314.1	FGRAMPH1_01T24259	XP_018235595.1, XP_018235596.1, XP_018235597.1, XP_018235598.1	XP_003713842.1, XP_003713843.1	XP_956374.1	NP_014166.1	Zt09_2_01057
OG0000965	XP_023428315.1	FGRAMPH1_01T24253		XP_003711111.1, XP_003714061.1	XP_011394104.1, XP_011394105.1, XP_011394106.1, XP_011394107.1, XP_011394400.1, XP_011394402.1		Zt09_4_00628
OG0000966	XP_023428350.1	FGRAMPH1_01T22947	XP_018235663.1, XP_018235664.1, XP_018235665.1, XP_018235666.1, XP_018235667.1, XP_018235668.1	XP_003713671.1	XP_957754.3		Zt09_7_00349
OG0000967	XP_023428453.1	FGRAMPH1_01T22693	XP_018235873.1, XP_018235874.1, XP_018235875.1, XP_018235876.1	XP_003709906.1	XP_956110.2	NP_001335753.1, NP_015404.1	Zt09_1_01305
OG0000968	XP_023428487.1, XP_023435903.1	FGRAMPH1_01T16487, FGRAMPH1_01T22625	XP_018235945.1, XP_018250081.1, XP_018257447.1, XP_018257531.1	XP_003710392.1	XP_960767.3		Zt09_2_00455
OG0000969	XP_023428498.1, XP_023430431.1	FGRAMPH1_01T07813, FGRAMPH1_01T22583	XP_018235962.1, XP_018240077.1	XP_003717984.1	XP_960952.2	NP_009462.2	Zt09_12_00183, Zt09_9_00314
OG0000970	XP_023428571.1, XP_023432510.1	FGRAMPH1_01T09489, FGRAMPH1_01T22359	XP_018236067.1, XP_018236649.1	XP_003710610.1, XP_003719583.1	XP_960193.3	NP_011579.1	Zt09_4_00723
OG0000971	XP_023428676.1, XP_023436242.1		XP_018234069.1, XP_018236190.1, XP_018239546.1, XP_018239557.1, XP_018243092.1	XP_003716994.1, XP_016846061.1	XP_961764.1		Zt09_4_00171
OG0000972	XP_023428735.1, XP_023434631.1, XP_023436552.1	FGRAMPH1_01T11387, FGRAMPH1_01T25267	XP_018236277.1, XP_018238505.1, XP_018246924.1	XP_003720178.1	XP_958722.2		Zt09_3_01016
OG0000973	XP_023428746.1	FGRAMPH1_01T24119	XP_018234489.1, XP_018234490.1, XP_018234491.1, XP_018234492.1, XP_018234493.1	XP_003709253.1	XP_961110.1	NP_012539.1	Zt09_7_00118
OG0000974	XP_023428835.1, XP_023437449.1	FGRAMPH1_01T13849, FGRAMPH1_01T23935	XP_018234632.1, XP_018234633.1, XP_018234634.1, XP_018257760.1		XP_964686.1	NP_012618.3	Zt09_5_00344
OG0000975	XP_023428870.1, XP_023433278.1	FGRAMPH1_01T18337	XP_018243167.1, XP_018246402.1	XP_003712688.1	XP_962447.1	NP_014125.1	Zt09_1_01108, Zt09_1_01174, Zt09_3_00520
OG0000976	XP_023428876.1, XP_023435386.1	FGRAMPH1_01T15555, FGRAMPH1_01T18783	XP_018243159.1, XP_018252999.1		XP_960900.3		Zt09_1_00343, Zt09_5_00768, Zt09_6_00153, Zt09_8_00605
OG0000977	XP_023428981.1, XP_023429759.1, XP_023431351.1	FGRAMPH1_01T05457, FGRAMPH1_01T06175, FGRAMPH1_01T19097	XP_018238349.1, XP_018243288.1, XP_018248155.1	XP_003712571.1	XP_963270.2
OG0000978	XP_023429003.1	FGRAMPH1_01T19041	XP_018243314.1, XP_018243315.1, XP_018243316.1, XP_018243317.1, XP_018243318.1	XP_003709228.1	XP_011394495.1, XP_011394496.1		Zt09_7_00120
OG0000979	XP_023429066.1, XP_023429687.1	FGRAMPH1_01T05229, FGRAMPH1_01T19187	XP_018238218.1, XP_018243407.1	XP_003714897.1, XP_003719765.1	XP_011395327.1, XP_960622.2		Zt09_4_00400
OG0000980	XP_023429126.1	FGRAMPH1_01T19325	XP_018243489.1, XP_018243490.1, XP_018243491.1, XP_018243492.1	XP_003709447.1	XP_011393552.1, XP_011393553.1	NP_010678.3	Zt09_9_00288
OG0000981	XP_023429142.1	FGRAMPH1_01T19369	XP_018243518.1, XP_018243519.1, XP_018243520.1, XP_018243521.1, XP_018243522.1	XP_003720031.1	XP_958954.1	NP_009684.1	Zt09_6_00683
OG0000982	XP_023429307.1, XP_023437315.1	FGRAMPH1_01T17301	XP_018243809.1, XP_018243810.1, XP_018243811.1	XP_003716743.1	XP_011393526.1, XP_011393527.1	NP_015234.1	Zt09_12_00068
OG0000983	XP_023429328.1, XP_023434827.1	FGRAMPH1_01T17405	XP_018243838.1, XP_018243839.1, XP_018254088.1	XP_003719787.1	XP_960891.2	NP_012480.1	Zt09_2_00143, Zt09_2_01247
OG0000984	XP_023429348.1	FGRAMPH1_01T17355	XP_018243876.1, XP_018243877.1, XP_018243878.1, XP_018243879.1, XP_018243880.1	XP_003716840.1	XP_011393505.1, XP_011393506.1		Zt09_2_00293
OG0000985	XP_023429395.1	FGRAMPH1_01T19939	XP_018243937.1, XP_018243938.1, XP_018243939.1, XP_018243940.1, XP_018243941.1	XP_003717831.1	XP_011393474.1, XP_011393475.1		Zt09_12_00165
OG0000986	XP_023429557.1	FGRAMPH1_01T26035	XP_018238091.1	XP_003716379.1	XP_011395150.1, XP_011395151.1, XP_011395152.1, XP_011395153.1	NP_009944.2, NP_015304.1	Zt09_11_00064
OG0000987	XP_023429589.1	FGRAMPH1_01T20009	XP_018243990.1	XP_003719479.1	XP_011395255.1, XP_011395256.1, XP_011395257.1, XP_011395258.1	NP_010430.1, NP_013232.1	Zt09_6_00451
OG0000988	XP_023429651.1	FGRAMPH1_01T16159, FGRAMPH1_01T21181	XP_018247619.1, XP_018252335.1, XP_018252666.1		XP_001728069.2, XP_011393545.1, XP_957419.1		Zt09_10_00060, Zt09_9_00272
OG0000989	XP_023429712.1, XP_023429757.1, XP_023434112.1	FGRAMPH1_01T05325, FGRAMPH1_01T05463	XP_018238268.1, XP_018238269.1, XP_018238346.1, XP_018239319.1	XP_003721295.1	XP_965788.2
OG0000990	XP_023429774.1, XP_023432781.1, XP_023437647.1		XP_018236324.1, XP_018238381.1, XP_018250889.1	XP_003710353.1, XP_003716021.1			Zt09_1_00901, Zt09_1_01032, Zt09_3_00843
OG0000991	XP_023429805.1, XP_023434609.1	FGRAMPH1_01T05753, FGRAMPH1_01T21443, FGRAMPH1_01T25787	XP_018238435.1, XP_018238436.1, XP_018238535.1, XP_018252407.1		XP_961264.1		Zt09_7_00234
OG0000992	XP_023430070.1, XP_023436458.1	FGRAMPH1_01T05629, FGRAMPH1_01T11549, FGRAMPH1_01T12927	XP_018252350.1, XP_018257226.1	XP_003711207.1, XP_003719326.1			Zt09_12_00112, Zt09_2_00663
OG0000993	XP_023430142.1, XP_023432669.1, XP_023436990.1, XP_023437614.1	FGRAMPH1_01T00441	XP_018236470.1, XP_018247489.1, XP_018250666.1	XP_003716911.1	XP_959589.1		Zt09_7_00843
OG0000994	XP_023430241.1	FGRAMPH1_01T08327	XP_018239758.1, XP_018239759.1	XP_003716542.1	XP_011395341.1, XP_011395342.1, XP_011395343.1	NP_012437.1, NP_012953.2	Zt09_3_00924
OG0000995	XP_023430298.1, XP_023434902.1, XP_023437133.1	FGRAMPH1_01T08137, FGRAMPH1_01T16241	XP_018239854.1, XP_018243104.1, XP_018247680.1, XP_018254179.1		XP_958838.1		Zt09_8_00154
OG0000996	XP_023430303.1, XP_023437727.1	FGRAMPH1_01T08143, FGRAMPH1_01T11733, FGRAMPH1_01T16239	XP_018239860.1, XP_018239861.1, XP_018250763.1	XP_003709856.1	XP_961715.1		Zt09_1_02038
OG0000997	XP_023430378.1, XP_023434308.1	FGRAMPH1_01T04907, FGRAMPH1_01T07945	XP_018239060.1, XP_018239981.1	XP_003709500.1	XP_960611.2		Zt09_13_00233, Zt09_1_01359, Zt09_1_01533
OG0000998	XP_023430430.1, XP_023437517.1	FGRAMPH1_01T07815, FGRAMPH1_01T13693	XP_018240075.1, XP_018240076.1, XP_018257661.1	XP_003718011.1	XP_961259.1		Zt09_1_00918, Zt09_7_00556
OG0000999	XP_023430476.1, XP_023437797.1	FGRAMPH1_01T04239, FGRAMPH1_01T07561	XP_018240141.1, XP_018250634.1	XP_003715969.1, XP_003720065.1	XP_011394721.1, XP_011394722.1		Zt09_1_02005
OG0001000	XP_023430484.1	FGRAMPH1_01T07585	XP_018240151.1, XP_018240152.1, XP_018240153.1, XP_018240154.1	XP_003715525.1	XP_011394688.1, XP_011394689.1	NP_012041.1	Zt09_6_00166
OG0001001	XP_023430488.1, XP_023434924.1, XP_023436545.1, XP_023437588.1	FGRAMPH1_01T07595, FGRAMPH1_01T13231	XP_018240162.1, XP_018246917.1	XP_003719618.1	XP_960912.3		Zt09_1_00851
OG0001002	XP_023430577.1, XP_023436505.1	FGRAMPH1_01T07443, FGRAMPH1_01T13145	XP_018240346.1, XP_018240347.1	XP_003715200.1	XP_960045.1, XP_961648.2	NP_009348.2	Zt09_1_00505
OG0001003	XP_023430599.1	FGRAMPH1_01T07393	XP_018240383.1, XP_018240384.1, XP_018240385.1, XP_018240386.1, XP_018240387.1	XP_003718219.1	XP_960963.1	NP_014664.1	Zt09_12_00076
OG0001004	XP_023430660.1	FGRAMPH1_01T06977	XP_018240506.1	XP_003715566.1	XP_961528.1, XP_962107.1	NP_014612.1	Zt09_13_00279, Zt09_1_00848, Zt09_1_01314, Zt09_3_00403
OG0001005	XP_023430687.1, XP_023434731.1	FGRAMPH1_01T04357, FGRAMPH1_01T07137	XP_018240574.1, XP_018252773.1, XP_018258068.1	XP_003714274.1	XP_957862.2		Zt09_1_01241, Zt09_7_00451
OG0001006	XP_023430724.1, XP_023438277.1	FGRAMPH1_01T07183	XP_018251986.1, XP_018252096.1, XP_018253486.1, XP_018257951.1	XP_003715470.1	XP_011394102.1, XP_011394103.1		Zt09_3_00417
OG0001007	XP_023430844.1	FGRAMPH1_01T06759	XP_018240917.1, XP_018240918.1, XP_018240919.1, XP_018240920.1, XP_018258734.1	XP_003715762.1	XP_958980.2		Zt09_1_00262, Zt09_2_00008
OG0001008	XP_023430867.1	FGRAMPH1_01T06701	XP_018240991.1, XP_018240992.1, XP_018240993.1, XP_018240994.1, XP_018240995.1	XP_003710982.1	XP_011395054.1	NP_014665.1	Zt09_6_00540
OG0001009	XP_023430879.1	FGRAMPH1_01T06679	XP_018247789.1, XP_018247790.1, XP_018247791.1, XP_018247792.1, XP_018247793.1	XP_003709577.1	XP_957484.1	NP_014517.1	Zt09_1_01167
OG0001010	XP_023430935.1	FGRAMPH1_01T06549	XP_018247923.1, XP_018253907.1, XP_018254609.1, XP_018255635.1, XP_018257414.1, XP_018257496.1	XP_003716880.1	XP_011393873.1, XP_011393874.1
OG0001011	XP_023430959.1	FGRAMPH1_01T06483	XP_018247962.1, XP_018253786.1, XP_018257354.1, XP_018257980.1, XP_018258294.1, XP_018258295.1, XP_018258296.1	XP_003716895.1	XP_963059.1
OG0001012	XP_023431075.1, XP_023435957.1	FGRAMPH1_01T06097	XP_018248366.1, XP_018248661.1, XP_018250251.1	XP_003714614.1	XP_011393943.1, XP_011393944.1	NP_011930.1	Zt09_13_00104
OG0001013	XP_023431097.1	FGRAMPH1_01T06327	XP_018248399.1, XP_018248400.1, XP_018248401.1, XP_018248402.1, XP_018248403.1, XP_018248404.1, XP_018248405.1	XP_003715070.1	XP_959216.1
OG0001014	XP_023431176.1, XP_023431177.1	FGRAMPH1_01T05815	XP_018248537.1, XP_018248538.1, XP_018248539.1, XP_018248540.1	XP_003712518.1	XP_961021.1	NP_009820.1	Zt09_1_01315
OG0001015	XP_023431221.1, XP_023437732.1	FGRAMPH1_01T04279, FGRAMPH1_01T05765	XP_018248585.1, XP_018250756.1, XP_018254533.1, XP_018255711.1	XP_003713276.1	XP_960480.1		Zt09_8_00078
OG0001016	XP_023431376.1, XP_023436826.1	FGRAMPH1_01T06111, FGRAMPH1_01T12673	XP_018243145.1, XP_018247284.1, XP_018248200.1, XP_018248721.1	XP_003712830.1	XP_962879.1		Zt09_2_01158
OG0001017	XP_023431402.1	FGRAMPH1_01T06017	XP_018248287.1, XP_018248288.1, XP_018258061.1	XP_003713856.1	XP_011393889.1, XP_011393890.1	NP_010697.3, NP_014799.1	Zt09_8_00187
OG0001018	XP_023431497.1, XP_023437834.1	FGRAMPH1_01T12019	XP_018250585.1, XP_018255020.1, XP_018255022.1, XP_018258802.1	XP_003720336.1	XP_962222.1		Zt09_1_01826, Zt09_9_00227
OG0001019	XP_023431533.1, XP_023433344.1	FGRAMPH1_01T05553, FGRAMPH1_01T15853, FGRAMPH1_01T18173	XP_018246535.1	XP_003717179.1	XP_011393777.1, XP_011393778.1	NP_013542.1	Zt09_7_00380
OG0001020	XP_023431553.1, XP_023431705.1, XP_023433142.1, XP_023434125.1	FGRAMPH1_01T04253, FGRAMPH1_01T11423	XP_018239281.1, XP_018256075.1, XP_018256255.1	XP_003721483.1			Zt09_1_01739
OG0001021	XP_023431572.1, XP_023436010.1	FGRAMPH1_01T04289	XP_018247484.1, XP_018250209.1, XP_018252379.1	XP_003716557.1	XP_956226.1		Zt09_1_00671, Zt09_2_00452, Zt09_5_00007
OG0001022	XP_023431793.1	FGRAMPH1_01T11255	XP_018238027.1, XP_018238028.1, XP_018238029.1, XP_018238030.1	XP_003720828.1	XP_011392891.1, XP_011392892.1	NP_013106.1	Zt09_3_00792
OG0001023	XP_023431813.1	FGRAMPH1_01T11219	XP_018237995.1, XP_018237996.1, XP_018237997.1, XP_018237998.1, XP_018237999.1, XP_018238000.1, XP_018238001.1		XP_964115.2		Zt09_2_01034
OG0001024	XP_023431822.1	FGRAMPH1_01T11187	XP_018237968.1, XP_018237969.1, XP_018237970.1, XP_018237971.1	XP_003720733.1	XP_001728551.2	NP_012969.1	Zt09_1_00459, Zt09_4_00278
OG0001025	XP_023432031.1	FGRAMPH1_01T09837	XP_018237587.1, XP_018237588.1, XP_018237589.1, XP_018237590.1, XP_018237591.1	XP_003718602.1	XP_001728299.2	NP_011421.1	Zt09_5_00148
OG0001026	XP_023432035.1	FGRAMPH1_01T09841	XP_018237582.1, XP_018237583.1, XP_018237584.1, XP_018237585.1	XP_003718018.1	XP_960386.3	NP_009589.1, NP_012886.3	Zt09_4_00356
OG0001027	XP_023432036.1, XP_023432989.1	FGRAMPH1_01T09843	XP_018237579.1, XP_018237580.1, XP_018237581.1	XP_003715416.1	XP_960389.1	NP_011349.3, NP_015333.1	Zt09_4_00354
OG0001028	XP_023432058.1	FGRAMPH1_01T10321	XP_018237519.1	XP_003716306.1, XP_003720484.1, XP_003720485.1	XP_957069.2	NP_013388.1	Zt09_11_00009, Zt09_3_00063, Zt09_5_00756
OG0001029	XP_023432099.1, XP_023434036.1	FGRAMPH1_01T10225	XP_018237460.1, XP_018239377.1	XP_003712456.1	XP_957631.3		Zt09_11_00148, Zt09_4_00162, Zt09_6_00383, Zt09_6_00588
OG0001030	XP_023432105.1	FGRAMPH1_01T10213	XP_018237441.1, XP_018237442.1, XP_018237443.1, XP_018237444.1, XP_018237445.1	XP_003721123.1	XP_965771.3	NP_014834.1	Zt09_1_00344
OG0001031	XP_023432139.1, XP_023436493.1	FGRAMPH1_01T10141, FGRAMPH1_01T12865	XP_018237378.1, XP_018237379.1, XP_018257272.1	XP_003721257.1	XP_011392940.1, XP_011392941.1		Zt09_3_00597
OG0001032	XP_023432259.1	FGRAMPH1_01T10411	XP_018237119.1	XP_003717046.1	XP_957553.1	NP_010547.1, NP_013403.1, NP_014833.3	Zt09_1_00142, Zt09_1_00357, Zt09_1_01105
OG0001033	XP_023432362.1	FGRAMPH1_01T10671	XP_018236891.1, XP_018236892.1, XP_018236893.1, XP_018236894.1	XP_003720962.1	XP_965827.2	NP_010635.1, NP_011965.1	Zt09_1_00877
OG0001034	XP_023432416.1, XP_023435790.1	FGRAMPH1_01T10743, FGRAMPH1_01T27061	XP_018236782.1, XP_018249942.1	XP_003711907.1, XP_003717929.1	XP_011395074.1		Zt09_10_00014, Zt09_7_00352
OG0001035	XP_023432620.1, XP_023432923.1, XP_023435177.1, XP_023435268.1, XP_023436785.1	FGRAMPH1_01T12659	XP_018245906.1, XP_018247230.1, XP_018247231.1, XP_018252873.1, XP_018254253.1
OG0001036	XP_023432748.1, XP_023436046.1	FGRAMPH1_01T08917, FGRAMPH1_01T14061, FGRAMPH1_01T22331	XP_018236375.1, XP_018250169.1	XP_003715630.1, XP_003720164.1			Zt09_13_00362, Zt09_3_00993
OG0001037	XP_023432834.1	FGRAMPH1_01T10089	XP_018237321.1, XP_018237322.1, XP_018237323.1, XP_018237324.1	XP_003718610.1	XP_960396.3	NP_014865.1, NP_015191.1	Zt09_1_01816
OG0001038	XP_023432938.1, XP_023434854.1	FGRAMPH1_01T28015	XP_018243091.1, XP_018245913.1, XP_018254120.1	XP_003720100.1, XP_003721402.1	XP_959821.1		Zt09_1_00640, Zt09_6_00149
OG0001039	XP_023433096.1, XP_023436872.1	FGRAMPH1_01T05591, FGRAMPH1_01T12517, FGRAMPH1_01T28121	XP_018246120.1, XP_018246121.1, XP_018247362.1	XP_003712320.1	XP_958837.2		Zt09_3_01061
OG0001040	XP_023433186.1, XP_023436225.1	FGRAMPH1_01T14779, FGRAMPH1_01T16863	XP_018246243.1, XP_018249588.1	XP_003708756.1, XP_003711689.1, XP_003712629.1	XP_963701.1		Zt09_1_01698
OG0001041	XP_023433241.1	FGRAMPH1_01T18421	XP_018246329.1	XP_003714418.1	XP_011394211.1, XP_011394212.1	NP_013993.1, NP_014557.1	Zt09_5_00730, Zt09_7_00177, Zt09_9_00447
OG0001042	XP_023433309.1	FGRAMPH1_01T18261	XP_018246447.1, XP_018246448.1, XP_018246449.1, XP_018246450.1	XP_003717139.1	XP_963130.1	NP_012001.1, NP_014243.3	Zt09_7_00300
OG0001043	XP_023433340.1, XP_023438293.1	FGRAMPH1_01T18189, FGRAMPH1_01T22327	XP_018243048.1, XP_018246525.1	XP_003718722.1	XP_957770.1	NP_013386.1, NP_014823.3	Zt09_10_00371
OG0001044	XP_023433357.1	FGRAMPH1_01T18141	XP_018246564.1, XP_018246565.1, XP_018246566.1, XP_018246567.1	XP_003712735.1	XP_011393721.1, XP_011393722.1	NP_010157.1	Zt09_2_00454
OG0001045	XP_023433398.1, XP_023433733.1	FGRAMPH1_01T18037, FGRAMPH1_01T20829	XP_018246633.1, XP_018246634.1, XP_018251389.1	XP_003713603.1, XP_003713885.1	XP_957817.2		Zt09_2_00774
OG0001046	XP_023433420.1	FGRAMPH1_01T17983	XP_018246676.1, XP_018246677.1, XP_018246678.1, XP_018254301.1	XP_003717261.1	XP_011393833.1, XP_011393834.1, XP_011393835.1		Zt09_5_00786
OG0001047	XP_023433425.1	FGRAMPH1_01T17971	XP_018246686.1, XP_018246687.1, XP_018246688.1, XP_018246689.1	XP_003712506.1	XP_011393813.1, XP_011393814.1, XP_011393815.1		Zt09_3_00970
OG0001048	XP_023433447.1	FGRAMPH1_01T17915	XP_018246738.1, XP_018246739.1, XP_018246740.1	XP_003710593.1, XP_003710594.1	XP_011393825.1, XP_011393826.1	NP_011679.3	Zt09_10_00127
OG0001049	XP_023433496.1	FGRAMPH1_01T17787	XP_018246835.1, XP_018246836.1, XP_018246837.1	XP_003717334.1	XP_957006.1	NP_012135.1, NP_014331.3	Zt09_5_00278, Zt09_9_00316
OG0001050	XP_023433547.1	FGRAMPH1_01T20385	XP_018251037.1, XP_018251038.1, XP_018251039.1, XP_018251040.1	XP_003719982.1	XP_011393468.1, XP_011393469.1	NP_009691.1	Zt09_9_00268
OG0001051	XP_023433561.1	FGRAMPH1_01T20427	XP_018242418.1, XP_018244305.1, XP_018244514.1, XP_018244690.1, XP_018251070.1, XP_018256989.1	XP_003718053.1	XP_959905.2		Zt09_6_00572
OG0001052	XP_023433616.1, XP_023434785.1	FGRAMPH1_01T20557, FGRAMPH1_01T21913	XP_018251168.1, XP_018254044.1		XP_956849.3, XP_958191.1		Zt09_12_00090, Zt09_2_00576, Zt09_9_00245
OG0001053	XP_023433634.1, XP_023435093.1	FGRAMPH1_01T04093, FGRAMPH1_01T20609	XP_018251201.1, XP_018251202.1, XP_018254352.1	XP_003712256.1, XP_003719127.1	XP_963144.2		Zt09_1_00615
OG0001054	XP_023433711.1, XP_023435767.1	FGRAMPH1_01T14369, FGRAMPH1_01T20807	XP_018249883.1, XP_018251360.1, XP_018251361.1, XP_018251362.1, XP_018251363.1	XP_003711472.1			Zt09_2_01205
OG0001055	XP_023433728.1, XP_023433729.1	FGRAMPH1_01T20833	XP_018251384.1, XP_018251385.1, XP_018251386.1, XP_018251387.1	XP_003716607.1	XP_959948.1	NP_012803.1	Zt09_6_00563
OG0001056	XP_023433871.1, XP_023436292.1, XP_023438039.1	FGRAMPH1_01T13131, FGRAMPH1_01T22005	XP_018252810.1, XP_018257838.1	XP_003719762.1	XP_011393344.1, XP_965189.1		Zt09_4_00169
OG0001057	XP_023433875.1, XP_023437970.1	FGRAMPH1_01T11899, FGRAMPH1_01T21001	XP_018245859.1, XP_018250420.1, XP_018251606.1	XP_003718214.1	XP_959386.1		Zt09_3_00873, Zt09_4_00663
OG0001058	XP_023433956.1, XP_023436548.1	FGRAMPH1_01T13197, FGRAMPH1_01T20469	XP_018246920.1, XP_018251106.1	XP_003719483.1	XP_011395259.1, XP_011395260.1, XP_011395261.1	NP_014650.1
OG0001059	XP_023434082.1, XP_023436739.1, XP_023437748.1	FGRAMPH1_01T09309, FGRAMPH1_01T09417	XP_018239291.1, XP_018247175.1, XP_018247176.1, XP_018250728.1	XP_003716050.1		NP_010691.1
OG0001060	XP_023434240.1	FGRAMPH1_01T05053	XP_018239170.1, XP_018239171.1, XP_018239172.1, XP_018239173.1, XP_018239174.1	XP_003710306.1	XP_961582.3	NP_012623.1	Zt09_5_00308
OG0001061	XP_023434354.1	FGRAMPH1_01T04803	XP_018238989.1, XP_018238990.1, XP_018244466.1, XP_018255948.1, XP_018255949.1, XP_018256459.1	XP_003709316.1, XP_003711305.1, XP_003712052.1
OG0001062	XP_023434405.1	FGRAMPH1_01T04521	XP_018238901.1, XP_018247745.1, XP_018255876.1, XP_018256390.1	XP_003709832.1	XP_961472.2	NP_009904.2, NP_065436.1	Zt09_3_01114
OG0001063	XP_023434480.1	FGRAMPH1_01T04685	XP_018238771.1, XP_018238772.1, XP_018238773.1, XP_018238774.1	XP_003714479.1	XP_011394345.1, XP_011394346.1	NP_012223.3	Zt09_10_00512
OG0001064	XP_023434546.1	FGRAMPH1_01T05313	XP_018238632.1, XP_018238633.1, XP_018238634.1	XP_003710372.1, XP_003716466.1, XP_003718775.1	XP_959114.2		Zt09_1_01159, Zt09_4_00874
OG0001065	XP_023434599.1	FGRAMPH1_01T25811	XP_018238551.1, XP_018238552.1	XP_003716467.1	XP_011395289.1, XP_011395290.1, XP_011395291.1	NP_013290.1	Zt09_18_00049, Zt09_6_00420
OG0001066	XP_023434685.1, XP_023435573.1	FGRAMPH1_01T05685, FGRAMPH1_01T14839	XP_018249549.1, XP_018249550.1, XP_018252722.1	XP_003709790.1, XP_003717496.1			Zt09_1_01861, Zt09_5_00353
OG0001067	XP_023434687.1, XP_023435254.1, XP_023436246.1	FGRAMPH1_01T21941	XP_018252724.1, XP_018257891.1		XP_964140.2		Zt09_13_00078, Zt09_13_00103, Zt09_2_00968, Zt09_3_00110
OG0001068	XP_023435164.1	FGRAMPH1_01T04721	XP_018238723.1, XP_018238724.1, XP_018238725.1, XP_018238726.1	XP_003711865.1	XP_011394439.1, XP_011394440.1	NP_012509.1	Zt09_10_00333
OG0001069	XP_023435228.1, XP_023437385.1	FGRAMPH1_01T00623, FGRAMPH1_01T08649, FGRAMPH1_01T13019, FGRAMPH1_01T17691	XP_018257683.1				Zt09_13_00270, Zt09_3_00902, Zt09_3_01059, Zt09_5_00114
OG0001070	XP_023435372.1	FGRAMPH1_01T15569	XP_018252982.1, XP_018252983.1	XP_003717716.1			Zt09_13_00354, Zt09_1_00734, Zt09_1_00739, Zt09_1_01641, Zt09_2_00797, Zt09_6_00618
OG0001071	XP_023435422.1	FGRAMPH1_01T15413	XP_018253037.1, XP_018253038.1, XP_018253039.1	XP_003715903.1, XP_003715904.1	XP_011394713.1, XP_011394714.1	NP_015283.1	Zt09_1_00846
OG0001072	XP_023435452.1	FGRAMPH1_01T15321, FGRAMPH1_01T16585	XP_018253096.1	XP_003716935.1, XP_003719441.1	XP_959591.1		Zt09_12_00236, Zt09_1_01243, Zt09_4_00272, Zt09_5_00722
OG0001073	XP_023435500.1	FGRAMPH1_01T15009	XP_018253351.1, XP_018253352.1, XP_018253353.1, XP_018253354.1, XP_018253355.1	XP_003717862.1	XP_956974.3	NP_014377.1	Zt09_2_00870
OG0001074	XP_023435622.1	FGRAMPH1_01T14727	XP_018249618.1, XP_018254560.1, XP_018255688.1	XP_003715646.1			Zt09_10_00050, Zt09_1_00190, Zt09_3_00935, Zt09_7_00044, Zt09_8_00477
OG0001075	XP_023435738.1	FGRAMPH1_01T14449	XP_018249832.1, XP_018249833.1, XP_018249834.1, XP_018249835.1	XP_003710300.1	XP_961766.2	NP_009576.1, NP_010292.1	Zt09_3_00663
OG0001076	XP_023435853.1	FGRAMPH1_01T14211	XP_018250014.1, XP_018250015.1, XP_018250016.1, XP_018250017.1, XP_018250018.1	XP_003712575.1	XP_962431.1	NP_014935.3	Zt09_1_02071
OG0001077	XP_023435883.1	FGRAMPH1_01T14147	XP_018250057.1	XP_003708922.1, XP_003709110.1, XP_003709306.1, XP_003715019.1, XP_003715832.1, XP_003716906.1	XP_955892.1, XP_959466.1
OG0001078	XP_023435911.1, XP_023436058.1	FGRAMPH1_01T14003, FGRAMPH1_01T14041	XP_018250107.1, XP_018250156.1	XP_003717951.1, XP_003719054.1	XP_960332.1		Zt09_2_00163, Zt09_9_00215
OG0001079	XP_023436296.1	FGRAMPH1_01T05587, FGRAMPH1_01T25247	XP_018242384.1, XP_018242793.1, XP_018243141.1, XP_018244719.1, XP_018250152.1, XP_018257018.1, XP_018258685.1	XP_003714335.1
OG0001080	XP_023436329.1, XP_023437319.1	FGRAMPH1_01T13093, FGRAMPH1_01T13955	XP_018245952.1, XP_018257781.1	XP_003714966.1, XP_003716533.1, XP_003716690.1	XP_960005.1		Zt09_1_00194
OG0001081	XP_023436756.1, XP_023437040.1	FGRAMPH1_01T12563, FGRAMPH1_01T25715	XP_018238494.1, XP_018247197.1, XP_018247198.1, XP_018258617.1	XP_003720590.1, XP_003721136.1	XP_962853.1
OG0001082	XP_023436794.1, XP_023437564.1	FGRAMPH1_01T12619, FGRAMPH1_01T12779	XP_018247240.1, XP_018250950.1	XP_003713467.1, XP_003718425.1	XP_963185.2	NP_012658.3	Zt09_11_00206
OG0001083	XP_023436920.1	FGRAMPH1_01T12451	XP_018247428.1, XP_018251872.1, XP_018253578.1	XP_003715045.1, XP_003720242.1	XP_959312.2		Zt09_13_00330, Zt09_1_00975, Zt09_2_00418
OG0001084	XP_023437432.1	FGRAMPH1_01T25743	XP_018241377.1, XP_018244481.1, XP_018253022.1, XP_018254945.1, XP_018254946.1, XP_018256157.1		XP_957314.2		Zt09_1_00026, Zt09_7_00753
OG0001085	XP_023437433.1	FGRAMPH1_01T25741	XP_018254942.1, XP_018254943.1, XP_018254944.1	XP_003711228.1, XP_003711565.1		NP_015172.1	Zt09_1_00027, Zt09_7_00754, Zt09_7_00755
OG0001086		FGRAMPH1_01T08859, FGRAMPH1_01T13257, FGRAMPH1_01T16067		XP_003709002.1, XP_003709041.1, XP_003714000.1, XP_003715687.1, XP_003718484.1, XP_003720395.1, XP_003720594.1			Zt09_6_00583
OG0001087		FGRAMPH1_01T12003, FGRAMPH1_01T28263	XP_018252358.1, XP_018254666.1, XP_018255576.1, XP_018255577.1, XP_018255578.1, XP_018256581.1, XP_018256582.1		XP_956366.1, XP_963914.2
OG0001088		FGRAMPH1_01T12363					Zt09_10_00194, Zt09_16_00034, Zt09_2_00197, Zt09_2_01178, Zt09_3_00129, Zt09_3_00528, Zt09_8_00139, Zt09_8_00156, Zt09_9_00449, Zt09_9_00450
OG0001089		FGRAMPH1_01T16071, FGRAMPH1_01T16363, FGRAMPH1_01T21031, FGRAMPH1_01T25553		XP_003708754.1, XP_003711662.1, XP_003712550.1, XP_003712551.1, XP_003720645.1	XP_958261.1		Zt09_5_00133
OG0001090		FGRAMPH1_01T21423	XP_018236246.1, XP_018252399.1	XP_003710230.1, XP_003716571.1, XP_003717168.1, XP_003719440.1	XP_959873.1		Zt09_5_00008, Zt09_5_00759, Zt09_7_00376
OG0001091			XP_018236122.1, XP_018236123.1, XP_018236312.1, XP_018239405.1, XP_018244268.1, XP_018244269.1, XP_018252736.1, XP_018256591.1, XP_018257341.1, XP_018258089.1, XP_018258543.1
OG0001092			XP_018242371.1, XP_018242475.1, XP_018242564.1, XP_018242656.1, XP_018242725.1, XP_018242806.1, XP_018244591.1, XP_018244652.1, XP_018244730.1, XP_018256950.1, XP_018257031.1
OG0001093			XP_018242469.1, XP_018242729.1, XP_018244344.1, XP_018244656.1, XP_018254582.1, XP_018254955.1, XP_018255664.1, XP_018256521.1, XP_018256954.1, XP_018257422.1, XP_018257505.1
OG0001094			XP_018242887.1, XP_018244175.1, XP_018253979.1, XP_018254860.1, XP_018256768.1, XP_018256842.1, XP_018257392.1, XP_018258591.1, XP_018258592.1, XP_018258712.1, XP_018258713.1
OG0001095			XP_018244182.1	XP_003711161.1, XP_003713262.1, XP_003713265.1, XP_003713266.1, XP_003713267.1, XP_003713268.1, XP_003715881.1, XP_003715882.1, XP_003720459.1, XP_003721520.1
OG0001096			XP_018244244.1, XP_018253655.1, XP_018254636.1, XP_018254685.1, XP_018254762.1, XP_018255547.1, XP_018255608.1, XP_018257435.1, XP_018257520.1, XP_018257984.1, XP_018258288.1
OG0001097			XP_018248313.1, XP_018248314.1, XP_018248315.1, XP_018248316.1, XP_018248317.1, XP_018248318.1, XP_018248319.1, XP_018248320.1, XP_018248321.1, XP_018248322.1, XP_018248323.1
OG0001098			XP_018250294.1, XP_018252506.1, XP_018252904.1, XP_018254591.1, XP_018255654.1, XP_018258707.1	XP_003711709.1, XP_003711886.1, XP_003715587.1, XP_003721341.1	XP_960276.1
OG0001099						NP_009335.1, NP_009338.1, NP_009424.1, NP_010013.2, NP_012081.1, NP_012083.1, NP_013028.1, NP_013211.1, NP_058136.1, NP_116576.1, NP_878091.3
OG0001100							Zt09_10_00034, Zt09_11_00267, Zt09_13_00129, Zt09_1_00625, Zt09_2_00390, Zt09_2_01120, Zt09_3_00062, Zt09_4_00032, Zt09_6_00415, Zt09_9_00424, Zt09_9_00529
OG0001101							Zt09_16_00087, Zt09_1_01522, Zt09_4_00827, Zt09_5_00551, Zt09_5_00552, Zt09_5_00836, Zt09_6_00117, Zt09_6_00118, Zt09_6_00119, Zt09_6_00400, Zt09_6_00404
OG0001102							Zt09_15_00023, Zt09_15_00061, Zt09_15_00078, Zt09_16_00013, Zt09_17_00015, Zt09_17_00048, Zt09_18_00068, Zt09_19_00014, Zt09_19_00025, Zt09_20_00045, Zt09_21_00048
OG0001103							Zt09_9_00128, Zt09_9_00129, Zt09_9_00133, Zt09_9_00134, Zt09_9_00135, Zt09_9_00136, Zt09_9_00137, Zt09_9_00138, Zt09_9_00139, Zt09_9_00140, Zt09_9_00142
OG0001104	XP_023423523.1, XP_023429195.1, XP_023430704.1	FGRAMPH1_01T07101, FGRAMPH1_01T19495	XP_018240604.1, XP_018243627.1	XP_003711353.1	XP_961192.1		Zt09_8_00246
OG0001105	XP_023423571.1, XP_023434532.1	FGRAMPH1_01T04309, FGRAMPH1_01T05337	XP_018236307.1, XP_018238656.1, XP_018248848.1	XP_003710788.1			Zt09_10_00163, Zt09_2_00786
OG0001106	XP_023423606.1, XP_023431423.1	FGRAMPH1_01T04335, FGRAMPH1_01T07741	XP_018240120.1, XP_018248879.1	XP_003714221.1	XP_958967.1		Zt09_5_00402, Zt09_6_00490
OG0001107	XP_023423648.1, XP_023429510.1	FGRAMPH1_01T04181, FGRAMPH1_01T26145	XP_018244147.1, XP_018248915.1	XP_003716345.1	XP_959536.3		Zt09_4_00285, Zt09_6_00406
OG0001108	XP_023423654.1, XP_023437601.1	FGRAMPH1_01T04165, FGRAMPH1_01T11675	XP_018248928.1, XP_018250694.1	XP_003709329.1	XP_956623.3		Zt09_4_00404, Zt09_9_00281
OG0001109	XP_023423738.1	FGRAMPH1_01T04009	XP_018249035.1	XP_003716679.1	XP_011393574.1, XP_011393575.1, XP_011393576.1, XP_011393577.1	NP_012489.2	Zt09_12_00268
OG0001110	XP_023423751.1	FGRAMPH1_01T03979	XP_018239068.1, XP_018239069.1, XP_018243058.1, XP_018249059.1, XP_018256260.1	XP_003712989.1	XP_962565.1		Zt09_1_00888
OG0001111	XP_023423783.1	FGRAMPH1_01T03915	XP_018249113.1, XP_018251738.1, XP_018251920.1, XP_018253534.1, XP_018253684.1	XP_003718784.1	XP_011395304.1, XP_011395305.1
OG0001112	XP_023423808.1	FGRAMPH1_01T03839	XP_018249140.1, XP_018249141.1, XP_018249142.1, XP_018249143.1, XP_018249144.1	XP_003709168.1	XP_955773.2		Zt09_7_00254
OG0001113	XP_023423820.1	FGRAMPH1_01T03821, FGRAMPH1_01T08963	XP_018249164.1, XP_018249165.1	XP_003716718.1	XP_956465.2	NP_014587.1	Zt09_1_00998, Zt09_9_00478
OG0001114	XP_023423821.1	FGRAMPH1_01T03817	XP_018249166.1, XP_018249167.1, XP_018249168.1	XP_003716719.1	XP_011393529.1, XP_011393530.1	NP_010091.2	Zt09_12_00425
OG0001115	XP_023423831.1	FGRAMPH1_01T03789	XP_018249186.1, XP_018249187.1, XP_018249188.1, XP_018249189.1, XP_018249190.1	XP_003709325.1	XP_963506.3		Zt09_1_01295
OG0001116	XP_023423836.1	FGRAMPH1_01T03777	XP_018249199.1, XP_018249200.1, XP_018249201.1	XP_003709328.1	XP_011393519.1, XP_011393520.1, XP_011393521.1		Zt09_12_00235
OG0001117	XP_023423840.1	FGRAMPH1_01T03765	XP_018249213.1, XP_018249214.1, XP_018249215.1, XP_018249216.1	XP_003709322.1	XP_001727960.2	NP_011749.3	Zt09_12_00244
OG0001118	XP_023423856.1	FGRAMPH1_01T03731	XP_018249236.1, XP_018249237.1	XP_003716243.1	XP_011393200.1, XP_011393201.1, XP_011393202.1	NP_013091.1, NP_013119.1
OG0001119	XP_023423892.1	FGRAMPH1_01T03687	XP_018249293.1, XP_018249294.1, XP_018249295.1	XP_003716151.1	XP_011393192.1, XP_011393193.1	NP_009833.1	Zt09_12_00179
OG0001120	XP_023423931.1	FGRAMPH1_01T03563	XP_018247739.1, XP_018249357.1, XP_018249358.1	XP_003716763.1	XP_956963.2	NP_013452.1	Zt09_11_00263, Zt09_1_01218
OG0001121	XP_023423943.1	FGRAMPH1_01T03535	XP_018249388.1, XP_018249389.1, XP_018249390.1, XP_018249391.1	XP_003716077.1	XP_957161.3	NP_014642.1	Zt09_10_00358
OG0001122	XP_023423949.1	FGRAMPH1_01T03517	XP_018249405.1, XP_018249406.1, XP_018249407.1	XP_003716119.1	XP_011393487.1, XP_011393488.1	NP_010394.3	Zt09_3_00092
OG0001123	XP_023424033.1	FGRAMPH1_01T03333	XP_018231572.1	XP_003718554.1	XP_011392998.1	NP_012143.2, NP_012419.1, NP_012968.4, NP_014333.1	Zt09_1_00920
OG0001124	XP_023424037.1	FGRAMPH1_01T03323	XP_018231580.1	XP_003710704.1	XP_011393304.1, XP_011393305.1	NP_011704.3, NP_012521.3	Zt09_21_00046, Zt09_6_00264
OG0001125	XP_023424046.1	FGRAMPH1_01T03297	XP_018231614.1, XP_018231615.1, XP_018231616.1	XP_003710500.1	XP_965352.2	NP_013547.3, NP_013646.1	Zt09_1_01444
OG0001126	XP_023424051.1	FGRAMPH1_01T03285	XP_018231626.1, XP_018250273.1	XP_003717234.1	XP_958620.2	NP_009457.1, NP_011109.3	Zt09_1_01890, Zt09_5_00017
OG0001127	XP_023424064.1, XP_023430042.1	FGRAMPH1_01T03257, FGRAMPH1_01T08585	XP_018231650.1	XP_003717224.1	XP_964063.1	NP_010383.4, NP_011101.3	Zt09_1_02111
OG0001128	XP_023424073.1	FGRAMPH1_01T03231	XP_018231686.1, XP_018231687.1, XP_018231688.1, XP_018231689.1	XP_003710606.1	XP_965108.2	NP_009448.1	Zt09_1_01880
OG0001129	XP_023424093.1, XP_023431560.1	FGRAMPH1_01T03177	XP_018231736.1, XP_018231737.1, XP_018231738.1	XP_003710021.1	XP_011393313.1, XP_011393314.1		Zt09_6_00320
OG0001130	XP_023424141.1	FGRAMPH1_01T03051	XP_018231830.1, XP_018231831.1, XP_018231832.1, XP_018231833.1	XP_003710005.1	XP_011393388.1	NP_219496.2	Zt09_5_00350
OG0001131	XP_023424142.1	FGRAMPH1_01T03045	XP_018231839.1, XP_018231840.1, XP_018231841.1	XP_003710002.1	XP_011393175.1, XP_011393176.1	NP_010973.3	Zt09_3_00817
OG0001132	XP_023424151.1, XP_023435207.1, XP_023435857.1	FGRAMPH1_01T03019	XP_018231857.1, XP_018231858.1, XP_018250024.1	XP_003714183.1	XP_964179.1		Zt09_1_01928
OG0001133	XP_023424156.1	FGRAMPH1_01T03005	XP_018231868.1, XP_018231869.1	XP_003713511.1, XP_003713512.1	XP_011392999.1, XP_011393000.1	NP_009729.1	Zt09_5_00559
OG0001134	XP_023424168.1	FGRAMPH1_01T02977	XP_018231894.1	XP_003713491.1, XP_003720469.1	XP_965466.1	NP_011514.1	Zt09_1_00269, Zt09_1_01671, Zt09_7_00318
OG0001135	XP_023424181.1	FGRAMPH1_01T02945	XP_018231920.1, XP_018231921.1	XP_003710223.1, XP_003710900.1, XP_003712223.1	XP_962150.2	NP_014238.3	Zt09_1_01543
OG0001136	XP_023424191.1	FGRAMPH1_01T02923	XP_018231958.1, XP_018231959.1, XP_018231960.1, XP_018231961.1, XP_018231962.1, XP_018231963.1, XP_018231964.1, XP_018231965.1
OG0001137	XP_023424200.1	FGRAMPH1_01T02903	XP_018231983.1	XP_003713416.1	XP_011392874.1, XP_011392875.1	NP_009570.1, NP_010274.1, NP_015169.1	Zt09_1_01850
OG0001138	XP_023424217.1	FGRAMPH1_01T02863	XP_018232034.1, XP_018232035.1, XP_018232036.1, XP_018232037.1	XP_003713757.1	XP_011393018.1, XP_011393019.1, XP_011393020.1
OG0001139	XP_023424270.1	FGRAMPH1_01T02743	XP_018232134.1, XP_018232135.1	XP_003710062.1	XP_011393266.1, XP_011393267.1	NP_013396.1, NP_014828.1	Zt09_1_00606
OG0001140	XP_023424327.1	FGRAMPH1_01T02595	XP_018232254.1, XP_018232255.1, XP_018232256.1, XP_018232257.1	XP_003710557.1	XP_964011.1	NP_010688.4	Zt09_4_00437
OG0001141	XP_023424347.1	FGRAMPH1_01T02549	XP_018232295.1, XP_018232296.1, XP_018232297.1	XP_003713539.1	XP_965480.2	NP_013553.1, NP_013638.1	Zt09_1_01482
OG0001142	XP_023424357.1	FGRAMPH1_01T02525	XP_018232312.1, XP_018254690.1, XP_018255540.1, XP_018256500.1	XP_003713528.1	XP_964057.1	NP_011641.1	Zt09_1_02060
OG0001143	XP_023424373.1	FGRAMPH1_01T02487	XP_018232332.1, XP_018232333.1, XP_018232334.1, XP_018232335.1, XP_018232336.1	XP_003709570.1	XP_957502.1		Zt09_2_00225
OG0001144	XP_023424403.1	FGRAMPH1_01T01561	XP_018232381.1, XP_018232382.1, XP_018232383.1, XP_018232384.1, XP_018232385.1	XP_003713457.1	XP_964694.1		Zt09_1_01679
OG0001145	XP_023424407.1	FGRAMPH1_01T01551	XP_018232390.1, XP_018232391.1, XP_018232392.1, XP_018232393.1	XP_003713461.1	XP_964275.1	NP_012274.1	Zt09_7_00252
OG0001146	XP_023424418.1, XP_023430152.1	FGRAMPH1_01T01525	XP_018232424.1, XP_018232425.1, XP_018232427.1, XP_018239672.1	XP_003710232.1	XP_962152.1		Zt09_2_00264
OG0001147	XP_023424426.1	FGRAMPH1_01T01507	XP_018232437.1, XP_018232438.1, XP_018232439.1, XP_018232440.1	XP_003719012.1	XP_962136.2	NP_012869.1	Zt09_2_00261
OG0001148	XP_023424432.1	FGRAMPH1_01T01439	XP_018232487.1, XP_018232488.1, XP_018232489.1, XP_018232490.1	XP_003712941.1	XP_965090.2	NP_013750.1	Zt09_6_00125
OG0001149	XP_023424481.1, XP_023432665.1	FGRAMPH1_01T01371, FGRAMPH1_01T09017	XP_018232536.1, XP_018232537.1, XP_018236478.1	XP_003710660.1	XP_963755.2		Zt09_7_00487
OG0001150	XP_023424501.1	FGRAMPH1_01T01309	XP_018232607.1, XP_018232608.1, XP_018232609.1, XP_018232610.1, XP_018232611.1	XP_003713714.1	XP_963718.3		Zt09_1_01441
OG0001151	XP_023424595.1, XP_023425523.1	FGRAMPH1_01T01079, FGRAMPH1_01T02129, FGRAMPH1_01T21231	XP_018232789.1, XP_018233112.1	XP_003719523.1, XP_003721452.1	XP_957473.1
OG0001152	XP_023424647.1	FGRAMPH1_01T00957	XP_018232918.1, XP_018251918.1, XP_018253536.1	XP_003709945.1	XP_011393316.1, XP_011393317.1, XP_011393318.1		Zt09_5_00390
OG0001153	XP_023424667.1	FGRAMPH1_01T00911	XP_018232959.1, XP_018232960.1	XP_003718026.1	XP_011395294.1, XP_011395295.1	NP_009444.2, NP_015357.1	Zt09_11_00343
OG0001154	XP_023424674.1	FGRAMPH1_01T00883	XP_018232980.1	XP_003718027.1	XP_959927.3	NP_014996.3	Zt09_11_00404, Zt09_14_00103, Zt09_3_00283, Zt09_8_00575
OG0001155	XP_023424675.1	FGRAMPH1_01T00881	XP_018232981.1, XP_018232982.1, XP_018232983.1, XP_018232984.1	XP_003718028.1	XP_011395130.1	NP_014527.1	Zt09_11_00036
OG0001156	XP_023424756.1	FGRAMPH1_01T02329	XP_018233281.1, XP_018233282.1, XP_018233283.1, XP_018233284.1, XP_018233285.1	XP_003716180.1	XP_964966.1		Zt09_1_00032
OG0001157	XP_023424783.1	FGRAMPH1_01T02263	XP_018233229.1, XP_018233230.1, XP_018244431.1, XP_018258599.1	XP_003718975.1	XP_965043.2		Zt09_16_00025, Zt09_4_00551
OG0001158	XP_023424787.1, XP_023431100.1	FGRAMPH1_01T02255, FGRAMPH1_01T06319	XP_018233223.1, XP_018233224.1, XP_018233225.1, XP_018239508.1, XP_018248410.1	XP_003717391.1
OG0001159	XP_023424816.1	FGRAMPH1_01T02169	XP_018233150.1, XP_018233151.1, XP_018233152.1, XP_018233153.1	XP_003714235.1	XP_964186.3	NP_013888.1	Zt09_4_00317
OG0001160	XP_023424822.1	FGRAMPH1_01T02159	XP_018233137.1, XP_018233138.1, XP_018233139.1, XP_018258842.1	XP_003715445.1	XP_001728038.2		Zt09_1_01593, Zt09_4_00560
OG0001161	XP_023424860.1	FGRAMPH1_01T02451	XP_018233349.1, XP_018233350.1, XP_018233351.1, XP_018258057.1				Zt09_12_00145, Zt09_12_00146, Zt09_3_00324, Zt09_3_00955
OG0001162	XP_023424873.1	FGRAMPH1_01T01597	XP_018233379.1, XP_018233380.1	XP_003716723.1	XP_011393617.1, XP_011393618.1	NP_009481.1, NP_011028.1	Zt09_1_01666
OG0001163	XP_023424905.1, XP_023436441.1	FGRAMPH1_01T01673, FGRAMPH1_01T12911	XP_018233446.1, XP_018257207.1	XP_003714104.1	XP_965026.1	NP_014415.1	Zt09_2_01234
OG0001164	XP_023424914.1, XP_023436835.1	FGRAMPH1_01T01713, FGRAMPH1_01T05825	XP_018233458.1, XP_018247296.1	XP_003713314.1	XP_959854.2, XP_964980.1		Zt09_7_00330
OG0001165	XP_023424942.1	FGRAMPH1_01T01763	XP_018233504.1, XP_018233505.1	XP_003714084.1	XP_011392850.1, XP_011392851.1	NP_014876.1, NP_015184.1	Zt09_1_00470
OG0001166	XP_023424973.1	FGRAMPH1_01T01843	XP_018233580.1, XP_018233581.1, XP_018233582.1	XP_003714250.1, XP_003720228.1, XP_003720229.1	XP_964984.1		Zt09_1_00314
OG0001167	XP_023424999.1, XP_023431418.1	FGRAMPH1_01T01927	XP_018233626.1, XP_018233627.1, XP_018233628.1	XP_003711137.1, XP_003717210.1, XP_003719059.1	XP_956435.1
OG0001168	XP_023425001.1, XP_023427280.1, XP_023434196.1	FGRAMPH1_01T01919, FGRAMPH1_01T05157	XP_018233631.1, XP_018239247.1, XP_018239248.1	XP_003713473.1			Zt09_7_00381
OG0001169	XP_023425025.1, XP_023425026.1	FGRAMPH1_01T01969	XP_018233665.1, XP_018233666.1	XP_003713294.1	XP_011394013.1, XP_957294.1, XP_959088.2, XP_959089.1
OG0001170	XP_023425042.1	FGRAMPH1_01T02003	XP_018233710.1, XP_018233711.1, XP_018233712.1, XP_018233713.1, XP_018233714.1	XP_003709554.1	XP_964836.1		Zt09_1_00003
OG0001171	XP_023425082.1, XP_023427389.1	FGRAMPH1_01T00773, FGRAMPH1_01T25319	XP_018233764.1, XP_018233765.1, XP_018255253.1	XP_003713637.1	XP_964101.2		Zt09_5_00091
OG0001172	XP_023425094.1	FGRAMPH1_01T00745	XP_018233787.1, XP_018233788.1, XP_018233789.1, XP_018233790.1	XP_003716233.1	XP_011393207.1, XP_011393208.1		Zt09_1_00115
OG0001173	XP_023425158.1, XP_023434634.1, XP_023438190.1	FGRAMPH1_01T15445	XP_018233867.1, XP_018238508.1, XP_018238509.1, XP_018238510.1		XP_962797.2, XP_965597.2
OG0001174	XP_023425172.1, XP_023432261.1	FGRAMPH1_01T00603	XP_018233911.1, XP_018237116.1, XP_018237117.1	XP_003717045.1	XP_001728337.2	NP_011914.1	Zt09_4_00063
OG0001175	XP_023425208.1	FGRAMPH1_01T00517	XP_018233940.1, XP_018233941.1, XP_018233942.1, XP_018233943.1	XP_003720915.1	XP_965811.3	NP_009961.2	Zt09_3_00889
OG0001176	XP_023425317.1, XP_023425320.1, XP_023425322.1, XP_023425333.1, XP_023435236.1	FGRAMPH1_01T04315, FGRAMPH1_01T05795	XP_018258084.1, XP_018258386.1	XP_003714336.1
OG0001177	XP_023425331.1, XP_023430627.1, XP_023437635.1	FGRAMPH1_01T07327, FGRAMPH1_01T12837	XP_018240432.1, XP_018250906.1	XP_003714809.1	XP_961338.2		Zt09_1_00239
OG0001178	XP_023425385.1, XP_023432525.1, XP_023435119.1	FGRAMPH1_01T16731	XP_018236636.1, XP_018239382.1	XP_003713226.1, XP_003720550.1		NP_010022.1	Zt09_2_00313
OG0001179	XP_023425387.1, XP_023430408.1, XP_023432788.1	FGRAMPH1_01T07831, FGRAMPH1_01T11235, FGRAMPH1_01T16237	XP_018238013.1, XP_018240043.1				Zt09_2_01086, Zt09_7_00537
OG0001180	XP_023425413.1, XP_023426046.1, XP_023428737.1	FGRAMPH1_01T17529	XP_018245188.1, XP_018245189.1	XP_003714677.1	XP_962266.3		Zt09_10_00193, Zt09_9_00396
OG0001181	XP_023425435.1, XP_023426320.1	FGRAMPH1_01T00127, FGRAMPH1_01T17615	XP_018242223.1	XP_003719713.1	XP_011394237.1, XP_011394238.1	NP_015093.1	Zt09_3_00047
OG0001182	XP_023425499.1	FGRAMPH1_01T02551, FGRAMPH1_01T21041	XP_018232293.1, XP_018232294.1	XP_003712549.1, XP_003713540.1	XP_965474.3	NP_014584.1	Zt09_1_01373
OG0001183	XP_023425504.1	FGRAMPH1_01T01459	XP_018232468.1, XP_018232469.1, XP_018232470.1, XP_018232471.1, XP_018232472.1	XP_003710145.1	XP_961953.1		Zt09_1_02033
OG0001184	XP_023425517.1	FGRAMPH1_01T00945	XP_018232923.1, XP_018232924.1	XP_003713702.1	XP_011392772.1, XP_011392773.1	NP_011588.3	Zt09_11_00315, Zt09_11_00316
OG0001185	XP_023425529.1	FGRAMPH1_01T01603	XP_018233384.1	XP_003716740.1	XP_011393619.1, XP_011393620.1, XP_011393621.1	NP_009740.3, NP_015235.1	Zt09_4_00420
OG0001186	XP_023425608.1	FGRAMPH1_01T01321	XP_018232597.1, XP_018232598.1	XP_003709976.1	XP_011393147.1, XP_011393148.1, XP_011393149.1, XP_963911.2		Zt09_1_01889
OG0001187	XP_023425618.1, XP_023432929.1	FGRAMPH1_01T00183, FGRAMPH1_01T04403, FGRAMPH1_01T15661, FGRAMPH1_01T21501	XP_018243139.1, XP_018245925.1	XP_003719116.1, XP_003720149.1
OG0001188	XP_023425622.1, XP_023427053.1, XP_023431282.1	FGRAMPH1_01T04277, FGRAMPH1_01T18767, FGRAMPH1_01T21427	XP_018245844.1, XP_018248822.1, XP_018258520.1			NP_010111.1
OG0001189	XP_023425626.1	FGRAMPH1_01T18709	XP_018245836.1, XP_018245837.1, XP_018245838.1, XP_018245839.1	XP_003708708.1	XP_959504.2	NP_015175.1	Zt09_7_00011
OG0001190	XP_023425684.1, XP_023429469.1, XP_023430061.1, XP_023435952.1, XP_023438005.1	FGRAMPH1_01T25929, FGRAMPH1_01T27941	XP_018250256.1, XP_018250389.1		XP_959313.1
OG0001191	XP_023425728.1	FGRAMPH1_01T18637	XP_018245700.1, XP_018245701.1, XP_018245702.1	XP_003719239.1	XP_011392829.1, XP_011392830.1	NP_010811.1	Zt09_7_00454
OG0001192	XP_023425733.1, XP_023430025.1, XP_023434680.1, XP_023436606.1	FGRAMPH1_01T21971	XP_018245695.1, XP_018246992.1, XP_018252355.1, XP_018252577.1, XP_018252714.1
OG0001193	XP_023425795.1	FGRAMPH1_01T18539	XP_018245622.1, XP_018245623.1, XP_018245624.1	XP_003719270.1	XP_964949.2	NP_013608.1, NP_013988.1	Zt09_7_00164
OG0001194	XP_023425875.1	FGRAMPH1_01T17027	XP_018245501.1, XP_018245502.1, XP_018245503.1	XP_003711901.1	XP_011394349.1	NP_012425.1, NP_012959.1	Zt09_10_00042
OG0001195	XP_023425876.1, XP_023429677.1	FGRAMPH1_01T17031, FGRAMPH1_01T25917	XP_018238191.1, XP_018245500.1	XP_003711957.1	XP_011394079.1, XP_011394080.1		Zt09_9_00593
OG0001196	XP_023425896.1, XP_023436388.1	FGRAMPH1_01T13021, FGRAMPH1_01T17089	XP_018245466.1, XP_018257131.1	XP_003714841.1	XP_962199.2	NP_014276.1	Zt09_6_00712
OG0001197	XP_023425938.1, XP_023436517.1	FGRAMPH1_01T13169, FGRAMPH1_01T19665	XP_018245382.1, XP_018246880.1, XP_018246881.1	XP_003712020.1	XP_962055.1		Zt09_4_00149
OG0001198	XP_023426002.1	FGRAMPH1_01T17433	XP_018245271.1, XP_018245272.1	XP_003712337.1	XP_962360.2	NP_009874.1	Zt09_5_00557, Zt09_7_00408, Zt09_8_00707
OG0001199	XP_023426010.1, XP_023434068.1	FGRAMPH1_01T04401, FGRAMPH1_01T17449	XP_018239339.1, XP_018245252.1	XP_016846073.1	XP_957048.1	NP_010703.1	Zt09_5_00459
OG0001200	XP_023426026.1	FGRAMPH1_01T17483	XP_018245229.1, XP_018245230.1, XP_018245231.1, XP_018245232.1	XP_003714696.1	XP_962335.2	NP_009759.3	Zt09_4_00690
OG0001201	XP_023426034.1	FGRAMPH1_01T17501	XP_018245214.1, XP_018245215.1, XP_018245216.1, XP_018245217.1, XP_018245218.1	XP_003714690.1	XP_961944.3		Zt09_9_00256
OG0001202	XP_023426050.1	FGRAMPH1_01T17537	XP_018245180.1, XP_018245181.1, XP_018245182.1, XP_018245183.1	XP_003714868.1	XP_962275.1	NP_014572.1	Zt09_9_00187
OG0001203	XP_023426092.1	FGRAMPH1_01T26505	XP_018245124.1	XP_003710442.1, XP_003717470.1, XP_003721290.1	XP_958377.2		Zt09_2_01212, Zt09_4_00046, Zt09_8_00237
OG0001204	XP_023426101.1, XP_023431907.1	FGRAMPH1_01T26485	XP_018237791.1, XP_018237792.1, XP_018245105.1, XP_018245106.1, XP_018245107.1	XP_003714910.1, XP_003719334.1
OG0001205	XP_023426108.1	FGRAMPH1_01T26461	XP_018245089.1, XP_018252475.1	XP_003714434.1	XP_011394327.1, XP_011394328.1, XP_011394329.1	NP_011992.1	Zt09_4_00790
OG0001206	XP_023426130.1	FGRAMPH1_01T26405	XP_018245035.1, XP_018245036.1, XP_018245037.1, XP_018245038.1	XP_003719679.1	XP_961892.2	NP_012538.3	Zt09_5_00544
OG0001207	XP_023426151.1, XP_023435898.1	FGRAMPH1_01T14135, FGRAMPH1_01T26357	XP_018244996.1, XP_018250052.1	XP_003711949.1	XP_960089.1, XP_962078.2		Zt09_1_00416
OG0001208	XP_023426152.1	FGRAMPH1_01T26355	XP_018244988.1, XP_018244989.1, XP_018244990.1, XP_018244991.1	XP_003714367.1	XP_961760.2	NP_014994.3	Zt09_9_00181
OG0001209	XP_023426176.1	FGRAMPH1_01T26291	XP_018244930.1, XP_018244931.1, XP_018244932.1, XP_018244933.1	XP_003714402.1	XP_962389.1	NP_014803.1	Zt09_5_00395
OG0001210	XP_023426192.1	FGRAMPH1_01T26255	XP_018244897.1	XP_003719625.1	XP_011394176.1, XP_011394177.1, XP_011394178.1	NP_010077.1, NP_010519.3	Zt09_1_00484
OG0001211	XP_023426198.1	FGRAMPH1_01T26241	XP_018244883.1, XP_018244884.1, XP_018244885.1, XP_018244886.1, XP_018244887.1		XP_962373.1	NP_012165.1	Zt09_1_00418
OG0001212	XP_023426200.1	FGRAMPH1_01T26237	XP_018244880.1, XP_018244881.1	XP_003712045.1	XP_011394172.1, XP_011394173.1		Zt09_1_01384, Zt09_2_00685, Zt09_8_00371
OG0001213	XP_023426209.1	FGRAMPH1_01T26213	XP_018244861.1, XP_018244862.1, XP_018258731.1	XP_003711968.1	XP_961817.1		Zt09_2_00039, Zt09_2_01114, Zt09_9_00093
OG0001214	XP_023426251.1		XP_018244773.1, XP_018244774.1, XP_018244775.1, XP_018244776.1	XP_003710716.1, XP_003714073.1, XP_003716662.1	XP_964784.1		Zt09_11_00022
OG0001215	XP_023426273.1	FGRAMPH1_01T17745	XP_018242313.1, XP_018242892.1, XP_018244529.1, XP_018256762.1, XP_018256763.1, XP_018256847.1	XP_003719602.1	XP_001728154.1
OG0001216	XP_023426322.1, XP_023434661.1	FGRAMPH1_01T11495, FGRAMPH1_01T17609	XP_018242219.1, XP_018252689.1, XP_018255195.1	XP_003714483.1		NP_009562.1	Zt09_1_01502
OG0001217	XP_023426348.1	FGRAMPH1_01T17547	XP_018242172.1, XP_018242173.1	XP_003711871.1, XP_003719419.1, XP_003721468.1	XP_962219.1		Zt09_1_00763, Zt09_7_00056
OG0001218	XP_023426358.1	FGRAMPH1_01T26615	XP_018242155.1, XP_018242156.1, XP_018242157.1, XP_018242158.1	XP_003714509.1	XP_961897.2	NP_009591.1	Zt09_7_00184
OG0001219	XP_023426383.1	FGRAMPH1_01T15687, FGRAMPH1_01T26663	XP_018242110.1, XP_018242111.1	XP_003715342.1	XP_011394139.1, XP_011394140.1	NP_010150.1	Zt09_10_00430
OG0001220	XP_023426395.1	FGRAMPH1_01T26689	XP_018242087.1, XP_018242088.1, XP_018242089.1, XP_018242090.1, XP_018242091.1, XP_018242092.1	XP_003711955.1	XP_956322.1
OG0001221	XP_023426403.1, XP_023431800.1	FGRAMPH1_01T11243, FGRAMPH1_01T26707	XP_018238019.1, XP_018242070.1	XP_003713184.1	XP_962161.1, XP_965536.3		Zt09_1_01201
OG0001222	XP_023426440.1	FGRAMPH1_01T26799	XP_018242007.1, XP_018242008.1	XP_003714745.1	XP_964430.2		Zt09_11_00451, Zt09_1_00461, Zt09_1_01258, Zt09_4_00175
OG0001223	XP_023426451.1	FGRAMPH1_01T26823	XP_018241976.1, XP_018241977.1, XP_018241978.1	XP_003709488.1, XP_003720588.1	XP_965064.1		Zt09_2_00918, Zt09_6_00044
OG0001224	XP_023426503.1	FGRAMPH1_01T26959	XP_018241872.1, XP_018241873.1, XP_018241874.1	XP_003717064.1	XP_011394885.1, XP_011394886.1	NP_012455.1	Zt09_4_00363
OG0001225	XP_023426507.1, XP_023437900.1	FGRAMPH1_01T26969	XP_018241859.1, XP_018250505.1, XP_018252441.1	XP_003716668.1	XP_011393043.1, XP_011393044.1	NP_010926.3
OG0001226	XP_023426594.1	FGRAMPH1_01T27181	XP_018241734.1, XP_018241735.1, XP_018241736.1, XP_018241737.1	XP_003716190.1	XP_011393117.1, XP_011393118.1		Zt09_4_00725
OG0001227	XP_023426598.1	FGRAMPH1_01T27173	XP_018241725.1, XP_018241726.1, XP_018241727.1	XP_003716252.1	XP_011392926.1, XP_011392927.1	NP_009971.1	Zt09_5_00814
OG0001228	XP_023426624.1	FGRAMPH1_01T13305, FGRAMPH1_01T27241	XP_018258730.1	XP_003709845.1	XP_959806.2	NP_009936.1, NP_010672.1, NP_014399.3	Zt09_5_00080
OG0001229	XP_023426652.1	FGRAMPH1_01T27643	XP_018241621.1, XP_018241622.1	XP_003720913.1	XP_964883.3	NP_012301.3, NP_012302.3	Zt09_3_00701, Zt09_6_00078
OG0001230	XP_023426654.1	FGRAMPH1_01T27639	XP_018241616.1, XP_018241617.1, XP_018241618.1, XP_018241619.1	XP_003720356.1	XP_963725.2	NP_015310.1	Zt09_6_00676
OG0001231	XP_023426662.1, XP_023429535.1	FGRAMPH1_01T26099, FGRAMPH1_01T27627	XP_018241610.1	XP_003711261.1, XP_003720706.1	XP_959784.2		Zt09_7_00842, Zt09_9_00336
OG0001232	XP_023426804.1, XP_023432993.1	FGRAMPH1_01T03883, FGRAMPH1_01T27967	XP_018245936.1, XP_018248746.1, XP_018258273.1, XP_018258274.1	XP_003714887.1	XP_958233.1
OG0001233	XP_023426831.1	FGRAMPH1_01T27691	XP_018241334.1, XP_018241335.1, XP_018241336.1	XP_003714014.1	XP_964546.1	NP_013555.1, NP_013636.1	Zt09_1_00036
OG0001234	XP_023426890.1, XP_023437943.1	FGRAMPH1_01T08169	XP_018239571.1, XP_018250454.1		XP_959043.1	NP_011917.1, NP_013134.1, NP_014519.1	Zt09_3_00373
OG0001235	XP_023426895.1, XP_023435247.1	FGRAMPH1_01T13473	XP_018252281.1, XP_018255382.1, XP_018258115.1		XP_958299.2		Zt09_2_00286, Zt09_4_00059, Zt09_5_00031
OG0001236	XP_023426909.1	FGRAMPH1_01T27765	XP_018241247.1, XP_018241248.1, XP_018241249.1	XP_003716298.1	XP_965717.1	NP_011757.3, NP_012031.1	Zt09_4_00515
OG0001237	XP_023426948.1				XP_959736.3		Zt09_2_00250, Zt09_2_00320, Zt09_3_00020, Zt09_5_00217, Zt09_5_00219, Zt09_5_00660, Zt09_6_00176, Zt09_7_00409
OG0001238	XP_023426957.1, XP_023437745.1	FGRAMPH1_01T06269, FGRAMPH1_01T09595, FGRAMPH1_01T16603	XP_018241179.1, XP_018250731.1	XP_003720435.1		NP_012251.3	Zt09_11_00072
OG0001239	XP_023426968.1, XP_023437867.1	FGRAMPH1_01T16623	XP_018241158.1, XP_018241159.1, XP_018241160.1, XP_018241161.1, XP_018241162.1, XP_018250546.1		XP_965034.3
OG0001240	XP_023427076.1, XP_023431265.1	FGRAMPH1_01T13979, FGRAMPH1_01T16193	XP_018241038.1, XP_018241039.1, XP_018248636.1, XP_018248637.1, XP_018248638.1	XP_003709559.1
OG0001241	XP_023427230.1	FGRAMPH1_01T00131, FGRAMPH1_01T17619	XP_018242224.1, XP_018242225.1	XP_003719712.1	XP_011394235.1, XP_011394236.1	NP_012739.1	Zt09_3_00048
OG0001242	XP_023427297.1, XP_023434702.1		XP_018236380.1, XP_018236381.1, XP_018236382.1, XP_018252743.1		XP_011394768.1, XP_965000.2	NP_012322.1	Zt09_2_00556
OG0001243	XP_023427353.1, XP_023430466.1	FGRAMPH1_01T07723, FGRAMPH1_01T25201	XP_018240129.1, XP_018255203.1	XP_003719746.1	XP_011393797.1, XP_011393798.1		Zt09_1_01752
OG0001244	XP_023427360.1, XP_023431576.1	FGRAMPH1_01T08611	XP_018255225.1, XP_018256239.1	XP_003710351.1, XP_003711543.1, XP_003714325.1	XP_961678.1		Zt09_3_01105
OG0001245	XP_023427361.1, XP_023428906.1	FGRAMPH1_01T18881, FGRAMPH1_01T25157	XP_018243207.1, XP_018255226.1	XP_003720385.1	XP_964364.3	NP_010825.3	Zt09_7_00015
OG0001246	XP_023427463.1, XP_023432516.1, XP_023433998.1, XP_023438183.1	FGRAMPH1_01T16023	XP_018236624.1, XP_018246156.1				Zt09_1_01312, Zt09_2_00625, Zt09_2_00626
OG0001247	XP_023427547.1	FGRAMPH1_01T24993	XP_018255454.1, XP_018255455.1, XP_018255456.1, XP_018255457.1, XP_018255458.1	XP_003709864.1	XP_957999.2		Zt09_1_01320
OG0001248	XP_023427577.1, XP_023429852.1, XP_023436940.1	FGRAMPH1_01T12413, FGRAMPH1_01T21717, FGRAMPH1_01T24917	XP_018234113.1, XP_018247453.1, XP_018252641.1	XP_003714300.1
OG0001249	XP_023427600.1	FGRAMPH1_01T24869	XP_018234163.1, XP_018242489.1, XP_018242706.1, XP_018244639.1	XP_003709241.1	XP_011394491.1, XP_011394492.1		Zt09_2_00853
OG0001250	XP_023427604.1	FGRAMPH1_01T24849	XP_018234168.1, XP_018234169.1, XP_018234170.1, XP_018234171.1, XP_018234172.1	XP_003715096.1	XP_960599.2		Zt09_1_01993
OG0001251	XP_023427616.1	FGRAMPH1_01T05645, FGRAMPH1_01T24819	XP_018234196.1, XP_018243109.1	XP_003709239.1	XP_958548.3	NP_011701.3	Zt09_6_00250, Zt09_8_00162
OG0001252	XP_023427633.1	FGRAMPH1_01T24765	XP_018234224.1, XP_018234225.1, XP_018234226.1, XP_018234227.1, XP_018234228.1, XP_018234229.1	XP_003719821.1	XP_960734.2
OG0001253	XP_023427663.1	FGRAMPH1_01T24713	XP_018234268.1, XP_018234269.1, XP_018234270.1, XP_018234271.1	XP_003709681.1	XP_955993.1	NP_011639.3	Zt09_10_00241
OG0001254	XP_023427706.1	FGRAMPH1_01T24631	XP_018234322.1, XP_018234323.1	XP_003718947.1	XP_011393321.1, XP_011393322.1, XP_011393323.1	NP_015422.2	Zt09_1_01008
OG0001255	XP_023427718.1	FGRAMPH1_01T24593	XP_018234342.1, XP_018234343.1, XP_018234344.1	XP_003715507.1	XP_011394699.1, XP_011394700.1	NP_011918.1	Zt09_8_00481
OG0001256	XP_023427750.1, XP_023431717.1	FGRAMPH1_01T11433, FGRAMPH1_01T24235	XP_018234409.1, XP_018256063.1	XP_003708725.1, XP_003711048.1, XP_003712426.1			Zt09_6_00052
OG0001257	XP_023427762.1, XP_023437041.1	FGRAMPH1_01T24231	XP_018234433.1, XP_018247551.1	XP_003711433.1	XP_963972.1		Zt09_11_00085, Zt09_12_00092, Zt09_12_00093
OG0001258	XP_023427792.1	FGRAMPH1_01T24113	XP_018234495.1, XP_018234496.1	XP_003709693.1, XP_003720357.1	XP_961108.1	NP_001018030.1	Zt09_1_01592, Zt09_7_00191
OG0001259	XP_023427795.1	FGRAMPH1_01T24107	XP_018234500.1, XP_018234501.1, XP_018234502.1	XP_003718271.1	XP_011394572.1, XP_011394573.1	NP_014272.3	Zt09_2_01206
OG0001260	XP_023427809.1	FGRAMPH1_01T24065	XP_018234526.1	XP_003715125.1	XP_961491.1		Zt09_16_00063, Zt09_16_00086, Zt09_16_00102, Zt09_21_00050, Zt09_2_00952
OG0001261	XP_023427819.1, XP_023437944.1	FGRAMPH1_01T22071, FGRAMPH1_01T24049	XP_018234542.1, XP_018250453.1	XP_003715253.1	XP_963642.3	NP_010716.3	Zt09_1_01539
OG0001262	XP_023427868.1, XP_023430095.1, XP_023431621.1	FGRAMPH1_01T09491, FGRAMPH1_01T11447	XP_018234635.1, XP_018234636.1, XP_018236281.1, XP_018236282.1, XP_018239594.1
OG0001263	XP_023427898.1	FGRAMPH1_01T23855	XP_018234702.1, XP_018234703.1	XP_003718502.1, XP_003718503.1	XP_011393133.1, XP_011393134.1	NP_012045.3	Zt09_4_00744
OG0001264	XP_023427925.1	FGRAMPH1_01T23783	XP_018234758.1, XP_018234759.1	XP_003713790.1	XP_011393743.1, XP_011393744.1, XP_011393745.1, XP_011393746.1		Zt09_4_00541
OG0001265	XP_023427933.1	FGRAMPH1_01T09075, FGRAMPH1_01T23763	XP_018234775.1, XP_018234776.1, XP_018234777.1, XP_018234778.1	XP_003720021.1	XP_959974.1		Zt09_11_00408
OG0001266	XP_023427935.1	FGRAMPH1_01T23757	XP_018234781.1, XP_018234782.1, XP_018234783.1, XP_018234784.1, XP_018234785.1	XP_003719839.1	XP_955849.1		Zt09_10_00349
OG0001267	XP_023428004.1	FGRAMPH1_01T23591	XP_018234921.1	XP_003717099.1	XP_956688.3	NP_013793.1	Zt09_16_00038, Zt09_16_00049, Zt09_16_00095, Zt09_3_01119
OG0001268	XP_023428013.1	FGRAMPH1_01T23567	XP_018234930.1, XP_018234931.1, XP_018234932.1	XP_003717146.1, XP_003721430.1	XP_962740.1	NP_012271.3	Zt09_7_00472
OG0001269	XP_023428023.1	FGRAMPH1_01T23531	XP_018234955.1, XP_018234956.1, XP_018234957.1, XP_018234958.1	XP_003717276.1	XP_957303.1	NP_009990.1	Zt09_8_00110
OG0001270	XP_023428025.1	FGRAMPH1_01T23529	XP_018234961.1, XP_018234962.1, XP_018234963.1, XP_018234964.1, XP_018234965.1	XP_003717277.1	XP_957301.2		Zt09_2_00842
OG0001271	XP_023428035.1	FGRAMPH1_01T23503	XP_018235001.1, XP_018235002.1, XP_018235003.1	XP_003712477.1	XP_011393972.1, XP_011393973.1	NP_010615.3	Zt09_8_00360
OG0001272	XP_023428039.1, XP_023438022.1	FGRAMPH1_01T23495	XP_018235006.1, XP_018235007.1, XP_018235008.1, XP_018250362.1	XP_003713917.1	XP_959005.1		Zt09_2_01028
OG0001273	XP_023428048.1	FGRAMPH1_01T23469	XP_018235033.1, XP_018235034.1, XP_018235035.1, XP_018235036.1, XP_018235037.1	XP_003714663.1	XP_958147.2		Zt09_8_00030
OG0001274	XP_023428073.1	FGRAMPH1_01T23415	XP_018235071.1, XP_018235072.1	XP_003710051.1	XP_964416.2	NP_013639.1, NP_014312.1, NP_014729.1	Zt09_1_00116
OG0001275	XP_023428075.1	FGRAMPH1_01T23411	XP_018235075.1, XP_018235076.1, XP_018235077.1, XP_018235078.1	XP_003710033.1	XP_965263.2	NP_010599.1	Zt09_1_00087
OG0001276	XP_023428076.1, XP_023433150.1	FGRAMPH1_01T16765, FGRAMPH1_01T23409	XP_018235079.1, XP_018246192.1	XP_003708883.1, XP_003719192.1	XP_960174.1		Zt09_1_01738
OG0001277	XP_023428080.1, XP_023432587.1	FGRAMPH1_01T23401	XP_018235085.1, XP_018235086.1, XP_018235087.1	XP_003716150.1	XP_959261.2	NP_015358.1	Zt09_4_00738
OG0001278	XP_023428202.1	FGRAMPH1_01T23023	XP_018235376.1, XP_018235377.1, XP_018235378.1, XP_018235379.1	XP_003712490.1	XP_956791.1	NP_010452.1	Zt09_3_00300
OG0001279	XP_023428259.1	FGRAMPH1_01T24407	XP_018235483.1, XP_018235484.1, XP_018235485.1	XP_003717087.1	XP_011393914.1, XP_011393915.1	NP_015255.1	Zt09_3_00105
OG0001280	XP_023428299.1	FGRAMPH1_01T24303	XP_018235567.1, XP_018235568.1, XP_018235569.1, XP_018235570.1	XP_003713825.1	XP_956154.2	NP_011059.3	Zt09_1_00785
OG0001281	XP_023428309.1	FGRAMPH1_01T24277	XP_018235588.1, XP_018258134.1	XP_003717190.1	XP_011394029.1, XP_956004.2		Zt09_11_00151, Zt09_1_01831, Zt09_7_00074
OG0001282	XP_023428361.1	FGRAMPH1_01T22925	XP_018235694.1, XP_018235695.1, XP_018235696.1, XP_018235697.1	XP_003712893.1	XP_011393727.1	NP_015479.2	Zt09_3_00963
OG0001283	XP_023428362.1	FGRAMPH1_01T22923	XP_018235699.1, XP_018235700.1, XP_018235701.1	XP_003712895.1	XP_011393728.1, XP_011393729.1	NP_010698.1	Zt09_3_00273
OG0001284	XP_023428400.1	FGRAMPH1_01T22827	XP_018235775.1, XP_018235776.1	XP_003712346.1, XP_003712519.1	XP_011393816.1, XP_011393817.1	NP_009609.1	Zt09_1_00997
OG0001285	XP_023428439.1	FGRAMPH1_01T22735	XP_018235838.1, XP_018235839.1, XP_018235840.1, XP_018257304.1, XP_018257305.1	XP_003718839.1	XP_959036.3		Zt09_2_01183
OG0001286	XP_023428454.1, XP_023431274.1	FGRAMPH1_01T05637, FGRAMPH1_01T22691	XP_018235877.1, XP_018248646.1	XP_003716043.1	XP_956111.1	NP_014119.1	Zt09_4_00661
OG0001287	XP_023428472.1	FGRAMPH1_01T22649	XP_018235905.1, XP_018235906.1	XP_003711599.1	XP_011393934.1, XP_011393935.1	NP_011452.4, NP_015112.1	Zt09_3_00641
OG0001288	XP_023428476.1	FGRAMPH1_01T22641	XP_018235913.1, XP_018235914.1, XP_018235915.1, XP_018235916.1	XP_003711184.1	XP_011393930.1, XP_011393931.1		Zt09_3_00336
OG0001289	XP_023428482.1	FGRAMPH1_01T22615	XP_018235922.1, XP_018235923.1, XP_018235924.1, XP_018235925.1	XP_003709318.1	XP_963522.1	NP_013851.1	Zt09_1_01374
OG0001290	XP_023428485.1	FGRAMPH1_01T22633	XP_018234035.1, XP_018235939.1, XP_018235940.1	XP_003716543.1	XP_011392880.1	NP_015527.1	Zt09_14_00070, Zt09_1_00321
OG0001291	XP_023428488.1	FGRAMPH1_01T22623	XP_018235947.1, XP_018235948.1	XP_003720800.1	XP_958441.1		Zt09_1_00159, Zt09_1_00260, Zt09_4_00081, Zt09_6_00660
OG0001292	XP_023428513.1, XP_023437410.1, XP_023438168.1		XP_018236255.1, XP_018257701.1, XP_018257702.1		XP_001728118.2, XP_011393658.1, XP_958309.2, XP_960369.1
OG0001293	XP_023428563.1	FGRAMPH1_01T22439	XP_018236049.1, XP_018236300.1, XP_018252240.1	XP_003716117.1	XP_958330.2		Zt09_1_01558, Zt09_5_00651, Zt09_6_00184
OG0001294	XP_023428630.1, XP_023429052.1	FGRAMPH1_01T15719, FGRAMPH1_01T19147, FGRAMPH1_01T19169	XP_018236131.1, XP_018243389.1, XP_018243390.1, XP_018258816.1		XP_963057.1
OG0001295	XP_023428639.1, XP_023432745.1, XP_023437899.1	FGRAMPH1_01T00397, FGRAMPH1_01T08923	XP_018236147.1, XP_018236372.1, XP_018250506.1	XP_003715635.1			Zt09_6_00247
OG0001296	XP_023428712.1, XP_023432235.1	FGRAMPH1_01T09857, FGRAMPH1_01T25397	XP_018236241.1, XP_018237158.1, XP_018237159.1, XP_018237160.1	XP_003718399.1	XP_960362.3
OG0001297	XP_023428725.1, XP_023432936.1	FGRAMPH1_01T07835, FGRAMPH1_01T28011	XP_018236264.1, XP_018242716.1, XP_018245915.1, XP_018255918.1	XP_003720124.1			Zt09_6_00151
OG0001298	XP_023428767.1	FGRAMPH1_01T25053	XP_018255397.1, XP_018255398.1	XP_003715828.1, XP_003715829.1	XP_959622.3	NP_009597.2	Zt09_1_00937, Zt09_7_00287
OG0001299	XP_023428774.1	FGRAMPH1_01T24903	XP_018234120.1, XP_018234121.1	XP_003709650.1	XP_011394532.1, XP_011394533.1, XP_011394534.1	NP_011996.2	Zt09_8_00691
OG0001300	XP_023428778.1	FGRAMPH1_01T24721	XP_018234274.1, XP_018234275.1, XP_018234276.1	XP_003719646.1	XP_011394673.1, XP_011394674.1	NP_011941.1	Zt09_7_00489
OG0001301	XP_023428783.1	FGRAMPH1_01T24551	XP_018234367.1, XP_018234368.1, XP_018234369.1	XP_003719871.1	XP_011394625.1, XP_011394626.1	NP_116614.1	Zt09_10_00285
OG0001302	XP_023428785.1	FGRAMPH1_01T24225	XP_018234428.1, XP_018234429.1	XP_003710477.1, XP_003717380.1, XP_003719613.1	XP_961380.2	NP_012596.3	Zt09_8_00367
OG0001303	XP_023428841.1	FGRAMPH1_01T23101	XP_018235373.1, XP_018235374.1, XP_018235375.1	XP_003712489.1	XP_011393938.1, XP_011393939.1	NP_015243.1	Zt09_1_00931
OG0001304	XP_023428879.1, XP_023432381.1	FGRAMPH1_01T09367, FGRAMPH1_01T10835, FGRAMPH1_01T22303	XP_018236850.1, XP_018243175.1	XP_003721134.1	XP_964569.1		Zt09_1_01812
OG0001305	XP_023428903.1, XP_023432750.1, XP_023435477.1	FGRAMPH1_01T00341, FGRAMPH1_01T09121, FGRAMPH1_01T27859	XP_018243204.1, XP_018250539.1, XP_018253131.1	XP_003718801.1
OG0001306	XP_023428921.1	FGRAMPH1_01T18917, FGRAMPH1_01T21085	XP_018243221.1, XP_018258392.1	XP_003716046.1, XP_003716047.1, XP_003717758.1, XP_003718337.1			Zt09_10_00107
OG0001307	XP_023428930.1, XP_023438157.1	FGRAMPH1_01T18923	XP_018243236.1, XP_018244330.1	XP_003712296.1, XP_003712554.1	XP_958695.3	NP_011783.1	Zt09_11_00395
OG0001308	XP_023429113.1	FGRAMPH1_01T19295	XP_018243468.1, XP_018243469.1	XP_003716688.1	XP_011393643.1, XP_011393644.1, XP_011393645.1	NP_013526.1	Zt09_1_01607
OG0001309	XP_023429117.1	FGRAMPH1_01T19307	XP_018243474.1	XP_003709362.1	XP_011393638.1, XP_011393639.1	NP_009523.1, NP_009642.3, NP_013772.1	Zt09_1_00904
OG0001310	XP_023429124.1	FGRAMPH1_01T19321	XP_018243483.1, XP_018243484.1, XP_018243485.1	XP_003709795.1	XP_955841.3	NP_012401.1, NP_012979.3	Zt09_9_00596
OG0001311	XP_023429134.1	FGRAMPH1_01T19347	XP_018243502.1, XP_018243503.1	XP_003709427.1, XP_003709428.1	XP_963628.1, XP_963629.2	NP_015348.1	Zt09_1_01455
OG0001312	XP_023429280.1	FGRAMPH1_01T17261	XP_018243767.1, XP_018251865.1, XP_018253514.1, XP_018253583.1, XP_018257348.1	XP_003719924.1	XP_955838.2		Zt09_2_00536
OG0001313	XP_023429333.1	FGRAMPH1_01T17395	XP_018243844.1, XP_018243845.1	XP_003717630.1, XP_003719796.1	XP_011394559.1, XP_011394560.1	NP_011488.1	Zt09_10_00351
OG0001314	XP_023429390.1, XP_023434773.1	FGRAMPH1_01T19927, FGRAMPH1_01T21785	XP_018243930.1, XP_018252838.1	XP_003717838.1	XP_956966.2	NP_012167.3	Zt09_5_00803
OG0001315	XP_023429397.1	FGRAMPH1_01T19943	XP_018243945.1, XP_018243946.1, XP_018243947.1	XP_003717828.1	XP_011393471.1, XP_011393472.1, XP_011393473.1		Zt09_12_00274
OG0001316	XP_023429407.1	FGRAMPH1_01T19969	XP_018243968.1, XP_018243969.1, XP_018243970.1	XP_003718056.1	XP_011395122.1, XP_011395123.1	NP_011592.3	Zt09_11_00183
OG0001317	XP_023429453.1, XP_023430153.1, XP_023435169.1	FGRAMPH1_01T20077	XP_018239673.1, XP_018244038.1, XP_018252766.1	XP_003718114.1	XP_959228.1		Zt09_6_00500
OG0001318	XP_023429494.1	FGRAMPH1_01T20181	XP_018244117.1, XP_018244118.1	XP_003712175.1	XP_011395161.1, XP_011395162.1	NP_009537.1, NP_011554.3	Zt09_6_00302
OG0001319	XP_023429514.1	FGRAMPH1_01T26137	XP_018244151.1, XP_018244152.1, XP_018244153.1	XP_003716352.1	XP_959605.1	NP_012402.1, NP_012978.1	Zt09_11_00375
OG0001320	XP_023429531.1	FGRAMPH1_01T26091	XP_018238051.1, XP_018238052.1, XP_018238053.1	XP_003716386.1	XP_959775.3	NP_011570.1, NP_013461.1	Zt09_11_00393
OG0001321	XP_023429540.1	FGRAMPH1_01T26077	XP_018238061.1, XP_018238062.1, XP_018238063.1, XP_018238064.1	XP_003716392.1	XP_959796.2	NP_013950.1	Zt09_11_00179
OG0001322	XP_023429552.1	FGRAMPH1_01T26045	XP_018238084.1, XP_018238085.1, XP_018238086.1	XP_003718108.1	XP_957979.1	NP_014025.1	Zt09_10_00493, Zt09_11_00105
OG0001323	XP_023429572.1	FGRAMPH1_01T26003	XP_018238115.1, XP_018238116.1, XP_018238117.1	XP_003716477.1	XP_956438.1	NP_013907.1, NP_015094.1	Zt09_6_00581
OG0001324	XP_023429587.1	FGRAMPH1_01T17385	XP_018243854.1, XP_018243855.1	XP_003719774.1	XP_011394599.1, XP_011394600.1, XP_011394601.1	NP_015240.1	Zt09_10_00176
OG0001325	XP_023429632.1	FGRAMPH1_01T19363	XP_018243513.1, XP_018243514.1	XP_003710979.1, XP_003718073.1	XP_959894.1, YP_009126728.1	NP_009319.1	Zt09_3_00207
OG0001326	XP_023429654.1, XP_023432952.1, XP_023435610.1	FGRAMPH1_01T14755, FGRAMPH1_01T21765	XP_018249605.1, XP_018252662.1	XP_003708969.1, XP_003721427.1			Zt09_5_00139
OG0001327	XP_023429666.1, XP_023432709.1, XP_023433889.1	FGRAMPH1_01T25963	XP_018238164.1, XP_018251628.1	XP_003720320.1			Zt09_3_00400, Zt09_3_00760, Zt09_6_00455
OG0001328	XP_023429696.1	FGRAMPH1_01T05389	XP_018238242.1, XP_018238243.1	XP_003715718.1	XP_958783.2	NP_010988.1, NP_011511.3, NP_116585.1	Zt09_3_00397
OG0001329	XP_023429702.1, XP_023434628.1	FGRAMPH1_01T05377, FGRAMPH1_01T25275	XP_018238251.1, XP_018238502.1	XP_003715735.1	XP_960310.2	NP_009350.1	Zt09_3_00353
OG0001330	XP_023429733.1, XP_023431797.1	FGRAMPH1_01T11247, FGRAMPH1_01T15549	XP_018238022.1, XP_018238308.1	XP_003720904.1	XP_965533.1	NP_116637.1	Zt09_5_00157
OG0001331	XP_023429737.1, XP_023435457.1	FGRAMPH1_01T05679, FGRAMPH1_01T15313, FGRAMPH1_01T18729, FGRAMPH1_01T25501	XP_018238314.1, XP_018245816.1, XP_018253104.1				Zt09_4_00475
OG0001332	XP_023429763.1, XP_023436631.1	FGRAMPH1_01T05507, FGRAMPH1_01T11877, FGRAMPH1_01T13365	XP_018238357.1, XP_018247027.1	XP_003709172.1, XP_003711187.1	XP_958365.2
OG0001333	XP_023429776.1, XP_023429971.1, XP_023433036.1	FGRAMPH1_01T00163, FGRAMPH1_01T21863	XP_018238384.1, XP_018246035.1		XP_011393515.1, XP_011393516.1		Zt09_2_01022
OG0001334	XP_023430024.1	FGRAMPH1_01T25219	XP_018238371.1, XP_018238372.1, XP_018238373.1, XP_018238374.1, XP_018252378.1, XP_018254337.1	XP_003718189.1			Zt09_2_00974
OG0001335	XP_023430069.1, XP_023436592.1, XP_023437163.1	FGRAMPH1_01T13271, FGRAMPH1_01T16293	XP_018239570.1, XP_018246976.1, XP_018247742.1	XP_016846063.1			Zt09_1_00297
OG0001336	XP_023430119.1, XP_023432712.1, XP_023432906.1, XP_023436041.1	FGRAMPH1_01T08671, FGRAMPH1_01T14071	XP_018236425.1, XP_018239634.1, XP_018250177.1				Zt09_4_00780
OG0001337	XP_023430138.1, XP_023434506.1	FGRAMPH1_01T04751	XP_018238702.1	XP_003712046.1	XP_962382.1	NP_010573.3, NP_011912.1	Zt09_3_00661, Zt09_5_00665
OG0001338	XP_023430194.1, XP_023432176.1	FGRAMPH1_01T08563, FGRAMPH1_01T10053, FGRAMPH1_01T22111	XP_018237299.1, XP_018239709.1		XP_001728132.1	NP_011894.1	Zt09_6_00309
OG0001339	XP_023430269.1	FGRAMPH1_01T08251	XP_018239818.1, XP_018239819.1, XP_018239820.1	XP_003717458.1, XP_003718831.1, XP_003718832.1	XP_959420.3		Zt09_3_00752
OG0001340	XP_023430318.1, XP_023432606.1	FGRAMPH1_01T08095	XP_018239453.1, XP_018239878.1, XP_018248709.1	XP_003716580.1, XP_003717002.1, XP_003718652.1			Zt09_13_00041
OG0001341	XP_023430390.1, XP_023438234.1	FGRAMPH1_01T07915	XP_018239998.1, XP_018239999.1, XP_018240000.1, XP_018240001.1	XP_003709268.1	XP_958175.2		Zt09_1_01077
OG0001342	XP_023430405.1	FGRAMPH1_01T07875	XP_018240036.1, XP_018240037.1, XP_018240038.1, XP_018240039.1, XP_018240040.1	XP_003712188.1	XP_961245.3, XP_963962.1
OG0001343	XP_023430423.1	FGRAMPH1_01T07827	XP_018240063.1, XP_018240064.1, XP_018240065.1, XP_018240066.1	XP_003712190.1	XP_961242.2	NP_014207.2	Zt09_1_00444
OG0001344	XP_023430458.1, XP_023430459.1	FGRAMPH1_01T07745, FGRAMPH1_01T07747	XP_018240118.1	XP_003711838.1	XP_001728449.2, XP_001728450.2, XP_957865.1		Zt09_2_01228
OG0001345	XP_023430469.1, XP_023438001.1	FGRAMPH1_01T07547	XP_018239466.1, XP_018240133.1, XP_018250393.1	XP_003718848.1	XP_958376.2	NP_009654.3	Zt09_10_00384
OG0001346	XP_023430500.1	FGRAMPH1_01T07627	XP_018240184.1, XP_018240185.1	XP_003715425.1, XP_003715426.1	XP_011394663.1, XP_011394664.1	NP_009611.1	Zt09_6_00089
OG0001347	XP_023430525.1	FGRAMPH1_01T07687	XP_018240229.1, XP_018240230.1	XP_003717930.1	XP_011394878.1, XP_011394879.1	NP_009640.1, NP_011720.3	Zt09_1_00243
OG0001348	XP_023430556.1	FGRAMPH1_01T07489	XP_018240309.1, XP_018240310.1, XP_018240311.1, XP_018240312.1, XP_018254658.1, XP_018255586.1	XP_003712263.1	XP_960659.1
OG0001349	XP_023430603.1	FGRAMPH1_01T07385	XP_018240393.1, XP_018240394.1, XP_018240395.1	XP_003715195.1	XP_011394512.1, XP_011394513.1	NP_014232.1	Zt09_1_00516
OG0001350	XP_023430618.1, XP_023433564.1	FGRAMPH1_01T07345, FGRAMPH1_01T20431	XP_018240421.1	XP_003714459.1, XP_003718264.1	XP_960686.2		Zt09_1_00123, Zt09_6_00095
OG0001351	XP_023430636.1	FGRAMPH1_01T07295	XP_018240455.1, XP_018240456.1, XP_018240457.1, XP_018240458.1	XP_003715464.1	XP_011394524.1, XP_011394525.1		Zt09_1_01039
OG0001352	XP_023430651.1	FGRAMPH1_01T07253	XP_018240487.1	XP_003712073.1	XP_011394750.1, XP_011394751.1	NP_009634.2, NP_009882.1, NP_010340.1, NP_010810.1
OG0001353	XP_023430685.1	FGRAMPH1_01T07141	XP_018240571.1, XP_018240572.1	XP_003715571.1	XP_961531.1	NP_010018.1, NP_014076.1, NP_014446.3	Zt09_2_00915
OG0001354	XP_023430711.1	FGRAMPH1_01T07087	XP_018240633.1, XP_018240634.1, XP_018240635.1, XP_018240636.1, XP_018240637.1	XP_003712196.1	XP_960708.1		Zt09_4_00487
OG0001355	XP_023430719.1	FGRAMPH1_01T07069	XP_018240656.1, XP_018240657.1	XP_003715225.1	XP_960975.1	NP_012493.1, NP_014870.1, NP_015188.1	Zt09_1_00863
OG0001356	XP_023430801.1	FGRAMPH1_01T06867	XP_018240803.1, XP_018240804.1, XP_018240805.1	XP_003717981.1	XP_960949.1	NP_011640.1, NP_015471.1	Zt09_12_00101
OG0001357	XP_023430824.1	FGRAMPH1_01T06799	XP_018240878.1, XP_018240879.1	XP_003718185.1	XP_011394665.1, XP_011394666.1	NP_010122.1	Zt09_1_00176, Zt09_1_00496
OG0001358	XP_023430839.1	FGRAMPH1_01T06771	XP_018240897.1, XP_018240898.1, XP_018240899.1, XP_018240900.1, XP_018240901.1	XP_003712207.1	XP_011394844.1, XP_011394845.1
OG0001359	XP_023430869.1, XP_023430870.1, XP_023436563.1	FGRAMPH1_01T06697, FGRAMPH1_01T13259	XP_018246934.1	XP_003719431.1	XP_011392827.1, XP_011392828.1		Zt09_12_00228
OG0001360	XP_023430893.1	FGRAMPH1_01T06649	XP_018247833.1, XP_018247834.1, XP_018247835.1	XP_003710619.1	XP_957875.2	NP_014880.3, NP_015180.1	Zt09_2_00051
OG0001361	XP_023430916.1	FGRAMPH1_01T06603	XP_018247867.1, XP_018247868.1, XP_018247869.1, XP_018247870.1, XP_018247871.1, XP_018247872.1	XP_003713406.1	XP_965328.3
OG0001362	XP_023430937.1	FGRAMPH1_01T06545	XP_018247925.1, XP_018247926.1, XP_018247927.1, XP_018247928.1	XP_003716900.1	XP_962902.3	NP_013229.1	Zt09_2_00803
OG0001363	XP_023430947.1	FGRAMPH1_01T06513	XP_018247946.1, XP_018247947.1	XP_003716899.1	XP_011393870.1, XP_011393871.1, XP_011393872.1	NP_013717.1	Zt09_2_00802
OG0001364	XP_023430962.1	FGRAMPH1_01T06471	XP_018247970.1, XP_018247971.1	XP_003717752.1	XP_011393992.1, XP_011393993.1	NP_012801.1, NP_013820.1	Zt09_2_00756
OG0001365	XP_023430983.1, XP_023436838.1	FGRAMPH1_01T13633, FGRAMPH1_01T15931	XP_018247306.1, XP_018247994.1	XP_003710425.1, XP_003711302.1	XP_959877.2		Zt09_6_00232
OG0001366	XP_023431029.1, XP_023431496.1	FGRAMPH1_01T05883, FGRAMPH1_01T05885	XP_018248065.1	XP_003720279.1	XP_959391.1	NP_013179.1	Zt09_10_00275, Zt09_12_00073
OG0001367	XP_023431123.1	FGRAMPH1_01T00411, FGRAMPH1_01T06347	XP_018248449.1, XP_018248450.1, XP_018248451.1, XP_018248452.1	XP_003715020.1	XP_961058.3		Zt09_6_00478
OG0001368	XP_023431137.1	FGRAMPH1_01T06363	XP_018248481.1, XP_018248482.1, XP_018248483.1, XP_018248484.1	XP_003710827.1	XP_959746.1	NP_014997.1	Zt09_4_00258
OG0001369	XP_023431323.1	FGRAMPH1_01T06845	XP_018240823.1, XP_018240824.1, XP_018240825.1, XP_018240826.1, XP_018240827.1	XP_003719724.1	XP_960703.2	NP_011977.1
OG0001370	XP_023431424.1	FGRAMPH1_01T05259, FGRAMPH1_01T07577	XP_018240147.1	XP_003719726.1, XP_003720318.1	XP_960705.2	NP_010562.1	Zt09_1_01249, Zt09_2_00867
OG0001371	XP_023431428.1	FGRAMPH1_01T07507	XP_018240298.1, XP_018240299.1, XP_018254834.1, XP_018254835.1, XP_018256514.1, XP_018258406.1	XP_003715462.1	XP_961055.3
OG0001372	XP_023431437.1	FGRAMPH1_01T07021	XP_018240532.1, XP_018240533.1, XP_018240534.1	XP_003717989.1	XP_011394889.1, XP_011394890.1	NP_013313.1	Zt09_1_02006
OG0001373	XP_023431644.1, XP_023434398.1	FGRAMPH1_01T04509, FGRAMPH1_01T25463	XP_018238912.1, XP_018254653.1, XP_018255592.1, XP_018256169.1	XP_003709452.1	XP_957944.1
OG0001374	XP_023431709.1, XP_023431729.1, XP_023431733.1, XP_023437604.1	FGRAMPH1_01T21675, FGRAMPH1_01T21677, FGRAMPH1_01T22357	XP_018250657.1, XP_018256048.1, XP_018256056.1
OG0001375	XP_023431721.1, XP_023435926.1, XP_023436702.1	FGRAMPH1_01T00053, FGRAMPH1_01T11429, FGRAMPH1_01T13497	XP_018247125.1, XP_018250115.1, XP_018250116.1, XP_018256071.1
OG0001376	XP_023431764.1	FGRAMPH1_01T11313	XP_018255989.1, XP_018255990.1, XP_018255991.1, XP_018255992.1, XP_018255993.1, XP_018255994.1, XP_018255995.1, XP_018255996.1
OG0001377	XP_023431795.1, XP_023433143.1, XP_023434907.1	FGRAMPH1_01T11251, FGRAMPH1_01T22141	XP_018238025.1, XP_018254183.1	XP_003720810.1	XP_965531.3		Zt09_1_01491
OG0001378	XP_023431799.1, XP_023435921.1	FGRAMPH1_01T11245	XP_018238020.1, XP_018250087.1	XP_003713185.1, XP_003720806.1	XP_965535.3		Zt09_1_01202, Zt09_9_00623
OG0001379	XP_023431801.1	FGRAMPH1_01T11241, FGRAMPH1_01T14305	XP_018238018.1	XP_003720798.1	XP_956921.2, XP_965537.2	NP_010656.1, NP_014763.1	Zt09_1_01198
OG0001380	XP_023431838.1	FGRAMPH1_01T11143	XP_018237920.1, XP_018237921.1, XP_018237922.1, XP_018237923.1, XP_018237924.1	XP_003720762.1	XP_964224.1		Zt09_3_00982
OG0001381	XP_023431888.1	FGRAMPH1_01T11017	XP_018237824.1, XP_018237825.1, XP_018237826.1, XP_018237827.1	XP_003721023.1	XP_964521.2	NP_011627.1	Zt09_13_00252
OG0001382	XP_023431997.1, XP_023433047.1	FGRAMPH1_01T09733, FGRAMPH1_01T28215	XP_018237651.1, XP_018246050.1	XP_003712341.1	XP_960670.1	NP_009355.3	Zt09_2_00873
OG0001383	XP_023432052.1	FGRAMPH1_01T10335	XP_018237536.1, XP_018237537.1, XP_018237538.1	XP_003720979.1	XP_011393173.1, XP_011393174.1	NP_014977.3	Zt09_5_00291
OG0001384	XP_023432054.1	FGRAMPH1_01T10331	XP_018237532.1, XP_018237533.1, XP_018237534.1	XP_003720684.1	XP_011393099.1, XP_011393100.1, XP_011393101.1		Zt09_13_00320
OG0001385	XP_023432074.1	FGRAMPH1_01T10289	XP_018237498.1, XP_018237499.1, XP_018237500.1	XP_003720612.1	XP_965808.3	NP_011584.2, NP_013475.1	Zt09_3_00811
OG0001386	XP_023432082.1	FGRAMPH1_01T10265	XP_018237482.1, XP_018237483.1	XP_003721119.1, XP_003721120.1	XP_965774.1	NP_011862.1, NP_012920.1	Zt09_1_01135
OG0001387	XP_023432152.1	FGRAMPH1_01T10107	XP_018237349.1, XP_018237350.1, XP_018237351.1, XP_018237352.1	XP_003720630.1	XP_964715.1	NP_010442.3	Zt09_13_00256
OG0001388	XP_023432196.1	FGRAMPH1_01T09997	XP_018237245.1, XP_018237246.1, XP_018237247.1, XP_018237248.1	XP_003717892.1	XP_958635.3	NP_014545.2	Zt09_3_00221
OG0001389	XP_023432252.1	FGRAMPH1_01T10383	XP_018237143.1, XP_018237144.1, XP_018237145.1, XP_018237146.1	XP_003717907.1	XP_958632.1	NP_009653.2	Zt09_7_00529
OG0001390	XP_023432271.1	FGRAMPH1_01T10439	XP_018237085.1, XP_018237086.1, XP_018237087.1, XP_018237088.1, XP_018237089.1	XP_003720998.1	XP_963796.3		Zt09_5_00168
OG0001391	XP_023432297.1	FGRAMPH1_01T10467	XP_018237067.1, XP_018237068.1	XP_003720900.1, XP_003720901.1	XP_011392816.1, XP_011392817.1	NP_009467.1	Zt09_5_00207
OG0001392	XP_023432358.1	FGRAMPH1_01T10655	XP_018236903.1, XP_018236904.1, XP_018236905.1, XP_018236906.1	XP_003720622.1	XP_011392780.1, XP_011392781.1		Zt09_3_00344
OG0001393	XP_023432482.1	FGRAMPH1_01T09575	XP_018236688.1, XP_018236689.1, XP_018236690.1, XP_018236691.1	XP_003717565.1, XP_003717566.1	XP_960489.2		Zt09_5_00321
OG0001394	XP_023432544.1, XP_023434394.1	FGRAMPH1_01T04499	XP_018238917.1, XP_018238918.1, XP_018238919.1	XP_003709809.1	XP_011394568.1, XP_011394569.1		Zt09_3_01132
OG0001395	XP_023432549.1		XP_018236601.1, XP_018236602.1, XP_018236603.1, XP_018236604.1, XP_018236605.1, XP_018236606.1, XP_018236607.1, XP_018236608.1, XP_018236609.1
OG0001396	XP_023432603.1, XP_023437756.1	FGRAMPH1_01T09149, FGRAMPH1_01T22083	XP_018236537.1, XP_018250719.1, XP_018255762.1, XP_018258854.1	XP_003713921.1			Zt09_8_00616
OG0001397	XP_023432605.1, XP_023433897.1, XP_023436603.1, XP_023437146.1	FGRAMPH1_01T13287, FGRAMPH1_01T25405	XP_018246989.1, XP_018247694.1, XP_018258784.1	XP_003717527.1
OG0001398	XP_023432817.1	FGRAMPH1_01T11095	XP_018237890.1, XP_018237891.1, XP_018237892.1	XP_003720720.1	XP_011392910.1, XP_011392911.1	NP_009534.1	Zt09_13_00210
OG0001399	XP_023432832.1	FGRAMPH1_01T10201	XP_018237430.1, XP_018237431.1, XP_018237432.1	XP_003721079.1	XP_964727.2	NP_009372.1, NP_014972.3	Zt09_1_00760
OG0001400	XP_023432837.1	FGRAMPH1_01T09983	XP_018237228.1, XP_018237229.1, XP_018237230.1, XP_018237231.1	XP_003717899.1	XP_011394891.1, XP_011394892.1		Zt09_4_00577
OG0001401	XP_023432842.1	FGRAMPH1_01T10397	XP_018237126.1, XP_018237127.1, XP_018237128.1	XP_003717052.1	XP_956560.2	NP_010539.1, NP_015287.1	Zt09_3_00824
OG0001402	XP_023432895.1, XP_023437689.1	FGRAMPH1_01T12089	XP_018250835.1	XP_003713499.1, XP_003721283.1	XP_958308.1	NP_011847.1	Zt09_3_00896, Zt09_4_00335
OG0001403	XP_023433123.1, XP_023433268.1	FGRAMPH1_01T09379, FGRAMPH1_01T18357	XP_018246155.1, XP_018246389.1	XP_003713564.1	XP_964642.2		Zt09_3_00035, Zt09_9_00544
OG0001404	XP_023433261.1	FGRAMPH1_01T18381	XP_018246369.1, XP_018246370.1, XP_018246371.1	XP_003711882.1	XP_956146.2	NP_010708.1, NP_011528.3	Zt09_5_00668
OG0001405	XP_023433299.1, XP_023435878.1	FGRAMPH1_01T08883, FGRAMPH1_01T14109, FGRAMPH1_01T18285	XP_018246433.1, XP_018250076.1	XP_003716538.1	XP_963120.1		Zt09_7_00141
OG0001406	XP_023433317.1	FGRAMPH1_01T18251	XP_018246466.1, XP_018246467.1	XP_003713677.1	XP_957771.1	NP_009705.1, NP_014549.1	Zt09_2_00305, Zt09_8_00721
OG0001407	XP_023433323.1, XP_023437360.1	FGRAMPH1_01T18233	XP_018241057.1, XP_018246475.1	XP_003714662.1	XP_958146.1	NP_010419.3, NP_013086.1	Zt09_8_00535
OG0001408	XP_023433326.1	FGRAMPH1_01T18219	XP_018246494.1, XP_018246495.1, XP_018246496.1, XP_018246497.1	XP_003714651.1	XP_959028.1	NP_012169.1	Zt09_1_01334
OG0001409	XP_023433373.1	FGRAMPH1_01T18099	XP_018246599.1, XP_018246600.1, XP_018246601.1, XP_018246602.1	XP_003717132.1	XP_956772.2	NP_010744.3	Zt09_8_00503
OG0001410	XP_023433474.1	FGRAMPH1_01T17279, FGRAMPH1_01T17841	XP_018246786.1, XP_018246787.1	XP_003717161.1	XP_962820.1	NP_011696.3, NP_012508.1	Zt09_10_00151
OG0001411	XP_023433484.1	FGRAMPH1_01T08809, FGRAMPH1_01T17821	XP_018246806.1, XP_018246807.1, XP_018251538.1	XP_003718706.1	XP_011393924.1, XP_011393925.1		Zt09_10_00111
OG0001412	XP_023433548.1, XP_023434147.1	FGRAMPH1_01T08193, FGRAMPH1_01T11041, FGRAMPH1_01T20387	XP_018251045.1	XP_003719983.1	XP_956523.3	NP_011395.1	Zt09_9_00267
OG0001413	XP_023433644.1, XP_023434940.1	FGRAMPH1_01T20635	XP_018251220.1, XP_018258338.1	XP_003709194.1	XP_956307.1		Zt09_12_00288, Zt09_1_00109, Zt09_5_00401
OG0001414	XP_023433660.1	FGRAMPH1_01T20665	XP_018251250.1, XP_018251251.1, XP_018251252.1, XP_018251253.1	XP_003709719.1	XP_963149.3	NP_014783.4	Zt09_3_00660
OG0001415	XP_023433668.1	FGRAMPH1_01T20697	XP_018251267.1, XP_018251268.1, XP_018251269.1, XP_018251270.1	XP_003709388.1	XP_956481.2	NP_011498.1	Zt09_5_00175
OG0001416	XP_023433738.1	FGRAMPH1_01T20853	XP_018251406.1, XP_018251407.1, XP_018251408.1	XP_003713173.1	XP_011395193.1, XP_011395194.1	NP_013268.1	Zt09_6_00452
OG0001417	XP_023433890.1, XP_023435775.1	FGRAMPH1_01T14349	XP_018249902.1, XP_018249903.1, XP_018251629.1	XP_003717661.1	XP_957037.2		Zt09_10_00084, Zt09_6_00456
OG0001418	XP_023433913.1	FGRAMPH1_01T18187	XP_018246526.1, XP_018246527.1, XP_018246528.1, XP_018246529.1	XP_003717193.1	XP_957125.1	NP_014151.1	Zt09_8_00340
OG0001419	XP_023433921.1	FGRAMPH1_01T15871	XP_018245872.1, XP_018245873.1, XP_018245874.1, XP_018245875.1, XP_018245876.1	XP_003714853.1	XP_962712.2		Zt09_2_00344
OG0001420	XP_023433925.1	FGRAMPH1_01T28071	XP_018245983.1	XP_003709883.1	XP_957975.3	NP_058135.1	Zt09_5_00852, Zt09_8_00583, Zt09_8_00594, Zt09_8_00597
OG0001421	XP_023433969.1, XP_023437211.1	FGRAMPH1_01T13343, FGRAMPH1_01T15943, FGRAMPH1_01T16433	XP_018247013.1, XP_018247014.1, XP_018247015.1, XP_018248657.1, XP_018248658.1
OG0001422	XP_023434094.1, XP_023434311.1	FGRAMPH1_01T04901	XP_018239055.1, XP_018239056.1, XP_018239304.1	XP_003710343.1	XP_961591.1	NP_010462.3	Zt09_8_00079
OG0001423	XP_023434171.1, XP_023434192.1	FGRAMPH1_01T05147, FGRAMPH1_01T05167	XP_018239240.1, XP_018239257.1	XP_003720571.1	XP_958547.1, XP_959390.1	NP_011569.1
OG0001424	XP_023434176.1, XP_023438041.1	FGRAMPH1_01T04821, FGRAMPH1_01T08987	XP_018239262.1, XP_018250360.1	XP_003713125.1, XP_003720577.1	XP_957478.1		Zt09_3_00859
OG0001425	XP_023434260.1	FGRAMPH1_01T05009	XP_018239138.1, XP_018239139.1, XP_018239140.1	XP_003713234.1, XP_003720604.1	XP_958697.1, XP_963407.1, XP_963408.2
OG0001426	XP_023434293.1	FGRAMPH1_01T04933	XP_018239081.1, XP_018239082.1, XP_018239083.1	XP_003710203.1	XP_011394724.1, XP_011394725.1	NP_009381.1	Zt09_11_00351
OG0001427	XP_023434344.1, XP_023435814.1	FGRAMPH1_01T14277, FGRAMPH1_01T21035	XP_018249972.1	XP_003708956.1, XP_003710786.1	XP_963580.1		Zt09_2_00928, Zt09_5_00186
OG0001428	XP_023434420.1	FGRAMPH1_01T04553	XP_018238875.1, XP_018238876.1	XP_003711402.1	XP_011394701.1, XP_011394702.1	NP_012398.1, NP_012984.2	Zt09_5_00273
OG0001429	XP_023434433.1	FGRAMPH1_01T04587	XP_018238852.1	XP_003709639.1	XP_011394541.1, XP_011394542.1, XP_011394543.1, XP_011394544.1	NP_015420.1	Zt09_3_00574
OG0001430	XP_023434443.1	FGRAMPH1_01T04597	XP_018238831.1, XP_018238832.1, XP_018238833.1, XP_018238834.1	XP_003711424.1	XP_011394621.1, XP_011394622.1		Zt09_4_00124
OG0001431	XP_023434449.1	FGRAMPH1_01T04625	XP_018238819.1, XP_018238820.1, XP_018238821.1, XP_018238822.1, XP_018238823.1	XP_003709624.1	XP_961401.2		Zt09_10_00061
OG0001432	XP_023434488.1	FGRAMPH1_01T04703	XP_018238755.1, XP_018238756.1, XP_018238757.1, XP_018238758.1, XP_018238759.1	XP_003711915.1	XP_962069.1		Zt09_10_00207
OG0001433	XP_023434494.1	FGRAMPH1_01T04719	XP_018238727.1, XP_018238728.1	XP_003711866.1	XP_961911.2	NP_010880.3, NP_012581.3	Zt09_10_00334, Zt09_19_00049
OG0001434	XP_023434504.1	FGRAMPH1_01T04747	XP_018238704.1	XP_003712048.1, XP_003714925.1, XP_003715632.1, XP_003717720.1, XP_003721496.1	XP_962385.3		Zt09_4_00083
OG0001435	XP_023434955.1	FGRAMPH1_01T08577	XP_018254214.1	XP_003709369.1, XP_003717977.1, XP_003720238.1	XP_959075.1		Zt09_6_00501, Zt09_7_00246, Zt09_7_00337
OG0001436	XP_023435007.1	FGRAMPH1_01T08501, FGRAMPH1_01T09223, FGRAMPH1_01T15477	XP_018254271.1, XP_018256093.1, XP_018257991.1, XP_018258281.1				Zt09_2_01130, Zt09_8_00447
OG0001437	XP_023435015.1, XP_023435976.1, XP_023436810.1	FGRAMPH1_01T11573, FGRAMPH1_01T12599, FGRAMPH1_01T21287	XP_018247262.1, XP_018250228.1, XP_018252333.1, XP_018254287.1
OG0001438	XP_023435086.1, XP_023435578.1	FGRAMPH1_01T14827	XP_018249560.1, XP_018254358.1, XP_018254359.1, XP_018254360.1	XP_003720345.1	XP_958713.2		Zt09_6_00359
OG0001439	XP_023435155.1	FGRAMPH1_01T04575	XP_018238859.1, XP_018238860.1, XP_018238861.1, XP_018238862.1	XP_003709615.1	XP_961277.3	NP_015354.1	Zt09_1_01319
OG0001440	XP_023435163.1	FGRAMPH1_01T04709	XP_018238735.1, XP_018238736.1	XP_003711919.1	XP_011394150.1, XP_011394151.1	NP_009728.1, NP_015219.1	Zt09_10_00426
OG0001441	XP_023435184.1	FGRAMPH1_01T04571	XP_018238864.1	XP_003709613.1, XP_003714676.1	XP_958218.3, XP_961276.2	NP_009667.1, NP_015514.1	Zt09_3_00572
OG0001442	XP_023435226.1, XP_023435227.1, XP_023435791.1	FGRAMPH1_01T27063	XP_018249943.1	XP_003709502.1, XP_003713386.1, XP_003713990.1	XP_964789.1		Zt09_2_00316
OG0001443	XP_023435288.1	FGRAMPH1_01T08851, FGRAMPH1_01T15757	XP_018252857.1, XP_018252898.1, XP_018257466.1, XP_018257555.1	XP_003718971.1	XP_959079.1		Zt09_1_01829
OG0001444	XP_023435300.1, XP_023437243.1, XP_023437554.1	FGRAMPH1_01T12709, FGRAMPH1_01T15699	XP_018250961.1, XP_018252908.1, XP_018258682.1	XP_003719099.1			Zt09_8_00729
OG0001445	XP_023435353.1	FGRAMPH1_01T15609	XP_018252953.1, XP_018252954.1, XP_018252955.1, XP_018252956.1	XP_003718007.1	XP_961079.1	NP_011521.1	Zt09_12_00130
OG0001446	XP_023435431.1	FGRAMPH1_01T15389	XP_018253056.1, XP_018253057.1	XP_003715892.1	XP_011394717.1, XP_011394718.1, XP_011394719.1		Zt09_4_00234, Zt09_4_00235
OG0001447	XP_023435447.1	FGRAMPH1_01T15331	XP_018253088.1, XP_018253089.1	XP_003718898.1	XP_011395300.1, XP_011395301.1	NP_011872.1	Zt09_3_00211, Zt09_4_00274
OG0001448	XP_023435491.1, XP_023436751.1	FGRAMPH1_01T13603, FGRAMPH1_01T15035	XP_018247192.1, XP_018253330.1, XP_018253331.1, XP_018253332.1	XP_003715793.1	XP_959825.1
OG0001449	XP_023435495.1	FGRAMPH1_01T15023	XP_018253340.1, XP_018253341.1, XP_018253342.1	XP_003717855.1, XP_003717856.1	XP_011393457.1, XP_011393458.1		Zt09_7_00500
OG0001450	XP_023435524.1, XP_023436944.1	FGRAMPH1_01T12421	XP_018247467.1, XP_018253404.1, XP_018253405.1	XP_003716849.1	XP_963445.2	NP_012111.1	Zt09_12_00172
OG0001451	XP_023435527.1	FGRAMPH1_01T14949	XP_018253408.1, XP_018253409.1, XP_018253410.1, XP_018253411.1	XP_003716858.1	XP_956727.2	NP_444297.1	Zt09_9_00249
OG0001452	XP_023435528.1	FGRAMPH1_01T14947	XP_018253412.1, XP_018253413.1, XP_018253414.1, XP_018253415.1	XP_003716869.1	XP_956712.1	NP_009835.3	Zt09_9_00247
OG0001453	XP_023435530.1	FGRAMPH1_01T14941	XP_018253420.1, XP_018253421.1, XP_018253422.1, XP_018253423.1, XP_018253424.1	XP_003716865.1	XP_955784.1		Zt09_9_00514
OG0001454	XP_023435676.1	FGRAMPH1_01T14613	XP_018249700.1, XP_018249701.1	XP_003712860.1	XP_011393976.1, XP_011393977.1, XP_011393978.1	NP_010769.3	Zt09_1_00201
OG0001455	XP_023435679.1	FGRAMPH1_01T14605	XP_018249706.1, XP_018249707.1, XP_018249708.1, XP_018249709.1, XP_018249710.1	XP_003712855.1	XP_963117.2		Zt09_3_00767
OG0001456	XP_023435695.1	FGRAMPH1_01T14563	XP_018249744.1, XP_018249745.1, XP_018249746.1, XP_018249747.1	XP_003712846.1	XP_962960.3	NP_014287.3	Zt09_2_00186
OG0001457	XP_023435803.1	FGRAMPH1_01T14297	XP_018249956.1	XP_003719036.1	XP_956924.1		Zt09_1_01550, Zt09_2_00241, Zt09_3_00186, Zt09_3_01142, Zt09_5_00262
OG0001458	XP_023436020.1, XP_023437114.1	FGRAMPH1_01T16129, FGRAMPH1_01T16213	XP_018247664.1, XP_018250196.1	XP_003712802.1	XP_011393300.1, XP_011393301.1		Zt09_3_00146
OG0001459	XP_023436024.1	FGRAMPH1_01T08597, FGRAMPH1_01T14085	XP_018247562.1, XP_018250190.1, XP_018250191.1, XP_018258315.1	XP_003708938.1	XP_963709.1		Zt09_2_00693
OG0001460	XP_023436083.1	FGRAMPH1_01T15251	XP_018253170.1, XP_018254832.1	XP_003713956.1	XP_011393609.1, XP_011393610.1	NP_010213.1, NP_013503.1	Zt09_1_01203
OG0001461	XP_023436088.1	FGRAMPH1_01T15241	XP_018253177.1, XP_018253178.1, XP_018253179.1, XP_018253180.1	XP_003714797.1	XP_956947.1	NP_012429.1	Zt09_1_01546
OG0001462	XP_023436134.1	FGRAMPH1_01T15113	XP_018253269.1	XP_003715374.1, XP_003715375.1	XP_011393449.1, XP_011393450.1, XP_011393451.1	NP_010046.1	Zt09_1_01283
OG0001463	XP_023436148.1, XP_023437793.1	FGRAMPH1_01T11947, FGRAMPH1_01T15069	XP_018250640.1, XP_018253312.1	XP_003717035.1	XP_958797.1, XP_958922.1		Zt09_2_00393
OG0001464	XP_023436150.1	FGRAMPH1_01T15065	XP_018253314.1	XP_003719793.1	XP_958929.3		Zt09_13_00204, Zt09_1_01089, Zt09_2_01082, Zt09_4_00530, Zt09_7_00016
OG0001465	XP_023436188.1	FGRAMPH1_01T15083	XP_018253295.1, XP_018253296.1, XP_018253297.1, XP_018253298.1	XP_003717865.1	XP_956206.3	NP_014554.1	Zt09_9_00279
OG0001466	XP_023436273.1	FGRAMPH1_01T08489, FGRAMPH1_01T08759, FGRAMPH1_01T09015, FGRAMPH1_01T11705, FGRAMPH1_01T12621	XP_018257858.1	XP_003716983.1		NP_009974.1, NP_014645.1
OG0001467	XP_023436496.1, XP_023436856.1	FGRAMPH1_01T00567, FGRAMPH1_01T12861, FGRAMPH1_01T18955, FGRAMPH1_01T21857	XP_018247329.1, XP_018257275.1	XP_003721130.1	XP_965770.2
OG0001468	XP_023436695.1	FGRAMPH1_01T13511, FGRAMPH1_01T25421	XP_018247112.1, XP_018258405.1	XP_003712444.1, XP_003719472.1	XP_955885.1, XP_963968.3		Zt09_8_00603
OG0001469	XP_023436742.1, XP_023438308.1	FGRAMPH1_01T13589	XP_018247179.1, XP_018247180.1, XP_018253950.1, XP_018253982.1	XP_003713382.1, XP_016845991.1			Zt09_4_00422
OG0001470	XP_023436757.1, XP_023437039.1	FGRAMPH1_01T12565, FGRAMPH1_01T25717	XP_018238495.1, XP_018247199.1, XP_018258618.1	XP_003712819.1, XP_003719062.1, XP_003720681.1
OG0001471	XP_023436845.1	FGRAMPH1_01T25271	XP_018247270.1, XP_018247316.1, XP_018251544.1, XP_018258158.1, XP_018258785.1, XP_018258858.1	XP_003710344.1			Zt09_1_01535
OG0001472	XP_023436979.1	FGRAMPH1_01T12375	XP_018241091.1, XP_018242930.1, XP_018247492.1, XP_018254810.1, XP_018256709.1, XP_018256882.1	XP_003710046.1, XP_003719128.1
OG0001473	XP_023437144.1	FGRAMPH1_01T00401, FGRAMPH1_01T18793, FGRAMPH1_01T22313, FGRAMPH1_01T25377	XP_018236144.1, XP_018243138.1, XP_018247692.1	XP_003711701.1			Zt09_3_00055
OG0001474	XP_023437378.1, XP_023437663.1	FGRAMPH1_01T13701	XP_018250869.1, XP_018257672.1, XP_018257673.1	XP_003711705.1, XP_003716540.1	XP_957949.1		Zt09_3_00121
OG0001475	XP_023437485.1	FGRAMPH1_01T13673	XP_018257614.1	XP_003716358.1	XP_960454.1	NP_013591.1, NP_014006.1, NP_015023.1	Zt09_8_00018, Zt09_8_00031
OG0001476		FGRAMPH1_01T08459, FGRAMPH1_01T15137, FGRAMPH1_01T15469, FGRAMPH1_01T18823, FGRAMPH1_01T27889	XP_018246938.1, XP_018251399.1, XP_018251400.1	XP_003712431.1			Zt09_5_00572
OG0001477		FGRAMPH1_01T09255, FGRAMPH1_01T27881	XP_018239865.1, XP_018254521.1, XP_018255726.1, XP_018255727.1, XP_018257787.1	XP_003716597.1, XP_003718167.1	XP_011394222.1
OG0001478		FGRAMPH1_01T10203	XP_018244259.1, XP_018244458.1, XP_018255921.1, XP_018255922.1, XP_018256427.1, XP_018256428.1, XP_018256468.1			NP_013357.1, NP_013880.1
OG0001479		FGRAMPH1_01T11643	XP_018254488.1, XP_018254489.1, XP_018254490.1, XP_018254491.1, XP_018254492.1, XP_018254865.1, XP_018254866.1, XP_018254867.1, XP_018254868.1
OG0001480		FGRAMPH1_01T21457	XP_018239507.1, XP_018252477.1	XP_003709023.1, XP_003715430.1	XP_011395292.1, XP_011395293.1, XP_959252.1		Zt09_11_00186, Zt09_2_00827
OG0001481		FGRAMPH1_01T25747	XP_018244249.1, XP_018244530.1, XP_018253857.1, XP_018254494.1	XP_016846090.1			Zt09_2_00383, Zt09_2_00906, Zt09_2_00907, Zt09_9_00154
OG0001482			XP_018251892.1, XP_018252100.1, XP_018252101.1, XP_018252102.1, XP_018252103.1, XP_018252104.1, XP_018253482.1, XP_018253558.1, XP_018253868.1, XP_018257947.1
OG0001483			XP_018252033.1, XP_018252034.1, XP_018252035.1, XP_018252036.1, XP_018252037.1, XP_018252151.1, XP_018252152.1, XP_018252153.1, XP_018253448.1, XP_018257912.1
OG0001484			XP_018252054.1, XP_018252055.1, XP_018252056.1, XP_018252057.1, XP_018252058.1, XP_018252059.1, XP_018252060.1, XP_018252170.1, XP_018253433.1, XP_018257897.1
OG0001485				XP_003708845.1, XP_003716506.1, XP_003716513.1	XP_959741.2		Zt09_1_00712, Zt09_2_00324, Zt09_2_01098, Zt09_4_00490, Zt09_4_00492, Zt09_7_00243
OG0001486				XP_003708934.1, XP_003710745.1, XP_003711007.1, XP_003711110.1, XP_003713194.1, XP_003714917.1, XP_003715611.1, XP_003716685.1, XP_003717975.1, XP_003721405.1
OG0001487				XP_003709970.1, XP_003710121.1, XP_003710740.1, XP_003711141.1, XP_003711143.1, XP_003713230.1, XP_003715749.1, XP_003715913.1, XP_003720315.1, XP_003721462.1
OG0001488				XP_003710244.1, XP_003710495.1, XP_003711676.1, XP_003711859.1, XP_003717688.1, XP_003719262.1, XP_003720510.1, XP_003720511.1, XP_003720528.1, XP_003720781.1
OG0001489				XP_003715812.1, XP_003718312.1, XP_003718795.1	XP_960424.1, XP_962123.2		Zt09_10_00273, Zt09_10_00429, Zt09_12_00175, Zt09_8_00346, Zt09_9_00269
OG0001490					XP_011394023.1		Zt09_11_00364, Zt09_11_00365, Zt09_14_00002, Zt09_21_00068, Zt09_2_00481, Zt09_2_00482, Zt09_2_00483, Zt09_2_00484, Zt09_2_00485
OG0001491					XP_011394025.1, XP_011394026.1, XP_955828.2, XP_955829.1, XP_956138.1, XP_956139.1, XP_956140.2, XP_957365.2, XP_957366.1, XP_957367.1
OG0001492					XP_011394360.1, XP_958397.1, XP_958398.1, XP_958399.1, XP_958400.1, XP_958401.1, XP_958402.3, XP_958403.1, XP_958405.1, XP_958406.1
OG0001493					XP_962731.1, XP_962734.2, XP_962736.2, XP_962737.1, XP_962738.1, XP_962753.1, XP_962779.2, XP_962807.1, XP_962808.1, XP_962981.3
OG0001494						NP_009413.2, NP_009414.1, NP_009415.1, NP_009416.1, NP_009418.1, NP_009419.1, NP_009933.1, NP_011462.1, NP_011464.1, NP_011819.1
OG0001495							Zt09_10_00555, Zt09_14_00069, Zt09_15_00002, Zt09_16_00002, Zt09_17_00004, Zt09_17_00088, Zt09_1_00001, Zt09_21_00003, Zt09_6_00001, Zt09_9_00003
OG0001496							Zt09_12_00010, Zt09_12_00011, Zt09_12_00089, Zt09_1_02016, Zt09_2_01155, Zt09_5_00044, Zt09_5_00628, Zt09_6_00576, Zt09_8_00019, Zt09_9_00302
OG0001497							Zt09_12_00379, Zt09_14_00026, Zt09_14_00097, Zt09_16_00096, Zt09_17_00072, Zt09_17_00074, Zt09_18_00048, Zt09_19_00064, Zt09_21_00036, Zt09_21_00057
OG0001498							Zt09_15_00003, Zt09_15_00066, Zt09_16_00026, Zt09_17_00036, Zt09_17_00038, Zt09_17_00056, Zt09_18_00025, Zt09_18_00061, Zt09_19_00002, Zt09_21_00056
OG0001499							Zt09_15_00075, Zt09_16_00012, Zt09_17_00011, Zt09_18_00071, Zt09_18_00080, Zt09_19_00055, Zt09_19_00068, Zt09_20_00073, Zt09_21_00015, Zt09_21_00045
OG0001500							Zt09_21_00020, Zt09_21_00022, Zt09_2_00872, Zt09_2_01046, Zt09_2_01224, Zt09_2_01240, Zt09_2_01241, Zt09_2_01245, Zt09_2_01246, Zt09_2_01249
OG0001501							Zt09_8_00172, Zt09_8_00190, Zt09_8_00191, Zt09_8_00192, Zt09_8_00193, Zt09_8_00194, Zt09_8_00195, Zt09_8_00197, Zt09_8_00198, Zt09_8_00199
OG0001502	XP_023423589.1, XP_023435985.1, XP_023436600.1		XP_018246986.1	XP_003715586.1			Zt09_10_00533, Zt09_2_00015, Zt09_3_00372, Zt09_7_00119
OG0001503	XP_023423625.1, XP_023434358.1, XP_023435484.1	FGRAMPH1_01T13967, FGRAMPH1_01T15275	XP_018253140.1	XP_003708891.1, XP_003719223.1	XP_960645.1
OG0001504	XP_023423632.1, XP_023423639.1, XP_023423640.1, XP_023423646.1, XP_023423772.1	FGRAMPH1_01T03933, FGRAMPH1_01T04201, FGRAMPH1_01T08939	XP_018248903.1
OG0001505	XP_023423653.1, XP_023437602.1	FGRAMPH1_01T04167, FGRAMPH1_01T07789, FGRAMPH1_01T09113, FGRAMPH1_01T11677	XP_018248927.1, XP_018250695.1				Zt09_9_00282
OG0001506	XP_023423681.1	FGRAMPH1_01T04113	XP_018248969.1, XP_018248970.1, XP_018248971.1	XP_003709214.1	XP_011393596.1, XP_011393597.1		Zt09_9_00564
OG0001507	XP_023423702.1	FGRAMPH1_01T04065	XP_018249008.1	XP_003719965.1	XP_956442.2	NP_014300.3, NP_014342.3, NP_014366.3	Zt09_12_00360
OG0001508	XP_023423743.1	FGRAMPH1_01T03997	XP_018249045.1, XP_018249046.1, XP_018249047.1, XP_018249048.1	XP_003719926.1	XP_963499.2		Zt09_2_00518
OG0001509	XP_023423752.1	FGRAMPH1_01T03977	XP_018249060.1, XP_018249061.1	XP_003712106.1	XP_011393558.1, XP_011393559.1	NP_009502.1	Zt09_8_00455
OG0001510	XP_023423753.1, XP_023431164.1, XP_023434755.1, XP_023436015.1, XP_023436387.1	FGRAMPH1_01T13001, FGRAMPH1_01T20951	XP_018248514.1, XP_018257130.1
OG0001511	XP_023423776.1, XP_023425377.1, XP_023427070.1, XP_023436379.1	FGRAMPH1_01T03929, FGRAMPH1_01T12989	XP_018241050.1, XP_018249098.1, XP_018257112.1
OG0001512	XP_023423788.1, XP_023427291.1	FGRAMPH1_01T03893	XP_018249121.1, XP_018255115.1	XP_003709805.1, XP_003718133.1	XP_959888.1		Zt09_1_01579
OG0001513	XP_023423792.1	FGRAMPH1_01T03885	XP_018249124.1	XP_003709139.1, XP_003711398.1	XP_963478.1	NP_012611.1	Zt09_2_01164, Zt09_3_00472
OG0001514	XP_023423819.1	FGRAMPH1_01T03823	XP_018249163.1, XP_018254709.1, XP_018255521.1, XP_018255910.1, XP_018256419.1	XP_003716711.1	XP_956464.3
OG0001515	XP_023423825.1, XP_023427432.1	FGRAMPH1_01T03805	XP_018249172.1, XP_018249173.1, XP_018255301.1	XP_003716708.1	XP_956459.2		Zt09_1_01561
OG0001516	XP_023423839.1	FGRAMPH1_01T03767	XP_018249211.1, XP_018249212.1	XP_003709324.1	XP_001727961.1	NP_010559.3, NP_014685.1	Zt09_1_01364
OG0001517	XP_023423848.1	FGRAMPH1_01T03745	XP_018249225.1	XP_003715396.1	XP_956270.2	NP_009379.2, NP_011715.1, NP_014966.1	Zt09_2_00908
OG0001518	XP_023423889.1	FGRAMPH1_01T03683	XP_018249290.1, XP_018249291.1	XP_003716153.1	XP_965247.1	NP_010208.1, NP_013510.3	Zt09_12_00377
OG0001519	XP_023423934.1	FGRAMPH1_01T03557	XP_018249362.1, XP_018249363.1	XP_003716108.1	XP_011393491.1, XP_011393492.1	NP_012159.1	Zt09_10_00386
OG0001520	XP_023423945.1	FGRAMPH1_01T03527	XP_018249397.1, XP_018249398.1, XP_018249399.1, XP_018249400.1	XP_003715394.1	XP_957165.2		Zt09_10_00406
OG0001521	XP_023423946.1	FGRAMPH1_01T03523	XP_018249401.1, XP_018249402.1	XP_003715392.1	XP_011393499.1, XP_011393500.1	NP_010110.1	Zt09_10_00171
OG0001522	XP_023423955.1	FGRAMPH1_01T03499	XP_018249420.1, XP_018249421.1, XP_018249422.1	XP_003715413.1	XP_956901.3	NP_014148.1	Zt09_2_00335
OG0001523	XP_023423966.1	FGRAMPH1_01T03473	XP_018249440.1, XP_018249441.1, XP_018249442.1	XP_003714263.1	XP_011393094.1, XP_011393095.1, XP_011393096.1
OG0001524	XP_023423982.1	FGRAMPH1_01T03435	XP_018249467.1, XP_018249468.1	XP_003715094.1	XP_011395262.1, XP_011395263.1	NP_011461.1	Zt09_5_00234
OG0001525	XP_023423983.1	FGRAMPH1_01T03433	XP_018249469.1, XP_018249470.1	XP_003715101.1, XP_003715102.1	XP_959270.1	NP_013345.1	Zt09_5_00233
OG0001526	XP_023424007.1	FGRAMPH1_01T03387	XP_018231531.1	XP_003710511.1, XP_003710512.1	XP_965364.2	NP_012650.1, NP_015439.1	Zt09_4_00041
OG0001527	XP_023424029.1	FGRAMPH1_01T03341	XP_018231568.1	XP_003714620.1	XP_011393034.1, XP_011393035.1	NP_011958.1, NP_014707.1	Zt09_1_00038
OG0001528	XP_023424041.1	FGRAMPH1_01T03311	XP_018231591.1, XP_018231592.1, XP_018231593.1	XP_003712663.1	XP_959131.1, XP_962086.1		Zt09_6_00198
OG0001529	XP_023424042.1	FGRAMPH1_01T03307	XP_018231594.1, XP_018231595.1	XP_003712662.1	XP_956811.1, XP_962085.1	NP_014371.1	Zt09_12_00338
OG0001530	XP_023424043.1, XP_023425153.1	FGRAMPH1_01T00559, FGRAMPH1_01T03309	XP_018231596.1, XP_018233861.1, XP_018254899.1	XP_003712660.1	XP_962084.1
OG0001531	XP_023424048.1	FGRAMPH1_01T03293	XP_018231618.1, XP_018231619.1, XP_018231620.1	XP_003717239.1	XP_965350.1	NP_013616.1	Zt09_1_01471
OG0001532	XP_023424049.1	FGRAMPH1_01T03291	XP_018231621.1, XP_018231622.1, XP_018231623.1	XP_003717237.1	XP_958617.3	NP_011010.1	Zt09_1_01627
OG0001533	XP_023424079.1	FGRAMPH1_01T03213	XP_018231698.1, XP_018231699.1	XP_003710625.1	XP_965486.1	NP_009622.1, NP_010328.3	Zt09_1_00824
OG0001534	XP_023424102.1	FGRAMPH1_01T03153	XP_018231758.1	XP_003710075.1	XP_011393272.1, XP_011393273.1	NP_009492.1, NP_011022.1	Zt09_5_00415
OG0001535	XP_023424126.1	FGRAMPH1_01T03087	XP_018231796.1	XP_003716364.1	XP_011395156.1, XP_011395157.1, XP_011395158.1	NP_116578.3	Zt09_11_00087
OG0001536	XP_023424133.1	FGRAMPH1_01T03073	XP_018231808.1	XP_003710934.1	XP_964475.2	NP_014293.1, NP_014576.1, NP_014752.3	Zt09_7_00512
OG0001537	XP_023424138.1	FGRAMPH1_01T03059	XP_018231820.1, XP_018231821.1, XP_018231822.1	XP_003710932.1	XP_964481.3	NP_011020.3	Zt09_7_00102
OG0001538	XP_023424144.1	FGRAMPH1_01T03041	XP_018231842.1, XP_018250367.1	XP_003709994.1, XP_003715671.1	XP_011393177.1, XP_011393178.1		Zt09_4_00710
OG0001539	XP_023424150.1, XP_023429766.1, XP_023433214.1	FGRAMPH1_01T03025, FGRAMPH1_01T25645	XP_018231853.1, XP_018238364.1, XP_018246284.1	XP_003719302.1
OG0001540	XP_023424176.1	FGRAMPH1_01T02957	XP_018231910.1, XP_018231911.1, XP_018231912.1	XP_003710227.1	XP_962144.1	NP_013809.1	Zt09_3_00002
OG0001541	XP_023424185.1	FGRAMPH1_01T02937	XP_018231925.1, XP_018231926.1, XP_018231927.1	XP_003718924.1	XP_963787.2	NP_014621.1	Zt09_1_01931
OG0001542	XP_023424220.1	FGRAMPH1_01T02855	XP_018232042.1, XP_018232043.1, XP_018232044.1	XP_003713754.1	XP_965382.3	NP_010740.3	Zt09_1_01761
OG0001543	XP_023424230.1	FGRAMPH1_01T02827	XP_018232065.1, XP_018232066.1, XP_018232067.1	XP_003713578.1	XP_964817.3	NP_009973.1	Zt09_3_00774
OG0001544	XP_023424242.1	FGRAMPH1_01T02801	XP_018232083.1, XP_018232084.1, XP_018232085.1	XP_003710947.1	XP_963824.1	NP_012395.1	Zt09_1_01027
OG0001545	XP_023424306.1	FGRAMPH1_01T02639	XP_018232203.1, XP_018232204.1, XP_018232205.1	XP_003718543.1	XP_963814.2	NP_009792.3	Zt09_11_00325
OG0001546	XP_023424321.1, XP_023430047.1	FGRAMPH1_01T02607	XP_018232241.1, XP_018232242.1, XP_018232243.1	XP_003714603.1	XP_001728403.1		Zt09_7_00488
OG0001547	XP_023424326.1	FGRAMPH1_01T02597	XP_018232250.1, XP_018232251.1, XP_018232252.1	XP_003718573.1	XP_958877.1	NP_011610.3	Zt09_1_01045
OG0001548	XP_023424332.1	FGRAMPH1_01T02655	XP_018232262.1, XP_018232263.1, XP_018232264.1	XP_003713554.1	XP_957941.1	NP_014717.2	Zt09_5_00823
OG0001549	XP_023424338.1	FGRAMPH1_01T02575	XP_018232273.1, XP_018232274.1, XP_018232275.1, XP_018232276.1	XP_003718749.1	XP_957990.1		Zt09_2_00362
OG0001550	XP_023424342.1	FGRAMPH1_01T02563	XP_018232284.1, XP_018232285.1, XP_018232286.1, XP_018232287.1	XP_003713552.1	XP_965472.3		Zt09_1_00838
OG0001551	XP_023424356.1	FGRAMPH1_01T02527	XP_018232309.1, XP_018232310.1, XP_018232311.1	XP_003713529.1	XP_964056.1	NP_010296.3	Zt09_1_01926
OG0001552	XP_023424359.1	FGRAMPH1_01T02517	XP_018232314.1, XP_018232315.1, XP_018232316.1	XP_003713477.1	XP_964051.2	NP_015170.1	Zt09_7_00344
OG0001553	XP_023424410.1	FGRAMPH1_01T01541	XP_018232404.1, XP_018232405.1, XP_018232406.1, XP_018232407.1	XP_003720940.1	XP_957042.1		Zt09_2_00995
OG0001554	XP_023424446.1	FGRAMPH1_01T01467	XP_018232463.1	XP_003710682.1, XP_003716602.1	XP_011393058.1, XP_011393059.1, XP_964538.1		Zt09_1_01994
OG0001555	XP_023424469.1	FGRAMPH1_01T01401	XP_018232518.1, XP_018232519.1	XP_003712581.1	XP_962025.1	NP_011563.1, NP_013460.1	Zt09_3_00265
OG0001556	XP_023424472.1	FGRAMPH1_01T01393	XP_018232523.1, XP_018244410.1, XP_018254671.1, XP_018255570.1	XP_003713526.1	XP_964020.1		Zt09_1_01179
OG0001557	XP_023424477.1, XP_023436235.1	FGRAMPH1_01T01381, FGRAMPH1_01T15041	XP_018232530.1, XP_018253327.1	XP_003714008.1	XP_963409.1		Zt09_2_00116
OG0001558	XP_023424480.1	FGRAMPH1_01T01373	XP_018232533.1, XP_018232534.1, XP_018232535.1	XP_003709961.1	XP_964496.1	NP_011800.3	Zt09_1_02046
OG0001559	XP_023424507.1, XP_023432451.1	FGRAMPH1_01T01295	XP_018232623.1, XP_018236732.1	XP_003709986.1	XP_001728368.2	NP_015430.1	Zt09_6_00037
OG0001560	XP_023424523.1, XP_023434097.1	FGRAMPH1_01T01255, FGRAMPH1_01T04419	XP_018232657.1, XP_018239307.1	XP_003714590.1	XP_964701.2		Zt09_4_00693
OG0001561	XP_023424565.1	FGRAMPH1_01T01153	XP_018232725.1, XP_018232726.1, XP_018232727.1, XP_018232728.1	XP_003713750.1	XP_965124.3		Zt09_11_00284
OG0001562	XP_023424587.1	FGRAMPH1_01T01095	XP_018232774.1	XP_003718693.1	XP_011392995.1, XP_011392996.1	NP_010790.3, NP_013281.1	Zt09_6_00193
OG0001563	XP_023424604.1	FGRAMPH1_01T01051	XP_018232811.1, XP_018232812.1, XP_018232813.1, XP_018232814.1	XP_003718757.1	XP_958867.2		Zt09_3_00777
OG0001564	XP_023424608.1	FGRAMPH1_01T01041	XP_018232825.1, XP_018232826.1, XP_018232827.1	XP_003713448.1	XP_958902.2	NP_009389.3	Zt09_1_01701
OG0001565	XP_023424621.1, XP_023429732.1	FGRAMPH1_01T01017, FGRAMPH1_01T15547	XP_018232860.1, XP_018238307.1	XP_003710941.1	XP_963705.3		Zt09_2_00013
OG0001566	XP_023424624.1	FGRAMPH1_01T01011	XP_018232863.1, XP_018232864.1, XP_018232865.1	XP_003710962.1	XP_011393293.1, XP_011393294.1		Zt09_2_00042
OG0001567	XP_023424684.1	FGRAMPH1_01T00861	XP_018233010.1, XP_018233011.1, XP_018233012.1	XP_003716779.1	XP_963539.2	NP_014860.1	Zt09_1_01261
OG0001568	XP_023424687.1	FGRAMPH1_01T00855	XP_018233016.1	XP_003709785.1	XP_011393652.1, XP_011393653.1	NP_009962.2	Zt09_6_00296, Zt09_8_00568
OG0001569	XP_023424691.1	FGRAMPH1_01T00847	XP_018233020.1, XP_018233021.1	XP_003716090.1	XP_956910.1		Zt09_1_01820, Zt09_1_01827, Zt09_3_00052
OG0001570	XP_023424707.1	FGRAMPH1_01T00809	XP_018233049.1, XP_018233050.1	XP_003719973.1	XP_011393538.1, XP_011393539.1	NP_015279.1	Zt09_9_00287
OG0001571	XP_023424738.1	FGRAMPH1_01T02103	XP_018233096.1	XP_003709730.1, XP_003709731.1, XP_003709732.1	XP_956522.2	NP_009420.1	Zt09_10_00416
OG0001572	XP_023424747.1	FGRAMPH1_01T02133	XP_018233115.1, XP_018233116.1, XP_018233117.1	XP_003718979.1	XP_011393179.1, XP_011393180.1		Zt09_1_00545
OG0001573	XP_023424774.1	FGRAMPH1_01T02279	XP_018233245.1, XP_018233246.1, XP_018233247.1	XP_003716291.1	XP_965697.3	NP_014980.3	Zt09_5_00367
OG0001574	XP_023424791.1	FGRAMPH1_01T02241	XP_018233214.1, XP_018233215.1, XP_018233216.1	XP_003714126.1	XP_011392980.1, XP_011392981.1		Zt09_1_00306
OG0001575	XP_023424809.1	FGRAMPH1_01T02191	XP_018233165.1		XP_965046.3, XP_965047.1, XP_965048.1	NP_009720.1, NP_012364.2	Zt09_5_00620
OG0001576	XP_023424814.1	FGRAMPH1_01T02179	XP_018233157.1, XP_018233158.1, XP_018233159.1	XP_003714256.1	XP_965410.1	NP_012505.1	Zt09_5_00376
OG0001577	XP_023424820.1	FGRAMPH1_01T02163	XP_018233142.1, XP_018233143.1, XP_018233144.1, XP_018233145.1	XP_003716304.1	XP_965681.2		Zt09_5_00222
OG0001578	XP_023424821.1	FGRAMPH1_01T02161	XP_018233140.1	XP_003716182.1	XP_964976.1	NP_012088.3, NP_013536.3, NP_013656.1	Zt09_1_00149
OG0001579	XP_023424823.1	FGRAMPH1_01T02157	XP_018233134.1, XP_018233135.1, XP_018233136.1	XP_003715444.1	XP_959627.2	NP_013785.1	Zt09_5_00228
OG0001580	XP_023424870.1	FGRAMPH1_01T01593	XP_018233373.1, XP_018233374.1, XP_018233375.1, XP_018233376.1	XP_003716725.1	XP_956296.1		Zt09_1_01560
OG0001581	XP_023424874.1	FGRAMPH1_01T01599	XP_018233381.1, XP_018233382.1	XP_003716721.1	XP_963428.2	NP_013917.1, NP_015075.1	Zt09_1_01226
OG0001582	XP_023424885.1	FGRAMPH1_01T01627	XP_018233411.1, XP_018233412.1, XP_018233413.1	XP_003716755.1	XP_956124.1	NP_010083.1	Zt09_10_00391
OG0001583	XP_023424891.1	FGRAMPH1_01T01641	XP_018233421.1, XP_018233422.1, XP_018233423.1, XP_018233424.1	XP_003709741.1	XP_957205.2		Zt09_1_01732
OG0001584	XP_023424901.1	FGRAMPH1_01T01659	XP_018233437.1, XP_018233438.1, XP_018233439.1	XP_003714139.1	XP_965018.1	NP_014837.1	Zt09_1_00310
OG0001585	XP_023424910.1, XP_023433801.1	FGRAMPH1_01T08977, FGRAMPH1_01T09003	XP_018233454.1, XP_018251492.1, XP_018252445.1	XP_003720520.1, XP_003720545.1
OG0001586	XP_023424912.1	FGRAMPH1_01T01687, FGRAMPH1_01T15295	XP_018233456.1	XP_003710662.1, XP_003716143.1	XP_963760.2, XP_965261.2		Zt09_2_00326
OG0001587	XP_023425000.1, XP_023437122.1	FGRAMPH1_01T01923, FGRAMPH1_01T12169	XP_018233630.1, XP_018247674.1		XP_965570.1		Zt09_1_00438, Zt09_3_00007
OG0001588	XP_023425008.1	FGRAMPH1_01T01935	XP_018233640.1, XP_018233641.1, XP_018233642.1, XP_018233643.1	XP_003713320.1	XP_964776.1		Zt09_4_00868
OG0001589	XP_023425017.1	FGRAMPH1_01T01953	XP_018233656.1, XP_018233657.1	XP_003713349.1	XP_011392822.1	NP_010439.1, NP_013633.1	Zt09_1_00113
OG0001590	XP_023425035.1	FGRAMPH1_01T01989	XP_018233689.1, XP_018233690.1, XP_018233691.1, XP_018233692.1, XP_018233693.1	XP_003720193.1	XP_965567.1
OG0001591	XP_023425041.1	FGRAMPH1_01T02001	XP_018233709.1	XP_003709553.1	XP_011393215.1, XP_011393216.1	NP_012399.1, NP_012983.3	Zt09_1_00205
OG0001592	XP_023425054.1	FGRAMPH1_01T02023	XP_018233728.1, XP_018233729.1, XP_018233730.1, XP_018233731.1	XP_003714063.1	XP_964805.3		Zt09_1_00307
OG0001593	XP_023425057.1, XP_023433877.1, XP_023434026.1	FGRAMPH1_01T02027	XP_018233735.1, XP_018251608.1	XP_003714066.1	XP_001728477.2		Zt09_1_00258
OG0001594	XP_023425064.1	FGRAMPH1_01T02043	XP_018233750.1	XP_003720200.1, XP_003720201.1, XP_003720202.1	XP_011393222.1, XP_011393223.1		Zt09_1_00199
OG0001595	XP_023425071.1	FGRAMPH1_01T00793	XP_018233753.1, XP_018233754.1	XP_003715441.1	XP_011395184.1, XP_011395185.1	NP_011009.1	Zt09_4_00099
OG0001596	XP_023425085.1	FGRAMPH1_01T00765	XP_018233769.1, XP_018233770.1	XP_003716138.1	XP_011393114.1, XP_011393115.1, XP_011393116.1		Zt09_5_00764
OG0001597	XP_023425095.1	FGRAMPH1_01T00743	XP_018233783.1, XP_018233784.1, XP_018233785.1, XP_018233786.1	XP_003716131.1	XP_965266.2		Zt09_5_00247
OG0001598	XP_023425111.1	FGRAMPH1_01T00699, FGRAMPH1_01T08117	XP_018233816.1, XP_018242864.1, XP_018254229.1, XP_018256791.1, XP_018256820.1		XP_965747.1
OG0001599	XP_023425156.1, XP_023432984.1		XP_018245947.1, XP_018254700.1, XP_018255529.1, XP_018256507.1, XP_018257456.1, XP_018257542.1		XP_960271.1
OG0001600	XP_023425183.1, XP_023425329.1	FGRAMPH1_01T08539	XP_018233898.1, XP_018258777.1	XP_003710357.1, XP_003718691.1	XP_955820.1		Zt09_11_00273
OG0001601	XP_023425200.1	FGRAMPH1_01T00325	XP_018233927.1, XP_018242512.1, XP_018242684.1, XP_018244619.1, XP_018258723.1				Zt09_10_00172, Zt09_4_00308
OG0001602	XP_023425201.1	FGRAMPH1_01T00329	XP_018233928.1, XP_018236444.1, XP_018242513.1, XP_018242683.1, XP_018244618.1, XP_018258724.1				Zt09_10_00166
OG0001603	XP_023425289.1, XP_023435271.1, XP_023436706.1, XP_023436707.1		XP_018234050.1, XP_018252865.1	XP_003716033.1, XP_003720705.1			Zt09_9_00230
OG0001604	XP_023425292.1, XP_023434020.1, XP_023436858.1	FGRAMPH1_01T00259, FGRAMPH1_01T12559	XP_018234055.1, XP_018247332.1, XP_018247758.1	XP_003710116.1
OG0001605	XP_023425301.1, XP_023427248.1, XP_023435466.1	FGRAMPH1_01T15291, FGRAMPH1_01T19719	XP_018253115.1	XP_003711199.1	XP_959087.1, XP_962462.2
OG0001606	XP_023425418.1, XP_023425967.1, XP_023434935.1	FGRAMPH1_01T19749	XP_018245333.1	XP_003711904.1	XP_011394223.1, XP_011394224.1		Zt09_10_00485
OG0001607	XP_023425425.1, XP_023433045.1, XP_023435991.1	FGRAMPH1_01T28211	XP_018246047.1, XP_018250216.1	XP_003714667.1	XP_962345.1		Zt09_12_00160
OG0001608	XP_023425434.1, XP_023425796.1	FGRAMPH1_01T00157, FGRAMPH1_01T18537	XP_018245621.1	XP_003708897.1	XP_964948.3		Zt09_6_00081, Zt09_7_00322
OG0001609	XP_023425454.1	FGRAMPH1_01T01141	XP_018232747.1, XP_018232748.1	XP_003713744.1	XP_011393012.1, XP_011393013.1	NP_010369.3	Zt09_5_00571
OG0001610	XP_023425464.1, XP_023435057.1	FGRAMPH1_01T08775, FGRAMPH1_01T12553	XP_018244324.1, XP_018254332.1	XP_003713281.1			Zt09_4_00482, Zt09_7_00522
OG0001611	XP_023425475.1	FGRAMPH1_01T03615	XP_018249319.1, XP_018249320.1, XP_018249321.1	XP_003709415.1	XP_957170.1	NP_015215.1	Zt09_9_00446
OG0001612	XP_023425479.1	FGRAMPH1_01T03465	XP_018249445.1, XP_018249446.1	XP_003718252.1	XP_964105.1	NP_012793.2, NP_013827.1	Zt09_4_00863
OG0001613	XP_023425484.1	FGRAMPH1_01T03233	XP_018231674.1, XP_018231675.1, XP_018231676.1	XP_003710611.1	XP_965110.1	NP_011840.1	Zt09_1_01817
OG0001614	XP_023425489.1	FGRAMPH1_01T03017	XP_018231859.1, XP_018231860.1, XP_018231861.1	XP_003718550.1	XP_965434.3	NP_010692.3	Zt09_1_01478
OG0001615	XP_023425496.1	FGRAMPH1_01T02675	XP_018232182.1, XP_018232183.1	XP_003709915.1, XP_003709916.1	XP_965655.1	NP_015210.1	Zt09_7_00400
OG0001616	XP_023425513.1	FGRAMPH1_01T01033	XP_018232846.1, XP_018232847.1, XP_018232848.1	XP_003713417.1	XP_965164.1	NP_014602.1	Zt09_1_01475
OG0001617	XP_023425525.1	FGRAMPH1_01T02297	XP_018233254.1, XP_018233255.1	XP_003713640.1	XP_011392934.1, XP_011392935.1	NP_011538.3	Zt09_4_00315
OG0001618	XP_023425526.1	FGRAMPH1_01T02271	XP_018233252.1	XP_003716294.1	XP_965694.1	NP_011472.1	Zt09_14_00016, Zt09_5_00621, Zt09_5_00623
OG0001619	XP_023425534.1	FGRAMPH1_01T01723	XP_018233474.1	XP_003714094.1	XP_011392846.1, XP_011392847.1	NP_014884.1	Zt09_1_00903, Zt09_1_00987
OG0001620	XP_023425542.1, XP_023437083.1	FGRAMPH1_01T00753	XP_018233780.1	XP_003710047.1, XP_003716207.1	XP_001728480.2	NP_011768.1	Zt09_4_00146
OG0001621	XP_023425579.1	FGRAMPH1_01T02119	XP_018233106.1	XP_003709747.1	XP_957200.3	NP_010793.2, NP_013278.1	Zt09_16_00090, Zt09_1_00550
OG0001622	XP_023425601.1	FGRAMPH1_01T02771	XP_018232104.1, XP_018232105.1	XP_003718951.1	XP_964959.2	NP_011772.3, NP_012053.3	Zt09_6_00598
OG0001623	XP_023425619.1, XP_023435932.1	FGRAMPH1_01T14025, FGRAMPH1_01T22377	XP_018239559.1, XP_018250121.1	XP_003711554.1	XP_957989.1		Zt09_2_00010
OG0001624	XP_023425671.1, XP_023434937.1	FGRAMPH1_01T15973, FGRAMPH1_01T21043	XP_018245787.1, XP_018252289.1	XP_003719084.1			Zt09_10_00118, Zt09_1_02105
OG0001625	XP_023425672.1, XP_023435351.1	FGRAMPH1_01T05643, FGRAMPH1_01T15613	XP_018236353.1, XP_018241791.1, XP_018245788.1, XP_018252950.1				Zt09_6_00094
OG0001626	XP_023425709.1, XP_023427356.1, XP_023437710.1	FGRAMPH1_01T11759, FGRAMPH1_01T16317	XP_018247350.1, XP_018250806.1, XP_018255222.1, XP_018258460.1
OG0001627	XP_023425714.1	FGRAMPH1_01T15903, FGRAMPH1_01T19831	XP_018245721.1, XP_018245722.1				Zt09_1_00544, Zt09_6_00279, Zt09_6_00280, Zt09_9_00443
OG0001628	XP_023425747.1, XP_023433731.1	FGRAMPH1_01T04027	XP_018243131.1, XP_018245675.1, XP_018245676.1, XP_018245677.1	XP_003708752.1			Zt09_6_00694
OG0001629	XP_023425753.1, XP_023434914.1, XP_023435023.1	FGRAMPH1_01T25545, FGRAMPH1_01T28027	XP_018245662.1, XP_018254188.1	XP_003714044.1	XP_963347.3
OG0001630	XP_023425756.1	FGRAMPH1_01T12199	XP_018245659.1, XP_018258396.1	XP_003708992.1, XP_003713187.1	XP_963196.1		Zt09_1_00832, Zt09_2_00851
OG0001631	XP_023425818.1	FGRAMPH1_01T16903	XP_018245603.1	XP_003715981.1, XP_003719075.1	XP_964395.3	NP_010262.1, NP_014582.1	Zt09_7_00248
OG0001632	XP_023425840.1	FGRAMPH1_01T16941	XP_018245567.1, XP_018245568.1	XP_003720251.1	XP_956945.3, XP_960958.3	NP_014912.1	Zt09_3_00631
OG0001633	XP_023425844.1	FGRAMPH1_01T16933	XP_018245561.1	XP_003711825.1	XP_962257.1	NP_013814.1, NP_014066.1, NP_116596.1	Zt09_8_00067
OG0001634	XP_023425851.1, XP_023436405.1	FGRAMPH1_01T12985, FGRAMPH1_01T16973	XP_018245553.1, XP_018257169.1	XP_003708707.1	XP_959640.1		Zt09_7_00455
OG0001635	XP_023425861.1, XP_023437605.1	FGRAMPH1_01T11645	XP_018245535.1, XP_018250658.1, XP_018256542.1	XP_003713244.1			Zt09_3_00163, Zt09_6_00238
OG0001636	XP_023425862.1, XP_023430147.1	FGRAMPH1_01T16999	XP_018239666.1, XP_018245534.1, XP_018258318.1	XP_003719662.1	XP_962528.1		Zt09_7_00493
OG0001637	XP_023425871.1	FGRAMPH1_01T17019	XP_018245507.1, XP_018245508.1	XP_003714724.1	XP_961726.1	NP_010174.1, NP_011371.1	Zt09_2_00152
OG0001638	XP_023425899.1	FGRAMPH1_01T17095	XP_018245456.1, XP_018245457.1, XP_018245458.1, XP_018245459.1, XP_018245460.1	XP_003714854.1			Zt09_4_00028
OG0001639	XP_023425906.1	FGRAMPH1_01T17115	XP_018245445.1, XP_018245446.1	XP_003714855.1	XP_962210.3	NP_009714.3	Zt09_20_00090, Zt09_4_00485
OG0001640	XP_023425924.1	FGRAMPH1_01T19623	XP_018245414.1	XP_003719632.1	XP_961753.2	NP_010884.1, NP_012579.1, NP_013473.1	Zt09_5_00654
OG0001641	XP_023425959.1	FGRAMPH1_01T19721	XP_018245345.1	XP_003719637.1	XP_011394256.1, XP_011394257.1	NP_010667.1, NP_014770.1	Zt09_10_00319
OG0001642	XP_023425966.1, XP_023429854.1	FGRAMPH1_01T19747, FGRAMPH1_01T21711	XP_018245334.1, XP_018252639.1	XP_003711908.1	XP_962185.1		Zt09_13_00095
OG0001643	XP_023425969.1	FGRAMPH1_01T19761	XP_018245330.1	XP_003711927.1	XP_956316.1	NP_010259.1, NP_014216.1, NP_014910.1	Zt09_9_00594
OG0001644	XP_023425974.1	FGRAMPH1_01T19773	XP_018245323.1, XP_018245324.1	XP_003712012.1	XP_011394186.1, XP_011394187.1	NP_014198.1	Zt09_3_00957
OG0001645	XP_023425987.1	FGRAMPH1_01T19803	XP_018245299.1, XP_018245300.1, XP_018245301.1	XP_003714456.1	XP_962539.2	NP_011865.1	Zt09_9_00570
OG0001646	XP_023426012.1	FGRAMPH1_01T17455	XP_018245249.1, XP_018245250.1	XP_003719344.1	XP_011394164.1, XP_011394165.1	NP_012463.1	Zt09_12_00282
OG0001647	XP_023426013.1	FGRAMPH1_01T17459	XP_018245248.1	XP_003719396.1, XP_003721121.1	XP_961784.1, XP_965773.1	NP_011626.1	Zt09_9_00257
OG0001648	XP_023426057.1	FGRAMPH1_01T26577	XP_018245171.1, XP_018245172.1	XP_003719205.1	XP_962261.1	NP_014388.3	Zt09_5_00358, Zt09_9_00115
OG0001649	XP_023426081.1	FGRAMPH1_01T15915, FGRAMPH1_01T26525	XP_018245137.1, XP_018252188.1	XP_003713256.1	XP_959044.2	NP_009854.2	Zt09_14_00065
OG0001650	XP_023426095.1	FGRAMPH1_01T26497	XP_018245118.1, XP_018245119.1, XP_018245120.1	XP_003719256.1	XP_964940.2		Zt09_1_00836, Zt09_6_00568
OG0001651	XP_023426131.1	FGRAMPH1_01T26403	XP_018245031.1, XP_018245032.1, XP_018245033.1	XP_003719678.1	XP_961891.3	NP_011283.1	Zt09_5_00545
OG0001652	XP_023426133.1	FGRAMPH1_01T26399	XP_018245028.1, XP_018245029.1, XP_018245030.1	XP_003719675.1	XP_962455.2	NP_014718.1	Zt09_5_00510
OG0001653	XP_023426156.1, XP_023430754.1	FGRAMPH1_01T26347	XP_018244973.1	XP_003714772.1	XP_962409.1		Zt09_3_00669, Zt09_3_00763, Zt09_3_00919
OG0001654	XP_023426163.1	FGRAMPH1_01T26329	XP_018244961.1, XP_018244962.1	XP_003714776.1	XP_011394134.1, XP_011394135.1	NP_116638.1	Zt09_5_00501
OG0001655	XP_023426164.1	FGRAMPH1_01T26331	XP_018244958.1, XP_018244959.1, XP_018244960.1	XP_003719644.1	XP_011394267.1, XP_011394268.1		Zt09_9_00219
OG0001656	XP_023426169.1	FGRAMPH1_01T26317	XP_018244947.1, XP_018244948.1, XP_018244949.1, XP_018244950.1	XP_003719671.1	XP_962297.3		Zt09_9_00392
OG0001657	XP_023426174.1, XP_023431605.1	FGRAMPH1_01T26295	XP_018244936.1	XP_003712033.1	XP_961863.2	NP_014301.1, NP_014744.1	Zt09_9_00066
OG0001658	XP_023426197.1	FGRAMPH1_01T26243	XP_018244888.1, XP_018244889.1	XP_003712042.1	XP_011394170.1, XP_011394171.1	NP_014311.3	Zt09_1_00481
OG0001659	XP_023426254.1, XP_023437959.1	FGRAMPH1_01T11913, FGRAMPH1_01T20261	XP_018244768.1, XP_018244769.1, XP_018250436.1	XP_003713170.1	XP_960198.1
OG0001660	XP_023426270.1	FGRAMPH1_01T17751	XP_018242319.1, XP_018242320.1, XP_018242321.1, XP_018242322.1	XP_003719607.1	XP_960302.2		Zt09_2_00117
OG0001661	XP_023426279.1, XP_023427140.1	FGRAMPH1_01T17319	XP_018242299.1, XP_018245682.1	XP_003715886.1	XP_960187.1	NP_014179.1	Zt09_8_00289
OG0001662	XP_023426341.1	FGRAMPH1_01T00561, FGRAMPH1_01T17559	XP_018242180.1, XP_018242181.1	XP_003712018.1	XP_961904.3	NP_013652.1	Zt09_3_00030
OG0001663	XP_023426345.1, XP_023432958.1	FGRAMPH1_01T17553, FGRAMPH1_01T28069	XP_018242177.1, XP_018245981.1	XP_003711911.1	XP_962410.2		Zt09_1_00365
OG0001664	XP_023426384.1	FGRAMPH1_01T26665	XP_018242108.1, XP_018242109.1	XP_003714840.1	XP_011394219.1, XP_011394220.1	NP_013215.1	Zt09_10_00410
OG0001665	XP_023426399.1	FGRAMPH1_01T26699	XP_018242078.1, XP_018242079.1, XP_018242080.1, XP_018242081.1	XP_003714706.1	XP_961974.2	NP_012423.1
OG0001666	XP_023426400.1	FGRAMPH1_01T26701	XP_018242075.1, XP_018242076.1, XP_018242077.1	XP_003714705.1	XP_961975.1	NP_015385.1	Zt09_9_00448
OG0001667	XP_023426417.1, XP_023432604.1	FGRAMPH1_01T26743	XP_018236538.1, XP_018242043.1	XP_003708896.1	XP_964946.1		Zt09_12_00442, Zt09_1_01859
OG0001668	XP_023426445.1	FGRAMPH1_01T26807	XP_018241999.1, XP_018242000.1	XP_003714741.1	XP_961983.1	NP_011723.1	Zt09_14_00033, Zt09_3_00628
OG0001669	XP_023426481.1	FGRAMPH1_01T26903	XP_018241919.1, XP_018241920.1	XP_003709284.1	XP_960372.1	NP_010242.1, NP_014573.1	Zt09_1_01548
OG0001670	XP_023426506.1	FGRAMPH1_01T26967	XP_018241860.1, XP_018241861.1	XP_003714229.1	XP_011394982.1, XP_011394983.1, XP_011394984.1		Zt09_3_00925
OG0001671	XP_023426524.1	FGRAMPH1_01T27017	XP_018241830.1, XP_018241831.1	XP_003709309.1	XP_011394893.1, XP_011394894.1	NP_013010.3	Zt09_4_00584
OG0001672	XP_023426533.1	FGRAMPH1_01T27043	XP_018241816.1, XP_018241817.1	XP_003721131.1	XP_965769.3	NP_011756.1, NP_013932.1	Zt09_3_00128
OG0001673	XP_023426546.1, XP_023426558.1	FGRAMPH1_01T27073	XP_018241800.1	XP_003720850.1	XP_965737.1	NP_011799.3, NP_014041.1	Zt09_13_00144
OG0001674	XP_023426572.1	FGRAMPH1_01T27109	XP_018241779.1	XP_003721189.1	XP_965225.3	NP_011915.1, NP_013949.1, NP_014923.1	Zt09_13_00132
OG0001675	XP_023426584.1	FGRAMPH1_01T27203	XP_018241758.1, XP_018241759.1, XP_018241760.1	XP_003715440.1	XP_959506.3	NP_013682.1	Zt09_4_00100
OG0001676	XP_023426592.1	FGRAMPH1_01T27185	XP_018241745.1	XP_003715755.1, XP_003716189.1	XP_001728373.1, XP_958152.2	NP_116673.1	Zt09_5_00230
OG0001677	XP_023426602.1	FGRAMPH1_01T27165	XP_018241717.1, XP_018251898.1, XP_018253552.1	XP_003720663.1	XP_964590.1	NP_015340.1	Zt09_1_01139
OG0001678	XP_023426617.1	FGRAMPH1_01T27227	XP_018241676.1, XP_018241677.1, XP_018241678.1	XP_003709857.1	XP_959815.1	NP_012269.1	Zt09_5_00090
OG0001679	XP_023426630.1		XP_018241657.1, XP_018241658.1, XP_018241659.1, XP_018241660.1, XP_018241661.1, XP_018241662.1, XP_018241663.1, XP_018241664.1
OG0001680	XP_023426631.1, XP_023431150.1, XP_023431159.1, XP_023435570.1, XP_023437819.1	FGRAMPH1_01T05833	XP_018241656.1, XP_018248500.1, XP_018248511.1
OG0001681	XP_023426649.1	FGRAMPH1_01T27647	XP_018241625.1	XP_003719600.1	XP_964955.1	NP_013038.1, NP_014054.3, NP_015050.1	Zt09_1_01852
OG0001682	XP_023426665.1	FGRAMPH1_01T27621	XP_018241602.1, XP_018241603.1, XP_018241604.1, XP_018241605.1, XP_018241606.1, XP_018241607.1		XP_960385.1
OG0001683	XP_023426670.1	FGRAMPH1_01T27609	XP_018241591.1, XP_018241592.1, XP_018241593.1	XP_003714258.1	XP_957688.3	NP_010991.3	Zt09_4_00597
OG0001684	XP_023426677.1	FGRAMPH1_01T27577	XP_018241579.1, XP_018241580.1	XP_003716634.1	XP_011395018.1, XP_011395019.1	NP_010924.1	Zt09_4_00572
OG0001685	XP_023426693.1	FGRAMPH1_01T27529	XP_018241561.1	XP_003711758.1	XP_011395084.1, XP_962125.2	NP_015222.1	Zt09_13_00036, Zt09_8_00215
OG0001686	XP_023426706.1	FGRAMPH1_01T27499	XP_018241541.1, XP_018241542.1	XP_003714197.1	XP_960280.3	NP_010407.1, NP_013197.1	Zt09_1_01983
OG0001687	XP_023426730.1, XP_023433868.1, XP_023436954.1, XP_023437130.1	FGRAMPH1_01T27435	XP_018241505.1, XP_018247477.1, XP_018251602.1	XP_003720006.1
OG0001688	XP_023426744.1	FGRAMPH1_01T27407	XP_018241480.1	XP_003718442.1	XP_957893.3	NP_010337.3	Zt09_16_00019, Zt09_20_00086, Zt09_4_00299
OG0001689	XP_023426761.1	FGRAMPH1_01T27371	XP_018241440.1, XP_018241441.1, XP_018241442.1	XP_003716255.1	XP_964195.1	NP_013198.1	Zt09_11_00517
OG0001690	XP_023426815.1	FGRAMPH1_01T00429	XP_018235855.1, XP_018241364.1, XP_018241365.1, XP_018252081.1, XP_018257322.1, XP_018257964.1, XP_018258081.1
OG0001691	XP_023426826.1, XP_023434104.1, XP_023434105.1	FGRAMPH1_01T27673	XP_018241346.1, XP_018241347.1, XP_018241348.1, XP_018241349.1		XP_956097.1
OG0001692	XP_023426846.1	FGRAMPH1_01T27843	XP_018241307.1, XP_018241308.1, XP_018241309.1	XP_003719579.1	XP_964840.1	NP_014503.2	Zt09_1_00209
OG0001693	XP_023426926.1, XP_023431640.1, XP_023435278.1	FGRAMPH1_01T09287, FGRAMPH1_01T11437, FGRAMPH1_01T25599	XP_018241199.1, XP_018252890.1, XP_018256174.1
OG0001694	XP_023427061.1, XP_023429728.1	FGRAMPH1_01T05503	XP_018238300.1, XP_018241071.1	XP_003710056.1	XP_965264.2		Zt09_12_00313, Zt09_6_00628
OG0001695	XP_023427094.1, XP_023435167.1, XP_023436953.1		XP_018236405.1, XP_018241011.1, XP_018247476.1, XP_018252710.1, XP_018258149.1				Zt09_12_00359
OG0001696	XP_023427106.1, XP_023428808.1	FGRAMPH1_01T15865, FGRAMPH1_01T24369	XP_018235522.1, XP_018235523.1		XP_957283.2	NP_014769.3	Zt09_3_00491
OG0001697	XP_023427128.1	FGRAMPH1_01T27795	XP_018241262.1	XP_003716137.1	XP_011393111.1, XP_011393112.1, XP_011393113.1	NP_014161.1	Zt09_5_00774
OG0001698	XP_023427132.1	FGRAMPH1_01T18731	XP_018245817.1, XP_018245818.1	XP_003708728.1	XP_959523.1	NP_013960.1, NP_014938.3	Zt09_7_00385
OG0001699	XP_023427154.1	FGRAMPH1_01T17517	XP_018245201.1, XP_018245202.1, XP_018245203.1	XP_003713630.1	XP_960840.2	NP_014029.1	Zt09_5_00046
OG0001700	XP_023427169.1	FGRAMPH1_01T17573	XP_018242190.1, XP_018242191.1	XP_003711969.1	XP_011394201.1, XP_011394202.1	NP_012574.1	Zt09_9_00012
OG0001701	XP_023427174.1	FGRAMPH1_01T26755	XP_018242032.1, XP_018242033.1	XP_003721128.1	XP_011394655.1, XP_011394656.1	NP_013524.1	Zt09_1_00513
OG0001702	XP_023427187.1	FGRAMPH1_01T27225	XP_018241681.1, XP_018241682.1	XP_003709863.1	XP_011395224.1, XP_011395225.1	NP_012060.1	Zt09_1_00802
OG0001703	XP_023427192.1	FGRAMPH1_01T27477	XP_018241528.1, XP_018241529.1	XP_003717955.1, XP_003717956.1	XP_960334.2	NP_010720.3	Zt09_2_00599
OG0001704	XP_023427200.1, XP_023432861.1	FGRAMPH1_01T00323, FGRAMPH1_01T09093, FGRAMPH1_01T09095	XP_018236610.1, XP_018241272.1	XP_003711474.1			Zt09_18_00083
OG0001705	XP_023427203.1	FGRAMPH1_01T27769	XP_018241251.1, XP_018241252.1	XP_003716300.1	XP_011392973.1, XP_011392974.1, XP_011392975.1		Zt09_1_01121
OG0001706	XP_023427210.1	FGRAMPH1_01T26427	XP_018245059.1, XP_018245060.1, XP_018245061.1	XP_003715317.1	XP_961967.1	NP_014087.1	Zt09_9_00299
OG0001707	XP_023427237.1	FGRAMPH1_01T27601	XP_018241589.1	XP_003720055.1	XP_011395010.1, XP_011395011.1	NP_013598.1, NP_014000.1	Zt09_4_00070
OG0001708	XP_023427312.1, XP_023432154.1	FGRAMPH1_01T10101	XP_018237343.1, XP_018237344.1, XP_018255067.1	XP_003720882.1	XP_959138.3		Zt09_8_00120
OG0001709	XP_023427352.1, XP_023429308.1	FGRAMPH1_01T17303, FGRAMPH1_01T25199	XP_018239658.1, XP_018243812.1, XP_018247719.1, XP_018250331.1, XP_018255204.1
OG0001710	XP_023427415.1, XP_023428874.1, XP_023430149.1	FGRAMPH1_01T25211	XP_018236404.1, XP_018239669.1, XP_018243162.1, XP_018255280.1				Zt09_3_00888
OG0001711	XP_023427424.1	FGRAMPH1_01T22249, FGRAMPH1_01T25243	XP_018255290.1	XP_003711201.1, XP_003715855.1, XP_003719143.1, XP_003721300.1			Zt09_2_00980
OG0001712	XP_023427433.1, XP_023437356.1	FGRAMPH1_01T05291, FGRAMPH1_01T13959	XP_018239445.1, XP_018241024.1	XP_003718600.1			Zt09_12_00441, Zt09_5_00362
OG0001713	XP_023427460.1	FGRAMPH1_01T08415, FGRAMPH1_01T15793, FGRAMPH1_01T25115	XP_018245651.1, XP_018255330.1		XP_961930.1, XP_965031.2		Zt09_1_01860
OG0001714	XP_023427479.1, XP_023437833.1	FGRAMPH1_01T13345	XP_018250586.1, XP_018255360.1	XP_003708967.1, XP_003721413.1	XP_959875.2	NP_009333.1
OG0001715	XP_023427489.1, XP_023432624.1	FGRAMPH1_01T00607, FGRAMPH1_01T12183	XP_018236531.1, XP_018255865.1, XP_018256377.1, XP_018256378.1				Zt09_7_00090
OG0001716	XP_023427518.1, XP_023432664.1	FGRAMPH1_01T25041	XP_018255412.1	XP_003715830.1	XP_959621.1	NP_009489.1	Zt09_1_00729, Zt09_4_00623
OG0001717	XP_023427525.1, XP_023437436.1	FGRAMPH1_01T13777, FGRAMPH1_01T25031, FGRAMPH1_01T25745	XP_018245860.1, XP_018255418.1, XP_018257728.1	XP_003720285.1
OG0001718	XP_023427556.1	FGRAMPH1_01T24957	XP_018255471.1, XP_018255472.1	XP_003711835.1	XP_958035.1	NP_013905.1, NP_015096.1	Zt09_5_00259
OG0001719	XP_023427561.1	FGRAMPH1_01T24945	XP_018255483.1	XP_003715005.1	XP_011395217.1, XP_011395218.1, XP_011395219.1	NP_015495.2	Zt09_5_00223
OG0001720	XP_023427582.1	FGRAMPH1_01T24899	XP_018234124.1, XP_018234125.1, XP_018234126.1	XP_003709648.1	XP_955966.1	NP_009956.2	Zt09_8_00665
OG0001721	XP_023427587.1	FGRAMPH1_01T24887	XP_018234140.1, XP_018234141.1, XP_018234142.1	XP_003709662.1	XP_955998.2	NP_012974.1	Zt09_8_00210
OG0001722	XP_023427595.1	FGRAMPH1_01T24861	XP_018234156.1, XP_018234157.1, XP_018234158.1	XP_003709246.1	XP_960574.3	NP_014437.1	Zt09_3_00054
OG0001723	XP_023427614.1	FGRAMPH1_01T24825	XP_018234191.1, XP_018234192.1, XP_018234193.1	XP_003715036.1	XP_011394481.1, XP_011394482.1		Zt09_7_00276
OG0001724	XP_023427622.1	FGRAMPH1_01T24793	XP_018234205.1, XP_018234206.1, XP_018234207.1, XP_018234208.1	XP_003711380.1, XP_003711381.1			Zt09_7_00145
OG0001725	XP_023427624.1	FGRAMPH1_01T24787	XP_018234210.1, XP_018234211.1, XP_018234212.1	XP_003711389.1	XP_960740.2	NP_012873.1	Zt09_7_00206
OG0001726	XP_023427628.1, XP_023428755.1	FGRAMPH1_01T24779	XP_018234216.1, XP_018255166.1	XP_003709607.1	XP_961274.1	NP_010972.1	Zt09_8_00576
OG0001727	XP_023427638.1	FGRAMPH1_01T24755	XP_018234234.1	XP_003719833.1	XP_011394586.1, XP_011394587.1, XP_011394588.1, XP_011394589.1		Zt09_3_00600
OG0001728	XP_023427641.1	FGRAMPH1_01T24747	XP_018234238.1, XP_018234239.1	XP_003709669.1	XP_960596.1	NP_010944.1, NP_011307.1	Zt09_8_00551
OG0001729	XP_023427644.1	FGRAMPH1_01T24731	XP_018234246.1	XP_003709676.1	XP_961215.1	NP_011717.4, NP_012842.1, NP_015277.1	Zt09_2_01064
OG0001730	XP_023427679.1	FGRAMPH1_01T24651	XP_018234288.1, XP_018257400.1, XP_018257483.1, XP_018257484.1	XP_003715161.1	XP_960943.2		Zt09_8_00588
OG0001731	XP_023427685.1	FGRAMPH1_01T24661	XP_018234294.1	XP_003711384.1, XP_003718135.1	XP_959196.1, XP_959547.1	NP_012197.1	Zt09_8_00493
OG0001732	XP_023427690.1	FGRAMPH1_01T24673	XP_018234299.1, XP_018234300.1	XP_003719834.1, XP_016846021.1	XP_961115.1	NP_014153.1	Zt09_8_00607
OG0001733	XP_023427691.1	FGRAMPH1_01T24675	XP_018234301.1, XP_018234302.1, XP_018234303.1, XP_018254975.1	XP_003711368.1	XP_961182.3		Zt09_7_00158
OG0001734	XP_023427705.1	FGRAMPH1_01T24629	XP_018234324.1	XP_003718957.1	XP_001728186.2	NP_012490.1, NP_012774.1	Zt09_1_01388, Zt09_4_00712
OG0001735	XP_023427728.1	FGRAMPH1_01T24555	XP_018234362.1, XP_018234363.1, XP_018234364.1	XP_003719874.1	XP_961136.1	NP_011716.3	Zt09_2_00424
OG0001736	XP_023427768.1, XP_023434992.1	FGRAMPH1_01T24201	XP_018234439.1, XP_018234440.1, XP_018258124.1	XP_003715176.1	XP_961370.2		Zt09_1_02094
OG0001737	XP_023427782.1	FGRAMPH1_01T24145	XP_018234470.1, XP_018234471.1	XP_003715028.1	XP_961561.1	NP_009339.1, NP_015020.3	Zt09_12_00369
OG0001738	XP_023427818.1	FGRAMPH1_01T24051	XP_018234538.1, XP_018234539.1, XP_018234540.1, XP_018234541.1		XP_011392986.1, XP_011392987.1		Zt09_13_00173
OG0001739	XP_023427824.1	FGRAMPH1_01T24031	XP_018234554.1, XP_018234555.1	XP_003715250.1	XP_960653.2	NP_010000.1	Zt09_4_00301, Zt09_9_00097
OG0001740	XP_023427835.1	FGRAMPH1_01T24011	XP_018234579.1, XP_018234580.1, XP_018234581.1	XP_003714577.1	XP_963690.3	NP_010812.3	Zt09_7_00465
OG0001741	XP_023427848.1	FGRAMPH1_01T23977	XP_018234598.1, XP_018234599.1	XP_003709952.1	XP_011393308.1, XP_011393309.1, XP_011393310.1		Zt09_7_00427
OG0001742	XP_023427861.1	FGRAMPH1_01T23949	XP_018234623.1, XP_018247356.1	XP_003718933.1	XP_963790.3	NP_010984.3, NP_012211.2	Zt09_1_01616
OG0001743	XP_023427874.1	FGRAMPH1_01T23921	XP_018234655.1, XP_018234656.1, XP_018234657.1	XP_003710677.1	XP_959163.2	NP_010425.1	Zt09_11_00216
OG0001744	XP_023427884.1	FGRAMPH1_01T23901	XP_018234676.1, XP_018234677.1, XP_018234678.1	XP_003718994.1	XP_964426.3	NP_014375.1	Zt09_7_00001
OG0001745	XP_023427916.1	FGRAMPH1_01T23807	XP_018234742.1, XP_018234743.1, XP_018234744.1	XP_003718125.1	XP_011395313.1, XP_011395314.1		Zt09_11_00407
OG0001746	XP_023427926.1	FGRAMPH1_01T23781	XP_018234760.1, XP_018234761.1	XP_003713785.1	XP_957211.1	NP_009999.2, NP_014432.3	Zt09_5_00296
OG0001747	XP_023427943.1, XP_023438203.1	FGRAMPH1_01T23741	XP_018234796.1, XP_018234797.1, XP_018234798.1	XP_003715766.1	XP_960716.1		Zt09_10_00341
OG0001748	XP_023427952.1	FGRAMPH1_01T23721	XP_018234810.1, XP_018234811.1	XP_003715042.1	XP_961573.1	NP_010054.1, NP_010096.1	Zt09_8_00464
OG0001749	XP_023427960.1	FGRAMPH1_01T23703	XP_018234821.1, XP_018234822.1	XP_003715304.1	XP_011395277.1, XP_011395278.1	NP_015407.1	Zt09_9_00024
OG0001750	XP_023427984.1	FGRAMPH1_01T23639	XP_018234865.1, XP_018234866.1, XP_018234867.1	XP_003713778.1	XP_011393747.1, XP_011393748.1	NP_009446.2
OG0001751	XP_023428014.1	FGRAMPH1_01T23561	XP_018234934.1, XP_018234935.1	XP_003717145.1	XP_011393877.1, XP_011393878.1	NP_009991.2	Zt09_8_00325
OG0001752	XP_023428017.1	FGRAMPH1_01T23555	XP_018234939.1, XP_018234940.1	XP_003717134.1	XP_011393879.1, XP_011393880.1	NP_013634.1	Zt09_8_00429
OG0001753	XP_023428027.1	FGRAMPH1_01T23525	XP_018234968.1, XP_018234969.1	XP_003717323.1	XP_957299.2	NP_012246.1, NP_116688.3	Zt09_8_00362
OG0001754	XP_023428028.1	FGRAMPH1_01T23523	XP_018234973.1, XP_018234974.1, XP_018234975.1, XP_018234976.1	XP_003717324.1	XP_957298.1		Zt09_8_00364
OG0001755	XP_023428038.1, XP_023437128.1, XP_023437908.1	FGRAMPH1_01T23497	XP_018235005.1, XP_018250495.1		XP_959834.1	NP_010137.2	Zt09_8_00372
OG0001756	XP_023428045.1	FGRAMPH1_01T23477	XP_018235024.1, XP_018235025.1, XP_018235026.1	XP_003710564.1	XP_956166.2	NP_013493.2	Zt09_8_00508
OG0001757	XP_023428047.1	FGRAMPH1_01T23473	XP_018235028.1, XP_018235029.1, XP_018235030.1, XP_018235031.1	XP_003710567.1	XP_956169.1		Zt09_8_00027
OG0001758	XP_023428058.1	FGRAMPH1_01T23449	XP_018235046.1, XP_018235047.1, XP_018235048.1	XP_003713932.1	XP_959002.3	NP_011492.3	Zt09_2_01027
OG0001759	XP_023428060.1	FGRAMPH1_01T23443	XP_018235051.1, XP_018235052.1	XP_003710561.1	XP_956796.1	NP_009697.3, NP_014026.1	Zt09_2_00350
OG0001760	XP_023428069.1	FGRAMPH1_01T23425	XP_018235065.1, XP_018235066.1, XP_018235067.1	XP_003718963.1	XP_963695.2	NP_010531.1	Zt09_1_02115
OG0001761	XP_023428086.1	FGRAMPH1_01T23387	XP_018235107.1, XP_018235108.1, XP_018235109.1	XP_003710014.1	XP_958891.1	NP_009595.1	Zt09_5_00609
OG0001762	XP_023428102.1	FGRAMPH1_01T23347, FGRAMPH1_01T23349	XP_018235151.1, XP_018235152.1	XP_003712926.1	XP_001728419.1	NP_014354.2	Zt09_7_00403
OG0001763	XP_023428104.1	FGRAMPH1_01T23343	XP_018235153.1, XP_018235154.1, XP_018235155.1	XP_003718954.1	XP_964060.1	NP_015275.1	Zt09_1_01767
OG0001764	XP_023428125.1	FGRAMPH1_01T23295	XP_018235191.1, XP_018235192.1, XP_018235193.1, XP_018235194.1, XP_018235195.1	XP_003711003.1	XP_958186.3
OG0001765	XP_023428130.1	FGRAMPH1_01T23279	XP_018235208.1, XP_018235209.1	XP_003710994.1	XP_011393164.1, XP_011393165.1	NP_013444.1	Zt09_5_00780
OG0001766	XP_023428142.1	FGRAMPH1_01T11869, FGRAMPH1_01T23253	XP_018235241.1, XP_018235242.1	XP_003711328.1	XP_956757.3	NP_014124.1	Zt09_1_01802
OG0001767	XP_023428143.1	FGRAMPH1_01T23251	XP_018235243.1, XP_018235244.1, XP_018235245.1	XP_003719862.1	XP_958771.1	NP_014126.1	Zt09_2_00616
OG0001768	XP_023428152.1	FGRAMPH1_01T23223	XP_018235260.1, XP_018235261.1	XP_003715213.1	XP_011394518.1, XP_011394519.1	NP_010928.1	Zt09_7_00108
OG0001769	XP_023428159.1	FGRAMPH1_01T23205	XP_018235276.1, XP_018235277.1, XP_018235278.1, XP_018235279.1	XP_003715563.1	XP_960997.2		Zt09_8_00457
OG0001770	XP_023428161.1	FGRAMPH1_01T23201	XP_018235282.1, XP_018235283.1	XP_003715519.1	XP_011394693.1, XP_011394694.1	NP_012783.1	Zt09_8_00512
OG0001771	XP_023428194.1	FGRAMPH1_01T23117	XP_018235334.1, XP_018235335.1, XP_018235336.1	XP_003718996.1	XP_958612.1	NP_012526.1	Zt09_3_00781
OG0001772	XP_023428221.1	FGRAMPH1_01T23045	XP_018235417.1, XP_018235418.1, XP_018235419.1	XP_003712716.1	XP_957829.2	NP_010601.3	Zt09_3_01074
OG0001773	XP_023428225.1	FGRAMPH1_01T24497	XP_018235424.1	XP_003712501.1	XP_011393768.1, XP_011393769.1, XP_011393770.1	NP_012244.3	Zt09_8_00663
OG0001774	XP_023428240.1	FGRAMPH1_01T24459	XP_018235443.1	XP_003717077.1	XP_957316.2	NP_009510.1, NP_012649.3	Zt09_11_00442, Zt09_2_00208
OG0001775	XP_023428248.1	FGRAMPH1_01T24433	XP_018235468.1	XP_003717318.1	XP_957339.1		Zt09_12_00087, Zt09_3_00658, Zt09_3_00744, Zt09_5_00140
OG0001776	XP_023428275.1	FGRAMPH1_01T24371	XP_018235519.1, XP_018235520.1, XP_018235521.1	XP_003712495.1	XP_957807.1	NP_012426.1	Zt09_2_00522
OG0001777	XP_023428283.1	FGRAMPH1_01T24349	XP_018235538.1	XP_003717206.1	XP_963091.1	NP_012371.2, NP_012755.1, NP_015121.1	Zt09_3_01002
OG0001778	XP_023428290.1	FGRAMPH1_01T24333	XP_018235548.1, XP_018235549.1, XP_018235550.1	XP_003710638.1	XP_011394055.1	NP_010465.4	Zt09_1_01156
OG0001779	XP_023428301.1	FGRAMPH1_01T24299	XP_018235574.1, XP_018235575.1, XP_018235576.1	XP_003713830.1	XP_011393734.1, XP_011393735.1		Zt09_1_00786
OG0001780	XP_023428322.1, XP_023432937.1	FGRAMPH1_01T24241, FGRAMPH1_01T28013	XP_018235606.1, XP_018245914.1	XP_003720110.1	XP_011394039.1		Zt09_1_00753
OG0001781	XP_023428336.1	FGRAMPH1_01T22989	XP_018235628.1, XP_018235629.1, XP_018235630.1	XP_003713792.1	XP_956391.3	NP_013335.1	Zt09_5_00196
OG0001782	XP_023428385.1	FGRAMPH1_01T22869	XP_018235742.1, XP_018235743.1, XP_018235744.1, XP_018235745.1	XP_003712866.1	XP_011393791.1		Zt09_1_00718
OG0001783	XP_023428438.1	FGRAMPH1_01T22731	XP_018235833.1, XP_018235834.1, XP_018235835.1, XP_018235836.1	XP_003718843.1	XP_958369.1		Zt09_5_00285
OG0001784	XP_023428446.1, XP_023429887.1	FGRAMPH1_01T22711	XP_018235854.1, XP_018252578.1	XP_003718818.1	XP_959564.2, XP_963395.1		Zt09_2_00567
OG0001785	XP_023428477.1	FGRAMPH1_01T22639	XP_018235917.1	XP_003711185.1, XP_003714936.1, XP_003719527.1	XP_958364.1	NP_012234.3	Zt09_3_00339
OG0001786	XP_023428520.1	FGRAMPH1_01T22541	XP_018235992.1, XP_018235993.1	XP_003711258.1	XP_959308.3	NP_010550.1, NP_014677.1	Zt09_5_00751
OG0001787	XP_023428524.1, XP_023432218.1	FGRAMPH1_01T04095, FGRAMPH1_01T09933, FGRAMPH1_01T22529	XP_018235998.1		XP_011394907.1, XP_011394908.1		Zt09_2_00090
OG0001788	XP_023428535.1	FGRAMPH1_01T22501	XP_018236014.1, XP_018236015.1	XP_003716794.1, XP_003716795.1	XP_957115.2	NP_011014.1	Zt09_5_00119
OG0001789	XP_023428540.1, XP_023437850.1, XP_023438240.1	FGRAMPH1_01T12035, FGRAMPH1_01T22493	XP_018236019.1, XP_018250569.1	XP_003717469.1			Zt09_5_00194
OG0001790	XP_023428557.1, XP_023430229.1	FGRAMPH1_01T22453	XP_018236043.1	XP_003711623.1	XP_959048.3, XP_965194.3		Zt09_1_00082, Zt09_6_00442
OG0001791	XP_023428577.1, XP_023436819.1, XP_023437615.1	FGRAMPH1_01T00443	XP_018236075.1, XP_018250667.1	XP_003716913.1	XP_959590.1		Zt09_10_00524
OG0001792	XP_023428616.1, XP_023428865.1, XP_023432568.1, XP_023432915.1	FGRAMPH1_01T15423, FGRAMPH1_01T15425	XP_018236119.1, XP_018245897.1, XP_018245898.1
OG0001793	XP_023428752.1	FGRAMPH1_01T22963	XP_018235645.1, XP_018235646.1, XP_018235647.1, XP_018235648.1	XP_003713662.1	XP_958268.2		Zt09_1_01115
OG0001794	XP_023428753.1	FGRAMPH1_01T22851	XP_018235756.1, XP_018235757.1	XP_003713776.1	XP_011393760.1, XP_011393761.1	NP_012717.1	Zt09_1_01140
OG0001795	XP_023428761.1, XP_023434474.1	FGRAMPH1_01T04671	XP_018238782.1, XP_018238783.1, XP_018238784.1	XP_003714856.1	XP_962670.2		Zt09_4_00756
OG0001796	XP_023428771.1, XP_023431691.1, XP_023435980.1	FGRAMPH1_01T11513, FGRAMPH1_01T24923	XP_018234107.1, XP_018250223.1, XP_018256103.1	XP_003708905.1
OG0001797	XP_023428781.1	FGRAMPH1_01T24579	XP_018234353.1	XP_003719882.1	XP_011394627.1, XP_011394628.1, XP_011394629.1	NP_014329.1	Zt09_8_00086
OG0001798	XP_023428784.1	FGRAMPH1_01T24539	XP_018234382.1, XP_018234383.1	XP_003711066.1	XP_011394479.1, XP_011394480.1	NP_013449.1	Zt09_10_00339
OG0001799	XP_023428786.1, XP_023428862.1	FGRAMPH1_01T24139	XP_018234477.1, XP_018234478.1	XP_003712224.1	XP_960863.3	NP_009891.1	Zt09_8_00623
OG0001800	XP_023428787.1	FGRAMPH1_01T24039	XP_018234550.1, XP_018234551.1	XP_003715246.1	XP_961608.2	NP_010126.1, NP_013311.1	Zt09_2_00828
OG0001801	XP_023428789.1	FGRAMPH1_01T23899	XP_018234682.1, XP_018234683.1	XP_003712969.1	XP_965636.2	NP_009777.1, NP_011453.1	Zt09_7_00013
OG0001802	XP_023428796.1	FGRAMPH1_01T23597	XP_018234917.1, XP_018234918.1	XP_003717268.1	XP_956687.2	NP_013791.1	Zt09_4_00763, Zt09_6_00062
OG0001803	XP_023428806.1	FGRAMPH1_01T24415	XP_018235477.1, XP_018235478.1	XP_003717092.1	XP_011393916.1, XP_011393917.1	NP_014604.1	Zt09_8_00033
OG0001804	XP_023428817.1	FGRAMPH1_01T22779	XP_018235811.1	XP_003716219.1	XP_964875.1	NP_014295.1, NP_014751.1	Zt09_2_00487, Zt09_6_00086
OG0001805	XP_023428828.1, XP_023438171.1		XP_018236155.1	XP_003710213.1, XP_003712674.1, XP_003713075.1	XP_960093.2, XP_963377.1		Zt09_3_01064
OG0001806	XP_023428840.1	FGRAMPH1_01T24165	XP_018234451.1	XP_003715133.1	XP_961514.1	NP_010222.1, NP_013492.3	Zt09_1_01884, Zt09_2_00958
OG0001807	XP_023428856.1	FGRAMPH1_01T23479	XP_018235020.1, XP_018235021.1, XP_018235022.1, XP_018235023.1	XP_003710563.1	XP_956165.3	NP_012338.1
OG0001808	XP_023428877.1, XP_023432003.1	FGRAMPH1_01T09751, FGRAMPH1_01T22307	XP_018237638.1, XP_018243172.1	XP_003718640.1	XP_960461.1		Zt09_1_01987
OG0001809	XP_023428878.1, XP_023431648.1	FGRAMPH1_01T11459, FGRAMPH1_01T22305	XP_018243174.1, XP_018256165.1	XP_003718771.1	XP_960499.1		Zt09_1_01988
OG0001810	XP_023428973.1	FGRAMPH1_01T19087	XP_018243278.1, XP_018243279.1	XP_003718779.1	XP_961693.1		Zt09_13_00071, Zt09_4_00127, Zt09_8_00281
OG0001811	XP_023428998.1	FGRAMPH1_01T19051	XP_018243308.1, XP_018244476.1	XP_003709774.1, XP_003717726.1, XP_003720403.1	XP_011394551.1, XP_011394552.1
OG0001812	XP_023429001.1, XP_023438161.1	FGRAMPH1_01T19045	XP_018243312.1	XP_003709230.1	XP_960749.1	NP_012737.1	Zt09_6_00688, Zt09_7_00064
OG0001813	XP_023429005.1	FGRAMPH1_01T19035	XP_018243325.1, XP_018243326.1, XP_018243327.1	XP_003709232.1	XP_011394497.1, XP_011394498.1		Zt09_7_00267
OG0001814	XP_023429013.1	FGRAMPH1_01T19011	XP_018243342.1, XP_018243343.1	XP_003718299.1	XP_961323.1	NP_014135.1, NP_014168.1	Zt09_2_01156
OG0001815	XP_023429059.1	FGRAMPH1_01T19173	XP_018243398.1, XP_018243399.1, XP_018243400.1	XP_003712353.1	XP_960203.3	NP_014152.1	Zt09_8_00125
OG0001816	XP_023429091.1	FGRAMPH1_01T19249	XP_018243438.1, XP_018254579.1, XP_018255569.1, XP_018255668.1	XP_003709409.1	XP_955915.1		Zt09_6_00362
OG0001817	XP_023429099.1	FGRAMPH1_01T19269	XP_018243447.1, XP_018243448.1, XP_018243449.1, XP_018243450.1	XP_003709397.1	XP_956492.2		Zt09_2_00891
OG0001818	XP_023429141.1	FGRAMPH1_01T19365	XP_018243515.1, XP_018243516.1, XP_018243517.1	XP_003718068.1	XP_959900.1	NP_014643.1	Zt09_11_00088
OG0001819	XP_023429143.1	FGRAMPH1_01T19371	XP_018243523.1	XP_003720032.1	XP_958950.1	NP_014187.1	Zt09_15_00013, Zt09_21_00071, Zt09_6_00059
OG0001820	XP_023429148.1	FGRAMPH1_01T19381	XP_018243547.1	XP_003718062.1	XP_011395116.1, XP_011395117.1, XP_011395118.1, XP_011395119.1		Zt09_11_00354
OG0001821	XP_023429161.1	FGRAMPH1_01T19411	XP_018243567.1, XP_018243568.1, XP_018243569.1	XP_003716569.1	XP_959886.2	NP_009943.2	Zt09_11_00494
OG0001822	XP_023429163.1	FGRAMPH1_01T19417	XP_018243572.1, XP_018243573.1, XP_018243574.1	XP_003716640.1	XP_959882.1	NP_015309.1	Zt09_11_00220
OG0001823	XP_023429166.1	FGRAMPH1_01T19421	XP_018243577.1, XP_018243578.1, XP_018243579.1	XP_003716646.1	XP_959459.2	NP_014227.4	Zt09_11_00489
OG0001824	XP_023429171.1	FGRAMPH1_01T19437	XP_018243586.1	XP_003711647.1, XP_003716555.1	XP_011395243.1, XP_011395244.1	NP_015386.1	Zt09_11_00188
OG0001825	XP_023429180.1	FGRAMPH1_01T19453	XP_018243596.1	XP_003712213.1, XP_003717516.1	XP_960937.1		Zt09_1_01677, Zt09_8_00165, Zt09_8_00357
OG0001826	XP_023429196.1	FGRAMPH1_01T19491	XP_018243626.1	XP_003711354.1	XP_011394597.1, XP_011394598.1	NP_013537.1, NP_013655.1	Zt09_8_00355
OG0001827	XP_023429242.1	FGRAMPH1_01T19613	XP_018243711.1	XP_003711364.1	XP_957919.2	NP_009803.3, NP_012303.1, NP_012899.3	Zt09_1_01240
OG0001828	XP_023429243.1, XP_023435827.1	FGRAMPH1_01T19615	XP_018243712.1	XP_003711365.1, XP_003720312.1	XP_957920.2	NP_011873.1	Zt09_10_00284
OG0001829	XP_023429255.1	FGRAMPH1_01T17185	XP_018243732.1, XP_018243733.1, XP_018243734.1	XP_003711074.1	XP_961553.1	NP_010569.3	Zt09_8_00573
OG0001830	XP_023429269.1	FGRAMPH1_01T17213	XP_018243747.1, XP_018243748.1, XP_018243749.1, XP_018243750.1	XP_003712279.1	XP_961130.1	NP_009794.3
OG0001831	XP_023429276.1	FGRAMPH1_01T17239	XP_018243759.1, XP_018243760.1, XP_018243761.1, XP_018243762.1	XP_003719900.1	XP_011393548.1, XP_011393549.1
OG0001832	XP_023429282.1	FGRAMPH1_01T17257	XP_018243769.1, XP_018243770.1, XP_018243771.1, XP_018243772.1	XP_003719945.1	XP_955878.2		Zt09_2_01137
OG0001833	XP_023429355.1, XP_023432563.1, XP_023438053.1	FGRAMPH1_01T19841	XP_018243888.1	XP_003716831.1	XP_957182.1	NP_010159.1	Zt09_2_00290
OG0001834	XP_023429371.1	FGRAMPH1_01T19883	XP_018243908.1	XP_003717853.1	XP_956977.1	NP_011708.3, NP_012483.3, NP_012542.1	Zt09_2_00354
OG0001835	XP_023429399.1	FGRAMPH1_01T19947	XP_018243949.1, XP_018243950.1, XP_018243951.1, XP_018243952.1	XP_003717846.1	XP_963529.3		Zt09_1_01267
OG0001836	XP_023429417.1, XP_023435151.1	FGRAMPH1_01T16457, FGRAMPH1_01T18831, FGRAMPH1_01T19993	XP_018236285.1, XP_018243981.1	XP_003710686.1	XP_964214.3
OG0001837	XP_023429430.1	FGRAMPH1_01T20025	XP_018244000.1, XP_018244001.1, XP_018244002.1	XP_003716700.1	XP_959970.2	NP_011294.1	Zt09_6_00620
OG0001838	XP_023429435.1	FGRAMPH1_01T15947, FGRAMPH1_01T20037	XP_018239422.1, XP_018244008.1, XP_018247153.1	XP_003711563.1	XP_962207.2		Zt09_12_00005
OG0001839	XP_023429437.1	FGRAMPH1_01T20041	XP_018244011.1, XP_018258851.1	XP_003718085.1	XP_011395111.1, XP_011395112.1	NP_012440.1	Zt09_11_00070
OG0001840	XP_023429457.1	FGRAMPH1_01T20085	XP_018244043.1, XP_018244044.1, XP_018244045.1	XP_003718139.1	XP_959552.1	NP_012841.1	Zt09_6_00684
OG0001841	XP_023429463.1	FGRAMPH1_01T20097	XP_018244051.1	XP_003720048.1	XP_011395317.1, XP_011395318.1, XP_011395319.1	NP_009774.4	Zt09_11_00042
OG0001842	XP_023429476.1	FGRAMPH1_01T20141	XP_018244072.1, XP_018244073.1, XP_018244074.1, XP_018244075.1	XP_003716371.1	XP_959719.3		Zt09_6_00105
OG0001843	XP_023429479.1	FGRAMPH1_01T20147	XP_018244078.1, XP_018244079.1	XP_003716375.1	XP_959597.3	NP_012158.1	Zt09_11_00130, Zt09_6_00507
OG0001844	XP_023429511.1	FGRAMPH1_01T26141	XP_018244148.1	XP_003716347.1	XP_011395167.1, XP_011395168.1, XP_011395169.1	NP_013490.3	Zt09_6_00395
OG0001845	XP_023429517.1	FGRAMPH1_01T26129	XP_018244156.1	XP_003712184.1	XP_011395174.1, XP_011395175.1	NP_010966.1, NP_015251.1	Zt09_11_00377
OG0001846	XP_023429521.1	FGRAMPH1_01T26119	XP_018244161.1, XP_018244162.1	XP_003716327.1	XP_959435.2	NP_012664.1, NP_013628.1	Zt09_11_00013
OG0001847	XP_023429530.1, XP_023433744.1	FGRAMPH1_01T20865, FGRAMPH1_01T26105	XP_018251419.1	XP_003716846.1	XP_959443.1	NP_010432.3	Zt09_11_00369
OG0001848	XP_023429532.1	FGRAMPH1_01T26093	XP_018238050.1	XP_003716384.1	XP_011395147.1, XP_011395148.1, XP_011395149.1	NP_116610.1	Zt09_11_00394
OG0001849	XP_023429538.1	FGRAMPH1_01T26081	XP_018238057.1, XP_018242563.1, XP_018242657.1, XP_018244592.1	XP_003716389.1	XP_959799.1	NP_009987.2
OG0001850	XP_023429549.1	FGRAMPH1_01T26055	XP_018238078.1, XP_018238079.1, XP_018238080.1	XP_003718105.1	XP_959222.1	NP_012608.1	Zt09_11_00174
OG0001851	XP_023429551.1	FGRAMPH1_01T26047	XP_018238083.1	XP_003718107.1	XP_957980.1	NP_011546.3, NP_013446.1, NP_014036.1	Zt09_11_00441
OG0001852	XP_023429553.1	FGRAMPH1_01T26041	XP_018238087.1	XP_003718109.1	XP_001728169.2	NP_011487.3, NP_011795.1, NP_014035.1	Zt09_11_00094
OG0001853	XP_023429574.1	FGRAMPH1_01T25999	XP_018238120.1, XP_018238121.1, XP_018238122.1	XP_003716487.1	XP_956349.1	NP_010359.1	Zt09_6_00064
OG0001854	XP_023429578.1, XP_023431257.1, XP_023433789.1	FGRAMPH1_01T25989	XP_018238126.1, XP_018238127.1, XP_018238128.1, XP_018251471.1	XP_003710206.1
OG0001855	XP_023429581.1, XP_023434777.1, XP_023436766.1	FGRAMPH1_01T12583	XP_018238131.1, XP_018247209.1, XP_018252841.1				Zt09_2_00986, Zt09_4_00595
OG0001856	XP_023429588.1	FGRAMPH1_01T20001	XP_018243984.1, XP_018243985.1	XP_003716649.1	XP_958938.3	NP_012408.1	Zt09_11_00274, Zt09_21_00006
OG0001857	XP_023429765.1, XP_023437497.1	FGRAMPH1_01T11525	XP_018238359.1, XP_018257633.1, XP_018257634.1	XP_003717740.1	XP_957043.1		Zt09_3_00662
OG0001858	XP_023429804.1	FGRAMPH1_01T21179	XP_018238431.1, XP_018238432.1, XP_018238433.1, XP_018238434.1		XP_011394614.1, XP_011394615.1		Zt09_11_00076
OG0001859	XP_023429817.1, XP_023434786.1, XP_023435262.1, XP_023437654.1	FGRAMPH1_01T15459, FGRAMPH1_01T25689	XP_018238454.1, XP_018254045.1				Zt09_2_01083
OG0001860	XP_023429843.1, XP_023434806.1	FGRAMPH1_01T21737, FGRAMPH1_01T22187	XP_018252651.1, XP_018254071.1	XP_003709018.1, XP_003714516.1	XP_958235.1
OG0001861	XP_023429889.1	FGRAMPH1_01T21685	XP_018252574.1	XP_003710792.1, XP_003716933.1, XP_003719455.1, XP_003720569.1			Zt09_5_00639, Zt09_6_00143
OG0001862	XP_023429921.1	FGRAMPH1_01T05411	XP_018238230.1, XP_018238231.1, XP_018238232.1	XP_003719586.1	XP_960166.3	NP_009840.3	Zt09_4_00163
OG0001863	XP_023429942.1, XP_023434903.1, XP_023436523.1, XP_023438263.1	FGRAMPH1_01T08367, FGRAMPH1_01T15681, FGRAMPH1_01T15683, FGRAMPH1_01T21477, FGRAMPH1_01T25481
OG0001864	XP_023429957.1, XP_023431942.1, XP_023437320.1	FGRAMPH1_01T10911, FGRAMPH1_01T12637	XP_018237750.1, XP_018237751.1	XP_016846036.1	XP_956463.2
OG0001865	XP_023430005.1		XP_018252286.1, XP_018252530.1, XP_018255174.1	XP_003709295.1	XP_956563.3		Zt09_1_01791, Zt09_2_00590, Zt09_8_00743
OG0001866	XP_023430045.1, XP_023436409.1, XP_023437538.1	FGRAMPH1_01T12993	XP_018243119.1, XP_018251555.1, XP_018257091.1, XP_018257173.1	XP_003717557.1
OG0001867	XP_023430068.1	FGRAMPH1_01T16295	XP_018239566.1, XP_018239567.1, XP_018239568.1, XP_018239569.1, XP_018250284.1	XP_016846065.1	XP_961763.3
OG0001868	XP_023430151.1, XP_023432476.1, XP_023434732.1	FGRAMPH1_01T09569	XP_018236698.1, XP_018239671.1	XP_003717586.1	XP_960520.1		Zt09_3_00679
OG0001869	XP_023430238.1	FGRAMPH1_01T08337	XP_018239752.1, XP_018239753.1, XP_018239754.1	XP_003717497.1	XP_956946.3	NP_013146.1	Zt09_3_00630
OG0001870	XP_023430252.1	FGRAMPH1_01T08299	XP_018239784.1, XP_018239785.1, XP_018239786.1	XP_003717640.1	XP_011395271.1, XP_011395272.1		Zt09_12_00373
OG0001871	XP_023430277.1	FGRAMPH1_01T08233	XP_018239830.1, XP_018239831.1, XP_018254016.1	XP_003712651.1	XP_964533.2		Zt09_11_00411, Zt09_2_00654
OG0001872	XP_023430290.1, XP_023431334.1	FGRAMPH1_01T08187	XP_018239844.1, XP_018248118.1	XP_003715355.1, XP_003716610.1	XP_955927.2		Zt09_13_00151
OG0001873	XP_023430365.1	FGRAMPH1_01T07981	XP_018239941.1, XP_018239942.1, XP_018239943.1, XP_018239944.1, XP_018239945.1	XP_003712080.1	XP_960681.1
OG0001874	XP_023430366.1	FGRAMPH1_01T07979	XP_018239946.1, XP_018239947.1, XP_018239948.1	XP_003718002.1	XP_961083.1	NP_013644.1	Zt09_1_00910
OG0001875	XP_023430373.1	FGRAMPH1_01T07959	XP_018239969.1, XP_018239970.1, XP_018239971.1	XP_003719734.1	XP_961421.2	NP_009411.2	Zt09_12_00007
OG0001876	XP_023430388.1, XP_023436002.1	FGRAMPH1_01T07919	XP_018239994.1, XP_018239995.1	XP_003712086.1	XP_960802.3	NP_009781.3	Zt09_12_00144
OG0001877	XP_023430404.1	FGRAMPH1_01T07877	XP_018240033.1, XP_018240034.1, XP_018240035.1	XP_003712189.1	XP_961243.2	NP_010475.1	Zt09_1_00454
OG0001878	XP_023430424.1, XP_023437877.1	FGRAMPH1_01T22159	XP_018240067.1, XP_018240068.1, XP_018244548.1	XP_003715879.1			Zt09_2_01159, Zt09_9_00589
OG0001879	XP_023430455.1	FGRAMPH1_01T00025, FGRAMPH1_01T07755	XP_018240113.1	XP_003712078.1	XP_960808.1	NP_010910.1, NP_012260.1	Zt09_12_00139
OG0001880	XP_023430457.1	FGRAMPH1_01T07749	XP_018240115.1, XP_018240116.1, XP_018240117.1	XP_003711842.1	XP_960580.2	NP_011078.3	Zt09_13_00275
OG0001881	XP_023430472.1	FGRAMPH1_01T07553, FGRAMPH1_01T09125, FGRAMPH1_01T21471	XP_018240137.1, XP_018252361.1	XP_003710181.1	XP_958708.1		Zt09_4_00039
OG0001882	XP_023430486.1	FGRAMPH1_01T07591	XP_018240158.1, XP_018240159.1, XP_018240160.1	XP_003714828.1	XP_960972.1	NP_012348.1	Zt09_6_00292
OG0001883	XP_023430493.1	FGRAMPH1_01T07607	XP_018240168.1, XP_018251810.1, XP_018253621.1, XP_018257363.1, XP_018258586.1	XP_003714276.1	XP_958846.1
OG0001884	XP_023430501.1	FGRAMPH1_01T07629	XP_018240186.1	XP_003717765.1, XP_003717766.1	XP_011394761.1, XP_011394762.1	NP_014344.3	Zt09_6_00293
OG0001885	XP_023430504.1	FGRAMPH1_01T07635	XP_018240190.1, XP_018240191.1, XP_018240192.1	XP_003716862.1	XP_960786.1	NP_013176.1	Zt09_6_00487
OG0001886	XP_023430507.1	FGRAMPH1_01T07645	XP_018240197.1, XP_018240198.1	XP_003712083.1	XP_960907.1	NP_013247.1, NP_015394.1	Zt09_1_01250
OG0001887	XP_023430510.1	FGRAMPH1_01T07651, FGRAMPH1_01T08239	XP_018240203.1, XP_018240204.1	XP_003715510.1	XP_961071.2	NP_014392.3	Zt09_12_00320
OG0001888	XP_023430514.1	FGRAMPH1_01T07663	XP_018240212.1	XP_003717768.1	XP_957908.1	NP_009942.2	Zt09_14_00039, Zt09_1_00504, Zt09_3_00374
OG0001889	XP_023430542.1	FGRAMPH1_01T07525	XP_018240281.1, XP_018240282.1, XP_018240283.1, XP_018240284.1	XP_003711863.1	XP_960882.2		Zt09_4_00151
OG0001890	XP_023430545.1	FGRAMPH1_01T07519	XP_018240289.1, XP_018240290.1, XP_018240291.1	XP_003715511.1	XP_961069.3	NP_014755.1	Zt09_12_00024
OG0001891	XP_023430550.1	FGRAMPH1_01T07509	XP_018240297.1, XP_018242853.1, XP_018244484.1, XP_018258426.1		XP_961056.1	NP_013632.1	Zt09_1_01092
OG0001892	XP_023430574.1	FGRAMPH1_01T07449	XP_018240339.1, XP_018240340.1, XP_018240341.1, XP_018240342.1		XP_961328.2	NP_013518.3	Zt09_12_00217
OG0001893	XP_023430602.1	FGRAMPH1_01T07387	XP_018240390.1, XP_018240391.1, XP_018240392.1, XP_018256585.1		XP_960800.1		Zt09_1_00443, Zt09_7_00643
OG0001894	XP_023430614.1	FGRAMPH1_01T07357	XP_018240412.1, XP_018240413.1	XP_003718314.1	XP_960836.2		Zt09_15_00079, Zt09_16_00037, Zt09_3_00710
OG0001895	XP_023430623.1	FGRAMPH1_01T07335	XP_018240427.1, XP_018240428.1, XP_018250282.1	XP_003712242.1	XP_960834.1	NP_009599.2	Zt09_1_00288
OG0001896	XP_023430644.1	FGRAMPH1_01T07275	XP_018240472.1, XP_018240473.1	XP_003718241.1	XP_011394682.1, XP_011394683.1	NP_010767.1	Zt09_1_00866
OG0001897	XP_023430678.1	FGRAMPH1_01T07157	XP_018240558.1, XP_018240559.1, XP_018240560.1	XP_003718228.1	XP_959180.2	NP_010676.1	Zt09_1_02015
OG0001898	XP_023430679.1	FGRAMPH1_01T07155	XP_018240561.1, XP_018242986.1, XP_018253997.1, XP_018256629.1, XP_018256931.1	XP_003718227.1	XP_958675.2
OG0001899	XP_023430696.1	FGRAMPH1_01T07117	XP_018240592.1, XP_018240593.1, XP_018240594.1, XP_018240595.1	XP_003715484.1	XP_961088.2		Zt09_12_00013
OG0001900	XP_023430712.1	FGRAMPH1_01T07085	XP_018240643.1, XP_018240644.1, XP_018240645.1	XP_003712110.1	XP_001728315.2	NP_015429.1	Zt09_1_00524
OG0001901	XP_023430722.1	FGRAMPH1_01T07051	XP_018240663.1, XP_018240664.1	XP_003717941.1	XP_956553.1	NP_011718.1	Zt09_12_00124, Zt09_18_00051
OG0001902	XP_023430732.1, XP_023431442.1, XP_023432298.1	FGRAMPH1_01T04151, FGRAMPH1_01T23029, FGRAMPH1_01T23031	XP_018236951.1, XP_018240681.1, XP_018240686.1
[truncated: 12,443 more rows]
